# Supplementary material for: RNA-seq analysis identifies an intricate regulatory network controlling cluster root development in white lupin
Source: BMC Genomics. 2014 Mar 25;15:230. doi: 10.1186/1471-2164-15-230 (PMC4028058; doi:10.1186/1471-2164-15-230)
Supplement: Additional file 1 — Functional annotation of LAGI02 contigs. [file 1471-2164-15-230-S1.xlsx]

## Sheet: Sheet1
LAGI02			NCBI BLAST E<10E-15								BLAT against soybean Gmax_189								BLAT against Arabidopsis TAIR10
#	LAGI02_ID	Length	Sequence desc.	Hit desc.	Hit ACC	E-Value	Similarity	Score	Alignment length	Positives	Best_Gmax189_Hit	PFAM	PANTHER	KOG	KEGG EC	KEGG Orthology	Gene Ontology	Decription	Best_At_Hit	PFAM	PANTHER	KOG	KEGG EC	KEGG Orthology	Gene Ontology	Decription
1	LAGI02_1	19300	Vicia faba mitochondrion, complete genome	gb|KC189947.1|	KC189947.1	0	94	13530	2383	2238	Glyma12g24961.1	x	x	x	x	x	x	x	ATMG00570	PF00902	x	x	x	x	GO:0005575,GO:0008150,GO:0003674	uncharacterized tatC-like protein ymf16, putative, expressed
2	LAGI02_2	2908	Medicago truncatula strain A17 clone mth2-6j14, complete sequence	gb|AC149050.3|	AC149050.3	1e-59	67	242	859	579	Glyma20g37630.1	x	x	x	x	x	x	HSP20-like chaperones superfamily protein	AT3G06270	PF00481	PTHR13832,PTHR13832:SF160	KOG0698	x	x	GO:0005886,GO:0006470,GO:0006499,GO:0003824,GO:0004722	AGC_PKA/PKG_like.1 - ACG kinases include homologs to PKA, PKG and PKC, expressed
3	LAGI02_3	15170	Medicago truncatula cultivar Paraggio plastid, complete genome	gb|JX512024.1|	JX512024.1	0	74	10744	2416	2061	Glyma12g36150.1	PF01333	x	x	x	K02634	GO:0005506,GO:0009055,GO:0020037,GO:0015979,GO:0031361	photosynthetic electron transfer A	ATCG00540	PF01333	x	x	x	x	GO:0009507,GO:0009512,GO:0009535,GO:0009579,GO:0016020,GO:0009767,GO:0045158,GO:0005506,GO:0009055,GO:0020037,GO:0015979,GO:0031361	apocytochrome f precursor, putative, expressed
4	LAGI02_4	2914	cicer arietinum probable lrr receptor-like serine threonine-protein kinase at1g56140-like transcript variant mrna	gi|189163423|dbj|AP010791.1|Lotus japonicus genomic DNA, chromosome 3, clone: LjB21E20, BM1434a, complete sequence	AP010791	0	71	675.746	1398	1001	Glyma08g25600.1	PF11721,PF07714,PF00560	PTHR24420,PTHR24420:SF469	KOG1187	x	x	GO:0004672,GO:0005524,GO:0006468,GO:0005515	Leucine-rich repeat transmembrane protein kinase	x	x	x	x	x	x	x	x
6	LAGI02_6	4948	glycine max complete genome	gi|403311548|gb|JX463295.1|Glycine max mitochondrion, complete genome	JX463295	0	91	1972.37	1420	1306	Glyma11g35880.1	PF00507	PTHR11058:SF4,PTHR11058	KOG4662	1.6.5.3	K03880	GO:0008137,GO:0055114	NADH dehydrogenase 3	AT2G07771	PF01578	x	x	x	x	GO:0016020,GO:0006461,GO:0008535,GO:0015886,GO:0017004,GO:0015232	cytochrome c biosynthesis ccmC-like mitochondrial protein, putative, expressed
8	LAGI02_8	3130	agrobacterium h13-3 linear complete sequence	gi|325062059|gb|CP002249.1|Agrobacterium sp. H13-3 linear chromosome, complete sequence	CP002249	0	92	3768.52	2601	2404	Glyma17g23870.1	x	x	x	x	x	x	x	ATMG00020	x	x	x	x	x	GO:0005575,GO:0008150,GO:0003674	x
10	LAGI02_10	3476	medicago truncatula wd repeat-containing complete cds	gi|356550629|ref|XM_003543640.1|PREDICTED: Glycine max topless-related protein 1-like (LOC100790282), mRNA	XM_003543640	0	90	4518.73	3342	3009	Glyma13g44420.1	PF00400	PTHR22847:SF52,PTHR22847	KOG0266	x	x	GO:0005515	TOPLESS-related 1	AT1G15750	PF00400	PTHR22847:SF52,PTHR22847	KOG0266	x	x	GO:0005634,GO:0005829,GO:0009733,GO:0009867,GO:0010051,GO:0010072,GO:0005515,GO:0016564,GO:0042803	lissencephaly type-1-like homology motif, putative, expressed
11	LAGI02_11	3275	lotus japonicus genomic chromosome clone: complete sequence	gi|189162507|dbj|AP009730.1|Lotus japonicus genomic DNA, chromosome 1, clone: LjT10G23, TM1841, complete sequence	AP009730	0	81	1097.73	1127	922	Glyma06g13730.2	PF00514,PF04564	PTHR23315:SF7,PTHR23315	x	x	x	GO:0005515,GO:0004842,GO:0016567,GO:0000151	ARM repeat superfamily protein	x	x	x	x	x	x	x	x
12	LAGI02_12	2770	cicer arietinum uncharacterized loc101499228 mrna	gi|502162254|ref|XM_004512386.1|PREDICTED: Cicer arietinum uncharacterized LOC101499228 (LOC101499228), mRNA	XM_004512386	0	80	868.707	911	734	Glyma01g35400.1	PF00018	PTHR22820:SF9,PTHR22820	x	x	x	GO:0005515	SH3 domain-containing protein	x	x	x	x	x	x	x	x
13	LAGI02_13	2618	medicago truncatula g-box binding factor complete cds	gi|356573188|ref|XM_003554698.1|PREDICTED: Glycine max common plant regulatory factor 1-like (LOC100781875), mRNA	XM_003554698	4.42309e-178	84	636.072	583	490	Glyma03g41590.7	PF00170,PF07777	PTHR22952:SF73,PTHR22952	x	x	x	GO:0003700,GO:0043565,GO:0046983,GO:0006355,GO:0003677,GO:0006351,GO:0005634	G-box binding factor 3	AT2G46270	PF00170,PF07777	PTHR22952:SF6,PTHR22952	x	x	K09060	GO:0005829,GO:0009737,GO:0003700,GO:0043565,GO:0046983,GO:0006355,GO:0003677,GO:0006351,GO:0005634	transcription factor, putative, expressed
14	LAGI02_14	2357	cicer arietinum extensin-2-like mrna	gi|502124908|ref|XM_004498664.1|PREDICTED: Cicer arietinum extensin-2-like (LOC101506966), mRNA	XM_004498664	0	75	1178.89	1687	1281	Glyma11g14131.1	x	x	x	x	x	x	x	AT3G54580	PF04554	x	x	x	x	GO:0012505,GO:0009664,GO:0005199	x
15	LAGI02_15	1531	xiphidium caeruleum partial genome	gi|449326858|gb|JX088669.1|Xiphidium caeruleum plastid, partial genome	JX088669	5.68474e-22	94	116.702	74	70	Glyma07g08595.1	x	x	x	x	x	x	x	x	x	x	x	x	x	x	x
16	LAGI02_16	1398	glycine max prostaglandin g h synthase 2-like mrna	gi|356571544|ref|XM_003553889.1|PREDICTED: Glycine max prostaglandin G/H synthase 2-like (LOC100794600), mRNA	XM_003553889	0	83	726.241	673	564	Glyma19g01480.1	PF03098	PTHR11903:SF2,PTHR11903	KOG2408	1.-.-.-	K10529	GO:0004601,GO:0020037,GO:0006979,GO:0055114	Peroxidase superfamily protein	AT1G73680	PF03098	PTHR11903:SF2,PTHR11903	KOG2408	x	x	GO:0005575,GO:0001676,GO:0006631,GO:0010150,GO:0051707,GO:0016702,GO:0051213,GO:0004601,GO:0020037,GO:0006979,GO:0055114	alpha-DOX2, putative, expressed
17	LAGI02_17	1257	glycine max high affinity sulfate transporter 2-like mrna	gi|356558625|ref|XM_003547557.1|PREDICTED: Glycine max high affinity sulfate transporter 2-like (LOC100806204), mRNA	XM_003547557	0	86	1058.06	891	768	Glyma08g19240.1	PF01740,PF00916	PTHR11814:SF46,PTHR11814	KOG0236	x	x	GO:0005215,GO:0006810,GO:0055085,GO:0016021	sulfate transporter 1;3	x	x	x	x	x	x	x	x
18	LAGI02_18	998	glycine max abc transporter g family member 36-like mrna	gi|357454804|ref|XM_003597635.1|Medicago truncatula ABC transporter G family member (MTR_2g101090) mRNA, complete cds	XM_003597635	2.62136e-106	83	396.224	365	306	Glyma08g21540.1	PF01061,PF08370,PF00005	PTHR19241,PTHR19241:SF10	KOG0065	x	x	GO:0005524,GO:0016887,GO:0016020	ABC-2 and Plant PDR ABC-type transporter family protein	AT4G15236	PF01061,PF08370,PF00005	PTHR19241,PTHR19241:SF10	KOG0065	x	x	GO:0016020,GO:0000166,GO:0005524,GO:0016887,GO:0017111	pleiotropic drug resistance protein 15, putative, expressed
19	LAGI02_19	853	uncultured acidovorax clone 16s ribosomal rna partial sequence	gi|190705218|gb|EU800293.1|Uncultured bacterium clone 2C228338 16S ribosomal RNA gene, partial sequence	EU800293	0	93	1321.35	856	801	Glyma09g37787.1	x	x	x	x	x	x	x	ATCG00920	PF00164	PTHR11652	KOG1750	x	x	GO:0000312,GO:0006412,GO:0003735,GO:0005622,GO:0005840	mitochondrial ribosomal protein S12, putative, expressed
22	LAGI02_22	22411	Prunus persica chloroplast, complete genome	gb|HQ336405.1|	HQ336405.1	0	84	21445	8014	6881	Glyma12g36106.1	PF00006,PF02874,PF00306	PTHR15184,PTHR15184:SF25	KOG1353	3.6.3.14	K02111	GO:0005524,GO:0016820,GO:0015991,GO:0033178,GO:0046933,GO:0046961,GO:0015992,GO:0046034,GO:0016469	ATP synthase subunit alpha	ATCG00170	PF05000,PF04983,PF04998	PTHR19376:SF33,PTHR19376	x	x	x	GO:0009295,GO:0009507,GO:0006354,GO:0003899,GO:0003677,GO:0006351	DNA-directed RNA polymerase subunit beta, putative, expressed
23	LAGI02_23	12046	Lotus japonicus chloroplast DNA, complete genome	dbj|AP002983.1|	AP002983.1	0	80	10496	2371	2148	Glyma15g12130.1	PF00032	PTHR19271	x	x	K02637	GO:0009055,GO:0016491,GO:0016020,GO:0022904	photosynthetic electron transfer D	ATCG00680	PF00421	x	x	x	x	GO:0009507,GO:0009535,GO:0009539,GO:0009579,GO:0010287,GO:0016020,GO:0010207,GO:0019684,GO:0016168,GO:0009767,GO:0009521	photosystem II P680 chlorophyll A apoprotein, putative, expressed
25	LAGI02_25	8770	Glycine max uncharacterized protein LOC100777373 (LOC100777373), mRNA	ref|XM_003518221.1|	XM_003518221.1	0	84	6572	5341	4464	Glyma02g38000.1	PF10347,PF10351	PTHR15678,PTHR15678:SF6	KOG1910	x	x	x	Golgi-body localisation protein domain ;RNA pol II promoter Fmp27 protein domain	AT1G58250	PF10347,PF10351	PTHR15678	KOG1910	x	x	GO:0005886,GO:0009723,GO:0009825,GO:0016049	aberrant pollen transmission 1, putative, expressed
26	LAGI02_26	7983	Lotus japonicus strain MG-20 mitochondrion, complete genome	gb|JN872551.2|	JN872551.2	0	81	9925	2588	2454	Glyma07g27710.1	PF00189	PTHR11760:SF12,PTHR11760	x	x	x	GO:0003735,GO:0006412,GO:0005622,GO:0005840	structural constituent of ribosome;protein binding	ATMG00090	PF00189,PF00417	PTHR11760,PTHR11760:SF12	x	x	x	GO:0005763,GO:0006412,GO:0003735,GO:0005515,GO:0005622,GO:0005840	mitochondrial ribosomal protein S3, putative, expressed
27	LAGI02_27	7739	cicer arietinum beach domain-containing protein lvsc-like transcript variant mrna	gi|356530128|ref|XM_003533588.1|PREDICTED: Glycine max uncharacterized protein LOC100800714 (LOC100800714), mRNA	XM_003533588	0	86	8843.2	7497	6470	Glyma18g45582.1	PF00400,PF02138	PTHR13743:SF19,PTHR13743	KOG1787	x	x	GO:0005515	WD-40 repeat family protein / beige-related	AT2G45540	PF00400,PF02138	PTHR13743:SF19,PTHR13743	KOG1787	x	x	GO:0005575,GO:0008150,GO:0000166,GO:0005515	beige/BEACH domain containing protein, expressed
28	LAGI02_28	6113	glycine max transcription factor gte10-like mrna	gi|502087355|ref|XM_004488451.1|PREDICTED: Cicer arietinum uncharacterized LOC101489674 (LOC101489674), mRNA	XM_004488451	0	83	1838.92	1721	1443	Glyma06g18070.2	PF00439	PTHR22880:SF31,PTHR22880	KOG1474	x	x	GO:0005515	nuclear protein X1	AT3G27260	PF00439	PTHR22880:SF31,PTHR22880	KOG1474	x	x	GO:0009507,GO:0008150,GO:0003677,GO:0005515	bromodomain domain containing protein, expressed
29	LAGI02_29	5349	glycine max b3 domain-containing protein os07g0563300-like mrna	gi|356555033|ref|XM_003545796.1|PREDICTED: Glycine max B3 domain-containing protein Os07g0563300-like (LOC100807252), mRNA	XM_003545796	0	83	2033.68	1926	1600	Glyma13g31970.1	PF02362,PF07496	PTHR23336,PTHR23336:SF2	x	x	x	GO:0003677,GO:0006355,GO:0008270	HSI2-like 1	AT4G32010	PF07496,PF02362	PTHR23336	x	x	x	GO:0010030,GO:0045449,GO:2000034,GO:0003700,GO:0003677,GO:0006355,GO:0008270	B3 DNA binding domain containing protein, putative, expressed
30	LAGI02_30	4953	cicer arietinum probable serine threonine-protein kinase at5g41260-like transcript variant mrna	gi|292786848|dbj|AK338636.1|Lotus japonicus cDNA, clone: LjFL2-035-AD08, HTC	AK338636	0	83	1031.01	1002	832	Glyma05g37870.2	PF07714	PTHR24420:SF457,PTHR24420	KOG1187	x	x	GO:0004672,GO:0005524,GO:0006468	Protein kinase protein with tetratricopeptide repeat domain	AT5G41260	PF07714	PTHR24420:SF457,PTHR24420	KOG1187	x	x	GO:0005886,GO:0006468,GO:0006499,GO:0004672,GO:0005488,GO:0005524,GO:0016301	protein kinase family protein, putative, expressed
31	LAGI02_31	3539	medicago truncatula lysine-specific demethylase 3b complete cds	gi|356573854|ref|XM_003555023.1|PREDICTED: Glycine max lysine-specific demethylase 3B-like (LOC100797799), mRNA	XM_003555023	0	79	1943.51	2229	1776	Glyma19g14700.2	PF02373	PTHR12549:SF1,PTHR12549	KOG1356	x	x	GO:0005515	Transcription factor jumonji (jmjC) domain-containing protein	x	x	x	x	x	x	x	x
32	LAGI02_32	3507	glycine max exportin-1- transcript variant 1 mrna	gi|356538750|ref|XM_003537816.1|PREDICTED: Glycine max exportin-1-like, transcript variant 1 (LOC100787912), mRNA	XM_003537816	0	85	3640.48	3239	2759	Glyma11g01370.1	PF08389,PF03810,PF08767	PTHR11223,PTHR11223:SF2	KOG2020	x	K14290	GO:0008565,GO:0006886	exportin 1A	AT5G17020	PF08389,PF08767,PF03810	PTHR11223,PTHR11223:SF2	KOG2020	x	K14290	GO:0005634,GO:0005643,GO:0005737,GO:0000059,GO:0006611,GO:0009553,GO:0009555,GO:0009846,GO:0009860,GO:0004872,GO:0005515,GO:0008565,GO:0006886	x
34	LAGI02_34	3036	cucumis sativus receptor-like protein kinase 2-like mrna	gi|356502638|ref|XM_003520077.1|PREDICTED: Glycine max receptor-like protein kinase 2-like (LOC100818541), mRNA	XM_003520077	0	83	3216.69	3067	2551	Glyma02g13320.2	PF00069,PF00560	PTHR24420,PTHR24420:SF784	KOG1187	x	x	GO:0004672,GO:0005524,GO:0006468,GO:0005515	Leucine-rich repeat receptor-like protein kinase family protein	x	x	x	x	x	x	x	x
35	LAGI02_35	2925	medicago truncatula two-component response regulator arr9 complete cds	gi|356555025|ref|XM_003545792.1|PREDICTED: Glycine max pentatricopeptide repeat-containing protein At5g38730-like (LOC100804589), mRNA	XM_003545792	0	83	1855.15	1765	1472	Glyma15g37780.1	PF01535	PTHR24015	x	x	x	x	Tetratricopeptide repeat (TPR)-like superfamily protein	x	x	x	x	x	x	x	x
36	LAGI02_36	2892	glycine max xyloglucan glycosyltransferase 4-like mrna	gi|502090738|ref|XM_004489268.1|PREDICTED: Cicer arietinum xyloglucan glycosyltransferase 4-like (LOC101492810), mRNA	XM_004489268	0	82	2158.12	2041	1693	Glyma13g04480.1	PF00535	PTHR10587,PTHR10587:SF18	x	x	x	x	Cellulose-synthase-like C4	AT4G31590	PF00535	PTHR10587,PTHR10587:SF18	x	x	x	GO:0005634,GO:0008150,GO:0016757,GO:0016759	CSLC2 - cellulose synthase-like family C, expressed
37	LAGI02_37	2834	glycine max alpha- -glucan-protein synthase	gi|403044053|ref|NM_001250297.2|Glycine max uncharacterized LOC100527776 (LOC100527776), mRNA	NM_001250297	6.25698e-107	85	399.831	351	299	Glyma01g07930.1	PF03214	x	x	2.4.1.-,5.4.99.-	K13379	GO:0008466,GO:0016758,GO:0007047,GO:0030244,GO:0005618,GO:0030054	reversibly glycosylated polypeptide 3	AT5G15650	PF03214	x	x	2.4.1.-,5.4.99.-	K13379	GO:0005618,GO:0016020,GO:0022626,GO:0009651,GO:0046686,GO:0008466,GO:0016758,GO:0007047,GO:0030244,GO:0030054	alpha-1,4-glucan-protein synthase, putative, expressed
38	LAGI02_38	2753	glycine max two-component response regulator arr2-like mrna	gi|356529277|ref|XM_003533174.1|PREDICTED: Glycine max two-component response regulator ARR2-like (LOC100781087), mRNA	XM_003533174	0	81	2385.34	2441	2000	Glyma15g15520.1	PF00072,PF00249	PTHR26402:SF38,PTHR26402	x	x	K14491	GO:0000156,GO:0000160,GO:0006355,GO:0003677	response regulator 2	AT3G16857	PF00072,PF00249	PTHR26402:SF38,PTHR26402	x	x	K14491	GO:0005634,GO:0009735,GO:0009736,GO:0010380,GO:0031537,GO:0048367,GO:0080022,GO:0000156,GO:0003700,GO:0000160,GO:0006355,GO:0003677	two-component response regulator, putative, expressed
39	LAGI02_39	2731	lupinus albus glycerophosphodiester phosphodiesterase 2 (gpx-pde2) complete cds	gi|300637880|gb|GU647224.1|Lupinus albus glycerophosphodiester phosphodiesterase 2 (GPX-PDE2) gene, complete cds	GU647224	0	100	1514.31	983	983	Glyma19g27060.1	PF03009	PTHR22958	KOG2421	x	x	GO:0008889,GO:0006071	senescence-related gene 3	AT5G41080	PF03009	x	KOG2421	x	x	GO:0006071,GO:0006629,GO:0008081,GO:0008889	glycerophosphoryl diester phosphodiesterase family protein, putative, expressed
40	LAGI02_40	2719	lupinus albus multi drug and toxin extrusion protein complete cds	gi|56799570|gb|AY631873.1|Lupinus albus multi drug and toxin extrusion protein (MATE) gene, complete cds	AY631873	4.34442e-58	80	237.528	264	212	-	-	-	-	-	-	-	-	x	x	x	x	x	x	x	x
42	LAGI02_42	2533	Medicago truncatula clone mth2-25n14, complete sequence	gb|AC140067.15|	AC140067.15	1e-109	67	408	1456	981	Glyma01g03700.1	PF07816	x	x	x	x	x	Protein of unknown function (DUF1645)	AT5G16520	x	x	x	x	x	GO:0008150,GO:0003674	expressed protein
43	LAGI02_43	2417	lupinus albus phosphoenolpyruvate carboxylase 4 complete cds	gi|51574150|gb|AY663388.1|Lupinus albus phosphoenolpyruvate carboxylase 4 mRNA, complete cds	AY663388	0	99	4062.47	2268	2259	Glyma12g35840.1	PF00311	x	x	4.1.1.31	K01595	GO:0008964,GO:0006099,GO:0015977	phosphoenolpyruvate carboxylase 3	AT1G53310	PF00311	x	x	4.1.1.31	K01595	GO:0005829,GO:0048046,GO:0006099,GO:0009651,GO:0005515,GO:0008964,GO:0015977	phosphoenolpyruvate carboxylase, putative, expressed
44	LAGI02_44	2400	glycine max calnexin homolog mrna	gi|75905599|gb|AC141864.7|Medicago truncatula clone mth2-21o24, complete sequence	AC141864	0	79	1770.39	2046	1629	Glyma05g33330.1	PF00262	PTHR11073	KOG0675	x	x	GO:0005509	calnexin 1	AT5G61790	PF00262	PTHR11073	KOG0675	x	K08054	GO:0005739,GO:0005773,GO:0005783,GO:0005792,GO:0005886,GO:0009505,GO:0009507,GO:0016020,GO:0006457,GO:0005509,GO:0051082	calreticulin precursor protein, putative, expressed
45	LAGI02_45	2162	glycine max lactation elevated protein 1-like mrna	gi|356564877|ref|XM_003550626.1|PREDICTED: Glycine max lactation elevated protein 1-like (LOC100789814), mRNA	XM_003550626	0	85	969.695	839	718	Glyma02g36990.2	PF03969	PTHR12169	KOG2383	x	x	GO:0005524	AFG1-like ATPase family protein	AT4G28070	PF03969	PTHR12169	KOG2383	x	x	GO:0005575,GO:0008150,GO:0005524,GO:0016887	ATPase, AFG1 family domain containing protein, expressed
46	LAGI02_46	2098	glycine max probable wrky transcription factor 20-like mrna	gi|18158618|gb|AF439274.3|AF439274Retama raetam WRKY-like drought-induced protein (WRK) mRNA, complete cds	AF439274	0	88	2262.71	1790	1576	Glyma02g46690.1	PF03106	x	x	x	x	GO:0003700,GO:0043565,GO:0006355	WRKY family transcription factor family protein	AT4G26640	PF03106	x	x	x	x	GO:0006355,GO:0003700,GO:0043565	WRKY87, expressed
47	LAGI02_47	2035	glycine max sugar transporter erd6-like 16-like mrna	gi|502151197|ref|XM_004508267.1|PREDICTED: Cicer arietinum sugar transporter ERD6-like 16-like (LOC101510416), mRNA	XM_004508267	0	88	1636.94	1270	1127	Glyma13g28440.5	PF00083	PTHR24063,PTHR24063:SF74	KOG0254	x	x	GO:0022857,GO:0055085,GO:0016021	Major facilitator superfamily protein	x	x	x	x	x	x	x	x
49	LAGI02_49	1941	lupinus albus gene for conglutin clone 48	gi|67966633|emb|AJ297568.2|Lupinus albus gene for conglutin gamma, clone 48	AJ297568	6.36163e-48	75	203.264	330	248	Glyma09g19730.1	PF00069	PTHR24420,PTHR24420:SF426	KOG1187	x	x	GO:0004672,GO:0005524,GO:0006468	Protein kinase superfamily protein	x	x	x	x	x	x	x	x
50	LAGI02_50	1831	glycine max probable wrky transcription factor 40- transcript variant 2 mrna	gi|388497999|gb|BT137271.1|Lotus japonicus clone JCVI-FLLj-19J5 unknown mRNA	BT137271	8.31695e-78	91	302.449	210	193	Glyma08g23380.2	x	x	x	x	x	x	WRKY DNA-binding protein 40	AT2G25000	PF03106	x	x	x	x	GO:0005634,GO:0006355,GO:0009751,GO:0031347,GO:0042742,GO:0050832,GO:0003700,GO:0043565	WRKY28, expressed
51	LAGI02_51	1831	glycine max beta-glucosidase 24-like mrna	gi|356541168|ref|XM_003539005.1|PREDICTED: Glycine max beta-glucosidase 24-like (LOC100777773), mRNA	XM_003539005	0	85	1141.02	1000	855	Glyma12g05800.1	PF00232	PTHR10353	KOG0626	3.2.1.21	K01188	GO:0004553,GO:0005975	beta glucosidase 17	x	x	x	x	x	x	x	x
52	LAGI02_52	1825	glycine max auxin-induced protein 22b-like mrna	gi|356533740|ref|XM_003535370.1|PREDICTED: Glycine max auxin-induced protein 22B-like (LOC100780396), mRNA	XM_003535370	2.21374e-91	86	347.533	295	254	Glyma02g00260.2	PF02309	x	x	x	K14484	GO:0006355,GO:0005634	AUX/IAA transcriptional regulator family protein	AT4G14560	PF02309	x	x	x	x	GO:0005634,GO:0009733,GO:0003700,GO:0005515,GO:0006355	OsIAA12 - Auxin-responsive Aux/IAA gene family member, expressed
54	LAGI02_54	1612	glycine max nadp-dependent malic enzyme-like mrna	gi|356507936|ref|XM_003522671.1|PREDICTED: Glycine max NADP-dependent malic enzyme-like (LOC100818219), mRNA	XM_003522671	0	91	1034.62	731	667	Glyma04g09110.4	PF00390,PF03949	PTHR23406:SF2,PTHR23406	KOG1257	1.1.1.40	K00029	GO:0016616,GO:0055114,GO:0051287	NADP-malic enzyme 3	AT5G11670	PF00390,PF03949	PTHR23406	KOG1257	1.1.1.40	K00029	GO:0005618,GO:0005829,GO:0005886,GO:0009507,GO:0016020,GO:0048046,GO:0006108,GO:0009051,GO:0046686,GO:0051260,GO:0004470,GO:0004473,GO:0016652,GO:0016616,GO:0055114,GO:0051287	NADP-dependent malic enzyme, putative, expressed
55	LAGI02_55	1604	glycine max protein lsd1-like mrna	gi|402794391|ref|NM_001254415.2|Glycine max protein LSD1-like (LOC100776394), mRNA	NM_001254415	2.69029e-159	79	572.954	657	522	Glyma08g13630.1	PF06943	x	x	x	x	x	LSD1 zinc finger family protein	AT5G44120	PF00190	x	x	x	x	GO:0012505,GO:0009737,GO:0045735	glutelin, putative, expressed
56	LAGI02_56	1576	glycine max transmembrane protein 184a-like mrna	gi|71534961|gb|DQ122807.1|Medicago sativa clone P10 unknown mRNA	DQ122807	1.91496e-91	85	347.533	297	255	Glyma13g31920.1	PF03619	PTHR23423	KOG2641	x	x	x	Protein of unknown function (DUF300)	AT4G21570	PF03619	PTHR23423	KOG2641	x	x	GO:0012505,GO:0008150	domain of unknown function domain containing protein, expressed
57	LAGI02_57	1537	glycine max bifunctional polymyxin resistance mrna	gi|356543529|ref|XM_003540165.1|PREDICTED: Glycine max bifunctional polymyxin resistance protein ArnA-like (LOC100792879), mRNA	XM_003540165	0	89	939.038	699	627	Glyma12g30490.1	PF01370	PTHR10366:SF147,PTHR10366	KOG1429	x	K12449	GO:0003854,GO:0016616,GO:0006694,GO:0055114,GO:0003824,GO:0050662,GO:0044237,GO:0009058	UDP-D-apiose/UDP-D-xylose synthase 2	AT2G27860	PF01370	PTHR10366,PTHR10366:SF147	KOG1429	x	K12449	GO:0005737,GO:0009226,GO:0048040,GO:0051287,GO:0003824,GO:0050662,GO:0044237	NAD dependent epimerase/dehydratase family protein, putative, expressed
58	LAGI02_58	1519	cicer arietinum alpha-dioxygenase 1-like mrna	gi|58038193|emb|AJ784963.1|Pisum sativum mRNA for alpha-dioxygenase (alphaDOX1 gene)	AJ784963	0	83	931.825	889	740	Glyma13g04410.1	PF03098	PTHR11903:SF2,PTHR11903	KOG2408	1.-.-.-	K10529	GO:0004601,GO:0020037,GO:0006979,GO:0055114	Peroxidase superfamily protein	AT3G01420	PF03098	PTHR11903:SF2,PTHR11903	KOG2408	1.-.-.-	K10529	GO:0012505,GO:0001561,GO:0006629,GO:0006979,GO:0008219,GO:0009751,GO:0051707,GO:0016165,GO:0004601,GO:0020037,GO:0055114	alpha-DOX2, putative, expressed
59	LAGI02_59	1515	pisum sativum drm4 complete cds	gi|21552999|gb|AF515796.1|Pisum sativum Drm4 mRNA, complete cds	AF515796	7.80349e-52	76	215.887	283	217	Glyma19g42060.6	PF05564	x	x	x	x	x	Dormancy/auxin associated family protein	AT1G56220	PF05564	x	x	x	x	GO:0005575,GO:0003674	auxin-repressed protein, putative, expressed
60	LAGI02_60	1449	glycine max ras-related protein rabe1c-like mrna	gi|402794071|ref|NM_001255440.2|Glycine max ras-related protein RABE1c-like (LOC100775804), mRNA	NM_001255440	9.65424e-152	82	547.707	531	440	Glyma12g07070.1	PF00071	PTHR24073,PTHR24073:SF232	KOG0078	x	x	GO:0003924,GO:0005525,GO:0007264,GO:0005634,GO:0005737,GO:0005622	Ras-related small GTP-binding family protein	AT3G53610	PF00071	PTHR24073,PTHR24073:SF232	KOG0078	x	x	GO:0005886,GO:0007264,GO:0015031,GO:0005525,GO:0005622	ras-related protein, putative, expressed
61	LAGI02_61	1441	lupinus luteus isolate chalcone synthase complete cds	gi|156972240|gb|EF640320.1|Lupinus albus chalcone synthase mRNA, complete cds	EF640320	0	88	1734.32	1358	1199	Glyma11g01350.1	PF00195,PF02797	PTHR11877,PTHR11877:SF9	x	2.3.1.74	K00660	GO:0016746,GO:0009058,GO:0016747,GO:0006633,GO:0016020,GO:0008610,GO:0004315,GO:0008415	Chalcone and stilbene synthase family protein	x	x	x	x	x	x	x	x
62	LAGI02_62	1287	medicago truncatula sucrose synthase complete cds	gi|4584691|emb|AJ131964.1|Medicago truncatula sucS1 gene, exons 1-14	AJ131964	0	83	1092.32	1076	894	Glyma13g17421.4	PF00534,PF00862	PTHR12526,PTHR12526:SF27	KOG0853	x	x	GO:0009058,GO:0005985	sucrose synthase 4	AT5G20830	PF00534,PF00862	PTHR12526,PTHR12526:SF27	KOG0853	2.4.1.13	K00695	GO:0005575,GO:0001666,GO:0005986,GO:0006970,GO:0009409,GO:0009413,GO:0046686,GO:0008194,GO:0016157,GO:0009058,GO:0005985	sucrose synthase, putative, expressed
64	LAGI02_64	1226	glycine max snap25 homologous protein snap33-like mrna	gi|17736901|dbj|AP004534.1|Lotus japonicus genomic DNA, chromosome 4, clone: LjT14P20, TM0087, complete sequence	AP004534	0	77	762.308	988	768	Glyma05g00640.1	PF05739	PTHR19305	KOG3065	x	x	GO:0005515	soluble N-ethylmaleimide-sensitive factor adaptor protein 33	x	x	x	x	x	x	x	x
65	LAGI02_65	1226	cicer arietinum phospholipid-transporting atpase 9-like transcript variant mrna	gi|356563128|ref|XM_003549770.1|PREDICTED: Glycine max putative phospholipid-transporting ATPase 9-like (LOC100799312), mRNA	XM_003549770	1.57492e-78	93	304.252	203	189	Glyma17g13280.1	PF00702,PF00122	PTHR24092:SF18,PTHR24092	KOG0206	x	x	GO:0000166,GO:0046872,GO:0003824,GO:0008152	ATPase E1-E2 type family protein / haloacid dehalogenase-like hydrolase family protein	AT1G68710	PF00702,PF00122	PTHR24092:SF18,PTHR24092	KOG0206	3.6.3.1	K01530	GO:0005739,GO:0016020,GO:0016021,GO:0006754,GO:0008152,GO:0015914,GO:0015662,GO:0003824,GO:0046872,GO:0000166	phospholipid-transporting ATPase, putative, expressed
68	LAGI02_68	1061	cucumis sativus probable 1-deoxy-d-xylulose-5-phosphate chloroplastic-like mrna	gi|502154457|ref|XM_004509650.1|PREDICTED: Cicer arietinum probable 1-deoxy-D-xylulose-5-phosphate synthase 2, chloroplastic-like (LOC101501120), mRNA >gi|502184036|ref|XM_004517213.1| PREDICTED: Cicer arietinum probable 1-deoxy-D-xylulose-5-phosphate synthase 2, chloroplastic-like (LOC101511765), mRNA	XM_004509650	0	88	729.847	569	503	Glyma08g37670.1	PF02780,PF00676,PF02779	PTHR11624,PTHR11624:SF20	KOG0523	x	x	GO:0016624,GO:0008152,GO:0003824	Deoxyxylulose-5-phosphate synthase	x	x	x	x	x	x	x	x
69	LAGI02_69	1006	Medicago truncatula hypothetical protein (MTR_2g098060) mRNA, complete cds	ref|XM_003597389.1|	XM_003597389.1	2e-39	69	1417	442	305	Glyma15g03856.1	x	x	x	x	x	x	x	AT3G54580	PF04554	x	x	x	x	GO:0012505,GO:0009664,GO:0005199	x
70	LAGI02_70	976	Glycine max aspartate aminotransferase, mitochondrial-like (LOC100814593), mRNA	ref|XM_003516956.1|	XM_003516956.1	5e-65	82	259	264	217	Glyma03g04651.1	PF00155	PTHR11879	KOG1412	x	x	GO:0016740,GO:0030170,GO:0009058,GO:0016769,GO:0008483,GO:0006520	aspartate aminotransferase 1	x	x	x	x	x	x	x	x
71	LAGI02_71	815	glycine max 4-hydroxy-3-methylbut-2-enyl diphosphate reductase-like mrna	gi|356538818|ref|XM_003537850.1|PREDICTED: Glycine max 4-hydroxy-3-methylbut-2-enyl diphosphate reductase-like (LOC100805941), mRNA	XM_003537850	0	90	672.139	492	444	Glyma12g05010.1	PF02401	x	x	1.17.1.2	K03527	GO:0019288,GO:0055114	4-hydroxy-3-methylbut-2-enyl diphosphate reductase	x	x	x	x	x	x	x	x
72	LAGI02_72	802	dussia tessmannii isolate susy1-41 sucrose synthase exons 10 through 12 and partial cds	gi|414151754|gb|JX175096.1|Dussia tessmannii isolate SUSY1-41 sucrose synthase (sucS1) gene, exons 10 through 12 and partial cds	JX175096	0	87	746.078	627	546	Glyma15g20180.1	PF00862,PF00534	PTHR12526,PTHR12526:SF27	KOG0853	2.4.1.13	K00695	GO:0009058,GO:0005985	sucrose synthase 4	AT3G43190	PF00534,PF00862	PTHR12526,PTHR12526:SF27	KOG0853	2.4.1.13	K00695	GO:0005773,GO:0005886,GO:0016020,GO:0001666,GO:0005986,GO:0008194,GO:0016157,GO:0016757,GO:0009058,GO:0005985	sucrose synthase, putative, expressed
73	LAGI02_73	752	cucumis sativus autophagy-related protein 8c-like mrna	gi|403044176|ref|NM_001251394.2|Glycine max uncharacterized LOC100305892 (LOC100305892), mRNA	NM_001251394	4.02069e-153	81	551.314	553	450	Glyma07g39090.1	PF02991	PTHR10969	KOG1654	x	x	GO:0000045,GO:0005737	Ubiquitin-like superfamily protein	AT1G62040	PF02991	PTHR10969,PTHR10969:SF4	KOG1654	x	x	GO:0006914,GO:0008017	autophagy-related protein, putative, expressed
74	LAGI02_74	26102	Glycine max mitochondrion, complete genome	gb|JX463295.1|	JX463295.1	0	91	14255	3603	3296	Glyma12g24951.1	x	x	x	x	x	x	x	AT2G07783	x	x	x	x	x	GO:0005575,GO:0008150,GO:0003674	x
75	LAGI02_75	8766	Glycine max E3 ubiquitin-protein ligase UPL1-like (LOC100802630), mRNA	ref|XM_003527840.1|	XM_003527840.1	0	84	8595	8876	7500	Glyma04g10481.1	PF06025,PF06012,PF00632,PF00627	PTHR11254:SF124,PTHR11254	KOG0939	x	x	GO:0005515,GO:0016881,GO:0006464,GO:0005622	ubiquitin-protein ligase 1	AT1G55860	PF06012,PF00632,PF06025,PF00627	PTHR11254,PTHR11254:SF124	KOG0939	x	x	GO:0000151,GO:0005739,GO:0005829,GO:0016020,GO:0006511,GO:0016567,GO:0004842,GO:0005515,GO:0016881,GO:0006464,GO:0005622	ubiquitin-protein ligase 1, putative, expressed
76	LAGI02_76	7515	Glycine max uncharacterized protein LOC100813697 (LOC100813697), mRNA	ref|XM_003547669.1|	XM_003547669.1	3-E71	66	2664	1284	847	Glyma16g07750.8	x	x	x	x	x	x	x	x	x	x	x	x	x	x	x
77	LAGI02_77	7000	glycine max complete genome	gi|403311548|gb|JX463295.1|Glycine max mitochondrion, complete genome	JX463295	0	95	6051.59	3835	3661	Glyma17g23821.1	PF05405	x	x	x	x	GO:0015078,GO:0015986,GO:0000276	hydrogen ion transporting ATP synthases, rotational mechanism;zinc ion binding	ATMG01360	PF00115	PTHR10422	KOG4769	x	x	GO:0005751,GO:0022904,GO:0004129,GO:0005506,GO:0009055,GO:0020037,GO:0009060,GO:0016021,GO:0055114	cytochrome c oxidase subunit 1, putative, expressed
78	LAGI02_78	5803	medicago truncatula clone mth2- complete sequence	gi|54633440|gb|AC148609.23|Medicago truncatula clone mth2-58e8, complete sequence	AC148609	1.90824e-161	86	581.971	583	504	-	-	-	-	-	-	-	-	AT1G17495	x	x	x	x	x	GO:0005575,GO:0008150,GO:0003674	expressed protein
79	LAGI02_79	5603	cicer arietinum platelet binding transcript variant mrna	gi|357511186|ref|XM_003625834.1|Medicago truncatula MORC family CW-type zinc finger protein (MTR_7g108330) mRNA, complete cds	XM_003625834	0	73	2131.06	3618	2650	Glyma19g39590.2	PF07496	PTHR23336:SF6,PTHR23336	x	x	x	GO:0008270	CW-type Zinc Finger	AT3G62900	PF07496	PTHR23336:SF6,PTHR23336	x	x	x	GO:0005575,GO:0008150,GO:0008270	CW-type Zinc Finger, putative, expressed
80	LAGI02_80	5507	glycine max clone: gmfl01-34-e11	gi|210141642|dbj|AK245561.1|Glycine max cDNA, clone: GMFL01-34-E11	AK245561	7.21563e-135	79	493.606	566	452	Glyma13g34100.1	PF11721,PF00560,PF07714	PTHR24420:SF692,PTHR24420	KOG1187	x	x	GO:0004672,GO:0005524,GO:0006468,GO:0005515	Leucine-rich repeat transmembrane protein kinase	x	x	x	x	x	x	x	x
81	LAGI02_81	5407	cicer arietinum probable receptor-like protein kinase at5g15080-like transcript variant mrna	gi|58219740|gb|AC153725.3|Medicago truncatula clone mth2-78c5, complete sequence	AC153725	4.19562e-163	82	587.381	597	491	Glyma03g33950.1	PF00069	PTHR24420,PTHR24420:SF641	KOG1187	x	x	GO:0004672,GO:0005524,GO:0006468	Protein kinase superfamily protein	AT5G03320	PF00069	PTHR24420:SF642,PTHR24420	KOG1187	x	x	GO:0009507,GO:0006468,GO:0004672,GO:0005524,GO:0016301	protein kinase APK1A, chloroplast precursor, putative, expressed
82	LAGI02_82	5384	glycine max probable lrr receptor-like serine threonine-protein kinase at1g53430-like mrna	gi|356545456|ref|XM_003541111.1|PREDICTED: Glycine max probable LRR receptor-like serine/threonine-protein kinase At1g53430-like (LOC100815226), mRNA	XM_003541111	0	88	1465.62	1148	1014	Glyma06g31630.2	PF11721,PF07714,PF00560	PTHR24420,PTHR24420:SF696	KOG1187	x	x	GO:0004672,GO:0005524,GO:0006468,GO:0005515	Leucine-rich repeat transmembrane protein kinase	AT1G53430	PF11721,PF07714,PF00560	PTHR24420:SF433,PTHR24420	KOG1187	x	x	GO:0005886,GO:0006468,GO:0016301,GO:0004672,GO:0005524,GO:0005515	receptor-like protein kinase 2, putative, expressed
83	LAGI02_83	5218	cicer arietinum uncharacterized loc101488675 mrna	gi|502150741|ref|XM_004508044.1|PREDICTED: Cicer arietinum uncharacterized LOC101488675 (LOC101488675), mRNA	XM_004508044	0	86	5117.44	4222	3673	Glyma07g36065.1	PF06101,PF06650	PTHR16166:SF69,PTHR16166	KOG1809	x	x	GO:0008104	calcium-dependent lipid-binding family protein	x	x	x	x	x	x	x	x
84	LAGI02_84	5102	cicer arietinum probable lrr receptor-like serine threonine-protein kinase at1g56140-like transcript variant mrna	gi|356526420|ref|XM_003531768.1|PREDICTED: Glycine max probable LRR receptor-like serine/threonine-protein kinase At1g56130-like (LOC100798233), mRNA	XM_003531768	0	85	1438.57	1246	1067	Glyma08g25600.2	PF07714,PF00560,PF11721	PTHR24420:SF469,PTHR24420	KOG1187	x	x	GO:0004672,GO:0005524,GO:0006468,GO:0005515	Leucine-rich repeat transmembrane protein kinase	AT1G56145	PF07714,PF00560,PF11721	PTHR24420:SF469,PTHR24420	KOG1187	x	x	GO:0005886,GO:0006468,GO:0004672,GO:0004674,GO:0005524,GO:0005515	SHR5-receptor-like kinase, putative, expressed
85	LAGI02_85	5086	Glycine max strain Williams 82 clone GM_WBb0158O04, complete sequence	gb|AC235444.1|	AC235444.1	2e-65	69	606	701	484	Glyma17g15263.1	x	x	x	x	x	x	x	x	x	x	x	x	x	x	x
86	LAGI02_86	4987	cicer arietinum uncharacterized loc101491057 transcript variant misc_rna	gi|356510929|ref|XM_003524138.1|PREDICTED: Glycine max uncharacterized protein LOC100796921 (LOC100796921), mRNA	XM_003524138	0	81	2892.09	2970	2424	Glyma05g28570.5	PF00630,PF00076	PTHR13833,PTHR13833:SF15	KOG4676	x	x	GO:0003676	RNA recognition motif (RRM)-containing protein	AT3G23900	PF00630,PF00076	PTHR13833,PTHR13833:SF15	KOG3702	x	x	GO:0005575,GO:0008150,GO:0000166,GO:0003676,GO:0008270	RNA recognition motif, putative, expressed
87	LAGI02_87	4986	medicago truncatula kinase-like protein complete cds	gi|356546809|ref|XM_003541767.1|PREDICTED: Glycine max probable LRR receptor-like serine/threonine-protein kinase At3g47570-like (LOC100792724), mRNA	XM_003541767	0	77	2269.92	2948	2278	Glyma13g34310.2	PF00069,PF00560,PF08263	PTHR24420,PTHR24420:SF474	KOG1187	x	x	GO:0004672,GO:0005524,GO:0006468,GO:0005515	Leucine-rich repeat protein kinase family protein	AT2G35610	PF03407	PTHR10994:SF5,PTHR10994	x	x	x	GO:0005794,GO:0052325,GO:0005783	expressed protein
88	LAGI02_88	4961	glycine max calcium-transporting atpase plasma membrane-type-like mrna	gi|356550717|ref|XM_003543683.1|PREDICTED: Glycine max calcium-transporting ATPase 8, plasma membrane-type-like (LOC100813841), mRNA	XM_003543683	0	87	1963.35	1579	1383	Glyma17g06520.1	PF12515,PF00689,PF00702,PF00690,PF00122	PTHR24093,PTHR24093:SF73	KOG0204	3.6.3.8	K01537	GO:0000166,GO:0046872,GO:0003824,GO:0008152,GO:0005516,GO:0016020,GO:0015662,GO:0006812,GO:0006754	autoinhibited Ca2+ -ATPase, isoform 8	AT5G57110	PF00689,PF12515,PF00702,PF00690,PF00122	PTHR24093,PTHR24093:SF73	KOG0204	x	x	GO:0005886,GO:0009624,GO:0005388,GO:0005516,GO:0043621,GO:0000166,GO:0046872,GO:0003824,GO:0008152,GO:0016020,GO:0015662,GO:0006812,GO:0006754	calcium-transporting ATPase, plasma membrane-type, putative, expressed
89	LAGI02_89	4926	cicer arietinum myosin heavy skeletal muscle-like transcript variant mrna	gi|356502800|ref|XM_003520156.1|PREDICTED: Glycine max uncharacterized protein LOC100782563 (LOC100782563), mRNA	XM_003520156	0	81	1541.36	1557	1272	Glyma02g16380.1	PF07765	PTHR13140,PTHR13140:SF97	KOG0962	x	x	x	kinase interacting (KIP1-like) family protein	AT4G02710	PF07765	PTHR13140,PTHR13140:SF97	x	x	x	GO:0005886,GO:0008150,GO:0003674	KIP1, putative, expressed
90	LAGI02_90	4844	medicago truncatula clone mth2- complete sequence	gi|48675413|gb|AC146788.13|Medicago truncatula clone mth2-11a6, complete sequence	AC146788	4.91963e-16	88	98.6682	80	71	Glyma13g27800.1	PF12481,PF12504	PTHR11772	x	x	x	x	Aluminium induced protein with YGL and LRDR motifs	x	x	x	x	x	x	x	x
91	LAGI02_91	4549	glycine max mannose-1-phosphate guanylyltransferase 1-like mrna	gi|357492372|ref|XM_003616427.1|Medicago truncatula Mannose-1-phosphate guanyltransferase (MTR_5g080770) mRNA, complete cds	XM_003616427	0	83	1478.25	1389	1161	Glyma02g41820.1	PF00483,PF00132	PTHR22572	KOG1322	x	x	GO:0016779,GO:0009058	Glucose-1-phosphate adenylyltransferase family protein	AT3G55590	PF00483,PF00132	PTHR22572	KOG1322	2.7.7.22	K00971	GO:0009058,GO:0016740,GO:0016779	mannose-1-phosphate guanyltransferase, putative, expressed
93	LAGI02_93	4492	oryza sativa indica group complete genome	gi|322394252|gb|HQ874649.1|Ricinus communis mitochondrion, complete genome	HQ874649	0	87	1187.9	1014	885	-	-	-	-	-	-	-	-	x	x	x	x	x	x	x	x
94	LAGI02_94	4407	glycine max complete genome	gi|403311548|gb|JX463295.1|Glycine max mitochondrion, complete genome	JX463295	0	93	3058	2065	1929	Glyma17g23790.1	PF05919	x	x	x	x	x	open reading frame 204	AT2G07765	x	x	x	x	x	GO:0005575,GO:0008150,GO:0003676,GO:0008270	x
95	LAGI02_95	4133	vitis vinifera contig whole genome shotgun sequence	gi|147773118|emb|AM432225.2|Vitis vinifera contig VV78X091071.15, whole genome shotgun sequence	AM432225	9.81116e-37	69	167.196	448	313	-	-	-	-	-	-	-	-	x	x	x	x	x	x	x	x
96	LAGI02_96	4055	vicia faba complete genome	gi|442803095|gb|KC189947.1|Vicia faba mitochondrion, complete genome	KC189947	0	92	3007.5	2175	2005	Glyma05g18342.1	PF00032,PF00033	PTHR19271	KOG4663	1.10.2.2	K00412	GO:0009055,GO:0016491,GO:0016020,GO:0022904	Di-haem cytochrome, transmembrane;Cytochrome b/b6, C-terminal	AT2G07727	PF00033,PF00032	PTHR19271	KOG4663	1.10.2.2	K00412	GO:0016020,GO:0022904,GO:0009055,GO:0016491	cytochrome b6, putative, expressed
97	LAGI02_97	4054	populus trichocarpa multidrug pheromone mdr abc transporter mrna	gi|356499543|ref|XM_003518551.1|PREDICTED: Glycine max ABC transporter B family member 4-like (LOC100800034), mRNA	XM_003518551	0	87	4601.68	3755	3277	Glyma02g01100.1	PF00664,PF00005	PTHR24222,PTHR24222:SF96	KOG0055	x	x	GO:0005524,GO:0016887,GO:0042626,GO:0006810,GO:0055085,GO:0016021	ATP binding cassette subfamily B4	AT2G47000	PF00664,PF00005	PTHR24222:SF96,PTHR24222	KOG0055	x	x	GO:0005886,GO:0016020,GO:0009630,GO:0009733,GO:0009735,GO:0009926,GO:0010315,GO:0010540,GO:0010583,GO:0048767,GO:0008559,GO:0042626,GO:0005524,GO:0016887,GO:0006810,GO:0055085,GO:0016021	MDR-like ABC transporter, putative, expressed
98	LAGI02_98	4043	lotus japonicus genomic chromosome clone: complete sequence	gi|356544495|ref|XM_003540638.1|PREDICTED: Glycine max uncharacterized protein LOC100791124 (LOC100791124), mRNA	XM_003540638	0	78	755.094	919	723	Glyma12g05180.2	PF00503	PTHR10218:SF90,PTHR10218	KOG0082	x	x	GO:0004871,GO:0019001,GO:0007186	extra-large G-protein 1	x	x	x	x	x	x	x	x
99	LAGI02_99	4040	cicer arietinum uncharacterized loc101515712 transcript variant mrna	gi|356556597|ref|XM_003546563.1|PREDICTED: Glycine max uncharacterized protein LOC100775528 (LOC100775528), mRNA	XM_003546563	0	84	1826.3	1642	1388	Glyma15g24761.1	PF07887	x	x	x	x	x	Calmodulin-binding protein	AT2G24300	PF07887	x	x	x	x	GO:0008150,GO:0005516	calmodulin binding protein, putative, expressed
100	LAGI02_100	4008	lupinus albus malate dehydrogenase complete cds	gi|27462761|gb|AF459645.1|Lupinus albus malate dehydrogenase (MDH1) mRNA, complete cds	AF459645	0	94	1961.55	1263	1190	Glyma02g00810.1	PF02866,PF00056	PTHR23382	KOG1496	1.1.1.37	K00025	GO:0016491,GO:0055114,GO:0016616,GO:0016615,GO:0006108	Lactate/malate dehydrogenase family protein	AT5G43330	PF00056,PF02866	PTHR23382	KOG1496	1.1.1.37	K00025	GO:0005886,GO:0005975,GO:0006096,GO:0006108,GO:0008152,GO:0044262,GO:0055114,GO:0003824,GO:0005488,GO:0016491,GO:0016615,GO:0016616,GO:0030060	lactate/malate dehydrogenase, putative, expressed
101	LAGI02_101	3993	glycine max stem-specific protein tsjt1-like mrna	gi|502079053|ref|XM_004486082.1|PREDICTED: Cicer arietinum ATP-dependent (S)-NAD(P)H-hydrate dehydratase-like (LOC101494709), transcript variant X1, mRNA	XM_004486082	0	87	1330.37	1086	948	Glyma07g38750.1	PF01256	PTHR12592	KOG3974	x	x	x	pfkB-like carbohydrate kinase family protein	AT5G19150	PF01256	PTHR12592	KOG3974	x	x	GO:0009507,GO:0008150	expressed protein
102	LAGI02_102	3970	glycine max auxin response factor 4-like mrna	gi|356541287|ref|XM_003539062.1|PREDICTED: Glycine max auxin response factor 4-like (LOC100816621), mRNA	XM_003539062	0	79	1196.92	1347	1076	Glyma12g07560.1	PF02309,PF06507,PF02362	x	x	x	x	GO:0006355,GO:0005634,GO:0003677,GO:0009725	auxin response factor 4	AT5G60450	PF02309,PF06507,PF02362	x	x	x	x	GO:0005634,GO:0006355,GO:0010050,GO:0010158,GO:0003700,GO:0003677,GO:0009725	auxin response factor, putative, expressed
103	LAGI02_103	3969	cicer arietinum serine threonine-protein kinase bri1-like 1-like mrna	gi|502127368|ref|XM_004499621.1|PREDICTED: Cicer arietinum serine/threonine-protein kinase BRI1-like 1-like (LOC101511340), mRNA	XM_004499621	0	77	2603.55	3395	2623	Glyma04g12860.2	PF08263,PF00069,PF00560	PTHR24420:SF122,PTHR24420	KOG1187	x	x	GO:0004672,GO:0005524,GO:0006468,GO:0005515	BRI1 like	x	x	x	x	x	x	x	x
104	LAGI02_104	3949	cicer arietinum probable serine threonine-protein kinase at1g18390-like transcript variant mrna	gi|351726757|ref|NM_001251488.1|Glycine max serine/threonine protein kinase family protein (LOC100305386), mRNA >gi|223452281|gb|FJ014714.1| Glycine max clone cw32 serine/threonine protein kinase family protein mRNA, complete cds	NM_001251488	0	82	1052.65	1029	853	Glyma07g10695.1	PF00069	PTHR24420,PTHR24420:SF426	KOG1187	x	x	GO:0004672,GO:0005524,GO:0006468	Protein kinase superfamily protein	x	x	x	x	x	x	x	x
105	LAGI02_105	3888	glycine max atp-dependent zinc metalloprotease ftsh chloroplastic-like mrna	gi|502095963|ref|XM_004490524.1|PREDICTED: Cicer arietinum ATP-dependent zinc metalloprotease FTSH 7, chloroplastic-like (LOC101496045), mRNA	XM_004490524	0	86	1487.26	1232	1070	Glyma14g37090.1	PF01434,PF06480,PF00004	PTHR23076,PTHR23076:SF6	KOG0731	3.4.24.-	K03798	GO:0005524,GO:0004222,GO:0006508,GO:0008270,GO:0016021	FTSH protease 9	AT3G47060	PF01434,PF06480,PF00004	PTHR23076:SF6,PTHR23076	KOG0731	3.4.24.-	K03798	GO:0009507,GO:0009941,GO:0006508,GO:0030163,GO:0004176,GO:0008237,GO:0016887,GO:0005524,GO:0004222,GO:0008270,GO:0016021	OsFtsH7 FtsH protease, homologue of AtFtsH7, expressed
106	LAGI02_106	3880	lotus japonicus granule bound starch synthase ia complete cds	gi|170676392|gb|EU532432.1|Lotus japonicus granule bound starch synthase Ia precursor, mRNA, complete cds	EU532432	0	87	1575.63	1281	1118	Glyma20g36040.1	PF00534,PF08323	PTHR12526,PTHR12526:SF17	x	2.4.1.242	K13679	GO:0009058	UDP-Glycosyltransferase superfamily protein	AT2G44920	PF00805	PTHR14136	x	x	x	GO:0009507,GO:0009535,GO:0009543,GO:0009579,GO:0031977,GO:0003674	thylakoid lumenal protein, putative, expressed
107	LAGI02_107	3868	cicer arietinum btb poz domain-containing protein npy2-like transcript variant mrna	gi|356575723|ref|XM_003555939.1|PREDICTED: Glycine max BTB/POZ domain-containing protein NPY2-like (LOC100818944), mRNA	XM_003555939	0	84	2250.09	2025	1712	Glyma10g40411.1	PF00651,PF03000	PTHR13690:SF174,PTHR13690	x	x	x	GO:0005515,GO:0004871,GO:0009416	Phototropic-responsive NPH3 family protein	x	x	x	x	x	x	x	x
108	LAGI02_108	3839	cicer arietinum probable leucine-rich repeat receptor-like serine threonine-protein kinase at3g14840-like mrna	gi|356495008|ref|XM_003516325.1|PREDICTED: Glycine max probable leucine-rich repeat receptor-like serine/threonine-protein kinase At3g14840-like (LOC100801071), mRNA	XM_003516325	0	82	1654.98	1674	1374	Glyma12g36190.1	PF07714,PF11721,PF00560	PTHR24420:SF692,PTHR24420	KOG1187	x	x	GO:0004672,GO:0005524,GO:0006468,GO:0005515	Leucine-rich repeat transmembrane protein kinase	AT1G29750	PF07714,PF00560,PF11721	PTHR24420:SF698,PTHR24420	KOG1187	x	x	GO:0012505,GO:0006468,GO:0007169,GO:0004674,GO:0004702,GO:0005524,GO:0016301,GO:0004672,GO:0005515	receptor-like protein kinase 2, putative, expressed
109	LAGI02_109	3780	glycine max dihydrosphingosine 1-phosphate phosphatase -like mrna	gi|356572668|ref|XM_003554441.1|PREDICTED: Glycine max dihydrosphingosine 1-phosphate phosphatase C823.11-like (LOC100778490), mRNA	XM_003554441	0	81	1205.94	1253	1017	Glyma03g36510.1	PF00149	PTHR11668:SF21,PTHR11668	KOG0371	3.1.3.16	K04382	GO:0016787	protein phosphatase 2A-4	AT2G42500	PF00149	PTHR11668,PTHR11668:SF21	x	3.1.3.16	K04382	GO:0005634,GO:0005737,GO:0005886,GO:0008150,GO:0004722,GO:0016787	OsPP2Ac-5 - Phosphatase 2A isoform 5 belonging to family 2, expressed
110	LAGI02_110	3748	glycine max protein transport protein sec24-like at4g32640-like mrna	gi|356534415|ref|XM_003535703.1|PREDICTED: Glycine max protein transport protein Sec24-like At4g32640-like (LOC100797752), mRNA	XM_003535703	0	88	3811.8	2975	2631	Glyma20g24330.1	PF00626,PF04810,PF04811,PF08033,PF04815	PTHR13803	KOG1984	x	K14007	GO:0008270,GO:0006886,GO:0006888,GO:0030127	Sec23/Sec24 protein transport family protein	AT3G44340	PF00626,PF04810,PF04811,PF08033,PF04815	PTHR13803	KOG1984	x	x	GO:0009507,GO:0030127,GO:0006979,GO:0016192,GO:0005215,GO:0008270,GO:0006886,GO:0006888	protein transport protein, putative, expressed
111	LAGI02_111	3696	cicer arietinum lysine histidine transporter-like 8-like mrna	gi|502161665|ref|XM_004512186.1|PREDICTED: Cicer arietinum lysine histidine transporter-like 8-like (LOC101490015), mRNA	XM_004512186	0	82	1292.5	1255	1041	Glyma11g08770.1	PF01490	PTHR22950	KOG1303	x	x	x	Transmembrane amino acid transporter family protein	x	x	x	x	x	x	x	x
112	LAGI02_112	3674	glycine max clathrin interactor epsin 3-like mrna	gi|356527458|ref|XM_003532280.1|PREDICTED: Glycine max clathrin interactor EPSIN 2-like (LOC100805865), mRNA	XM_003532280	0	85	1975.98	1706	1466	Glyma18g53750.1	PF01417	PTHR12276:SF44,PTHR12276	KOG2056	x	x	GO:0005543	ENTH/VHS family protein	AT2G43160	PF01417	PTHR12276:SF44,PTHR12276	KOG2056	x	x	GO:0005886,GO:0005488	ENTH domain containing protein, expressed
113	LAGI02_113	3666	glycine max uncharacterized loc100775281 miscrna	gi|356549684|ref|XM_003543174.1|PREDICTED: Glycine max uncharacterized protein LOC100809896 (LOC100809896), mRNA	XM_003543174	2.47701e-170	85	610.825	524	450	Glyma13g34720.1	PF01699	PTHR10891,PTHR10891:SF44	x	x	x	GO:0055085,GO:0016021	sodium/calcium exchanger family protein / calcium-binding EF hand family protein	x	x	x	x	x	x	x	x
114	LAGI02_114	3567	lotus japonicus clone: 2-025- htc	gi|292786746|dbj|AK338534.1|Lotus japonicus cDNA, clone: LjFL2-025-CC01, HTC	AK338534	1.25363e-72	74	286.219	447	335	Glyma13g22650.2	PF02298	x	x	x	x	GO:0005507,GO:0009055	copper ion binding;electron carriers	x	x	x	x	x	x	x	x
115	LAGI02_115	3525	cicer arietinum cysteine-rich receptor-like protein kinase 10-like transcript variant mrna	gi|356559906|ref|XM_003548189.1|PREDICTED: Glycine max cysteine-rich receptor-like protein kinase 25-like (LOC100782505), mRNA	XM_003548189	0	75	744.274	1086	824	Glyma16g32710.1	PF00069,PF01657	PTHR24420:SF430,PTHR24420	KOG1187	x	x	GO:0004672,GO:0005524,GO:0006468	cysteine-rich RLK (RECEPTOR-like protein kinase) 25	x	x	x	x	x	x	x	x
116	LAGI02_116	3382	cicer arietinum uncharacterized loc101497986 mrna	gi|356538926|ref|XM_003537904.1|PREDICTED: Glycine max uncharacterized protein LOC100788800 (LOC100788800), mRNA	XM_003537904	0	84	1150.03	1030	873	Glyma11g13950.1	x	x	x	x	x	x	x	x	x	x	x	x	x	x	x
117	LAGI02_117	3380	lotus japonicus clone: 2-012- htc	gi|292782799|dbj|AK338165.1|Lotus japonicus cDNA, clone: LjFL2-012-CF03, HTC	AK338165	2.28982e-94	70	358.353	772	548	Glyma10g05100.1	x	x	x	x	x	x	x	x	x	x	x	x	x	x	x
118	LAGI02_118	3350	glycine max polyphosphoinositide phosphatase-like mrna	gi|210141160|dbj|AK245077.1|Glycine max cDNA, clone: GMFL01-20-G20	AK245077	0	83	1402.5	1321	1109	Glyma16g01470.2	PF02383	PTHR11200:SF9,PTHR11200	KOG1888	x	x	GO:0042578	Phosphoinositide phosphatase family protein	AT3G14205	PF02383	PTHR11200:SF9,PTHR11200	KOG1888	x	x	GO:0005575,GO:0008150,GO:0004439,GO:0042578	SAC domain containing protein, putative, expressed
119	LAGI02_119	3338	glycine max scarecrow-like protein 13-like mrna	gi|356555747|ref|XM_003546144.1|PREDICTED: Glycine max scarecrow-like protein 13-like (LOC100819190), mRNA	XM_003546144	0	81	1902.04	2020	1645	Glyma15g12320.1	PF03514	x	x	x	x	x	SCARECROW-like 13	x	x	x	x	x	x	x	x
120	LAGI02_120	3337	cicer arietinum yth domain family protein 2-like transcript variant mrna	gi|356525318|ref|XM_003531224.1|PREDICTED: Glycine max uncharacterized protein LOC100819200, transcript variant 1 (LOC100819200), mRNA	XM_003531224	0	79	2116.64	2420	1932	Glyma05g30020.1	PF04146	PTHR12357,PTHR12357:SF6	KOG1901	x	x	x	evolutionarily conserved C-terminal region 2	AT1G55500	PF04146	PTHR12357:SF6,PTHR12357	KOG1901	x	x	GO:0005575,GO:0008150,GO:0003674	YT521-B-like family domain containing protein, expressed
121	LAGI02_121	3328	medicago truncatula clone mth2- complete sequence	gi|502136668|ref|XM_004502722.1|PREDICTED: Cicer arietinum uncharacterized LOC101492664 (LOC101492664), mRNA	XM_004502722	1.73973e-89	87	342.123	279	243	Glyma04g40450.1	PF02365	x	x	x	x	GO:0003677,GO:0006355	NAC transcription factor-like 9	AT5G24590	PF02365	x	x	x	x	GO:0005634,GO:0007275,GO:0051607,GO:0003700,GO:0003713,GO:0003677,GO:0006355	no apical meristem protein, putative, expressed
122	LAGI02_122	3325	medicago truncatula clone mth2- complete sequence	gi|210140846|dbj|AK244765.1|Glycine max cDNA, clone: GMFL01-13-H17	AK244765	0	90	820.016	602	543	Glyma11g15700.1	PF00069	PTHR24055,PTHR24055:SF69	KOG0660	2.7.11.24	K04371	GO:0004672,GO:0005524,GO:0006468,GO:0016773,GO:0009103,GO:0016020	mitogen-activated protein kinase 3	AT3G45640	PF00069	PTHR24055,PTHR24055:SF69	KOG0660	2.7.11.24	K04371	GO:0000169,GO:0006950,GO:0006970,GO:0006979,GO:0007165,GO:0009409,GO:0009611,GO:0009617,GO:0009738,GO:0010120,GO:0010200,GO:0048481,GO:0080136,GO:2000037,GO:2000038,GO:0004672,GO:0004707,GO:0005515,GO:0016301,GO:0005524,GO:0006468	CGMC_MAPKCMGC_2_ERK.12 - CGMC includes CDA, MAPK, GSK3, and CLKC kinases, expressed
123	LAGI02_123	3272	glycine max gata transcription factor 9-like mrna	gi|356535634|ref|XM_003536302.1|PREDICTED: Glycine max GATA transcription factor 9-like (LOC100815693), mRNA	XM_003536302	0	79	1002.16	1133	902	Glyma20g32050.1	PF00320	PTHR10071:SF113,PTHR10071	x	x	x	GO:0003700,GO:0008270,GO:0043565,GO:0006355	GATA transcription factor 9	x	x	x	x	x	x	x	x
124	LAGI02_124	3268	cicer arietinum chaperone protein chloroplastic-like transcript variant mrna	gi|356516494|ref|XM_003526881.1|PREDICTED: Glycine max chaperone protein ClpC, chloroplastic-like (LOC100804035), mRNA	XM_003526881	0	90	3900.17	2878	2593	Glyma06g17360.1	PF00004,PF07724,PF10431,PF02861,PF02151	PTHR11638:SF19,PTHR11638	KOG1051	x	K03696	GO:0005524,GO:0008134,GO:0006355,GO:0005515,GO:0019538,GO:0016887,GO:0006289,GO:0004518,GO:0003677	CLPC homologue 1	AT5G50920	PF02861,PF02151,PF00004,PF07724,PF10431	PTHR11638:SF19,PTHR11638	KOG1051	x	K03696	GO:0005618,GO:0005739,GO:0009507,GO:0009532,GO:0009535,GO:0009570,GO:0009941,GO:0031897,GO:0009658,GO:0010380,GO:0045036,GO:0045037,GO:0004176,GO:0005524,GO:0016887,GO:0019538,GO:0005515,GO:0006289,GO:0004518,GO:0003677	ATP-dependent Clp protease ATP-binding subunit clpA homolog CD4B,chloroplast precursor, putative, expressed
125	LAGI02_125	3260	medicago truncatula serine arginine repetitive matrix protein complete cds	gi|356541208|ref|XM_003539025.1|PREDICTED: Glycine max uncharacterized protein LOC100790051 (LOC100790051), mRNA	XM_003539025	0	76	1867.77	2531	1937	Glyma12g06360.1	PF01480	PTHR23148	KOG2146	x	K13171	GO:0006397	splicing factor PWI domain-containing protein	x	x	x	x	x	x	x	x
126	LAGI02_126	3207	glycine max udp-galactose transporter 2-like mrna	gi|356509021|ref|XM_003523203.1|PREDICTED: Glycine max UDP-galactose transporter 2-like (LOC100794276), mRNA	XM_003523203	0	85	1153.64	1012	862	Glyma06g15280.3	PF03151	PTHR11132	KOG1441	x	x	x	Nucleotide-sugar transporter family protein	x	x	x	x	x	x	x	x
127	LAGI02_127	3168	tsa: jatropha curcas -ck_1a transcribed rna sequence	gi|356568603|ref|XM_003552452.1|PREDICTED: Glycine max protein ARABIDILLO 1-like (LOC100819086), mRNA	XM_003552452	0	87	3409.65	2789	2433	Glyma18g48841.1	PF00646,PF00514	PTHR23315:SF7,PTHR23315	KOG4224	x	x	GO:0005515	ARABIDILLO-1	AT3G60350	PF00514,PF00646	PTHR23315:SF7,PTHR23315	KOG2120	x	x	GO:0005634,GO:0006511,GO:0004842,GO:0005488,GO:0005515	ARABIDILLO-1, putative, expressed
128	LAGI02_128	3114	glycine max wd repeat-containing protein 3-like mrna	gi|356572489|ref|XM_003554353.1|PREDICTED: Glycine max WD repeat-containing protein 3-like (LOC100775810), mRNA	XM_003554353	0	86	2778.47	2352	2032	Glyma19g37051.1	PF04003,PF00400	PTHR19853	KOG0306	x	K14556	GO:0005515	transducin family protein / WD-40 repeat family protein	AT3G21540	PF04003,PF00400	PTHR19853	KOG0306	x	K14556	GO:0005730,GO:0005834,GO:0000166,GO:0005515	WD domain, G-beta repeat domain containing protein, expressed
129	LAGI02_129	3020	cicer arietinum autophagy-related protein 8f-like transcript variant mrna	gi|388516606|gb|BT146571.1|Lotus japonicus clone JCVI-FLLj-4N4 unknown mRNA	BT146571	3.94074e-116	87	430.488	365	318	Glyma17g14970.1	PF02991	PTHR10969:SF17,PTHR10969	KOG1654	x	x	GO:0000045,GO:0005737	Ubiquitin-like superfamily protein	x	x	x	x	x	x	x	x
130	LAGI02_130	2973	medicago truncatula casein kinase i isoform delta-like protein complete cds	gi|356535369|ref|XM_003536171.1|PREDICTED: Glycine max casein kinase I isoform delta-like, transcript variant 2 (LOC100790721), mRNA	XM_003536171	0	81	1232.99	1301	1058	Glyma10g32490.1	PF00069	PTHR11909:SF18,PTHR11909	KOG1163	2.7.11.1	K08960	GO:0004672,GO:0005524,GO:0006468	casein kinase I	AT1G03930	PF00069	PTHR11909:SF18,PTHR11909	KOG1163	x	x	GO:0005634,GO:0005737,GO:0007165,GO:0004712,GO:0016301,GO:0004672,GO:0005524,GO:0006468	CK1_CaseinKinase_1.6 - CK1 includes the casein kinase 1 kinases, expressed
132	LAGI02_132	2944	cicer arietinum protein mei2-like 1-like transcript variant mrna	gi|502133407|ref|XM_004501696.1|PREDICTED: Cicer arietinum protein MEI2-like 4-like (LOC101491683), transcript variant X1, mRNA	XM_004501696	0	84	3168	2883	2433	Glyma06g17250.4	PF04059,PF00076	PTHR24011:SF200,PTHR24011	KOG4660	x	x	GO:0003676	MEI2-like protein 1	AT1G29400	PF04059,PF00076	PTHR24011,PTHR24011:SF200	KOG4660	x	x	GO:0005575,GO:0000166,GO:0003676,GO:0003723	AML1, putative, expressed
133	LAGI02_133	2922	glycine max basic leucine zipper and w2 domain-containing protein 2-like mrna	gi|358248061|ref|NM_001253130.1|Glycine max basic leucine zipper and W2 domain-containing protein 2-like (LOC100789838), mRNA >gi|255641367|gb|BT096759.1| Soybean clone JCVI-FLGm-25D18 unknown mRNA	NM_001253130	0	92	1375.45	935	866	Glyma18g47780.2	x	x	KOG2297	x	x	x	ARM repeat superfamily protein	AT1G65220	PF02020	PTHR14208	KOG2297	x	x	GO:0006446,GO:0003743,GO:0005488	expressed protein
134	LAGI02_134	2915	glycine max clathrin assembly protein at5g35200-like mrna	gi|502151462|ref|XM_004508396.1|PREDICTED: Cicer arietinum putative clathrin assembly protein At5g35200-like (LOC101495378), mRNA	XM_004508396	0	79	957.072	1160	921	Glyma17g11910.3	PF07651	PTHR22951,PTHR22951:SF1	KOG0251	x	x	GO:0005543	ENTH/ANTH/VHS superfamily protein	AT5G35200	PF07651	PTHR22951,PTHR22951:SF1	KOG0251	x	x	GO:0005886,GO:0048268,GO:0005488,GO:0005543,GO:0005545,GO:0030276	ANTH/ENTH domain containing protein, putative, expressed
135	LAGI02_135	2880	lotus japonicus clone: 2-006- htc	gi|292780164|dbj|AK337987.1|Lotus japonicus cDNA, clone: LjFL2-006-AG05, HTC	AK337987	0	80	1510.71	1615	1306	Glyma09g25470.1	PF00501	PTHR24095,PTHR24095:SF49	KOG1176	x	x	GO:0003824,GO:0008152	AMP-dependent synthetase and ligase family protein	AT5G44340	PF03953,PF00091	PTHR11588	KOG1375	x	K07375	GO:0005618,GO:0045298,GO:0007017,GO:0007018,GO:0051258,GO:0005200,GO:0043234,GO:0003924,GO:0005525,GO:0006184,GO:0005874	tubulin/FtsZ domain containing protein, putative, expressed
136	LAGI02_136	2843	glycine max elongation factor 2-like mrna	gi|356556976|ref|XM_003546747.1|PREDICTED: Glycine max elongation factor 2-like (LOC100788357), mRNA	XM_003546747	0	88	3287.02	2530	2247	Glyma08g18110.1	PF03144,PF00679,PF03764,PF00009	PTHR23115,PTHR23115:SF4	KOG0469	3.6.5.3	K03234	GO:0003924,GO:0005525	Ribosomal protein S5/Elongation factor G/III/V family protein	AT1G56070	PF03144,PF00679,PF03764,PF00009	PTHR23115,PTHR23115:SF4	KOG0469	3.6.5.3	K03234	GO:0005730,GO:0005829,GO:0005886,GO:0009507,GO:0016020,GO:0009409,GO:0003746,GO:0005507,GO:0008135,GO:0003924,GO:0005525	elongation factor, putative, expressed
137	LAGI02_137	2842	cicer arietinum gtp-binding protein sar1a-like mrna	gi|502113097|ref|XM_004494484.1|PREDICTED: Cicer arietinum GTP-binding protein SAR1A-like (LOC101509387), mRNA	XM_004494484	0	89	863.297	659	589	Glyma03g39110.3	PF00025	PTHR11711:SF12,PTHR11711	KOG0077	x	x	GO:0005525,GO:0007264,GO:0004871,GO:0019001,GO:0007186,GO:0005634,GO:0005737,GO:0005622,GO:0006886	secretion-associated RAS super family 2	AT1G56330	PF00025	PTHR11711,PTHR11711:SF12	KOG0077	3.6.5.-	K07953	GO:0000300,GO:0005783,GO:0005829,GO:0005886,GO:0006888,GO:0005525,GO:0005622,GO:0007264,GO:0006886	miro, putative, expressed
138	LAGI02_138	2800	glycine max polyadenylate-binding protein 2-like mrna	gi|356521523|ref|XM_003529357.1|PREDICTED: Glycine max polyadenylate-binding protein 2-like (LOC100780329), mRNA	XM_003529357	0	85	2347.47	2042	1750	Glyma02g11580.1	PF00076,PF00658	PTHR24011,PTHR24011:SF69	KOG0123	x	K13126	GO:0003676,GO:0003723	poly(A) binding protein 8	AT1G49760	PF00076,PF00658	PTHR24011,PTHR24011:SF69	KOG0123	x	K13126	GO:0046686,GO:0003723,GO:0003743,GO:0003676	polyadenylate-binding protein, putative, expressed
139	LAGI02_139	2787	medicago truncatula cysteine-rich receptor-like protein kinase complete cds	gi|356574367|ref|XM_003555272.1|PREDICTED: Glycine max cysteine-rich receptor-like protein kinase 29-like (LOC100788472), mRNA	XM_003555272	1.27064e-153	80	554.921	578	468	Glyma10g39910.1	PF00069,PF01657	PTHR24420:SF430,PTHR24420	KOG1187	x	x	GO:0004672,GO:0005524,GO:0006468	cysteine-rich RLK (RECEPTOR-like protein kinase) 26	AT4G23190	PF07714,PF01657	PTHR24420:SF430,PTHR24420	KOG1187	x	x	GO:0016020,GO:0006979,GO:0009816,GO:0004672,GO:0016301,GO:0005524,GO:0006468	TKL_IRAK_DUF26-la.1 - DUF26 kinases have homology to DUF26 containing loci, expressed
140	LAGI02_140	2782	glycine max succinate dehydrogenase	gi|356496760|ref|XM_003517186.1|PREDICTED: Glycine max succinate dehydrogenase [ubiquinone] flavoprotein subunit 1, mitochondrial-like, transcript variant 1 (LOC100803020), mRNA	XM_003517186	0	88	2717.16	2142	1887	Glyma01g38200.1	PF02910,PF00890	PTHR11632:SF5,PTHR11632	KOG2403	1.3.5.1	K00234	GO:0009055,GO:0016491,GO:0055114	succinate dehydrogenase 1-1	AT2G18450	PF02910,PF00890	PTHR11632:SF5,PTHR11632	KOG2403	1.3.5.1	K00234	GO:0005739,GO:0005749,GO:0006121,GO:0000104,GO:0009055,GO:0016491,GO:0055114	succinate dehydrogenase flavoprotein subunit,mitochondrial precursor, putative, expressed
141	LAGI02_141	2775	cicer arietinum 40s ribosomal protein s5-like mrna	gi|356530664|ref|XM_003533853.1|PREDICTED: Glycine max 40S ribosomal protein S5-like (LOC100815850), mRNA	XM_003533853	6.99474e-81	86	313.269	258	224	Glyma12g32850.1	PF00177	PTHR11205,PTHR11205:SF1	KOG3291	x	K02989	GO:0006412,GO:0005840,GO:0005622,GO:0003735,GO:0015935	ribosomal protein 5B	AT3G11940	PF00177	PTHR11205,PTHR11205:SF1	KOG3291	x	x	GO:0005618,GO:0005773,GO:0005840,GO:0005886,GO:0009507,GO:0022626,GO:0022627,GO:0006412,GO:0003735,GO:0005622,GO:0015935	40S ribosomal protein S5, putative, expressed
142	LAGI02_142	2725	medicago truncatula tho complex subunit complete cds	gi|357472738|ref|XM_003606606.1|Medicago truncatula THO complex subunit (MTR_4g063550) mRNA, complete cds	XM_003606606	9.57054e-16	92	96.8649	66	61	Glyma13g40930.4	PF00076	PTHR19965	KOG0533	x	K12881	GO:0003676	RNA-binding (RRM/RBD/RNP motifs) family protein	x	x	x	x	x	x	x	x
144	LAGI02_144	2622	glycine max pectinesterase 2-like mrna	gi|356496343|ref|XM_003516980.1|PREDICTED: Glycine max pectinesterase 2-like (LOC100782892), mRNA	XM_003516980	0	80	684.763	761	609	Glyma01g33440.1	PF01095,PF04043	PTHR22931,PTHR22931:SF5	x	3.1.1.11	K01051	GO:0030599,GO:0042545,GO:0005618,GO:0004857	Plant invertase/pectin methylesterase inhibitor superfamily	AT3G49220	PF01095,PF04043	PTHR22931,PTHR22931:SF5	x	x	x	GO:0005618,GO:0009505,GO:0042545,GO:0004857,GO:0030599	pectinesterase, putative, expressed
145	LAGI02_145	2608	glycine max sugar transporter erd6-like 5-like mrna	gi|356505889|ref|XM_003521674.1|PREDICTED: Glycine max sugar transporter ERD6-like 5-like (LOC100780074), mRNA	XM_003521674	2.00383e-144	83	524.263	475	397	Glyma03g40160.2	PF00083	PTHR24063,PTHR24063:SF74	KOG0254	x	x	GO:0022857,GO:0055085,GO:0016021	Major facilitator superfamily protein	x	x	x	x	x	x	x	x
146	LAGI02_146	2593	medicago truncatula clone mth2- complete sequence	gi|356510952|ref|XM_003524149.1|PREDICTED: Glycine max uncharacterized protein LOC100803297 (LOC100803297), mRNA	XM_003524149	0	82	1975.98	1936	1599	Glyma05g28930.1	x	x	x	x	x	x	calmodulin-binding family protein	AT3G13600	x	x	x	x	x	GO:0005575,GO:0008150,GO:0005516,GO:0005515	calmodulin-binding protein, putative, expressed
147	LAGI02_147	2562	cucumis sativus auxin-induced protein aux28-like mrna	gi|502117383|ref|XM_004495745.1|PREDICTED: Cicer arietinum auxin-responsive protein IAA16-like (LOC101498926), mRNA	XM_004495745	1.16523e-96	79	365.567	405	323	Glyma10g30440.4	PF02309	x	x	x	x	GO:0006355,GO:0005634	indole-3-acetic acid inducible 14	AT5G43700	PF02309	x	x	x	x	GO:0005622,GO:0005634,GO:0006417,GO:0009733,GO:0010583,GO:0003677,GO:0003700,GO:0006355	OsIAA31 - Auxin-responsive Aux/IAA gene family member, expressed
148	LAGI02_148	2551	medicago truncatula heat shock protein complete cds	gi|356552477|ref|XM_003544546.1|PREDICTED: Glycine max heat shock cognate protein 80-like (LOC100807416), mRNA	XM_003544546	0	89	1783.01	1328	1193	Glyma02g47210.1	PF00183,PF02518	PTHR11528	KOG0019	x	K04079	GO:0005524,GO:0051082,GO:0006457,GO:0006950	HEAT SHOCK PROTEIN 81.4	AT5G56030	PF02518,PF00183	PTHR11528	KOG0019	x	K04079	GO:0005618,GO:0005634,GO:0005739,GO:0005829,GO:0006457,GO:0006952,GO:0009408,GO:0009414,GO:0009651,GO:0009908,GO:0010286,GO:0048366,GO:0050821,GO:0005515,GO:0005524,GO:0051082,GO:0006950	heat shock protein, putative, expressed
149	LAGI02_149	2521	tsa: thlaspi arvense contig16507 transcribed rna sequence	gi|511316621|gb|GAKE01016256.1|TSA: Thlaspi arvense Contig16507 transcribed RNA sequence	GAKE01016256	2.22734e-42	70	185.23	442	313	Glyma19g00980.1	PF01073	PTHR10366,PTHR10366:SF9	KOG1502	x	x	GO:0003854,GO:0016616,GO:0006694,GO:0055114,GO:0003824,GO:0050662,GO:0044237	NAD(P)-binding Rossmann-fold superfamily protein	x	x	x	x	x	x	x	x
150	LAGI02_150	2510	glycine max glutathione cytosolic-like mrna	gi|356559572|ref|XM_003548025.1|PREDICTED: Glycine max glutathione reductase, cytosolic-like (LOC100783766), mRNA	XM_003548025	2.21944e-23	96	122.112	75	72	Glyma16g27210.1	PF02852,PF07992,PF00070	PTHR22912:SF27,PTHR22912	KOG0405	1.8.1.7	K00383	GO:0016491,GO:0050660,GO:0055114,GO:0045454,GO:0005737	glutathione-disulfide reductase	x	x	x	x	x	x	x	x
152	LAGI02_152	2450	glycine max hypersensitive-induced response protein 4-like mrna	gi|356530956|ref|XM_003533997.1|PREDICTED: Glycine max hypersensitive-induced response protein 4-like (LOC100804986), mRNA	XM_003533997	0	87	1095.93	862	755	Glyma09g28170.1	PF01145	PTHR10264:SF25,PTHR10264	KOG2620	x	x	GO:0016020	SPFH/Band 7/PHB domain-containing membrane-associated protein family	AT5G51570	PF01145	PTHR10264,PTHR10264:SF25	KOG2620	x	x	GO:0005773,GO:0005886,GO:0006499,GO:0016020	hypersensitive-induced response protein, putative, expressed
153	LAGI02_153	2426	cicer arietinum u-box domain-containing protein 35-like transcript variant mrna	gi|502132631|ref|XM_004501399.1|PREDICTED: Cicer arietinum U-box domain-containing protein 35-like (LOC101508049), transcript variant X3, mRNA	XM_004501399	0	75	753.291	1064	804	Glyma04g05600.1	PF00069,PF00582	PTHR24420:SF740,PTHR24420	KOG1187	x	x	GO:0004672,GO:0005524,GO:0006468,GO:0006950	Protein kinase protein with adenine nucleotide alpha hydrolases-like domain	AT4G31230	PF00069,PF00582	PTHR24420:SF203,PTHR24420	KOG1187	x	x	GO:0005575,GO:0006468,GO:0006950,GO:0004672,GO:0004674,GO:0005524	serine threonine kinase, putative, expressed
154	LAGI02_154	2422	cicer arietinum uncharacterized loc101496331 transcript variant mrna	gi|502130428|ref|XM_004500590.1|PREDICTED: Cicer arietinum uncharacterized LOC101496331 (LOC101496331), transcript variant X2, mRNA	XM_004500590	0	82	2141.89	2151	1765	Glyma17g13850.2	PF00004,PF00498	PTHR23074,PTHR23074:SF20	KOG0737	x	x	GO:0005524,GO:0005515,GO:0009378,GO:0006281,GO:0006310,GO:0016887	AAA-type ATPase family protein	x	x	x	x	x	x	x	x
155	LAGI02_155	2402	glycine max sugar transporter erd6-like 16-like mrna	gi|502151197|ref|XM_004508267.1|PREDICTED: Cicer arietinum sugar transporter ERD6-like 16-like (LOC101510416), mRNA	XM_004508267	0	82	1000.35	1006	828	Glyma13g28440.4	PF00083	PTHR24063:SF74,PTHR24063	KOG0254	x	x	GO:0022857,GO:0055085,GO:0016021	Major facilitator superfamily protein	x	x	x	x	x	x	x	x
156	LAGI02_156	2373	lotus japonicus genomic chromosome clone: complete sequence	gi|21907924|dbj|AP004908.1|Lotus japonicus genomic DNA, chromosome 6, clone: LjT12N11, TM0066, complete sequence	AP004908	0	82	847.066	885	728	Glyma09g02241.2	PF00241	PTHR11913	KOG1735	x	x	GO:0003779,GO:0005622	actin depolymerizing factor 3	AT5G59890	PF00241	PTHR11913	KOG1735	x	x	GO:0005622,GO:0009870,GO:0042742,GO:0003779	actin-depolymerizing factor, putative, expressed
157	LAGI02_157	2335	glycine max probable inactive receptor kinase at4g23740-like mrna	gi|356516004|ref|XM_003526639.1|PREDICTED: Glycine max probable inactive receptor kinase At4g23740-like (LOC100809359), mRNA	XM_003526639	0	79	749.684	877	695	Glyma04g41770.1	PF07714,PF00560,PF08263	PTHR24420,PTHR24420:SF850	KOG1187	x	x	GO:0004672,GO:0005524,GO:0006468,GO:0005515	Leucine-rich repeat protein kinase family protein	x	x	x	x	x	x	x	x
158	LAGI02_158	2316	glycine max calnexin homolog mrna	gi|502139545|ref|XM_004503753.1|PREDICTED: Cicer arietinum calnexin homolog (LOC101500016), transcript variant X2, mRNA	XM_004503753	0	84	1905.64	1757	1481	Glyma05g33330.1	PF00262	PTHR11073	KOG0675	x	x	GO:0005509	calnexin 1	AT5G07340	PF00262	PTHR11073	KOG0675	x	x	GO:0005783,GO:0005886,GO:0009507,GO:0016020,GO:0006457,GO:0005509,GO:0051082	calreticulin precursor protein, putative, expressed
159	LAGI02_159	2313	glycine max pyruvate cytosolic isozyme-like mrna	gi|502118237|ref|XM_004496111.1|PREDICTED: Cicer arietinum pyruvate kinase, cytosolic isozyme-like (LOC101509508), mRNA	XM_004496111	1.11743e-178	89	637.875	483	431	Glyma20g33060.1	PF02887,PF00224	PTHR11817	KOG2323	x	x	GO:0000287,GO:0004743,GO:0030955,GO:0006096	Pyruvate kinase family protein	AT3G52990	PF00224,PF02887	PTHR11817	KOG2323	2.7.1.40	K00873	GO:0016020,GO:0006096,GO:0046686,GO:0000287,GO:0003824,GO:0004743,GO:0030955	pyruvate kinase, putative, expressed
160	LAGI02_160	2297	medicago truncatula zinc finger protein complete cds	gi|356513019|ref|XM_003525164.1|PREDICTED: Glycine max uncharacterized protein LOC100789368 (LOC100789368), mRNA	XM_003525164	0	85	1242	1096	935	Glyma08g05390.1	x	PTHR23215	KOG2893	x	x	x	zinc finger (C2H2 type) family protein	AT1G30970	x	PTHR23215	KOG2893	x	x	GO:0005634,GO:0009910,GO:0045449,GO:0051568,GO:0003677,GO:0003700,GO:0042803,GO:0046982	ZOS9-19 - C2H2 zinc finger protein, expressed
161	LAGI02_161	2277	PREDICTED: Glycine max uncharacterized protein LOC100788258 (LOC100788258), mRNA	gi|356536379|ref|XM_003536668.1|PREDICTED: Glycine max uncharacterized protein LOC100788258 (LOC100788258), mRNA	XM_003536668	0	76	850.673	1112	852	Glyma20g24180.1	PF05278	PTHR21704,PTHR21704:SF11	x	x	x	x	Arabidopsis phospholipase-like protein (PEARLI 4) family	x	x	x	x	x	x	x	x
162	LAGI02_162	2273	medicago truncatula chromosome 5 clone mth2- complete sequence	gi|189458706|emb|CU469553.2|Medicago truncatula chromosome 5 clone mth2-57m18, COMPLETE SEQUENCE	CU469553	2.61011e-28	79	138.342	159	127	Glyma09g15290.1	x	x	x	x	x	x	x	x	x	x	x	x	x	x	x
163	LAGI02_163	2247	glycine max transmembrane protein 120 homolog mrna	gi|402793959|ref|NM_001254602.2|Glycine max transmembrane protein 120 homolog (LOC100789483), mRNA	NM_001254602	0	89	787.555	606	541	Glyma20g38960.1	PF07851	PTHR21433	KOG4758	x	x	GO:0016021	TMPIT-like protein	AT4G10430	PF07851	PTHR21433	KOG4758	x	x	GO:0016021,GO:0008150,GO:0003674	transmembrane protein 120A, putative, expressed
164	LAGI02_164	2242	medicago truncatula d-aminoacyl-trna deacylase complete cds	gi|357516878|ref|XM_003628680.1|Medicago truncatula D-aminoacyl-tRNA deacylase (MTR_8g066120) mRNA, complete cds	XM_003628680	2.3887e-136	86	497.213	420	362	Glyma05g31740.3	PF04414	x	x	x	x	GO:0016788	D-aminoacyl-tRNA deacylases	x	x	x	x	x	x	x	x
165	LAGI02_165	2239	arabidopsis thaliana tetratricopeptide repeat domain-containing protein kinase complete cds	gi|478170651|gb|GAHK01005952.1|TSA: Jatropha curcas CL2094.Contig1_JC-CK_1A transcribed RNA sequence	GAHK01005952	5.99515e-125	79	459.342	517	412	Glyma02g48030.1	PF07714	PTHR24420:SF885,PTHR24420	KOG1187	2.7.11.1	K14500	GO:0004672,GO:0005524,GO:0006468	BR-signaling kinase 1	AT1G01740	PF07714	PTHR24420:SF457,PTHR24420	KOG1187	x	x	GO:0005886,GO:0006468,GO:0006499,GO:0004672,GO:0004674,GO:0005488,GO:0005524,GO:0016301	protein kinase family protein, putative, expressed
166	LAGI02_166	2218	lotus japonicus genomic chromosome clone: complete sequence	gi|356499593|ref|XM_003518575.1|PREDICTED: Glycine max squamosa promoter-binding-like protein 1-like (LOC100814273), mRNA	XM_003518575	0	85	1968.76	1695	1454	Glyma02g01160.1	PF03110	x	x	x	x	GO:0003677,GO:0005634	squamosa promoter binding protein-like 1	AT2G47070	PF03110	x	x	x	x	GO:0005634,GO:0045449,GO:0003677,GO:0003700	OsSPL6 - SBP-box gene family member, expressed
167	LAGI02_167	2175	glycine max f-box kelch-repeat protein at5g60570-like mrna	gi|356539449|ref|XM_003538163.1|PREDICTED: Glycine max F-box/kelch-repeat protein At5g60570-like (LOC100792139), mRNA	XM_003538163	0	81	1406.11	1487	1215	Glyma13g40180.1	PF01344	PTHR24413:SF218,PTHR24413	x	x	x	GO:0005515	Galactose oxidase/kelch repeat superfamily protein	x	x	x	x	x	x	x	x
168	LAGI02_168	2156	glycine max strain williams 82 clone complete sequence	gi|502127932|ref|XM_004499824.1|PREDICTED: Cicer arietinum MATE efflux family protein FRD3-like (LOC101509308), mRNA	XM_004499824	0	81	1698.26	1693	1385	Glyma15g43021.1	PF01554	PTHR11206:SF3,PTHR11206	KOG1347	x	x	GO:0015238,GO:0015297,GO:0006855,GO:0055085,GO:0016020	MATE efflux family protein	x	x	x	x	x	x	x	x
169	LAGI02_169	2145	glycine max mitochondrial rho gtpase 1-like mrna	gi|356535939|ref|XM_003536451.1|PREDICTED: Glycine max mitochondrial Rho GTPase 1-like (LOC100806983), mRNA	XM_003536451	0	86	2360.09	1961	1700	Glyma10g03170.1	PF08356,PF08477,PF08355	PTHR24072:SF12,PTHR24072	KOG1707	x	K06883	GO:0005525,GO:0007264,GO:0005622	MIRO-related GTP-ase 2	AT3G63150	PF08356,PF08477,PF08355	PTHR24072,PTHR24072:SF12	KOG1707	x	K06883	GO:0005739,GO:0009737,GO:0003924,GO:0005509,GO:0005525,GO:0007264,GO:0005622	ATP/GTP/Ca++ binding protein, putative, expressed
170	LAGI02_170	2137	glycine max probable protein phosphatase 2c 73-like mrna	gi|356505796|ref|XM_003521628.1|PREDICTED: Glycine max probable protein phosphatase 2C 73-like (LOC100801309), mRNA	XM_003521628	0	84	985.926	905	761	Glyma03g39300.2	PF00481	PTHR13832,PTHR13832:SF94	KOG0698	x	x	GO:0003824	Protein phosphatase 2C family protein	AT3G16800	PF00481	PTHR13832,PTHR13832:SF94	x	x	x	GO:0005634,GO:0005737,GO:0008150,GO:0003824,GO:0004722	protein phosphatase 2C, putative, expressed
171	LAGI02_171	2111	glycine max serine threonine-protein kinase afc2-like mrna	gi|403044111|ref|NM_001255690.2|Glycine max serine/threonine-protein kinase AFC2-like (LOC100804022), mRNA	NM_001255690	0	92	1371.85	948	873	Glyma17g13440.6	PF00069	PTHR24058:SF30,PTHR24058	KOG0671	x	x	GO:0004672,GO:0005524,GO:0006468	FUS3-complementing gene 2	AT4G24740	PF00069	PTHR24058:SF30,PTHR24058	KOG0671	2.7.12.1	K08287	GO:0005575,GO:0006397,GO:0004672,GO:0016301,GO:0005524,GO:0006468	serine/threonine-protein kinase AFC2, putative, expressed
172	LAGI02_172	2103	glycine max serine threonine-protein phosphatase 6 regulatory subunit 3-like mrna	gi|356550162|ref|XM_003543410.1|PREDICTED: Glycine max serine/threonine-protein phosphatase 6 regulatory subunit 1-like, transcript variant 1 (LOC100802276), mRNA	XM_003543410	0	87	1856.95	1490	1305	Glyma12g29710.1	PF04499	PTHR12634:SF8,PTHR12634	KOG2073	x	x	x	SIT4 phosphatase-associated family protein	AT1G07990	PF04499	PTHR12634	KOG2073	x	x	GO:0012505,GO:0008150	SIT4 phosphatase-associated protein domain containing protein, expressed
173	LAGI02_173	2097	cicer arietinum b2 mrna	gi|402794384|ref|NM_001252850.2|Glycine max uncharacterized LOC100808989 (LOC100808989), mRNA	NM_001252850	2.91292e-65	90	260.971	192	173	Glyma20g16100.1	PF10539	x	x	x	x	x	DCD (Development and Cell Death) domain protein	x	x	x	x	x	x	x	x
175	LAGI02_175	2057	medicago truncatula e3 ubiquitin-protein ligase synoviolin complete cds	gi|356538685|ref|XM_003537784.1|PREDICTED: Glycine max E3 ubiquitin-protein ligase synoviolin-like (LOC100816441), mRNA	XM_003537784	0	79	801.982	915	723	Glyma11g01330.3	PF00097	PTHR12477,PTHR12477:SF10	KOG0802	6.3.2.19	K10601	x	RING/U-box superfamily protein	x	x	x	x	x	x	x	x
176	LAGI02_176	2053	glycine max calcium-dependent protein kinase 9-like mrna	gi|351727902|ref|NM_001248712.1|Glycine max calmodulin-like domain protein kinase isoenzyme gamma (LOC547888), mRNA >gi|2501765|gb|U69174.1|GMU69174 Glycine max calmodulin-like domain protein kinase isoenzyme gamma mRNA, complete cds	NM_001248712	0	93	911.988	607	566	Glyma18g11030.2	PF00036,PF00069	PTHR24347:SF13,PTHR24347	KOG0032	2.7.11.1	K13412	GO:0004672,GO:0005524,GO:0006468	calmodulin-domain protein kinase 9	AT4G21940	PF00069,PF00036	PTHR24347,PTHR24347:SF13	KOG0032	2.7.11.1	K13412	GO:0009507,GO:0006468,GO:0006499,GO:0004672,GO:0004674,GO:0004683,GO:0005509,GO:0005524,GO:0016301	CAMK_CAMK_like.33 - CAMK includes calcium/calmodulin depedent protein kinases, expressed
177	LAGI02_177	2049	cicer arietinum heterogeneous nuclear ribonucleoprotein 1-like transcript variant mrna	gi|356541819|ref|XM_003539322.1|PREDICTED: Glycine max DAZ-associated protein 1-like (LOC100808084), mRNA	XM_003539322	0	81	1169.87	1206	978	Glyma01g39330.1	PF00076	PTHR24011,PTHR24011:SF212	KOG4205	x	x	GO:0003676	RNA-binding (RRM/RBD/RNP motifs) family protein	AT4G36960	PF00076	PTHR24011,PTHR24011:SF212	KOG4205	x	x	GO:0005575,GO:0008150,GO:0000166,GO:0003676,GO:0003723	RNA recognition motif containing protein, putative, expressed
178	LAGI02_178	2016	ricinus communis atp-binding cassette mrna	gi|502156085|ref|XM_004510251.1|PREDICTED: Cicer arietinum ABC transporter G family member 36-like (LOC101515061), mRNA	XM_004510251	0	83	852.476	811	675	Glyma15g02220.1	PF01061,PF00005,PF08370	PTHR19241:SF10,PTHR19241	KOG0065	x	x	GO:0005524,GO:0016887,GO:0016020	ABC-2 and Plant PDR ABC-type transporter family protein	x	x	x	x	x	x	x	x
179	LAGI02_179	2010	glycine max abc transporter c family member 10-like miscrna	gi|356576037|ref|XR_137675.1|PREDICTED: Glycine max ABC transporter C family member 10-like (LOC100811468), miscRNA	XR_137675	2.01059e-35	74	161.786	282	210	Glyma20g30460.1	PF00704	x	x	x	x	GO:0004553,GO:0005975	chitinase A	x	x	x	x	x	x	x	x
180	LAGI02_180	2005	glycine max cytokinin dehydrogenase 2-like mrna	gi|356558356|ref|XM_003547425.1|PREDICTED: Glycine max cytokinin dehydrogenase 2-like (LOC100803897), mRNA	XM_003547425	1.34653e-113	72	421.471	837	605	Glyma09g07206.1	PF09265	PTHR13878,PTHR13878:SF19	x	x	x	GO:0019139,GO:0050660,GO:0009690,GO:0055114	cytokinin oxidase 2	x	x	x	x	x	x	x	x
181	LAGI02_181	1998	glycine max nadp-dependent malic enzyme-like mrna	gi|31580978|dbj|AP006347.1|Lotus japonicus genomic DNA, chromosome 1, clone: LjT02G18, TM0334a, complete sequence	AP006347	0	80	728.044	812	655	Glyma04g09110.3	PF00390,PF03949	PTHR23406:SF2,PTHR23406	KOG1257	1.1.1.40	K00029	GO:0016616,GO:0055114,GO:0051287	NADP-malic enzyme 3	x	x	x	x	x	x	x	x
182	LAGI02_182	1988	glycine max high affinity sulfate transporter 2-like mrna	gi|356528760|ref|XM_003532918.1|PREDICTED: Glycine max high affinity sulfate transporter 2-like (LOC100784124), mRNA	XM_003532918	0	81	720.83	749	610	Glyma08g19240.1	PF01740,PF00916	PTHR11814:SF46,PTHR11814	KOG0236	x	x	GO:0005215,GO:0006810,GO:0055085,GO:0016021	sulfate transporter 1;3	x	x	x	x	x	x	x	x
183	LAGI02_183	1987	glycine max bifunctional polymyxin resistance mrna	gi|356564738|ref|XM_003550558.1|PREDICTED: Glycine max bifunctional polymyxin resistance protein ArnA-like (LOC100794735), mRNA	XM_003550558	0	88	755.094	586	519	Glyma12g30490.1	PF01370	PTHR10366:SF147,PTHR10366	KOG1429	x	K12449	GO:0003854,GO:0016616,GO:0006694,GO:0055114,GO:0003824,GO:0050662,GO:0044237,GO:0009058	UDP-D-apiose/UDP-D-xylose synthase 2	AT2G27860	PF01370	PTHR10366,PTHR10366:SF147	KOG1429	x	K12449	GO:0005737,GO:0009226,GO:0048040,GO:0051287,GO:0003824,GO:0050662,GO:0044237	NAD dependent epimerase/dehydratase family protein, putative, expressed
184	LAGI02_184	1980	cicer arietinum aspartate--trna cytoplasmic-like mrna	gi|357494516|ref|XM_003617499.1|Medicago truncatula Calcium dependent protein kinase (MTR_5g092810) mRNA, complete cds	XM_003617499	1.61956e-112	91	417.864	294	269	Glyma14g11711.1	PF00152,PF01336	PTHR22594:SF10,PTHR22594	KOG0556	6.1.1.12	K01876	GO:0000166,GO:0004812,GO:0005524,GO:0006418,GO:0005737,GO:0003676,GO:0006412	Class II aminoacyl-tRNA and biotin synthetases superfamily protein	AT4G21940	PF00069,PF00036	PTHR24347,PTHR24347:SF13	KOG0032	2.7.11.1	K13412	GO:0009507,GO:0006468,GO:0006499,GO:0004672,GO:0004674,GO:0004683,GO:0005509,GO:0005524,GO:0016301	CAMK_CAMK_like.33 - CAMK includes calcium/calmodulin depedent protein kinases, expressed
185	LAGI02_185	1944	glycine max probable -trehalose-phosphate synthase	gi|356517317|ref|XM_003527287.1|PREDICTED: Glycine max probable alpha,alpha-trehalose-phosphate synthase [UDP-forming] 7-like (LOC100800847), mRNA	XM_003527287	0	88	2311.4	1813	1605	Glyma06g42820.1	PF02358,PF00982	PTHR10788	KOG1050	2.4.1.15,3.1.3.12	K00697,K01087	GO:0003824,GO:0005992	trehalose-phosphatase/synthase 7	AT1G06410	PF02358,PF00982	PTHR10788	KOG1050	2.4.1.15,3.1.3.12	K00697,K01087	GO:0005992,GO:0008152,GO:0004805,GO:0016757,GO:0003824	trehalose synthase, putative, expressed
186	LAGI02_186	1883	glycine max o-acyltransferase wsd1-like mrna	gi|356517507|ref|XM_003527381.1|PREDICTED: Glycine max O-acyltransferase WSD1-like (LOC100804927), mRNA	XM_003527381	0	81	1169.87	1208	985	Glyma06g44640.1	PF06974,PF03007	x	x	x	x	GO:0004144,GO:0004026,GO:0006066	O-acyltransferase (WSD1-like) family protein	x	x	x	x	x	x	x	x
187	LAGI02_187	1865	glycine max 26s protease regulatory subunit 7-like mrna	gi|502156671|ref|XM_004510533.1|PREDICTED: Cicer arietinum 26S protease regulatory subunit 7-like (LOC101497140), mRNA	XM_004510533	0	87	1808.26	1415	1244	Glyma19g45140.1	PF00004	PTHR23073,PTHR23073:SF13	KOG0729	x	K03061	GO:0005524	regulatory particle triple-A 1A	AT1G53750	PF00004	PTHR23073:SF13,PTHR23073	KOG0729	x	K03061	GO:0000502,GO:0005634,GO:0005886,GO:0008540,GO:0006511,GO:0016887,GO:0005524	26S protease regulatory subunit 7, putative, expressed
188	LAGI02_188	1859	glycine max dof zinc finger mrna	gi|356555120|ref|XM_003545838.1|PREDICTED: Glycine max dof zinc finger protein DOF5.3-like (LOC100806358), mRNA	XM_003545838	0	75	816.409	1295	972	Glyma15g07730.1	PF02701	x	x	x	x	GO:0003677,GO:0008270,GO:0006355	Dof-type zinc finger DNA-binding family protein	x	x	x	x	x	x	x	x
189	LAGI02_189	1857	medicago truncatula cbl-interacting protein kinase complete cds	gi|210144310|dbj|AK287092.1|Glycine max cDNA, clone: GMFL01-43-O18	AK287092	0	88	1737.93	1372	1211	Glyma02g44380.4	PF03822,PF00069	PTHR24345,PTHR24345:SF45	KOG0583	x	x	GO:0004672,GO:0005524,GO:0006468,GO:0007165	CBL-interacting protein kinase 3	AT2G26980	PF00069,PF03822	PTHR24345,PTHR24345:SF45	KOG0583	x	x	GO:0005634,GO:0005737,GO:0009628,GO:0009735,GO:0009737,GO:0009738,GO:0009845,GO:0004672,GO:0004674,GO:0016301,GO:0005524,GO:0006468,GO:0007165	CAMK_KIN1/SNF1/Nim1_like.37 - CAMK includes calcium/calmodulin depedent protein kinases, expressed
190	LAGI02_190	1836	medicago truncatula prolyl 4-hydroxylase alpha-2 subunit complete cds	gi|61674131|emb|CR932965.2|Medicago truncatula chromosome 5 clone mth2-47e6, COMPLETE SEQUENCE	CR932965	3.10431e-26	80	131.129	148	119	Glyma09g15290.1	x	x	x	x	x	x	x	AT4G35820	PF03171	PTHR10869,PTHR10869:SF15	KOG1591	1.14.11.2	K00472	GO:0018401,GO:0055114,GO:0005506,GO:0016491,GO:0016705,GO:0016706,GO:0031418	oxidoreductase, putative, expressed
191	LAGI02_191	1834	glycine max elongation factor 1-alpha- transcript variant 2 mrna	gi|356535667|ref|XM_003536318.1|PREDICTED: Glycine max elongation factor 1-alpha-like, transcript variant 6 (LOC100776330), mRNA	XM_003536318	0	84	1718.09	1559	1318	Glyma10g35700.1	PF00009,PF03144,PF03143	PTHR23115:SF57,PTHR23115	KOG0052	3.6.5.3	K03231	GO:0003924,GO:0005525	GTP binding Elongation factor Tu family protein	AT1G07930	PF00009,PF03143	PTHR23115:SF57,PTHR23115	KOG0052	x	x	GO:0005739,GO:0005773,GO:0006414,GO:0003746,GO:0005516,GO:0003924,GO:0005525	elongation factor Tu, putative, expressed
193	LAGI02_193	1717	glycine max u-box domain-containing protein 6-like mrna	gi|356512356|ref|XM_003524838.1|PREDICTED: Glycine max U-box domain-containing protein 6-like (LOC100794099), mRNA	XM_003524838	0	84	1808.26	1655	1394	Glyma05g27880.1	PF05804,PF04564	PTHR22849	x	x	x	GO:0004842,GO:0016567,GO:0000151	ARM repeat superfamily protein	AT1G67530	PF04564,PF05804	PTHR22849	x	x	x	GO:0000151,GO:0016567,GO:0004842,GO:0005488,GO:0005515	armadillo/beta-catenin repeat family protein, putative, expressed
194	LAGI02_194	1715	glycine max probable e3 ubiquitin-protein ligase ari7-like mrna	gi|356557317|ref|XM_003546916.1|PREDICTED: Glycine max probable E3 ubiquitin-protein ligase ARI7-like (LOC100793295), mRNA	XM_003546916	0	87	1936.3	1631	1420	Glyma15g03590.1	PF01485	PTHR11685,PTHR11685:SF10	KOG1815	x	x	GO:0008270	IBR domain-containing protein	AT2G31510	PF01485	PTHR11685,PTHR11685:SF10	KOG1815	x	x	GO:0003676,GO:0008270	expressed protein
195	LAGI02_195	1679	Medicago truncatula clone JCVI-FLMt-4N19 unknown mRNA	gi|388510211|gb|BT143378.1|Medicago truncatula clone JCVI-FLMt-4N19 unknown mRNA	BT143378	3.2137e-171	73	612.628	949	697	Glyma14g35330.1	PF04674	x	x	x	x	x	Phosphate-responsive 1 family protein	x	x	x	x	x	x	x	x
196	LAGI02_196	1671	tsa: jatropha curcas -ck_1a transcribed rna sequence	gi|356531456|ref|XM_003534246.1|PREDICTED: Glycine max bZIP transcription factor bZIP86 (bZIP86), mRNA	XM_003534246	0	84	1838.92	1676	1420	Glyma09g34170.1	PF00170,PF07777	PTHR22952:SF36,PTHR22952	KOG3584	x	x	GO:0003700,GO:0043565,GO:0046983,GO:0006355,GO:0003677,GO:0006351,GO:0005634	basic region/leucine zipper transcription factor 16	AT1G32150	PF00170,PF07777	PTHR23351,PTHR23351:SF24	x	x	K09060	GO:0005634,GO:0006351,GO:0006355,GO:0045449,GO:0003700,GO:0043565,GO:0003677,GO:0046983	transcription factor, putative, expressed
197	LAGI02_197	1666	glycine max phosphoglycerate cytosolic-like mrna	gi|356557029|ref|XM_003546773.1|PREDICTED: Glycine max phosphoglycerate kinase, cytosolic-like (LOC100802480), mRNA	XM_003546773	1.76805e-117	87	434.095	342	300	Glyma08g17600.1	PF00162	PTHR11406	KOG1367	2.7.2.3	K00927	GO:0004618,GO:0006096	phosphoglycerate kinase	AT1G79550	PF00162	PTHR11406	KOG1367	2.7.2.3	K00927	GO:0005634,GO:0005829,GO:0005886,GO:0016020,GO:0048046,GO:0006096,GO:0004618	phosphoglycerate kinase protein, putative, expressed
198	LAGI02_198	1662	cucumis sativus uncharacterized loc101210676 mrna	gi|502100951|ref|XM_004491722.1|PREDICTED: Cicer arietinum uncharacterized LOC101494653 (LOC101494653), mRNA	XM_004491722	0	83	1449.39	1397	1167	Glyma18g51480.1	PF03005	PTHR13533:SF3,PTHR13533	x	x	x	x	TRICHOME BIREFRINGENCE-LIKE 19	x	x	x	x	x	x	x	x
199	LAGI02_199	1646	glycine max clone: gmfl01-02-f05	gi|356563029|ref|XM_003549721.1|PREDICTED: Glycine max uncharacterized protein LOC100818154 (LOC100818154), mRNA	XM_003549721	0	80	783.948	892	715	Glyma13g23730.1	x	x	x	x	x	x	x	x	x	x	x	x	x	x	x
201	LAGI02_201	1607	cicer arietinum abscisic acid receptor pyl9-like transcript variant mrna	gi|402794803|ref|NM_001255075.2|Glycine max abscisic acid receptor PYL9-like (LOC100810273), mRNA	NM_001255075	0	79	901.167	1064	841	Glyma07g06270.3	PF10604	x	x	x	K14496	x	regulatory component of ABA receptor 1	AT4G27920	PF10604	x	x	x	K14496	GO:0005575	CAPIP1, putative, expressed
202	LAGI02_202	1604	cucumis sativus purple acid phosphatase 2-like mrna	gi|14009656|gb|AF317218.1|AF317218Lupinus albus secreted acid phosphatase (AP1) gene, complete cds	AF317218	0	97	2455.67	1442	1407	Glyma09g36360.1	PF00149	PTHR22953	KOG1378	x	x	GO:0016787	purple acid phosphatase 10	x	x	x	x	x	x	x	x
203	LAGI02_203	1603	glycine max ras-related protein rabh1e-like mrna	gi|388519756|gb|BT148146.1|Lotus japonicus clone JCVI-FLLj-17E1 unknown mRNA	BT148146	4.87988e-156	91	562.134	391	359	Glyma05g31200.1	PF00071	PTHR24073:SF256,PTHR24073	KOG0094	x	K07976	GO:0003924,GO:0005525,GO:0007264,GO:0005634,GO:0005737,GO:0005622	RAB GTPase homolog H1E	AT2G22290	PF00071	PTHR24073,PTHR24073:SF256	KOG0094	x	K07976	GO:0005739,GO:0007264,GO:0015031,GO:0005525,GO:0005622	ras-related protein, putative, expressed
204	LAGI02_204	1594	cicer arietinum glutathione s-transferase l3-like transcript variant mrna	gi|502121794|ref|XM_004497387.1|PREDICTED: Cicer arietinum glutathione S-transferase L3-like (LOC101511327), mRNA	XM_004497387	2.68732e-45	80	194.247	211	170	Glyma13g19830.1	PF00043	PTHR11260,PTHR11260:SF42	KOG0406	x	x	x	Glutathione S-transferase family protein	x	x	x	x	x	x	x	x
206	LAGI02_206	1591	medicago truncatula aquaporin pip2-7 complete cds	gi|502145349|ref|XM_004505936.1|PREDICTED: Cicer arietinum aquaporin PIP2-7-like (LOC101513621), mRNA	XM_004505936	0	77	926.414	1196	927	Glyma11g20593.1	PF00230	PTHR19139,PTHR19139:SF27	KOG0223	x	x	GO:0005215,GO:0006810,GO:0016020	plasma membrane intrinsic protein 2	AT2G37170	PF00230	PTHR19139,PTHR19139:SF27	KOG0223	x	K09872	GO:0005886,GO:0009507,GO:0016020,GO:0006810,GO:0006833,GO:0009414,GO:0009651,GO:0009737,GO:0015250,GO:0005215	aquaporin protein, putative, expressed
207	LAGI02_207	1570	medicago truncatula major facilitator superfamily domain-containing protein complete cds	gi|356516092|ref|XM_003526683.1|PREDICTED: Glycine max major facilitator superfamily domain-containing protein 5-like, transcript variant 1 (LOC100787263), mRNA	XM_003526683	0	89	657.713	494	442	Glyma06g13760.1	PF05631	PTHR24003:SF315,PTHR24003	KOG4332	x	x	GO:0055085,GO:0016021	Major facilitator superfamily protein	AT4G27720	PF05631	PTHR24003,PTHR24003:SF315	KOG4332	x	x	GO:0005886,GO:0055085,GO:0016021	major facilitator superfamily domain-containing protein 5, putative, expressed
208	LAGI02_208	1553	medicago truncatula clone mth2- complete sequence	gi|156231144|gb|AC144931.30|Medicago truncatula clone mth2-22b18, complete sequence	AC144931	2.29119e-71	72	280.808	438	318	Glyma08g05320.1	PF11732,PF11262	PTHR21597	KOG1874	x	x	x	THO2	x	x	x	x	x	x	x	x
209	LAGI02_209	1549	glycine max uncharacterized loc100306669 mrna	gi|351720829|ref|NM_001251540.1|Glycine max uncharacterized LOC100306669 (LOC100306669), mRNA >gi|255629232|gb|BT090892.1| Soybean clone JCVI-FLGm-5J9 unknown mRNA	NM_001251540	4.40359e-112	80	416.061	441	357	Glyma09g04490.1	PF05605	x	x	x	x	x	Drought-responsive family protein	x	x	x	x	x	x	x	x
210	LAGI02_210	1522	cicer arietinum probable lrr receptor-like serine threonine-protein kinase at1g56130-like transcript variant mrna	gi|502177159|ref|XM_004515964.1|PREDICTED: Cicer arietinum probable LRR receptor-like serine/threonine-protein kinase At1g56130-like (LOC101509510), transcript variant X4, mRNA	XM_004515964	0	82	704.6	698	578	Glyma15g40440.1	PF00069	PTHR24420:SF433,PTHR24420	KOG1187	x	x	GO:0004672,GO:0005524,GO:0006468	Protein kinase superfamily protein	x	x	x	x	x	x	x	x
213	LAGI02_213	1516	glycine max peroxidase 72-like mrna	gi|356540782|ref|XM_003538816.1|PREDICTED: Glycine max uncharacterized protein LOC100796901 (LOC100796901), mRNA	XM_003538816	0	86	991.336	827	718	Glyma01g37630.1	PF00141	x	x	1.11.1.7	K00430	GO:0004601,GO:0020037,GO:0006979,GO:0055114	Peroxidase superfamily protein	x	x	x	x	x	x	x	x
214	LAGI02_214	1511	arabidopsis thaliana myb family transcription factor complete cds	gi|359475216|ref|XM_002284934.2|PREDICTED: Vitis vinifera uncharacterized LOC100267475 (LOC100267475), mRNA	XM_002284934	1.08081e-62	67	251.955	815	549	Glyma07g29490.1	PF00249	x	x	x	x	GO:0003677	Homeodomain-like superfamily protein	AT1G49560	PF00249	x	x	x	x	GO:0045449,GO:0003677,GO:0003700	MYB family transcription factor, putative, expressed
215	LAGI02_215	1484	cicer arietinum extensin-2-like mrna	gi|502121684|ref|XM_004497353.1|PREDICTED: Cicer arietinum extensin-2-like (LOC101500219), mRNA	XM_004497353	3.46541e-75	72	293.432	516	373	Glyma08g47751.1	x	x	x	x	x	x	x	AT3G54580	PF04554	x	x	x	x	GO:0012505,GO:0009664,GO:0005199	x
216	LAGI02_216	1473	glycine max e3 ubiquitin-protein ligase rglg2-like mrna	gi|356554821|ref|XM_003545693.1|PREDICTED: Glycine max uncharacterized protein LOC100811876 (LOC100811876), mRNA	XM_003545693	2.82889e-114	75	423.275	607	457	Glyma15g32062.1	PF01753	x	KOG1100	x	x	GO:0008270	Ca(2)-dependent phospholipid-binding protein (Copine) family	x	x	x	x	x	x	x	x
217	LAGI02_217	1470	medicago truncatula phosphomannomutase d1 complete cds	gi|388494715|gb|BT135629.1|Medicago truncatula clone JCVI-FLMt-14O6 unknown mRNA	BT135629	0	91	726.241	510	467	Glyma09g39800.1	PF03332	PTHR10466	KOG3189	5.4.2.8	K01840	GO:0004615,GO:0019307,GO:0005737	phosphomannomutase	AT2G45790	PF03332	PTHR10466	KOG3189	5.4.2.8	K01840	GO:0005737,GO:0009651,GO:0019307,GO:0019853,GO:0004615,GO:0005515	phosphomannomutase, putative, expressed
218	LAGI02_218	1468	Lupinus angustifolius cultivar Sonet, BAC clone 067H16	emb|HE804811.1|	HE804811.1	1e-73	72	547	589	423	Glyma14g17060.1	x	x	x	x	x	x	Ggamma-subunit 1	x	x	x	x	x	x	x	x
219	LAGI02_219	1456	Lotus japonicus genomic DNA, chromosome 1, clone: LjT04O06, TM0487, complete sequence	dbj|AP009674.1|	AP009674.1	4e-36	79	229	195	154	Glyma04g08600.1	PF00790,PF03127	PTHR13856,PTHR13856:SF27	KOG1087	x	x	GO:0006886,GO:0005622	ENTH/VHS/GAT family protein	x	x	x	x	x	x	x	x
221	LAGI02_221	1408	Lotus japonicus clone JCVI-FLLj-19J9 unknown mRNA	gb|BT141826.1|	BT141826.1	1e-92	78	438	433	338	Glyma16g08470.2	PF03171	PTHR10209	KOG0143	x	K06892	GO:0016491,GO:0016706,GO:0055114	2-oxoglutarate (2OG) and Fe(II)-dependent oxygenase superfamily protein	x	x	x	x	x	x	x	x
222	LAGI02_222	1395	medicago truncatula chromosome 5 clone mth2- complete sequence	gi|58737703|emb|CR931733.2|Medicago truncatula chromosome 5 clone mth2-38a4, COMPLETE SEQUENCE	CR931733	1.92226e-65	77	260.971	321	250	Glyma14g04433.1	PF03822,PF00069	PTHR24345,PTHR24345:SF45	KOG0583	x	x	GO:0004672,GO:0005524,GO:0006468,GO:0007165	CBL-interacting protein kinase 3	AT2G26980	PF00069,PF03822	PTHR24345,PTHR24345:SF45	KOG0583	x	x	GO:0005634,GO:0005737,GO:0009628,GO:0009735,GO:0009737,GO:0009738,GO:0009845,GO:0004672,GO:0004674,GO:0016301,GO:0005524,GO:0006468,GO:0007165	CAMK_KIN1/SNF1/Nim1_like.37 - CAMK includes calcium/calmodulin depedent protein kinases, expressed
223	LAGI02_223	1329	glycine max prostaglandin g h synthase 2-like mrna	gi|356571544|ref|XM_003553889.1|PREDICTED: Glycine max prostaglandin G/H synthase 2-like (LOC100794600), mRNA	XM_003553889	3.30771e-138	85	502.623	435	373	Glyma19g01470.1	PF03098	PTHR11903,PTHR11903:SF2	KOG2408	1.-.-.-	K10529	GO:0004601,GO:0020037,GO:0006979,GO:0055114	Peroxidase superfamily protein	x	x	x	x	x	x	x	x
224	LAGI02_224	1326	glycine max vesicle-associated protein 4-2-like mrna	gi|502142445|ref|XM_004504905.1|PREDICTED: Cicer arietinum vesicle-associated protein 4-2-like (LOC101501401), transcript variant X2, mRNA	XM_004504905	0	85	913.791	785	674	Glyma08g06430.1	PF00635	PTHR10809	KOG0439	x	x	GO:0005198	PapD-like superfamily protein	AT4G05060	PF00635	PTHR10809	KOG0439	x	x	GO:0009507,GO:0008150,GO:0005198	MSP domain containing protein, putative, expressed
225	LAGI02_225	1320	cicer arietinum 5-methyltetrahydropteroyltriglutamate--homocysteine methyltransferase-like transcript variant mrna	gi|356571743|ref|XM_003553985.1|PREDICTED: Glycine max 5-methyltetrahydropteroyltriglutamate--homocysteine methyltransferase-like, transcript variant 1 (LOC100802039), mRNA	XM_003553985	0	88	1166.26	969	853	Glyma16g04240.2	PF01717,PF08267	PTHR19960:SF21,PTHR19960	KOG2263	x	x	GO:0003871,GO:0009086,GO:0008270,GO:0008652	Cobalamin-independent synthase family protein	AT5G17920	PF01717,PF08267	PTHR19960,PTHR19960:SF21	KOG2263	2.1.1.14	K00549	GO:0005777,GO:0005829,GO:0005886,GO:0009507,GO:0009570,GO:0016020,GO:0048046,GO:0009086,GO:0009651,GO:0010043,GO:0046686,GO:0003871,GO:0005507,GO:0008705,GO:0008270,GO:0008652	5-methyltetrahydropteroyltriglutamate--homocysteine methyltransferase, putative, expressed
226	LAGI02_226	1303	glycine max beta-glucosidase 24-like mrna	gi|356541821|ref|XM_003539323.1|PREDICTED: Glycine max beta-glucosidase 24-like (LOC100792870), mRNA	XM_003539323	1.05825e-74	78	291.629	356	278	Glyma12g05780.1	PF00232	PTHR10353	KOG0626	3.2.1.21	K01188	GO:0004553,GO:0005975	beta glucosidase 13	x	x	x	x	x	x	x	x
227	LAGI02_227	1302	glycine max biotin carboxyl carrier protein of acetyl- carboxylase-like mrna	gi|255639126|gb|BT095619.1|Soybean clone JCVI-FLGm-25C2 unknown mRNA	BT095619	0	79	711.814	820	651	Glyma11g35740.1	PF00364	PTHR18866,PTHR18866:SF35	x	x	x	x	biotin/lipoyl attachment domain-containing protein	x	x	x	x	x	x	x	x
228	LAGI02_228	1269	cucumis sativus calcium-dependent protein kinase 4-like mrna	gi|164430466|gb|EU305742.1|Swainsona canescens calcium-dependent protein kinase (CPK) mRNA, complete cds	EU305742	0	90	753.291	540	491	Glyma14g00320.2	PF00069,PF00036	PTHR24349	KOG0032	2.7.11.1	K13412	GO:0004672,GO:0005524,GO:0006468	Calcium-dependent protein kinase family protein	AT2G17290	PF00069,PF00036	PTHR24349	KOG0032	2.7.11.1	K13412	GO:0005829,GO:0005886,GO:0016020,GO:0006468,GO:0006499,GO:0009737,GO:0009738,GO:0010119,GO:0010359,GO:0004672,GO:0004674,GO:0004683,GO:0005509,GO:0005524,GO:0016301	CAMK_CAMK_like.27 - CAMK includes calcium/calmodulin depedent protein kinases, expressed
229	LAGI02_229	1263	glycine max lysine histidine transporter 1-like mrna	gi|388521312|gb|BT148924.1|Lotus japonicus clone JCVI-FLLj-23L15 unknown mRNA	BT148924	0	84	845.263	757	642	Glyma10g34540.1	PF01490	PTHR22950	KOG1303	x	x	x	Transmembrane amino acid transporter family protein	x	x	x	x	x	x	x	x
230	LAGI02_230	1262	x	x	x	x	x	x	x	x	Glyma14g36210.2	PF02176	PTHR16295	x	x	x	x	TRAF-type zinc finger-related	x	x	x	x	x	x	x	x
231	LAGI02_231	1249	populus trichocarpa mrna	gi|502142808|ref|XM_004505057.1|PREDICTED: Cicer arietinum ras-related protein RABA1f-like (LOC101497770), mRNA	XM_004505057	0	87	984.122	804	702	Glyma13g24160.1	PF00071	PTHR24073,PTHR24073:SF213	KOG0087	x	K07976	GO:0003924,GO:0005525,GO:0007264,GO:0005622	RAB GTPase homolog A1F	AT5G45750	PF00071	PTHR24073,PTHR24073:SF213	KOG0087	x	K07976	GO:0005634,GO:0005773,GO:0005886,GO:0007264,GO:0015031,GO:0005525,GO:0005622	ras-related protein, putative, expressed
233	LAGI02_233	1212	lupinus albus multi drug and toxin extrusion protein complete cds	gi|56799570|gb|AY631873.1|Lupinus albus multi drug and toxin extrusion protein (MATE) gene, complete cds	AY631873	7.56436e-32	78	149.163	182	142	Glyma15g03030.1	PF00305,PF01477	PTHR11771:SF2,PTHR11771	x	x	x	GO:0016702,GO:0046872,GO:0055114,GO:0005515	lipoxygenase 1	x	x	x	x	x	x	x	x
235	LAGI02_235	1200	glycine max protein dehydration-induced 19-like mrna	gi|356521401|ref|XM_003529297.1|PREDICTED: Glycine max protein DEHYDRATION-INDUCED 19-like (LOC100792230), mRNA	XM_003529297	0	84	991.336	910	770	Glyma13g24420.1	PF05605	x	x	x	x	x	Drought-responsive family protein	x	x	x	x	x	x	x	x
237	LAGI02_237	1179	glycine max zinc finger ccch domain-containing protein 14-like mrna	gi|356536567|ref|XM_003536761.1|PREDICTED: Glycine max zinc finger CCCH domain-containing protein 14-like (LOC100792652), mRNA	XM_003536761	0	87	944.448	773	674	Glyma10g44330.1	PF00013,PF00642	PTHR10288,PTHR10288:SF5	x	x	x	GO:0003723,GO:0003676,GO:0008270	KH domain-containing protein / zinc finger (CCCH type) family protein	x	x	x	x	x	x	x	x
238	LAGI02_238	1168	cicer arietinum heat shock cognate 70 kda protein 2-like mrna	gi|356572326|ref|XM_003554272.1|PREDICTED: Glycine max heat shock cognate 70 kDa protein-like (LOC100777767), mRNA	XM_003554272	0	89	1481.85	1108	993	Glyma19g35560.1	PF00012	PTHR19375	KOG0100	x	K03283	GO:0000902,GO:0005524	heat shock cognate protein 70-1	AT5G02490	PF00012	PTHR19375	KOG0100	x	K03283	GO:0005618,GO:0005829,GO:0005886,GO:0006457,GO:0009408,GO:0009617,GO:0046686,GO:0005515,GO:0005524	DnaK family protein, putative, expressed
240	LAGI02_240	1095	x	x	x	x	x	x	x	x	Glyma17g06940.1	PF01040	PTHR11048,PTHR11048:SF1	x	x	K09833	GO:0004659,GO:0016021	homogentisate phytyltransferase 1	x	x	x	x	x	x	x	x
242	LAGI02_242	1075	glycine max vacuolar protein sorting-associated protein 2 homolog 1-like mrna	gi|356556321|ref|XM_003546427.1|PREDICTED: Glycine max vacuolar protein sorting-associated protein 2 homolog 1-like (LOC100791887), mRNA	XM_003546427	1.20434e-180	86	643.286	555	478	Glyma09g07920.1	PF03357	PTHR10476:SF4,PTHR10476	KOG3230	x	K12191	GO:0015031	SNF7 family protein	AT2G06530	PF03357	PTHR10476,PTHR10476:SF4	KOG3230	x	K12191	GO:0000815,GO:0016192,GO:0015031	SNF7 domain containing protein, putative, expressed
243	LAGI02_243	1066	glycine max bah and coiled-coil domain-containing protein 1-like mrna	gi|502155340|ref|XM_004509981.1|PREDICTED: Cicer arietinum BAH and coiled-coil domain-containing protein 1-like (LOC101499437), mRNA	XM_004509981	0	86	668.533	568	491	Glyma06g34850.3	PF01426,PF00628	PTHR12505:SF8,PTHR12505	x	x	x	GO:0005515,GO:0003677	PHD finger family protein / bromo-adjacent homology (BAH) domain-containing protein	AT4G22140	PF00628,PF01426	PTHR12505:SF8,PTHR12505	x	x	x	GO:0005575,GO:0006355,GO:0009845,GO:0009911,GO:0003677,GO:0008270,GO:0005515	ES43 protein, putative, expressed
244	LAGI02_244	1030	medicago truncatula clone mth2- complete sequence	gi|164498922|gb|AC152919.23|Medicago truncatula clone mth2-21g11, complete sequence	AC152919	7.30292e-82	77	315.072	458	354	Glyma08g03840.2	PF03949,PF00390	PTHR23406:SF2,PTHR23406	KOG1257	x	x	GO:0016616,GO:0055114,GO:0051287	NADP-malic enzyme 3	x	x	x	x	x	x	x	x
245	LAGI02_245	1026	cicer arietinum cysteine-rich receptor-like protein kinase 35-like transcript variant mrna	gi|502141644|ref|XM_004504519.1|PREDICTED: Cicer arietinum putative cysteine-rich receptor-like protein kinase 35-like (LOC101510942), transcript variant X2, mRNA	XM_004504519	0	83	940.841	870	730	Glyma05g27050.1	PF07714	PTHR24420:SF787,PTHR24420	KOG1187	x	x	GO:0004672,GO:0005524,GO:0006468	Protein kinase superfamily protein	x	x	x	x	x	x	x	x
246	LAGI02_246	1010	lotus japonicus genomic chromosome clone: complete sequence	gi|356540913|ref|XM_003538881.1|PREDICTED: Glycine max 4-coumarate--CoA ligase 2-like (LOC100790396), mRNA	XM_003538881	3.031e-80	81	309.662	322	261	Glyma01g44270.1	PF00501	PTHR24096:SF43,PTHR24096	KOG1176	6.2.1.12	K01904	GO:0003824,GO:0008152	4-coumarate:CoA ligase 3	AT1G51680	PF00501	PTHR24096,PTHR24096:SF43	KOG1176	6.2.1.12	K01904	GO:0005575,GO:0009411,GO:0009611,GO:0009620,GO:0009698,GO:0016207,GO:0003824,GO:0008152	AMP-binding domain containing protein, expressed
247	LAGI02_247	994	glycine max pentatricopeptide repeat-containing protein at3g23330-like mrna	gi|388506923|gb|BT141734.1|Lotus japonicus clone JCVI-FLLj-17N20 unknown mRNA	BT141734	5.0723e-52	89	215.887	184	164	Glyma18g47670.1	PF01169	PTHR12608	KOG2881	x	x	GO:0016020	Uncharacterized protein family (UPF0016)	x	x	x	x	x	x	x	x
248	LAGI02_248	977	x	x	x	x	x	x	x	x	Glyma01g22680.1	PF09542,PF09532	PTHR13586	KOG1073	x	x	x	decapping 5	x	x	x	x	x	x	x	x
249	LAGI02_249	974	cicer arietinum soluble inorganic pyrophosphatase-like transcript variant mrna	gi|269130672|gb|FJ817374.1|Medicago truncatula inorganic pyrophosphatase protein (PPA) mRNA, complete cds	FJ817374	7.79786e-170	86	607.218	510	441	Glyma10g05130.1	PF00719	PTHR10286	KOG1626	3.6.1.1	K01507	GO:0000287,GO:0004427,GO:0006796,GO:0005737	pyrophosphorylase 4	AT4G01480	PF00719	PTHR10286	KOG1626	3.6.1.1	K01507	GO:0005737,GO:0016020,GO:0006796,GO:0008152,GO:0004427,GO:0016462,GO:0000287	soluble inorganic pyrophosphatase, putative, expressed
250	LAGI02_250	960	glycine max phospholipid-transporting atpase 9-like mrna	gi|356563128|ref|XM_003549770.1|PREDICTED: Glycine max putative phospholipid-transporting ATPase 9-like (LOC100799312), mRNA	XM_003549770	0	89	735.257	545	490	Glyma17g13280.1	PF00702,PF00122	PTHR24092:SF18,PTHR24092	KOG0206	x	x	GO:0000166,GO:0046872,GO:0003824,GO:0008152	ATPase E1-E2 type family protein / haloacid dehalogenase-like hydrolase family protein	AT1G54280	PF00702,PF00122	PTHR24092:SF18,PTHR24092	KOG0206	3.6.3.1	K01530	GO:0016020,GO:0016021,GO:0006754,GO:0008152,GO:0015914,GO:0008270,GO:0015662,GO:0003824,GO:0046872,GO:0000166	phospholipid-transporting ATPase 4, putative, expressed
251	LAGI02_251	919	cicer arietinum abc transporter g family member 36-like transcript variant mrna	gi|502081146|ref|XM_004486723.1|PREDICTED: Cicer arietinum ABC transporter G family member 36-like (LOC101494098), transcript variant X2, mRNA	XM_004486723	1.09613e-34	79	158.179	180	143	Glyma13g43140.3	PF01061,PF08370,PF00005	PTHR19241,PTHR19241:SF10	KOG0065	x	x	GO:0005524,GO:0016887,GO:0016020	ABC-2 and Plant PDR ABC-type transporter family protein	x	x	x	x	x	x	x	x
253	LAGI02_253	889	glycine max amino acid permease 3-like mrna	gi|189163419|dbj|AP010654.1|Lotus japonicus genomic DNA, chromosome 1, clone: LjT09A07b, TM0181, complete sequence	AP010654	1.37242e-115	81	426.881	454	368	Glyma04g42520.1	PF01490	PTHR22950	KOG1303	x	x	x	amino acid permease 3	x	x	x	x	x	x	x	x
255	LAGI02_255	829	glycine max pleiotropic drug resistance protein 1-like mrna	gi|356555824|ref|XM_003546182.1|PREDICTED: Glycine max pleiotropic drug resistance protein 1-like (LOC100793825), mRNA	XM_003546182	3.21494e-85	90	325.893	240	216	Glyma13g43870.1	PF01061,PF08370,PF00005	PTHR19241:SF10,PTHR19241	KOG0065	x	x	GO:0005524,GO:0016887,GO:0016020	pleiotropic drug resistance 12	x	x	x	x	x	x	x	x
256	LAGI02_256	822	x	x	x	x	x	x	x	x	Glyma16g03960.1	x	x	x	x	x	x	x	x	x	x	x	x	x	x	x
257	LAGI02_257	804	sophora flavescens 6dt mrna for genistein 6- complete cds	gi|339759327|dbj|AB604224.1|Sophora flavescens SfG6DT mRNA for genistein 6-dimethylallyltransferase, complete cds	AB604224	4.60875e-140	81	508.033	533	435	Glyma13g00850.4	PF01040	PTHR11048:SF1,PTHR11048	x	x	K09833	GO:0004659,GO:0016021	homogentisate phytyltransferase 1	x	x	x	x	x	x	x	x
258	LAGI02_258	779	x	x	x	x	x	x	x	x	Glyma10g02370.1	PF00664,PF00005	PTHR24223:SF201,PTHR24223	KOG0054	x	x	GO:0005524,GO:0016887,GO:0042626,GO:0006810,GO:0055085,GO:0016021	multidrug resistance-associated protein 4	x	x	x	x	x	x	x	x
259	LAGI02_259	640	cicer arietinum b2 mrna	gi|502138966|ref|XM_004503538.1|PREDICTED: Cicer arietinum B2 protein-like (LOC101490184), mRNA	XM_004503538	7.53961e-35	80	158.179	164	132	-	-	-	-	-	-	-	-	x	x	x	x	x	x	x	x
260	LAGI02_260	543	glycine max abc transporter g family member 36-like mrna	gi|356522935|ref|XM_003530050.1|PREDICTED: Glycine max ABC transporter G family member 36-like (LOC100806025), mRNA	XM_003530050	3.47455e-114	77	421.471	543	423	Glyma15g02220.1	PF01061,PF00005,PF08370	PTHR19241:SF10,PTHR19241	KOG0065	x	x	GO:0005524,GO:0016887,GO:0016020	ABC-2 and Plant PDR ABC-type transporter family protein	x	x	x	x	x	x	x	x
262	LAGI02_262	438	medicago truncatula chromosome 7 clone mth2- complete sequence	gi|61097833|gb|AC155885.2|Medicago truncatula chromosome 7 clone mth2-10p23, complete sequence	AC155885	6.48479e-97	79	363.763	438	348	Glyma03g29470.2	PF00625	PTHR23117:SF1,PTHR23117	KOG0707	x	x	GO:0005515	guanylate kinase	x	x	x	x	x	x	x	x
263	LAGI02_263	426	x	x	x	x	x	x	x	x	Glyma17g07050.1	PF00667,PF00175,PF00258	PTHR19384,PTHR19384:SF17	KOG1158	1.6.2.4	K00327	GO:0016491,GO:0055114,GO:0010181	P450 reductase 2	AT4G30210	PF00667,PF00175,PF00258	PTHR19384,PTHR19384:SF17	KOG1158	1.6.2.4	K00327	GO:0005783,GO:0009507,GO:0009698,GO:0003958,GO:0016491,GO:0055114,GO:0010181	NADPH reductase, putative, expressed
264	LAGI02_264	29640	x	x	x	x	x	x	x	x	Glyma09g04480.1	PF00116,PF02790	PTHR22888	KOG4767	1.9.3.1	K02261	GO:0004129,GO:0005507,GO:0016020,GO:0009055,GO:0022900,GO:0016021	cytochrome oxidase 2	ATMG00160	PF02790,PF00116	PTHR22888	KOG4767	x	x	GO:0005739,GO:0005751,GO:0009507,GO:0022904,GO:0004129,GO:0005507,GO:0016020,GO:0009055,GO:0022900,GO:0016021	x
265	LAGI02_265	16579	x	x	x	x	x	x	x	x	Glyma07g03980.1	PF07728	PTHR22908,PTHR22908:SF25	KOG1808	x	K14572	GO:0005524,GO:0016887	ATPases;nucleotide binding;ATP binding;nucleoside-triphosphatases;transcription factor binding	AT1G67120	PF07728	PTHR22908,PTHR22908:SF25	KOG1808	x	K14572	GO:0009941,GO:0006355,GO:0043254,GO:0000166,GO:0005524,GO:0008134,GO:0016887,GO:0017111	expressed protein
266	LAGI02_266	15878	x	x	x	x	x	x	x	x	Glyma05g18393.1	PF00006,PF00306	PTHR15184,PTHR15184:SF19	KOG1353	x	x	GO:0005524,GO:0016820,GO:0015991,GO:0033178	ATPase, F1 complex, alpha subunit protein	AT2G07698	PF00006,PF02874,PF00306	PTHR15184:SF19,PTHR15184	KOG1353	3.6.3.14	K02132	GO:0005730,GO:0005739,GO:0005773,GO:0005886,GO:0009507,GO:0009941,GO:0016020,GO:0015986,GO:0015992,GO:0046034,GO:0008266,GO:0008270,GO:0046933,GO:0005524,GO:0016820,GO:0015991,GO:0033178,GO:0046961,GO:0016469	ATP synthase, putative, expressed
267	LAGI02_267	11671	x	x	x	x	x	x	x	x	Glyma04g06200.1	x	x	KOG4412	x	x	x	Ankyrin repeat family protein	ATCG00270	PF00124	x	x	x	x	GO:0009507,GO:0009523,GO:0009535,GO:0009579,GO:0010287,GO:0016020,GO:0009769,GO:0009772,GO:0045157,GO:0045156,GO:0019684,GO:0030077	photosystem II D2 protein, putative, expressed
270	LAGI02_270	9679	x	x	x	x	x	x	x	x	Glyma14g36180.1	PF06012,PF00632,PF06025,PF00627	PTHR11254,PTHR11254:SF124	KOG0939	x	x	GO:0005515,GO:0016881,GO:0006464,GO:0005622	ubiquitin-protein ligase 2	AT1G55860	PF06012,PF00632,PF06025,PF00627	PTHR11254,PTHR11254:SF124	KOG0939	x	x	GO:0000151,GO:0005739,GO:0005829,GO:0016020,GO:0006511,GO:0016567,GO:0004842,GO:0005515,GO:0016881,GO:0006464,GO:0005622	ubiquitin-protein ligase 1, putative, expressed
271	LAGI02_271	9434	x	x	x	x	x	x	x	x	Glyma15g42670.1	PF05303	PTHR12601	KOG1839	x	x	x	tetratricopeptide repeat (TPR)-containing protein	AT3G52140	x	PTHR12601	KOG1839	x	x	GO:0005886,GO:0009507,GO:0008150,GO:0005488,GO:0005515	tetratricopeptide repeat, putative, expressed
272	LAGI02_272	8974	x	x	x	x	x	x	x	x	Glyma18g04500.1	PF03514,PF12041	x	x	x	K14494	x	RGA-like 2	AT5G17490	PF03514,PF12041	x	x	x	K14494	GO:0005634,GO:0009739,GO:0009740,GO:0003700	GRAS family transcription factor domain containing protein, expressed
273	LAGI02_273	8587	x	x	x	x	x	x	x	x	Glyma16g07750.1	x	x	x	x	x	x	x	x	x	x	x	x	x	x	x
274	LAGI02_274	8518	x	x	x	x	x	x	x	x	Glyma15g35460.2	PF00082,PF02225,PF05922	PTHR10795:SF17,PTHR10795	x	x	x	GO:0004252,GO:0006508,GO:0042802,GO:0043086	Subtilisin-like serine endopeptidase family protein	x	x	x	x	x	x	x	x
275	LAGI02_275	8352	x	x	x	x	x	x	x	x	Glyma05g26360.1	PF00632,PF06025,PF00627,PF06012	PTHR11254:SF124,PTHR11254	KOG0939	6.3.2.19	K10592	GO:0005515,GO:0016881,GO:0006464,GO:0005622	ubiquitin-protein ligase 1	AT5G63740	x	PTHR11685:SF39,PTHR11685	x	x	x	GO:0005575,GO:0008150,GO:0003674	IBR domain containing protein, putative, expressed
276	LAGI02_276	7544	tsa: jatropha curcas -ck_1a transcribed rna sequence	gi|356523090|ref|XM_003530127.1|PREDICTED: Glycine max CCR4-NOT transcription complex subunit 1-like (LOC100783935), mRNA	XM_003530127	0	85	8406.79	7265	6202	Glyma07g14770.1	PF04054	PTHR13162	KOG1831	x	K12604	x	transcription regulators	AT1G02080	PF04054	PTHR13162	KOG1831	x	K12604	GO:0016020,GO:0030528	CCR4-Not complex component, Not1domain containing protein, expressed
277	LAGI02_277	7482	cicer arietinum serine threonine-protein kinase prp4 homolog mrna	gi|356534372|ref|XM_003535682.1|PREDICTED: Glycine max uncharacterized protein LOC100784523 (LOC100784523), mRNA	XM_003535682	0	85	2022.86	1755	1502	Glyma10g42220.3	PF00069	PTHR24056:SF17,PTHR24056	KOG0670	2.7.11.1	K08827	GO:0004672,GO:0005524,GO:0006468	Protein kinase superfamily protein	AT3G25840	PF00069	PTHR24056,PTHR24056:SF17	KOG0670	2.7.11.1	K08827	GO:0005634,GO:0006468,GO:0004672,GO:0004674,GO:0005524	serine/threonine-protein kinase PRP4, putative, expressed
278	LAGI02_278	7473	vitis vinifera contig whole genome shotgun sequence	gi|31581056|dbj|AP006425.1|Lotus japonicus genomic DNA, chromosome 1, clone: LjT39B10, TM0315, complete sequence	AP006425	0	80	3240.14	3601	2887	Glyma05g26470.1	x	x	x	x	x	x	x	AT5G33075	x	x	x	x	x	GO:0012505	x
279	LAGI02_279	6991	glycine max cultivar pi 437654 complete genome	gi|83595723|gb|DQ317523.1|Glycine max cultivar PI 437654 chloroplast, complete genome	DQ317523	0	96	11052.3	6865	6616	Glyma09g24785.1	x	x	x	x	x	x	x	ATCG00950	PF00164	PTHR11652	KOG1750	x	x	GO:0000312,GO:0006412,GO:0003735,GO:0005622,GO:0005840	mitochondrial ribosomal protein S12, putative, expressed
280	LAGI02_280	6923	medicago truncatula ccr4-not transcription complex subunit complete cds	gi|356557478|ref|XM_003546995.1|PREDICTED: Glycine max uncharacterized protein LOC100796804 (LOC100796804), mRNA	XM_003546995	0	76	1925.48	2569	1969	Glyma11g15670.4	PF00076	PTHR12603	KOG2068	6.3.2.19	K10643	GO:0003676	RNA binding (RRM/RBD/RNP motifs) family protein	AT2G28540	PF00076	PTHR12603	KOG2068	x	x	GO:0000166,GO:0003676,GO:0008270	RNA recognition motif containing protein, putative, expressed
281	LAGI02_281	6693	cicer arietinum callose synthase 11-like transcript variant misc_rna	gi|356557684|ref|XM_003547096.1|PREDICTED: Glycine max callose synthase 11-like (LOC100812250), mRNA	XM_003547096	0	85	6073.23	5384	4584	Glyma15g08020.3	PF02364	PTHR12741:SF4,PTHR12741	KOG0916	2.4.1.-	K11000	GO:0003843,GO:0006075,GO:0000148,GO:0016020	glucan synthase-like 1	AT4G04970	PF02364	PTHR12741,PTHR12741:SF4	KOG0916	2.4.1.-	K11000	GO:0000148,GO:0005886,GO:0000003,GO:0006075,GO:0009555,GO:0003843,GO:0016757,GO:0016020	1,3-beta-glucan synthase component, putative, expressed
282	LAGI02_282	6612	glycine max e3 ubiquitin-protein ligase upl3-like mrna	gi|356544881|ref|XM_003540828.1|PREDICTED: Glycine max E3 ubiquitin-protein ligase UPL3-like (LOC100783336), mRNA	XM_003540828	0	82	3451.13	3317	2753	Glyma11g11490.1	PF00632	PTHR11254,PTHR11254:SF73	KOG0168	6.3.2.19	K10590	GO:0016881,GO:0006464,GO:0005622	HEAT repeat ;HECT-domain (ubiquitin-transferase)	AT4G38600	PF00632	PTHR11254,PTHR11254:SF73	KOG0168	6.3.2.19	K10590	GO:0005886,GO:0010091,GO:0042023,GO:0004842,GO:0005515,GO:0016881,GO:0006464,GO:0005622	HECT-domain domain containing protein, expressed
283	LAGI02_283	6440	lathyrus sativus cultivar cicerchia marchigiana complete genome	gi|293338622|gb|HM029371.1|Lathyrus sativus cultivar Cicerchia Marchigiana chloroplast, complete genome	HM029371	0	84	1508.9	1485	1252	Glyma15g39765.1	x	x	x	x	x	x	acetyl-CoA carboxylase carboxyl transferase subunit beta	ATCG00500	PF01039	PTHR22855,PTHR22855:SF16	KOG0540	x	x	GO:0009329,GO:0009507,GO:0009941,GO:0016020,GO:0006633,GO:0003989,GO:0005515,GO:0016874	expressed protein
284	LAGI02_284	6357	glycine max strain williams 82 clone complete sequence	gi|381388791|gb|AC235884.2|Glycine max clone GM_WBc0020I07, complete sequence	AC235884	0	76	2940.78	4063	3092	Glyma11g32500.1	PF01657,PF00069	PTHR24420	x	x	x	GO:0004672,GO:0005524,GO:0006468	cysteine-rich RLK (RECEPTOR-like protein kinase) 2	x	x	x	x	x	x	x	x
285	LAGI02_285	6334	pisum sativum mitochondrion cox2 gene for cytochrome oxidase subunit ii	gi|15982237|emb|AJ414385.1|Pisum sativum mitochondrion cox2 gene for cytochrome oxidase subunit II	AJ414385	0	93	1813.67	1212	1133	Glyma12g06680.1	PF00249	PTHR14014	x	x	x	GO:0003677	TRF-like 2	ATMG00160	PF02790,PF00116	PTHR22888	KOG4767	x	x	GO:0005739,GO:0005751,GO:0009507,GO:0022904,GO:0004129,GO:0005507,GO:0016020,GO:0009055,GO:0022900,GO:0016021	x
286	LAGI02_286	6280	cicer arietinum transcription factor lhw-like transcript variant mrna	gi|292789844|dbj|AK339402.1|Lotus japonicus cDNA, clone: LjFL3-069-AF10, HTC	AK339402	0	79	2841.59	3204	2563	Glyma11g18290.2	x	PTHR13902,PTHR13902:SF5	x	x	x	x	transcription factor-related	AT2G27230	x	PTHR13902,PTHR13902:SF4	x	x	x	GO:0005634,GO:0010078,GO:0010479,GO:0045449,GO:0048364,GO:0003700,GO:0016563,GO:0042803	helix-loop-helix DNA-binding protein, putative, expressed
287	LAGI02_287	6223	medicago truncatula receptor-like protein kinase complete cds	gi|356522217|ref|XM_003529696.1|PREDICTED: Glycine max putative leucine-rich repeat receptor-like protein kinase At2g19210-like (LOC100794504), mRNA	XM_003529696	0	76	1974.17	2704	2061	Glyma08g21190.1	PF00560,PF07714	PTHR24420:SF417,PTHR24420	KOG1187	x	x	GO:0004672,GO:0005524,GO:0006468,GO:0005515	Leucine-rich repeat transmembrane protein kinase protein	AT2G14440	PF07714,PF00560	PTHR24420:SF417,PTHR24420	KOG1187	x	x	GO:0012505,GO:0006468,GO:0016301,GO:0004672,GO:0005524,GO:0005515	receptor-like protein kinase, putative, expressed
288	LAGI02_288	6066	cicer arietinum uncharacterized loc101510178 transcript variant mrna	gi|356546620|ref|XM_003541675.1|PREDICTED: Glycine max uncharacterized protein LOC100777465 (LOC100777465), mRNA	XM_003541675	0	87	2690.11	2208	1928	Glyma13g30860.1	PF02791,PF00046	PTHR24326,PTHR24326:SF77	KOG0484	x	x	GO:0003700,GO:0043565,GO:0006355	homeobox-1	x	x	x	x	x	x	x	x
289	LAGI02_289	6017	populus trichocarpa mrna	gi|356548470|ref|XM_003542577.1|PREDICTED: Glycine max homeobox protein knotted-1-like 3-like (LOC100803673), mRNA	XM_003542577	0	83	773.128	796	663	Glyma17g11330.3	PF03791,PF03790,PF03789,PF00046	PTHR11850:SF15,PTHR11850	KOG0773	x	x	GO:0003700,GO:0043565,GO:0006355,GO:0003677,GO:0005634	KNOTTED1-like homeobox gene 3	AT5G11060	PF03791,PF00046,PF03790,PF03789	PTHR11850:SF15,PTHR11850	KOG0773	x	x	GO:0005634,GO:0005737,GO:0005829,GO:0009416,GO:0003700,GO:0016563,GO:0003677,GO:0043565,GO:0006355	homeobox protein knotted-1, putative, expressed
290	LAGI02_290	5979	glycine max transcription factor myc2-like mrna	gi|356531416|ref|XM_003534226.1|PREDICTED: Glycine max transcription factor ATR2-like (LOC100790168), mRNA	XM_003534226	0	69	845.263	2002	1388	Glyma01g02251.1	PF00010	PTHR11514:SF7,PTHR11514	KOG4029	x	x	GO:0030528,GO:0006355	Basic helix-loop-helix (bHLH) DNA-binding family protein	AT5G46760	PF00010	PTHR11514,PTHR11514:SF7	x	x	x	GO:0005634,GO:0045449,GO:0003677,GO:0003700,GO:0005515,GO:0030528,GO:0006355	transcription factor MYC7E, putative, expressed
291	LAGI02_291	5957	glycine max protein vac14 homolog mrna	gi|356502377|ref|XM_003519948.1|PREDICTED: Glycine max protein VAC14 homolog (LOC100813929), mRNA	XM_003519948	0	88	1903.84	1454	1289	Glyma02g09340.1	PF11916,PF02985	PTHR16023	KOG0212	x	x	GO:0005515	ARM repeat superfamily protein	AT2G01690	PF11916,PF02985	PTHR16023	KOG0212	x	x	GO:0005886,GO:0008150,GO:0005488,GO:0005515	HEAT repeat family protein, putative, expressed
292	LAGI02_292	5911	glycine max phospholipid-transporting atpase 9-like mrna	gi|356563128|ref|XM_003549770.1|PREDICTED: Glycine max putative phospholipid-transporting ATPase 9-like (LOC100799312), mRNA	XM_003549770	0	85	4082.31	3575	3053	Glyma05g07730.1	PF00702,PF00122	PTHR24092:SF18,PTHR24092	KOG0206	3.6.3.1	K01530	GO:0000166,GO:0046872,GO:0003824,GO:0008152	ATPase E1-E2 type family protein / haloacid dehalogenase-like hydrolase family protein	AT1G26130	PF00702,PF00122	PTHR24092:SF18,PTHR24092	KOG0206	3.6.3.1	K01530	GO:0005886,GO:0009941,GO:0006754,GO:0008152,GO:0015914,GO:0015662,GO:0003824,GO:0046872,GO:0000166	phospholipid-transporting ATPase, putative, expressed
293	LAGI02_293	5795	glycine max complete genome	gi|403311548|gb|JX463295.1|Glycine max mitochondrion, complete genome	JX463295	0	94	4307.73	2814	2666	Glyma01g33326.1	PF00361	PTHR22773:SF41,PTHR22773	x	x	x	GO:0008137,GO:0042773,GO:0055114	NADH dehydrogenase 2B	AT2G07733	PF00016	PTHR23321:SF19,PTHR23321	x	x	x	GO:0009536,GO:0015977,GO:0000287,GO:0016984	ribulose bisphosphate carboxylase large chain precursor, putative, expressed
294	LAGI02_294	5789	cicer arietinum uncharacterized loc101488890 transcript variant mrna	gi|502142540|ref|XM_004504951.1|PREDICTED: Cicer arietinum uncharacterized LOC101488890 (LOC101488890), transcript variant X2, mRNA	XM_004504951	0	84	1088.72	1004	845	Glyma13g25200.1	x	x	x	x	x	x	x	AT5G60200	PF02701	x	x	x	x	GO:0005634,GO:0045449,GO:0048364,GO:0003677,GO:0003700,GO:0008270,GO:0006355	dof zinc finger domain containing protein, putative, expressed
295	LAGI02_295	5587	glycine max sister chromatid cohesion protein pds5 homolog b-like mrna	gi|356532369|ref|XM_003534698.1|PREDICTED: Glycine max sister chromatid cohesion protein PDS5 homolog B-like (LOC100775397), mRNA	XM_003534698	0	85	3957.88	3476	2966	Glyma15g12671.1	x	PTHR12663	KOG1525	x	K11267	x	binding	x	x	x	x	x	x	x	x
296	LAGI02_296	5576	cicer arietinum protein modifier of snc1 1-like transcript variant mrna	gi|356564983|ref|XM_003550677.1|PREDICTED: Glycine max protein MODIFIER OF SNC1 1-like (LOC100777190), mRNA	XM_003550677	0	80	2852.41	3118	2497	Glyma17g09510.5	x	x	x	x	x	x	modifier of snc1	AT4G24680	x	x	x	x	x	GO:0040029,GO:0003674	expressed protein
297	LAGI02_297	5574	glycine max myosin-j heavy chain-like mrna	gi|356545352|ref|XM_003541060.1|PREDICTED: Glycine max myosin-Va-like (LOC100802074), mRNA	XM_003541060	0	78	3429.49	4044	3192	Glyma06g39740.1	PF00612,PF00063	PTHR13140,PTHR13140:SF37	KOG0160	x	x	GO:0003774,GO:0005524,GO:0016459,GO:0005515	myosin 2	AT4G27370	PF00612,PF00063	PTHR13140,PTHR13140:SF37	KOG0160	x	x	GO:0009507,GO:0016459,GO:0030048,GO:0003774,GO:0005524,GO:0005515	myosin-Vb, putative, expressed
298	LAGI02_298	5452	cicer arietinum 14-3-3-like protein c-like transcript variant mrna	gi|502140692|ref|XM_004504245.1|PREDICTED: Cicer arietinum 14-3-3-like protein C-like (LOC101500358), mRNA	XM_004504245	1.92353e-53	92	223.101	153	141	Glyma08g01921.1	PF01433,PF11940	PTHR11533:SF8,PTHR11533	KOG1046	3.4.11.2	K01256	GO:0008237,GO:0008270,GO:0006508	Peptidase M1 family protein	AT4G09000	PF00244	PTHR18860	KOG0841	x	x	GO:0005634,GO:0005773,GO:0005829,GO:0005886,GO:0009507,GO:0016020,GO:0048046,GO:0046686,GO:0045309,GO:0019904	14-3-3 protein, putative, expressed
299	LAGI02_299	5336	glycine max tmv resistance protein n-like mrna	gi|356560336|ref|XM_003548401.1|PREDICTED: Glycine max TMV resistance protein N-like (LOC100815486), mRNA	XM_003548401	0	80	3048.98	3352	2693	Glyma16g03780.1	PF01582,PF00931,PF07725,PF00560	PTHR11017,PTHR11017:SF20	KOG4658	x	x	GO:0005515,GO:0043531,GO:0007165,GO:0005622,GO:0045087,GO:0031224,GO:0004888,GO:0006915,GO:0005524	disease resistance protein (TIR-NBS-LRR class), putative	x	x	x	x	x	x	x	x
300	LAGI02_300	5255	glycine max auxin response factor 7-like mrna	gi|356560265|ref|XM_003548366.1|PREDICTED: Glycine max auxin response factor 7-like (LOC100795763), mRNA	XM_003548366	0	78	1665.8	2077	1622	Glyma16g02650.1	PF02362,PF02309,PF06507	x	x	x	x	GO:0006355,GO:0005634,GO:0003677,GO:0009725	auxin response factor 18	AT2G46530	PF02309,PF06507,PF02362	x	x	x	x	GO:0005634,GO:0012505,GO:0006355,GO:0009725,GO:0045449,GO:0003700,GO:0003677	auxin response factor 7, putative, expressed
301	LAGI02_301	5174	glycine max paired amphipathic helix protein sin3-like 4-like mrna	gi|356498068|ref|XM_003517828.1|PREDICTED: Glycine max paired amphipathic helix protein Sin3-like 4-like (LOC100817626), mRNA	XM_003517828	0	82	3920.01	3823	3173	Glyma02g03060.2	PF02671,PF08295	PTHR12346	KOG4204	x	K11644	GO:0006355,GO:0005634	SIN3-like 4	AT1G24190	PF02671,PF08295	PTHR12346	KOG4204	x	K11644	GO:0005634,GO:0006355,GO:0009737,GO:0016481,GO:0016564	transcriptional repressor, putative, expressed
302	LAGI02_302	5109	glycine max nuclear-pore anchor-like mrna	gi|356557065|ref|XM_003546791.1|PREDICTED: Glycine max nuclear-pore anchor-like (LOC100811882), mRNA	XM_003546791	0	81	4870.38	5039	4105	Glyma08g17255.2	PF07926	x	KOG4674	x	K09291	GO:0006606,GO:0005643	nuclear pore anchor	AT1G79280	PF07926	x	KOG4674	x	K09291	GO:0005635,GO:0005730,GO:0005829,GO:0009507,GO:0009910,GO:0016973,GO:0033234,GO:0048443,GO:0003674,GO:0016032,GO:0006606,GO:0005643	nuclear-pore anchor, putative, expressed
303	LAGI02_303	5099	medicago truncatula abc transporter b family member complete cds	gi|356573427|ref|XR_137623.1|PREDICTED: Glycine max ABC transporter B family member 15-like (LOC100807709), miscRNA	XR_137623	0	80	2717.16	2923	2357	Glyma19g01940.1	PF00005,PF00664	PTHR24221	KOG0055	x	x	GO:0005524,GO:0016887,GO:0042626,GO:0006810,GO:0055085,GO:0016021	ABC transporter family protein	AT3G28345	PF00664,PF00005	PTHR24221,PTHR24221:SF96	KOG0055	x	x	GO:0005886,GO:0006810,GO:0055085,GO:0042626,GO:0005524,GO:0016887,GO:0016021	multidrug resistance protein, putative, expressed
304	LAGI02_304	5076	populus trichocarpa mrna	gi|356535606|ref|XM_003536288.1|PREDICTED: Glycine max vacuolar protein sorting-associated protein 33 homolog, transcript variant 1 (LOC100808578), mRNA	XM_003536288	0	87	2529.61	2060	1809	Glyma10g35210.1	PF00995	PTHR11679:SF1,PTHR11679	KOG1302	x	x	GO:0006904,GO:0016192	Sec1/munc18-like (SM) proteins superfamily	AT3G54860	PF00995	PTHR11679:SF1,PTHR11679	KOG1302	x	x	GO:0009705,GO:0007033,GO:0009306,GO:0008565,GO:0006904,GO:0016192	Sec1 family transport protein, putative, expressed
305	LAGI02_305	5069	cicer arietinum serine-rich adhesin for platelets-like transcript variant mrna	gi|356495779|ref|XM_003516703.1|PREDICTED: Glycine max uncharacterized protein LOC100806749 (LOC100806749), mRNA	XM_003516703	0	78	2944.38	3594	2806	Glyma01g44460.4	x	PTHR22880,PTHR22880:SF55	x	x	x	x	RING/FYVE/PHD zinc finger superfamily protein	AT5G16680	PF00628	PTHR22880,PTHR22880:SF55	x	x	x	GO:0006355,GO:0003677,GO:0008270,GO:0005515	expressed protein
306	LAGI02_306	4929	cicer arietinum phospholipid-transporting atpase 9-like transcript variant mrna	gi|356494793|ref|XM_003516220.1|PREDICTED: Glycine max putative phospholipid-transporting ATPase 9-like (LOC100811892), mRNA	XM_003516220	0	84	4406.92	3953	3359	Glyma01g23140.1	PF00702,PF00122	PTHR24092,PTHR24092:SF18	KOG0206	3.6.3.1	K01530	GO:0000166,GO:0046872,GO:0003824,GO:0008152	ATPase E1-E2 type family protein / haloacid dehalogenase-like hydrolase family protein	AT1G68710	PF00702,PF00122	PTHR24092:SF18,PTHR24092	KOG0206	3.6.3.1	K01530	GO:0005739,GO:0016020,GO:0016021,GO:0006754,GO:0008152,GO:0015914,GO:0015662,GO:0003824,GO:0046872,GO:0000166	phospholipid-transporting ATPase, putative, expressed
307	LAGI02_307	4857	glycine max probable -trehalose-phosphate synthase	gi|356517317|ref|XM_003527287.1|PREDICTED: Glycine max probable alpha,alpha-trehalose-phosphate synthase [UDP-forming] 7-like (LOC100800847), mRNA	XM_003527287	0	88	2776.67	2216	1951	Glyma12g15500.1	PF02358,PF00982	PTHR10788	KOG1050	2.4.1.15,3.1.3.12	K00697,K01087	GO:0003824,GO:0005992	trehalose-phosphatase/synthase 7	AT1G06410	PF02358,PF00982	PTHR10788	KOG1050	2.4.1.15,3.1.3.12	K00697,K01087	GO:0005992,GO:0008152,GO:0004805,GO:0016757,GO:0003824	trehalose synthase, putative, expressed
308	LAGI02_308	4848	cicer arietinum mediator of rna polymerase ii transcription subunit 12-like transcript variant mrna	gi|356506219|ref|XM_003521837.1|PREDICTED: Glycine max uncharacterized protein LOC100781696 (LOC100781696), mRNA	XM_003521837	0	83	5232.86	4930	4120	Glyma03g01153.2	PF09497	x	KOG4522	x	x	GO:0001104,GO:0006357,GO:0016592,GO:0016455	RNA polymerase II transcription mediators	x	x	x	x	x	x	x	x
309	LAGI02_309	4750	cicer arietinum uncharacterized loc101491319 transcript variant mrna	gi|356566960|ref|XM_003551645.1|PREDICTED: Glycine max uncharacterized protein LOC100803412 (LOC100803412), mRNA	XM_003551645	0	76	2042.7	2811	2140	Glyma09g38310.2	PF04825,PF04824	PTHR12585:SF5,PTHR12585	x	x	K06670	GO:0000228,GO:0005515	sister chromatid cohesion 1 protein 4	AT5G16270	PF04825,PF04824	PTHR12585:SF5,PTHR12585	KOG1213	x	K06670	GO:0000228,GO:0007062,GO:0003674,GO:0005515	Rad21 / Rec8 like protein, putative, expressed
310	LAGI02_310	4697	cicer arietinum uncharacterized loc101509220 mrna	gi|502081915|ref|XM_004486952.1|PREDICTED: Cicer arietinum uncharacterized LOC101509220 (LOC101509220), mRNA	XM_004486952	0	69	670.336	1511	1054	Glyma15g04320.2	x	PTHR21726:SF3,PTHR21726	x	x	x	x	Protein of unknown function (DUF3741)	x	x	x	x	x	x	x	x
311	LAGI02_311	4651	lotus japonicus strain mg-20 complete genome	gi|387812449|gb|JN872551.2|Lotus japonicus strain MG-20 mitochondrion, complete genome	JN872551	0	94	2890.28	1922	1821	Glyma05g02100.1	PF01479	x	x	x	x	GO:0003723	Alpha-L RNA-binding motif/Ribosomal protein S4 family protein	AT2G07734	PF01479	x	x	x	x	GO:0015935,GO:0006412,GO:0003723,GO:0003735	chloroplast 30S ribosomal protein S4, putative, expressed
312	LAGI02_312	4585	x	x	x	x	x	x	x	x	Glyma18g07171.1	PF01485	PTHR11685,PTHR11685:SF66	x	x	x	GO:0008270	RING/U-box superfamily protein	x	x	x	x	x	x	x	x
313	LAGI02_313	4583	glycine max probable exocyst complex component 4-like mrna	gi|356533946|ref|XM_003535471.1|PREDICTED: Glycine max probable exocyst complex component 4-like (LOC100796673), mRNA	XM_003535471	0	88	2547.64	1984	1754	Glyma20g32370.1	PF04048	PTHR14146	x	x	K06111	GO:0006904,GO:0015031,GO:0000145	subunit of exocyst complex 8	AT3G10380	PF04048	PTHR14146	x	x	K06111	GO:0000145,GO:0005829,GO:0005886,GO:0009846,GO:0009860,GO:0048354,GO:0006904,GO:0015031	sec8 exocyst complex component specific domain containing protein, expressed
314	LAGI02_314	4572	cicer arietinum uncharacterized loc101501044 transcript variant mrna	gi|356533710|ref|XM_003535355.1|PREDICTED: Glycine max uncharacterized protein LOC100817814 (LOC100817814), mRNA	XM_003535355	0	84	1442.18	1292	1097	Glyma20g35770.6	x	x	x	x	x	x	x	AT5G23490	x	x	x	x	x	GO:0005575,GO:0008150,GO:0003674	expressed protein
315	LAGI02_315	4556	glycine max exocyst complex component sec3a-like mrna	gi|356530716|ref|XM_003533879.1|PREDICTED: Glycine max exocyst complex component SEC3A-like (LOC100784141), mRNA	XM_003533879	0	90	1994.01	1487	1340	Glyma17g36540.1	PF09763	PTHR16092:SF13,PTHR16092	KOG2148	x	x	x	exocyst complex component sec3A	AT1G47550	PF09763	PTHR16092:SF13,PTHR16092	KOG2148	x	x	GO:0000145,GO:0005886,GO:0008150	roothairless 1, putative, expressed
316	LAGI02_316	4484	glycine max transcriptional activator demeter-like mrna	gi|356574656|ref|XM_003555414.1|PREDICTED: Glycine max transcriptional activator DEMETER-like (LOC100788292), mRNA	XM_003555414	3.04656e-75	78	295.235	366	286	Glyma10g34595.1	PF00730	PTHR10359,PTHR10359:SF3	x	x	x	GO:0006284	HhH-GPD base excision DNA repair family protein	AT2G36490	PF00730	PTHR10359:SF3,PTHR10359	x	x	x	GO:0005634,GO:0006281,GO:0006306,GO:0006342,GO:0031936,GO:0080111,GO:0003906,GO:0005515,GO:0019104,GO:0006284,GO:0004519,GO:0051539	hhH-GPD superfamily base excision DNA repair protein, expressed
317	LAGI02_317	4465	cicer arietinum cysteine-rich receptor-like protein kinase 35-like transcript variant mrna	gi|502141642|ref|XM_004504518.1|PREDICTED: Cicer arietinum putative cysteine-rich receptor-like protein kinase 35-like (LOC101510942), transcript variant X1, mRNA	XM_004504518	6.6818e-71	88	280.808	215	191	Glyma07g24010.1	PF07714	PTHR24420:SF787,PTHR24420	KOG1187	x	x	GO:0004672,GO:0005524,GO:0006468	Protein kinase superfamily protein	x	x	x	x	x	x	x	x
318	LAGI02_318	4463	glycine max dna ligase 4-like mrna	gi|356556241|ref|XM_003546387.1|PREDICTED: Glycine max DNA ligase 4-like (LOC100816002), mRNA	XM_003546387	0	82	2255.5	2290	1882	Glyma15g18047.1	PF00533,PF01068,PF04675,PF04679	PTHR10459:SF7,PTHR10459	KOG0966	6.5.1.1	K10777	GO:0005622,GO:0003910,GO:0005524,GO:0006281,GO:0006310,GO:0003677	DNA ligase IV	AT5G57160	PF00533,PF04679,PF01068,PF04675	PTHR10459:SF7,PTHR10459	KOG0966	6.5.1.1	K10777	GO:0005622,GO:0006302,GO:0006974,GO:0010165,GO:0003910,GO:0005515,GO:0005524,GO:0006281,GO:0006310,GO:0003677	DNA ligase I, ATP-dependent family protein, expressed
319	LAGI02_319	4425	populus trichocarpa mrna	gi|224107676|ref|XM_002314523.1|Populus trichocarpa predicted protein, mRNA	XM_002314523	0	80	884.937	962	779	Glyma05g06450.1	PF01603	PTHR10257	KOG2085	x	K11584	GO:0008601,GO:0007165,GO:0000159	Protein phosphatase 2A regulatory B subunit family protein	AT3G26020	PF01603	PTHR10257	KOG2085	x	K11584	GO:0000159,GO:0005634,GO:0005829,GO:0007165,GO:0008601	serine/threonine protein phosphatase 2A 59 kDa regulatory subunit Bgamma isoform, putative, expressed
320	LAGI02_320	4410	glycine max f-box protein pp2-a13-like mrna	gi|356559866|ref|XM_003548170.1|PREDICTED: Glycine max uncharacterized protein LOC100816886 (LOC100816886), mRNA	XM_003548170	0	80	1658.58	1811	1457	Glyma16g32260.2	x	PTHR10378,PTHR10378:SF6	x	x	x	GO:0007275,GO:0005634,GO:0003712	SEUSS-like 2	AT5G17510	x	PTHR15572	x	x	x	GO:0005575,GO:0008150,GO:0003674	expressed protein
321	LAGI02_321	4405	populus trichocarpa mrna	gi|356501402|ref|XM_003519466.1|PREDICTED: Glycine max uncharacterized protein LOC100806439 (LOC100806439), mRNA	XM_003519466	0	88	4726.11	3694	3273	Glyma14g03830.1	PF01363,PF08381,PF00415	PTHR22870:SF25,PTHR22870	KOG1427	x	x	GO:0046872	Regulator of chromosome condensation (RCC1) family with FYVE zinc finger domain	AT5G19420	PF01363,PF08381,PF00415	PTHR22870:SF25,PTHR22870	KOG1427	x	x	GO:0003682,GO:0008270,GO:0008536,GO:0046872	FYVE zinc finger domain containing protein, expressed
322	LAGI02_322	4396	glycine max uridine-cytidine kinase c-like mrna	gi|356562663|ref|XM_003549541.1|PREDICTED: Glycine max uridine-cytidine kinase C-like (LOC100811230), mRNA	XM_003549541	0	87	2506.17	2058	1794	Glyma17g09080.1	PF00485,PF01928	PTHR10285	KOG4203	x	x	GO:0005524,GO:0016301,GO:0008152,GO:0006796	Phosphoribulokinase / Uridine kinase family	AT1G26190	PF01928,PF00485	PTHR10285	KOG4203	x	x	GO:0005575,GO:0006171,GO:0008152,GO:0009058,GO:0004016,GO:0005524,GO:0016301,GO:0016773,GO:0006796	uridine kinase, putative, expressed
323	LAGI02_323	4362	cicer arietinum uncharacterized loc101500863 transcript variant mrna	gi|358344719|ref|XM_003636387.1|Medicago truncatula hypothetical protein (MTR_041s0003) mRNA, complete cds	XM_003636387	0	81	1005.76	1030	844	Glyma04g08810.3	PF08458,PF05703	PTHR24730,PTHR24730:SF7	x	x	x	x	Plant protein of unknown function (DUF828) with plant pleckstrin homology-like region	AT4G28880	PF00069	PTHR11909:SF18,PTHR11909	KOG1163	2.7.1.-	K00924	GO:0005575,GO:0006468,GO:0004672,GO:0004674,GO:0005524,GO:0016301	CK1_CaseinKinase_1.4 - CK1 includes the casein kinase 1 kinases, expressed
324	LAGI02_324	4305	vicia faba complete genome	gi|442803095|gb|KC189947.1|Vicia faba mitochondrion, complete genome	KC189947	0	92	5977.65	4194	3860	Glyma12g36123.1	PF02529	x	x	x	K02640	GO:0009512	PETG	ATMG01390	x	x	x	x	x	GO:0005575,GO:0008150,GO:0003674	x
325	LAGI02_325	4291	glycine max protein hasty 1-like mrna	gi|356504081|ref|XM_003520780.1|PREDICTED: Glycine max protein HASTY 1-like (LOC100790207), mRNA	XM_003520780	0	85	4165.26	3608	3092	Glyma19g42930.1	PF08389	PTHR11223,PTHR11223:SF3	x	x	K14289	x	ARM repeat superfamily protein	x	x	x	x	x	x	x	x
326	LAGI02_326	4243	x	x	x	x	x	x	x	x	-	-	-	-	-	-	-	-	AT3G30833	PF03078	x	x	x	x	GO:0005575,GO:0008150,GO:0003674	x
327	LAGI02_327	4230	vitis vinifera contig whole genome shotgun sequence	gi|147859425|emb|AM469550.2|Vitis vinifera contig VV78X144122.6, whole genome shotgun sequence	AM469550	0	71	1611.69	3108	2222	Glyma07g14850.2	PF06814	PTHR21229:SF1,PTHR21229	KOG2568	x	x	GO:0016021	Lung seven transmembrane receptor family protein	AT1G32590	x	x	x	x	x	GO:0008150,GO:0003674	x
328	LAGI02_328	4226	glycine max myosin-j heavy chain-like mrna	gi|356536863|ref|XM_003536905.1|PREDICTED: Glycine max myosin-J heavy chain-like (LOC100791070), mRNA	XM_003536905	0	89	4132.8	3096	2779	Glyma13g19080.1	PF00612,PF01843,PF00063,PF02736	PTHR13140	KOG0160	x	x	GO:0003774,GO:0005524,GO:0016459,GO:0005515	myosin 2	AT1G04160	PF00612,PF00063,PF02736,PF01843	PTHR13140	KOG0160	x	x	GO:0016459,GO:0030048,GO:0048767,GO:0003774,GO:0005524,GO:0005515	myosin, putative, expressed
329	LAGI02_329	4192	glycine max importin subunit beta-1-like mrna	gi|356523654|ref|XM_003530404.1|PREDICTED: Glycine max importin subunit beta-1-like (LOC100818831), mRNA	XM_003530404	0	84	3469.16	3268	2749	Glyma05g36630.1	PF02985,PF03810	PTHR10527:SF1,PTHR10527	KOG1241	x	K14293	GO:0005515,GO:0008565,GO:0006886	ARM repeat superfamily protein	AT5G53480	PF03810	PTHR10527:SF1,PTHR10527	KOG1241	x	K14293	GO:0005634,GO:0005643,GO:0005737,GO:0009507,GO:0000059,GO:0006886,GO:0005488,GO:0008565,GO:0005515	importin subunit beta, putative, expressed
330	LAGI02_330	4154	glycine max coatomer subunit alpha-1-like mrna	gi|502118197|ref|XM_004496091.1|PREDICTED: Cicer arietinum coatomer subunit alpha-1-like (LOC101503611), mRNA	XM_004496091	0	83	4255.43	3921	3289	Glyma11g12080.1	PF00400,PF06957,PF04053	PTHR19876,PTHR19876:SF1	KOG0292	x	K05236	GO:0005515,GO:0005198,GO:0006886,GO:0016192,GO:0030117,GO:0030126	Coatomer, alpha subunit	AT1G62020	PF06957,PF00400,PF04053	PTHR19876	KOG0292	x	K05236	GO:0005886,GO:0016020,GO:0030126,GO:0080008,GO:0006886,GO:0006888,GO:0016192,GO:0005198,GO:0005215,GO:0005515,GO:0030117	coatomer alpha subunit, putative, expressed
331	LAGI02_331	4146	x	x	x	x	x	x	x	x	Glyma06g06650.4	x	PTHR12663	x	x	x	x	x	x	x	x	x	x	x	x	x
332	LAGI02_332	4128	glycine max chaperone protein dnaj 2-like mrna	gi|357478974|ref|XM_003609725.1|Medicago truncatula Pre-mRNA polyadenylation factor fip1 (MTR_4g122070) mRNA, complete cds	XM_003609725	0	71	812.802	1737	1235	Glyma15g15056.1	PF05182	PTHR13484	x	x	x	x	homolog of yeast FIP1 [V]	x	x	x	x	x	x	x	x
333	LAGI02_333	4098	medicago truncatula clone mth2- complete sequence	gi|1667372|emb|X82270.1|M.sativa MMK4 mRNA for protein kinase	X82270	0	86	762.308	620	539	Glyma11g15700.2	PF00069	PTHR24055,PTHR24055:SF69	KOG0660	x	x	GO:0004672,GO:0005524,GO:0006468,GO:0016773,GO:0009103,GO:0016020	mitogen-activated protein kinase 3	AT3G45640	PF00069	PTHR24055,PTHR24055:SF69	KOG0660	2.7.11.24	K04371	GO:0000169,GO:0006950,GO:0006970,GO:0006979,GO:0007165,GO:0009409,GO:0009611,GO:0009617,GO:0009738,GO:0010120,GO:0010200,GO:0048481,GO:0080136,GO:2000037,GO:2000038,GO:0004672,GO:0004707,GO:0005515,GO:0016301,GO:0005524,GO:0006468	CGMC_MAPKCMGC_2_ERK.12 - CGMC includes CDA, MAPK, GSK3, and CLKC kinases, expressed
334	LAGI02_334	4094	cicer arietinum filament-like plant protein 4-like transcript variant mrna	gi|356564348|ref|XM_003550369.1|PREDICTED: Glycine max filament-like plant protein 6-like (LOC100813544), mRNA	XM_003550369	0	81	3501.63	3626	2970	Glyma17g37640.2	PF05911	x	x	x	x	x	Plant protein of unknown function (DUF869)	AT1G19835	PF05911	x	x	x	x	GO:0005886,GO:0008150,GO:0003674,GO:0016032	plant protein of unknown function DUF869 domain containing protein, expressed
335	LAGI02_335	4093	cicer arietinum 18s rrna rrna its1 and clone	gi|32968177|emb|AJ577394.1|Cicer arietinum 18S rRNA gene, 5.8S rRNA gene, IGS, ITS1 and ITS2, clone CanrDNA	AJ577394	0	94	3548.51	2329	2192	Glyma13g12201.1	x	x	x	x	x	x	x	AT3G41768	x	x	x	x	x	x	x
336	LAGI02_336	4042	cicer arietinum micronuclear linker histone poly transcript variant mrna	gi|356509883|ref|XR_136497.1|PREDICTED: Glycine max uncharacterized LOC100818050 (LOC100818050), miscRNA	XR_136497	0	73	682.96	1104	810	Glyma06g06650.6	x	PTHR12663	x	x	x	x	x	x	x	x	x	x	x	x	x
337	LAGI02_337	4028	medicago truncatula abc transporter b family member complete cds	gi|356573427|ref|XR_137623.1|PREDICTED: Glycine max ABC transporter B family member 15-like (LOC100807709), miscRNA	XR_137623	0	79	1321.35	1530	1213	Glyma19g01940.1	PF00005,PF00664	PTHR24221	KOG0055	x	x	GO:0005524,GO:0016887,GO:0042626,GO:0006810,GO:0055085,GO:0016021	ABC transporter family protein	AT3G28345	PF00664,PF00005	PTHR24221,PTHR24221:SF96	KOG0055	x	x	GO:0005886,GO:0006810,GO:0055085,GO:0042626,GO:0005524,GO:0016887,GO:0016021	multidrug resistance protein, putative, expressed
338	LAGI02_338	4027	cicer arietinum uncharacterized loc101499515 transcript variant mrna	gi|356552728|ref|XM_003544667.1|PREDICTED: Glycine max uncharacterized protein LOC100788515 (LOC100788515), mRNA	XM_003544667	0	79	1855.15	2102	1680	Glyma14g02020.3	PF00076	PTHR24012:SF14,PTHR24012	KOG4205	x	K14411	GO:0003676	RNA-binding (RRM/RBD/RNP motifs) family protein	AT5G55550	PF00076	PTHR24012:SF14,PTHR24012	KOG4205	x	K14411	GO:0000166,GO:0003676,GO:0003723	RNA recognition motif containing protein, putative, expressed
339	LAGI02_339	4007	glycine max probable leucine-rich repeat receptor-like protein kinase at5g49770-like mrna	gi|356546068|ref|XM_003541406.1|PREDICTED: Glycine max probable leucine-rich repeat receptor-like protein kinase At5g49770-like (LOC100786172), mRNA	XM_003541406	0	82	1810.07	1801	1492	Glyma13g21820.1	PF00560,PF00069	PTHR24420:SF476,PTHR24420	KOG1187	x	x	GO:0004672,GO:0005524,GO:0006468,GO:0005515	Leucine-rich repeat protein kinase family protein	AT5G49760	PF00069,PF00560,PF08263	PTHR24420,PTHR24420:SF476	KOG1187	x	x	GO:0005773,GO:0005886,GO:0006468,GO:0016301,GO:0004672,GO:0005524,GO:0005515	leucine-rich repeat family protein, putative, expressed
340	LAGI02_340	4001	tsa: jatropha curcas -ck_1a transcribed rna sequence	gi|356525273|ref|XM_003531203.1|PREDICTED: Glycine max importin-5-like (LOC100805849), mRNA	XM_003531203	0	83	3983.12	3773	3161	Glyma05g28950.3	PF02985	PTHR10527,PTHR10527:SF5	x	x	x	GO:0005515	ARM repeat superfamily protein	AT5G19820	PF02985	PTHR10527,PTHR10527:SF5	KOG2171	x	x	GO:0005618,GO:0030089,GO:0009793,GO:0005488,GO:0016829,GO:0005515,GO:0008565,GO:0006886	HEAT repeat family protein, putative, expressed
341	LAGI02_341	3956	cicer arietinum protein mei2-like 1-like transcript variant mrna	gi|502133407|ref|XM_004501696.1|PREDICTED: Cicer arietinum protein MEI2-like 4-like (LOC101491683), transcript variant X1, mRNA	XM_004501696	0	80	3122.92	3449	2762	Glyma04g37810.1	PF04059,PF00076	PTHR24011,PTHR24011:SF200	KOG4660	x	x	GO:0003676	MEI2-like 4	AT5G61960	PF04059,PF00076	PTHR24011,PTHR24011:SF200	KOG4660	x	x	GO:0005575,GO:0045836,GO:0048507,GO:0003723,GO:0005515,GO:0003676	AML1, putative, expressed
342	LAGI02_342	3945	lotus japonicus clone: 3-054- htc	gi|356549139|ref|XM_003542907.1|PREDICTED: Glycine max uncharacterized protein LOC100800652, transcript variant 1 (LOC100800652), mRNA	XM_003542907	0	82	776.735	784	643	Glyma13g29350.8	x	x	x	x	x	x	x	x	x	x	x	x	x	x	x
343	LAGI02_343	3942	glycine max conserved oligomeric golgi complex subunit 6-like mrna	gi|356538430|ref|XM_003537659.1|PREDICTED: Glycine max conserved oligomeric Golgi complex subunit 6-like (LOC100794254), mRNA	XM_003537659	0	89	2123.85	1604	1433	Glyma11g09550.1	PF06419	PTHR21506	KOG3758	x	x	GO:0005515,GO:0006891,GO:0017119	x	AT1G31780	PF06419	PTHR21506	KOG3758	x	x	GO:0005575,GO:0008150,GO:0003674,GO:0005515,GO:0006891,GO:0017119	conserved oligomeric complex COG6 family protein, expressed
344	LAGI02_344	3936	glycine max phosphoenolpyruvate carboxylase mrna	gi|51574146|gb|AY663386.1|Lupinus albus phosphoenolpyruvate carboxylase 2 mRNA, complete cds	AY663386	0	93	4901.04	3265	3048	Glyma06g33380.1	PF00311	x	x	4.1.1.31	K01595	GO:0008964,GO:0006099,GO:0015977	phosphoenolpyruvate carboxylase 3	AT1G53310	PF00311	x	x	4.1.1.31	K01595	GO:0005829,GO:0048046,GO:0006099,GO:0009651,GO:0005515,GO:0008964,GO:0015977	phosphoenolpyruvate carboxylase, putative, expressed
345	LAGI02_345	3911	glycine max probable methyltransferase pmt20-like mrna	gi|356559076|ref|XM_003547780.1|PREDICTED: Glycine max probable methyltransferase PMT20-like (LOC100783946), mRNA	XM_003547780	0	85	1777.6	1520	1306	Glyma01g35220.5	PF03141	PTHR10108:SF55,PTHR10108	x	x	x	GO:0008168,GO:0008152	S-adenosyl-L-methionine-dependent methyltransferases superfamily protein	AT1G31850	PF03141	PTHR10108,PTHR10108:SF54	x	x	x	GO:0005794,GO:0008150,GO:0008168,GO:0008152	dehydration response related protein, putative, expressed
346	LAGI02_346	3892	glycine max protein cobra-like mrna	gi|403043502|ref|NM_001255146.2|Glycine max COBRA-like protein 4-like (LOC100783410), mRNA	NM_001255146	0	84	1577.43	1434	1214	Glyma18g50770.1	PF04833	x	x	x	x	x	COBRA-like extracellular glycosyl-phosphatidyl inositol-anchored protein family	AT5G15630	PF04833	x	x	x	x	GO:0005886,GO:0031225,GO:0009834	COBRA-like protein precursor, putative, expressed
347	LAGI02_347	3886	glycine max abhydrolase domain-containing protein fam108c1-like mrna	gi|356568854|ref|XM_003552575.1|PREDICTED: Glycine max abhydrolase domain-containing protein FAM108C1-like (LOC100795825), mRNA	XM_003552575	0	83	1332.17	1243	1041	Glyma19g04900.1	PF00326	PTHR12277,PTHR12277:SF8	KOG1552	x	x	GO:0008236,GO:0006508	alpha/beta-Hydrolases superfamily protein	AT1G13610	PF00326	PTHR12277:SF8,PTHR12277	x	x	x	GO:0006508,GO:0008236	OsPOP14 - Putative Prolyl Oligopeptidase homologue, expressed
348	LAGI02_348	3871	medicago truncatula bromodomain-containing protein complete cds	gi|502099178|ref|XM_004491350.1|PREDICTED: Cicer arietinum uncharacterized LOC101507780 (LOC101507780), mRNA	XM_004491350	0	82	1590.05	1601	1316	Glyma08g43053.1	PF00439	PTHR22881,PTHR22881:SF3	x	x	K11723	GO:0005515	DNA-binding bromodomain-containing protein	AT5G55040	PF00439	PTHR22881	x	x	K11723	GO:0005739,GO:0008150,GO:0003677,GO:0005515	bromodomain domain containing protein, expressed
349	LAGI02_349	3863	cicer arietinum protein mei2-like 2-like transcript variant mrna	gi|356526986|ref|XM_003532048.1|PREDICTED: Glycine max protein MEI2-like 2-like (LOC100814765), mRNA	XM_003532048	0	82	2673.88	2642	2171	Glyma18g12730.3	PF04059,PF00076	PTHR24011:SF200,PTHR24011	KOG4660	x	x	GO:0003676	MEI2-like protein 5	AT5G61960	PF04059,PF00076	PTHR24011,PTHR24011:SF200	KOG4660	x	x	GO:0005575,GO:0045836,GO:0048507,GO:0003723,GO:0005515,GO:0003676	AML1, putative, expressed
350	LAGI02_350	3842	glycine max kinesin-3-like mrna	gi|356543953|ref|XM_003540375.1|PREDICTED: Glycine max kinesin-3-like (LOC100814696), mRNA	XM_003540375	0	83	2740.6	2585	2161	Glyma12g34330.1	PF00225	PTHR24115:SF170,PTHR24115	KOG0239	x	K10405	GO:0003777,GO:0005524,GO:0007018	kinesin 3	AT4G27180	PF00225	PTHR24115,PTHR24115:SF170	KOG0239	x	K10405	GO:0005871,GO:0007018,GO:0003777,GO:0008017,GO:0005524	kinesin motor domain containing protein, putative, expressed
351	LAGI02_351	3834	glycine max strain williams 82 clone complete sequence	gi|356574624|ref|XM_003555398.1|PREDICTED: Glycine max protein MOR1-like (LOC100778670), mRNA	XM_003555398	0	87	4516.92	3603	3160	Glyma10g35140.2	PF12348,PF02985	PTHR12609	KOG1820	x	x	GO:0005515	ARM repeat superfamily protein	AT2G35630	PF12348	PTHR12609	KOG1820	x	x	GO:0005819,GO:0005874,GO:0009524,GO:0009574,GO:0030981,GO:0000226,GO:0000910,GO:0009920,GO:0008017,GO:0005515	HEAT, putative, expressed
352	LAGI02_352	3817	cicer arietinum protein mei2-like 4-like transcript variant mrna	gi|502133407|ref|XM_004501696.1|PREDICTED: Cicer arietinum protein MEI2-like 4-like (LOC101491683), transcript variant X1, mRNA	XM_004501696	0	80	3171.61	3398	2747	Glyma08g01040.1	PF00076,PF04059	PTHR24011,PTHR24011:SF200	KOG4660	x	x	GO:0003676	MEI2-like protein 1	AT5G07290	PF04059,PF00076	PTHR24011,PTHR24011:SF200	KOG4660	x	x	GO:0005575,GO:0048507,GO:0000166,GO:0003676,GO:0003723	AML1, putative, expressed
353	LAGI02_353	3816	glycine max aconitate cytoplasmic-like mrna	gi|356517635|ref|XM_003527445.1|PREDICTED: Glycine max aconitate hydratase, cytoplasmic-like (LOC100793264), mRNA	XM_003527445	0	88	3930.83	3041	2694	Glyma06g46190.2	PF00694,PF00330	PTHR11670,PTHR11670:SF1	KOG0452	4.2.1.3	K01681	GO:0008152	aconitase 3	AT2G05710	PF00694,PF00330	PTHR11670,PTHR11670:SF1	KOG0452	4.2.1.3	K01681	GO:0005618,GO:0005739,GO:0005829,GO:0005886,GO:0009507,GO:0006101,GO:0006102,GO:0006979,GO:0009651,GO:0009737,GO:0046686,GO:0003994,GO:0005507,GO:0005524,GO:0008152	aconitate hydratase protein, putative, expressed
354	LAGI02_354	3813	cicer arietinum uncharacterized loc101506701 mrna	gi|356495351|ref|XM_003516494.1|PREDICTED: Glycine max uncharacterized protein LOC100804971 (LOC100804971), mRNA	XM_003516494	0	78	708.207	860	674	Glyma01g36960.1	PF06911	PTHR21068,PTHR21068:SF7	x	x	x	x	Senescence/dehydration-associated protein-related	x	x	x	x	x	x	x	x
355	LAGI02_355	3785	tsa: jatropha curcas -ck_1a transcribed rna sequence	gi|502080915|ref|XR_189290.1|PREDICTED: Cicer arietinum coatomer subunit beta'-2-like (LOC101502055), transcript variant X5, misc_RNA	XR_189290	0	88	4190.51	3226	2869	Glyma13g43680.3	PF00400,PF04053	PTHR19876:SF2,PTHR19876	KOG0276	x	x	GO:0005515,GO:0005198,GO:0006886,GO:0016192,GO:0030117	Coatomer, beta\' subunit	AT1G52360	PF00400,PF04053	PTHR19876	KOG0276	x	x	GO:0030117,GO:0030126,GO:0006886,GO:0016192,GO:0005198,GO:0005515	coatomer subunit beta, putative, expressed
356	LAGI02_356	3775	cicer arietinum probable aquaporin pip-type 7a-like transcript variant mrna	gi|2804153|emb|AJ222973.1|Lupinus albus mRNA for aquaporin, partial	AJ222973	0	88	1303.32	1041	918	Glyma14g06680.6	PF00230	PTHR19139:SF55,PTHR19139	KOG0223	x	x	GO:0005215,GO:0006810,GO:0016020	plasma membrane intrinsic protein 1;4	AT4G23400	PF00230	PTHR19139,PTHR19139:SF55	KOG0223	x	K09872	GO:0005886,GO:0016020,GO:0006810,GO:0009651,GO:0015250,GO:0005215	aquaporin protein, putative, expressed
357	LAGI02_357	3741	medicago truncatula clone mth2- complete sequence	gi|168480190|gb|AC202380.14|Medicago truncatula clone mth2-160m23, complete sequence	AC202380	8.83212e-151	83	545.904	514	430	Glyma17g24930.1	PF04654	x	x	x	x	x	Protein of unknown function, DUF599	x	x	x	x	x	x	x	x
358	LAGI02_358	3728	cicer arietinum protein transport protein sec16b-like transcript variant mrna	gi|356540521|ref|XM_003538689.1|PREDICTED: Glycine max uncharacterized protein LOC100811102 (LOC100811102), mRNA	XM_003538689	0	81	3434.9	3462	2835	Glyma11g03580.2	x	PTHR13402	KOG1913	x	x	x	RGPR-related	x	x	x	x	x	x	x	x
359	LAGI02_359	3716	glycine max ap-4 complex subunit epsilon-like mrna	gi|356495275|ref|XM_003516457.1|PREDICTED: Glycine max AP-4 complex subunit epsilon-like (LOC100819573), mRNA	XM_003516457	0	84	2699.13	2446	2066	Glyma01g35650.1	PF01602	PTHR22780,PTHR22780:SF12	KOG1062	x	x	GO:0006886,GO:0016192,GO:0030117	Adaptin family protein	AT1G31730	PF01602	x	KOG1062	x	K12400	GO:0030117,GO:0006886,GO:0016192,GO:0005488,GO:0030276,GO:0005515	adaptin, putative, expressed
360	LAGI02_360	3692	cicer arietinum probable calcium-binding protein cml48-like transcript variant mrna	gi|502083543|ref|XM_004487435.1|PREDICTED: Cicer arietinum probable calcium-binding protein CML48-like (LOC101504204), transcript variant X2, mRNA	XM_004487435	1.07151e-35	83	163.589	156	131	-	-	-	-	-	-	-	-	x	x	x	x	x	x	x	x
361	LAGI02_361	3680	glycine max succinate dehydrogenase	gi|356538181|ref|XM_003537535.1|PREDICTED: Glycine max succinate dehydrogenase [ubiquinone] flavoprotein subunit 1, mitochondrial-like, transcript variant 2 (LOC100818379), mRNA	XM_003537535	0	91	1288.89	909	832	Glyma11g07250.2	PF00890,PF02910	PTHR11632,PTHR11632:SF5	KOG2403	x	x	GO:0009055,GO:0016491,GO:0055114	succinate dehydrogenase 1-1	AT5G66760	PF02910,PF00890	PTHR11632:SF5,PTHR11632	KOG2403	1.3.5.1	K00234	GO:0005618,GO:0005739,GO:0005749,GO:0006121,GO:0000104,GO:0005524,GO:0050897,GO:0009055,GO:0016491,GO:0055114	succinate dehydrogenase flavoprotein subunit,mitochondrial precursor, putative, expressed
362	LAGI02_362	3672	cicer arietinum microtubule-associated protein futsch-like transcript variant mrna	gi|502126382|ref|XM_004499230.1|PREDICTED: Cicer arietinum microtubule-associated protein futsch-like (LOC101498745), transcript variant X2, mRNA	XM_004499230	0	75	1306.93	1852	1407	Glyma04g02570.2	x	x	x	x	x	x	Transcription elongation factor (TFIIS) family protein	AT4G24200	x	x	x	x	x	GO:0005739,GO:0003677,GO:0006351,GO:0005634	expressed protein
363	LAGI02_363	3660	glycine max novel plant snare 13-like mrna	gi|356565470|ref|XM_003550915.1|PREDICTED: Glycine max novel plant SNARE 13-like (LOC100795077), mRNA	XM_003550915	5.11508e-103	88	387.207	308	272	Glyma13g18030.1	PF03908	PTHR21230,PTHR21230:SF2	KOG1666	x	K08494	x	novel plant snare 13	x	x	x	x	x	x	x	x
364	LAGI02_364	3657	cicer arietinum web family protein chloroplastic-like mrna	gi|356497410|ref|XM_003517506.1|PREDICTED: Glycine max uncharacterized protein LOC100795783 (LOC100795783), mRNA	XM_003517506	0	83	2526	2416	2016	Glyma01g44390.1	PF05701	PTHR23160	KOG4593	x	x	x	Plant protein of unknown function (DUF827)	AT1G77840	PF01873,PF02020	PTHR23001	KOG2767	x	K03262	GO:0005634,GO:0005737,GO:0006413,GO:0006446,GO:0003743,GO:0005488	expressed protein
365	LAGI02_365	3655	cicer arietinum ring finger and chy zinc finger domain-containing protein 1-like transcript variant mrna	gi|210141620|dbj|AK245539.1|Glycine max cDNA, clone: GMFL01-33-J12	AK245539	3.66829e-149	82	540.494	521	432	Glyma17g29800.7	PF00097,PF05495	PTHR21319	KOG1940	x	x	GO:0008270	CHY-type/CTCHY-type/RING-type Zinc finger protein	x	x	x	x	x	x	x	x
366	LAGI02_366	3612	cicer arietinum uncharacterized loc101509220 mrna	gi|356557436|ref|XM_003546974.1|PREDICTED: Glycine max uncharacterized protein LOC100784103 (LOC100784103), mRNA	XM_003546974	0	71	706.404	1254	894	Glyma13g41091.1	x	PTHR21726:SF3,PTHR21726	x	x	x	x	Protein of unknown function (DUF3741)	x	x	x	x	x	x	x	x
367	LAGI02_367	3608	populus trichocarpa mrna	gi|356548519|ref|XM_003542601.1|PREDICTED: Glycine max sucrose-phosphate synthase (LOC100127429), mRNA	XM_003542601	0	86	3829.84	3161	2748	Glyma13g23060.1	PF00534,PF00862,PF05116	PTHR12526,PTHR12526:SF28	KOG0853	x	x	GO:0009058,GO:0005985	sucrose phosphate synthase 1F	AT5G20280	PF00534,PF05116	PTHR12526,PTHR12526:SF28	KOG0853	2.4.1.14	K00696	GO:0005886,GO:0005985,GO:0009058,GO:0016757,GO:0046524	sucrose-phosphate synthase, putative, expressed
368	LAGI02_368	3604	glycine max phospholipase d alpha 1-like mrna	gi|88193700|dbj|AB232324.1|Arachis hypogaea plda2 gene for phospholipase D alpha 2, complete cds	AB232324	0	80	2235.66	2502	2005	Glyma07g03490.4	PF12357,PF00614,PF00168	PTHR18896:SF11,PTHR18896	KOG1329	3.1.4.4	K01115	GO:0005515,GO:0003824,GO:0008152	phospholipase D alpha 1	AT1G52570	PF00168,PF00614,PF12357	PTHR18896,PTHR18896:SF11	KOG1329	x	x	GO:0009941,GO:0008152,GO:0046470,GO:0004630,GO:0005515,GO:0003824	phospholipase D, putative, expressed
369	LAGI02_369	3588	glycine max pyruvate decarboxylase isozyme 2-like mrna	gi|29373076|gb|AY227204.1|Lotus corniculatus pyruvate decarboxylase 1 (Pdc1) mRNA, complete cds	AY227204	0	82	1220.36	1227	1008	Glyma07g18570.1	PF02775,PF02776,PF00205	PTHR18968:SF4,PTHR18968	KOG1184	4.1.1.1	K01568	GO:0000287,GO:0030976,GO:0003824	Thiamine pyrophosphate dependent pyruvate decarboxylase family protein	AT5G54960	PF02775,PF02776,PF00205	PTHR18968:SF4,PTHR18968	KOG1184	4.1.1.1	K01568	GO:0005575,GO:0001666,GO:0000287,GO:0003824,GO:0004737,GO:0016831,GO:0030976	pyruvate decarboxylase isozyme 2, putative, expressed
371	LAGI02_371	3578	cicer arietinum villin-2-like transcript variant mrna	gi|356572027|ref|XM_003554124.1|PREDICTED: Glycine max villin-2-like (LOC100787208), mRNA	XM_003554124	0	86	3981.32	3422	2947	Glyma03g29280.1	PF00626,PF02209	PTHR11977:SF9,PTHR11977	KOG0443	x	x	GO:0003779,GO:0007010	villin 2	AT3G57410	PF00626,PF02209	PTHR11977,PTHR11977:SF9	KOG0443	x	x	GO:0005575,GO:0007010,GO:0051014,GO:0051017,GO:0003779,GO:0051015	villin protein, putative, expressed
372	LAGI02_372	3570	cicer arietinum peroxisomal acyl-coenzyme a oxidase 1-like mrna	gi|351725644|ref|NM_001248635.1|Glycine max acyl-CoA oxidase (ACX1;2), mRNA >gi|15553479|gb|AF404404.1|AF404404 Glycine max acyl-CoA oxidase (ACX1;2) mRNA, complete cds	NM_001248635	0	87	2617.97	2083	1832	Glyma05g04940.1	PF01756,PF02770,PF00441	PTHR10909:SF11,PTHR10909	KOG0136	1.3.3.6	K00232	GO:0016627,GO:0055114,GO:0003997,GO:0006635,GO:0005777,GO:0003995	acyl-CoA oxidase 1	AT4G16760	PF01756,PF02770	PTHR10909,PTHR10909:SF11	KOG0136	1.3.3.6	K00232	GO:0005777,GO:0001676,GO:0002213,GO:0006635,GO:0009555,GO:0009611,GO:0009620,GO:0009695,GO:0046686,GO:0003997,GO:0055114,GO:0003995	acyl-coenzyme A oxidase 1.2, peroxisomal, putative, expressed
373	LAGI02_373	3550	glycine max probable lrr receptor-like serine threonine-protein kinase at2g16250-like mrna	gi|502126039|ref|XM_004499100.1|PREDICTED: Cicer arietinum probable LRR receptor-like serine/threonine-protein kinase At2g16250-like (LOC101513491), mRNA	XM_004499100	0	79	2324.03	2596	2072	Glyma14g08120.1	PF00560,PF07714	PTHR24420:SF797,PTHR24420	KOG1187	x	x	GO:0004672,GO:0005524,GO:0006468,GO:0005515	Leucine-rich repeat protein kinase family protein	x	x	x	x	x	x	x	x
374	LAGI02_374	3542	lotus japonicus clone: 1-079- htc	gi|292774575|dbj|AK337767.1|Lotus japonicus cDNA, clone: LjFL1-079-DB07, HTC	AK337767	1.16171e-142	91	518.853	362	332	Glyma10g16040.1	PF00036	PTHR10183,PTHR10183:SF16	KOG0037	x	K13448	x	Calcium-binding EF-hand family protein	AT5G04170	x	PTHR10183,PTHR10183:SF16	KOG0037	x	K13448	GO:0005575,GO:0008150,GO:0005509	peflin, putative, expressed
375	LAGI02_375	3498	cicer arietinum uncharacterized loc101497257 mrna	gi|357484404|ref|XM_003612442.1|Medicago truncatula hypothetical protein (MTR_5g025590) mRNA, complete cds	XM_003612442	0	90	1333.98	981	887	Glyma16g08350.2	PF03407	PTHR10994:SF5,PTHR10994	x	x	x	GO:0005783	xyloglucanase 113	AT2G35610	PF03407	PTHR10994:SF5,PTHR10994	x	x	x	GO:0005794,GO:0052325,GO:0005783	expressed protein
376	LAGI02_376	3497	glycine max rna-binding post-transcriptional regulator csx1-like mrna	gi|356548970|ref|XM_003542824.1|PREDICTED: Glycine max RNA-binding post-transcriptional regulator csx1-like (LOC100801562), mRNA	XM_003542824	0	85	868.707	767	653	Glyma17g01800.1	PF00076	PTHR24012:SF67,PTHR24012	KOG0148	x	x	GO:0003676	RNA-binding (RRM/RBD/RNP motifs) family protein	x	x	x	x	x	x	x	x
377	LAGI02_377	3470	glycine max beta- -galactosyltransferase 15-like mrna	gi|357487040|ref|XM_003613760.1|Medicago truncatula Beta-1,3-galactosyltransferase (MTR_5g041210) mRNA, complete cds	XM_003613760	0	86	2309.6	1907	1657	Glyma01g05860.2	PF01762,PF00337	PTHR11214:SF11,PTHR11214	KOG2287	2.4.1.-	K14413	GO:0005529,GO:0008378,GO:0006486,GO:0016020	galactosyltransferase1	x	x	x	x	x	x	x	x
378	LAGI02_378	3456	glycine max uncharacterized loc100807619 mrna	gi|402794053|ref|NM_001254381.2|Glycine max uncharacterized LOC100807619 (LOC100807619), mRNA	NM_001254381	0	81	1207.74	1282	1039	Glyma15g10160.1	PF05383	PTHR22792,PTHR22792:SF37	KOG1855	x	x	x	RNA-binding protein	AT5G40490	PF00076	x	KOG4205	x	K12741	GO:0005575,GO:0008150,GO:0000166,GO:0003676,GO:0003723	RNA recognition motif containing protein, putative, expressed
379	LAGI02_379	3428	cicer arietinum uncharacterized loc101488269 mrna	gi|502108285|ref|XM_004493380.1|PREDICTED: Cicer arietinum uncharacterized LOC101488269 (LOC101488269), mRNA	XM_004493380	0	84	2495.35	2229	1894	Glyma18g44500.1	PF05024	PTHR21329,PTHR21329:SF3	KOG1183	x	x	GO:0017176,GO:0006506,GO:0016021	N-acetylglucosaminyl transferase component family protein / Gpi1 family protein	x	x	x	x	x	x	x	x
380	LAGI02_380	3427	cicer arietinum sulfhydryl oxidase 2-like transcript variant mrna	gi|317175938|dbj|AB195548.1|Glycine max Gmpdiq-1b mRNA for protein disulfide isomerase family, complete cds	AB195548	0	81	1977.78	2003	1637	Glyma10g41220.2	PF04777,PF00085	PTHR22897,PTHR22897:SF3	KOG1731	x	x	GO:0045454,GO:0016972,GO:0055114	quiescin-sulfhydryl oxidase 1	AT1G15020	PF00085,PF04777	PTHR22897,PTHR22897:SF3	KOG1731	x	x	GO:0012505,GO:0043157,GO:0008270,GO:0016972,GO:0045454,GO:0055114	OsQSOXL1 quiescin-sulfhydryl oxidase-like OsQSOXL1, expressed
381	LAGI02_381	3424	glycine max ran-binding protein 10-like mrna	gi|356526448|ref|XM_003531782.1|PREDICTED: Glycine max ran-binding protein 10-like (LOC100805319), mRNA	XM_003531782	0	83	1348.4	1280	1072	Glyma08g26010.1	PF00622,PF10607	PTHR12864	KOG1477	x	x	GO:0005515	SPla/RYanodine receptor (SPRY) domain-containing protein	x	x	x	x	x	x	x	x
382	LAGI02_382	3422	x	x	x	x	x	x	x	x	Glyma11g26980.1	PF08590,PF01713	x	x	x	x	x	smr (Small MutS Related) domain-containing protein	x	x	x	x	x	x	x	x
383	LAGI02_383	3390	cicer arietinum peroxisomal fatty acid beta-oxidation multifunctional protein mfp2-like mrna	gi|502085089|ref|XM_004487777.1|PREDICTED: Cicer arietinum peroxisomal fatty acid beta-oxidation multifunctional protein MFP2-like (LOC101509552), mRNA	XM_004487777	0	86	1572.02	1309	1134	Glyma17g03070.2	PF00378,PF00725,PF02737	PTHR23309	KOG1683	1.1.1.211,1.1.1.35,4.2.1.17	K10527	GO:0003824,GO:0008152,GO:0003857,GO:0016491,GO:0006631,GO:0055114	multifunctional protein 2	AT5G56280	PF01398	PTHR10540	KOG3050	x	K12179	GO:0005634,GO:0008180,GO:0006511,GO:0007275,GO:0009640,GO:0010387,GO:0030163,GO:0005515	COP9 signalosome complex subunit 6a, putative, expressed
384	LAGI02_384	3389	cicer arietinum uncharacterized loc101498769 transcript variant mrna	gi|356557696|ref|XM_003547102.1|PREDICTED: Glycine max protein SMG7-like (LOC100815470), mRNA	XM_003547102	0	79	2581.91	3001	2388	Glyma15g08180.2	PF10374	PTHR15696	KOG2162	x	x	x	Telomerase activating protein Est1	x	x	x	x	x	x	x	x
385	LAGI02_385	3384	glycine max auxin response factor 7-like mrna	gi|356504180|ref|XM_003520829.1|PREDICTED: Glycine max auxin response factor 18-like (LOC100820503), mRNA	XM_003520829	0	77	1658.58	2043	1590	Glyma16g02650.1	PF02362,PF02309,PF06507	x	x	x	x	GO:0006355,GO:0005634,GO:0003677,GO:0009725	auxin response factor 18	AT3G61830	PF02309,PF06507,PF02362	x	x	x	x	GO:0005634,GO:0006355,GO:0009725,GO:0045449,GO:0003700,GO:0003677	auxin response factor 7, putative, expressed
386	LAGI02_386	3371	glycine max phosphatidylinositol-4-phosphate 5-kinase 9-like mrna	gi|356505278|ref|XM_003521371.1|PREDICTED: Glycine max phosphatidylinositol-4-phosphate 5-kinase 9-like (LOC100800418), mRNA	XM_003521371	0	83	2699.13	2538	2115	Glyma13g20980.1	PF01504,PF02493	PTHR23086:SF6,PTHR23086	KOG0229	2.7.1.68	K00889	GO:0016307,GO:0046488	phosphatidyl inositol monophosphate 5 kinase	AT3G09920	PF01504,PF02493	PTHR23086,PTHR23086:SF6	KOG0229	2.7.1.68	K00889	GO:0005634,GO:0005829,GO:0016020,GO:0005975,GO:0006520,GO:0005524,GO:0016307,GO:0016308,GO:0046488	phosphatidylinositol-4-phosphate 5-kinase, putative, expressed
387	LAGI02_387	3370	cucumis sativus uncharacterized loc101210701 mrna	gi|356533380|ref|XM_003535195.1|PREDICTED: Glycine max uncharacterized protein LOC100817279 (LOC100817279), mRNA	XM_003535195	0	80	2628.79	2861	2302	Glyma10g25696.1	x	x	x	x	x	x	BLISTER	x	x	x	x	x	x	x	x
388	LAGI02_388	3367	glycine max polyphosphoinositide phosphatase-like mrna	gi|210141160|dbj|AK245077.1|Glycine max cDNA, clone: GMFL01-20-G20	AK245077	0	82	1314.14	1247	1030	Glyma16g01470.2	PF02383	PTHR11200:SF9,PTHR11200	KOG1888	x	x	GO:0042578	Phosphoinositide phosphatase family protein	AT3G14205	PF02383	PTHR11200:SF9,PTHR11200	KOG1888	x	x	GO:0005575,GO:0008150,GO:0004439,GO:0042578	SAC domain containing protein, putative, expressed
389	LAGI02_389	3365	glycine max uncharacterized loc100802991 mrna	gi|356532383|ref|XM_003534705.1|PREDICTED: Glycine max uncharacterized protein LOC100779669 (LOC100779669), mRNA	XM_003534705	0	77	917.398	1179	913	Glyma09g02085.2	x	x	x	x	x	x	x	AT3G13340	PF00400	PTHR22847,PTHR22847:SF188	KOG0315	x	x	GO:0005834,GO:0080008,GO:0008150,GO:0003674,GO:0005515	WD-40 repeat family protein, putative, expressed
390	LAGI02_390	3364	glycine max gdsl esterase lipase 5-like mrna	gi|356560191|ref|XM_003548330.1|PREDICTED: Glycine max GDSL esterase/lipase 5-like (LOC100819379), mRNA	XM_003548330	2.4361e-157	80	567.544	612	495	Glyma07g04940.1	PF00657	PTHR22835:SF39,PTHR22835	x	x	x	GO:0016788,GO:0006629	GDSL-motif lipase 5	AT5G41890	PF00657	x	x	x	x	GO:0012505,GO:0006629,GO:0004091,GO:0016298,GO:0016788	GDSL-like lipase/acylhydrolase, putative, expressed
391	LAGI02_391	3358	cicer arietinum leucine-rich repeat-containing protein ddb_g0290503-like transcript variant mrna	gi|502144363|ref|XM_004505613.1|PREDICTED: Cicer arietinum putative leucine-rich repeat-containing protein DDB_G0290503-like (LOC101513296), transcript variant X2, mRNA	XM_004505613	0	77	2556.66	3170	2465	Glyma11g10210.1	x	x	KOG0978	x	x	x	x	x	x	x	x	x	x	x	x
392	LAGI02_392	3348	glycine max v-type proton atpase 116 kda subunit a isoform 1-like mrna	gi|356558432|ref|XM_003547463.1|PREDICTED: Glycine max V-type proton ATPase 116 kDa subunit a isoform 1-like (LOC100793301), mRNA	XM_003547463	0	85	3422.28	3062	2615	Glyma15g04971.1	PF01496	PTHR11629:SF11,PTHR11629	KOG2189	3.6.3.14	K02154	GO:0015078,GO:0015991,GO:0033177	vacuolar proton ATPase A1	AT2G28520	PF01496	PTHR11629,PTHR11629:SF11	KOG2189	3.6.3.14	K02154	GO:0005773,GO:0012510,GO:0015986,GO:0016887,GO:0015078,GO:0015991,GO:0033177	vacuolar ATP synthase 98 kDa subunit, putative, expressed
393	LAGI02_393	3344	cicer arietinum ubiquilin-like mrna	gi|502161707|ref|XM_004512200.1|PREDICTED: Cicer arietinum ubiquilin-like (LOC101494652), mRNA	XM_004512200	0	83	1330.37	1244	1044	Glyma01g36410.1	PF00240,PF00627	PTHR10677	KOG0010	x	x	GO:0005515	ubiquitin family protein	x	x	x	x	x	x	x	x
394	LAGI02_394	3344	glycine max probable 6-phosphogluconolactonase 2-like mrna	gi|356499912|ref|XM_003518732.1|PREDICTED: Glycine max probable 6-phosphogluconolactonase 2-like (LOC100806593), mRNA	XM_003518732	0	83	652.302	625	523	Glyma02g13250.1	PF01182	PTHR11054	KOG3147	3.1.1.31	K01057	GO:0005975	6-phosphogluconolactonase 1	x	x	x	x	x	x	x	x
395	LAGI02_395	3324	glycine max u-box domain-containing protein 20-like mrna	gi|356553260|ref|XM_003544928.1|PREDICTED: Glycine max U-box domain-containing protein 20-like (LOC100795913), mRNA	XM_003544928	0	74	948.055	1454	1088	Glyma14g39300.1	PF04564	PTHR22849	x	x	x	GO:0004842,GO:0016567,GO:0000151	CYS, MET, PRO, and GLY protein 1	x	x	x	x	x	x	x	x
396	LAGI02_396	3321	medicago truncatula casein kinase i isoform delta-like protein complete cds	gi|356535373|ref|XM_003536173.1|PREDICTED: Glycine max casein kinase I isoform delta-like, transcript variant 4 (LOC100790721), mRNA	XM_003536173	0	88	1276.27	992	879	Glyma10g32490.1	PF00069	PTHR11909:SF18,PTHR11909	KOG1163	2.7.11.1	K08960	GO:0004672,GO:0005524,GO:0006468	casein kinase I	AT3G23340	PF00069	PTHR11909:SF18,PTHR11909	KOG1163	2.7.11.1	K08960	GO:0005575,GO:0006468,GO:0004672,GO:0004674,GO:0005524,GO:0016301	CK1_CaseinKinase_1.6 - CK1 includes the casein kinase 1 kinases, expressed
397	LAGI02_397	3321	glycine max topless-related protein 4-like mrna	gi|356562982|ref|XM_003549699.1|PREDICTED: Glycine max topless-related protein 4-like (LOC100805156), mRNA	XM_003549699	0	88	2688.31	2106	1864	Glyma17g12110.1	PF00400	PTHR22847:SF52,PTHR22847	KOG0293	x	x	GO:0005515	WUS-interacting protein 2	AT1G80490	PF00400	PTHR22847:SF52,PTHR22847	KOG0266	x	x	GO:0005829,GO:0010072,GO:0005515	lissencephaly type-1-like homology motif, putative, expressed
398	LAGI02_398	3301	glycine max lipoxygenase mrna	gi|210142557|dbj|AK285435.1|Glycine max cDNA, clone: GMFL01-09-J17	AK285435	0	82	2230.25	2189	1811	Glyma13g42330.1	PF01477,PF00305	PTHR11771:SF2,PTHR11771	x	x	x	GO:0016702,GO:0046872,GO:0055114,GO:0005515	lipoxygenase 1	AT1G55020	PF00305,PF01477	PTHR11771,PTHR11771:SF2	x	1.13.11.12	K00454	GO:0005575,GO:0006952,GO:0009611,GO:0009695,GO:0009737,GO:0009753,GO:0009816,GO:0030397,GO:0040007,GO:0048364,GO:0016165,GO:0016702,GO:0046872,GO:0055114,GO:0005515	lipoxygenase, putative, expressed
399	LAGI02_399	3297	cicer arietinum calmodulin-binding transcription activator 2-like transcript variant mrna	gi|356557554|ref|XM_003547033.1|PREDICTED: Glycine max calmodulin-binding transcription activator 2-like (LOC100818124), mRNA	XM_003547033	0	85	2805.52	2633	2243	Glyma15g05900.2	PF00612,PF03859,PF00023	PTHR23335	KOG0520	x	x	GO:0005515,GO:0003677,GO:0005634,GO:0030528,GO:0006355,GO:0005516	Calmodulin-binding transcription activator protein with CG-1 and Ankyrin domains	AT5G09410	PF00612,PF00023,PF03859	PTHR23335	KOG0520	x	x	GO:0005634,GO:0050826,GO:0016563,GO:0030528,GO:0005515,GO:0003677,GO:0006355,GO:0005516	calmodulin-binding transcription activator, putative, expressed
400	LAGI02_400	3284	glycine max linoleate 13s-lipoxygenase 3- chloroplastic-like mrna	gi|14589308|emb|AJ309069.1|Sesbania rostrata mRNA for lipoxygenase	AJ309069	0	82	2883.07	2819	2331	Glyma07g04480.1	PF00305,PF01477	PTHR11771:SF2,PTHR11771	x	1.13.11.12	K00454	GO:0016702,GO:0046872,GO:0055114,GO:0005515	lipoxygenase 3	AT1G17420	PF00305,PF01477	PTHR11771,PTHR11771:SF2	x	1.13.11.12	K00454	GO:0009507,GO:0006952,GO:0009611,GO:0009620,GO:0009695,GO:0040007,GO:0005506,GO:0016165,GO:0016702,GO:0046872,GO:0055114,GO:0005515	lipoxygenase protein, putative, expressed
401	LAGI02_401	3270	lotus japonicus genomic chromosome clone: complete sequence	gi|502094001|ref|XM_004490058.1|PREDICTED: Cicer arietinum uncharacterized LOC101515387 (LOC101515387), mRNA	XM_004490058	0	85	731.651	646	551	Glyma01g06300.1	PF11360	x	x	x	x	x	x	AT1G05310	PF01095	PTHR22931,PTHR22931:SF5	x	x	x	GO:0005618,GO:0009505,GO:0012505,GO:0042545,GO:0030599	pectinesterase, putative, expressed
402	LAGI02_402	3261	medicago truncatula clone mth2- complete sequence	gi|356507575|ref|XM_003522492.1|PREDICTED: Glycine max uncharacterized protein LOC100807177 (LOC100807177), mRNA	XM_003522492	0	76	2168.94	2918	2243	Glyma06g13660.1	PF00400	PTHR14221	KOG0283	x	x	GO:0005515	Transducin/WD40 repeat-like superfamily protein	x	x	x	x	x	x	x	x
403	LAGI02_403	3251	cicer arietinum uncharacterized loc101497125 mrna	gi|356565070|ref|XM_003550720.1|PREDICTED: Glycine max uncharacterized protein LOC100802706 (LOC100802706), mRNA	XM_003550720	0	85	3434.9	3037	2591	Glyma17g10510.1	PF01814,PF05495	PTHR21319	KOG1940	x	x	GO:0008270	zinc ion binding	AT1G74770	PF01814,PF05495	PTHR21319	KOG1940	x	x	GO:0005575,GO:0008150,GO:0008270	E3 ubiquitin ligase, putative, expressed
405	LAGI02_405	3241	cicer arietinum serine threonine-protein kinase ht1-like transcript variant mrna	gi|255645268|gb|BT097890.1|Soybean clone JCVI-FLGm-22B6 unknown mRNA	BT097890	0	84	1539.56	1424	1204	Glyma01g44650.2	PF07714	PTHR23257:SF276,PTHR23257	KOG0192	x	x	GO:0004672,GO:0005524,GO:0006468	Protein kinase superfamily protein	AT3G22750	PF07714	PTHR23257:SF276,PTHR23257	KOG0192	x	x	GO:0005886,GO:0006468,GO:0004672,GO:0004674,GO:0005524,GO:0016301	protein kinase domain containing protein, expressed
406	LAGI02_406	3233	cicer arietinum metal-nicotianamine transporter ysl3-like transcript variant mrna	gi|356518658|ref|XM_003527948.1|PREDICTED: Glycine max metal-nicotianamine transporter YSL3-like (LOC100820417), mRNA	XM_003527948	0	87	1802.85	1457	1274	Glyma04g41020.1	PF03169	x	x	x	x	GO:0055085	YELLOW STRIPE like 3	AT5G24380	PF03169	x	x	x	x	GO:0005886,GO:0006857,GO:0010039,GO:0010043,GO:0015198,GO:0055085	x
407	LAGI02_407	3224	glycine max microrna mir168 microrna	gi|387762780|ref|NR_048589.1|Glycine max microRNA MIR168 (MIR168), microRNA	NR_048589	5.50073e-26	84	131.129	125	105	Glyma09g35160.1	x	x	x	x	x	x	x	AT4G19395	PF03350	x	x	x	x	GO:0009507,GO:0008150,GO:0003674	uncharacterized UPF0114 domain containing protein, expressed
408	LAGI02_408	3218	glycine max zinc finger ccch domain-containing protein 24-like mrna	gi|356544603|ref|XM_003540691.1|PREDICTED: Glycine max zinc finger CCCH domain-containing protein 24-like (LOC100777601), mRNA	XM_003540691	0	78	1350.21	1566	1232	Glyma12g07300.3	PF05958,PF00642	PTHR11061:SF2,PTHR11061	x	x	x	GO:0003676,GO:0008270,GO:0008168,GO:0008176,GO:0006400,GO:0008173,GO:0006396	zinc finger (CCCH-type) family protein	x	x	x	x	x	x	x	x
409	LAGI02_409	3210	glycine max protein grip-like mrna	gi|356540867|ref|XM_003538858.1|PREDICTED: Glycine max protein GRIP-like (LOC100775990), mRNA	XM_003538858	0	84	2374.52	2151	1819	Glyma11g08940.1	PF01465	x	KOG0978	x	x	GO:0005515,GO:0000042	Golgi-localized GRIP domain-containing protein	AT5G66030	PF01465	PTHR23160	x	x	x	GO:0005802,GO:0048193,GO:0005515,GO:0000042	ATGRIP/GRIP, putative, expressed
410	LAGI02_410	3209	cicer arietinum flavonoid 3 -monooxygenase-like mrna	gi|502152049|ref|XM_004508682.1|PREDICTED: Cicer arietinum flavonoid 3'-monooxygenase-like (LOC101507543), mRNA	XM_004508682	0	77	710.01	914	707	Glyma06g21920.1	PF00067	PTHR24298:SF44,PTHR24298	KOG0156	1.14.13.21	K05280	GO:0005506,GO:0009055,GO:0016705,GO:0020037,GO:0055114	Cytochrome P450 superfamily protein	x	x	x	x	x	x	x	x
411	LAGI02_411	3190	cicer arietinum kinesin-related protein 4-like transcript variant mrna	gi|356572131|ref|XM_003554176.1|PREDICTED: Glycine max uncharacterized protein LOC100815027 (LOC100815027), mRNA	XM_003554176	0	86	3469.16	2834	2461	Glyma03g30310.1	PF00225	PTHR24115:SF176,PTHR24115	KOG0242	x	x	GO:0003777,GO:0005524,GO:0007018	P-loop containing nucleoside triphosphate hydrolases superfamily protein	AT5G06670	PF00225	PTHR24115,PTHR24115:SF176	KOG0242	x	x	GO:0009507,GO:0007018,GO:0003777,GO:0005524	kinesin motor domain containing protein, putative, expressed
412	LAGI02_412	3181	glycine max receptor-like protein kinase theseus 1-like mrna	gi|356543263|ref|XM_003540034.1|PREDICTED: Glycine max receptor-like protein kinase THESEUS 1-like (LOC100809700), mRNA	XM_003540034	0	81	2675.68	2783	2277	Glyma12g22660.1	PF07714,PF11721	PTHR24420,PTHR24420:SF418	KOG1187	x	x	GO:0004672,GO:0005524,GO:0006468	protein kinase family protein	AT3G46290	PF07714	PTHR24420:SF785,PTHR24420	KOG1187	x	x	GO:0005886,GO:0009741,GO:0009742,GO:0009791,GO:0009826,GO:0051510,GO:0004672,GO:0016301,GO:0005524,GO:0006468	TKL_IRAK_CrRLK1L-1.14 - The CrRLK1L-1 subfamily has homology to the CrRLK1L homolog, expressed
413	LAGI02_413	3176	glycine max protein iq-domain 31-like mrna	gi|356497863|ref|XM_003517728.1|PREDICTED: Glycine max protein IQ-DOMAIN 31-like (LOC100800548), mRNA	XM_003517728	0	79	908.381	1057	837	Glyma01g05100.1	PF00612	PTHR13140,PTHR13140:SF189	x	x	x	GO:0005515	IQ-domain 28	x	x	x	x	x	x	x	x
414	LAGI02_414	3172	glycine max coatomer subunit gamma-like mrna	gi|502149178|ref|XM_004507366.1|PREDICTED: Cicer arietinum coatomer subunit gamma-like (LOC101496575), mRNA	XM_004507366	0	87	3727.05	3013	2642	Glyma12g04820.1	PF08752,PF01602	PTHR10261	KOG1078	x	x	GO:0006886,GO:0016192,GO:0030117,GO:0005198,GO:0005798	coatomer gamma-2 subunit, putative / gamma-2 coat protein, putative / gamma-2 COP, putative	AT4G34450	PF08752,PF01602	PTHR10261	KOG1078	x	x	GO:0009507,GO:0016020,GO:0006886,GO:0016192,GO:0005198,GO:0005488,GO:0030276,GO:0005798,GO:0030117,GO:0005515	coatomer subunit gamma-2, putative, expressed
415	LAGI02_415	3138	cicer arietinum general negative regulator of transcription subunit 3-like transcript variant mrna	gi|356498744|ref|XR_136284.1|PREDICTED: Glycine max uncharacterized LOC100780204 (LOC100780204), miscRNA	XR_136284	0	83	2946.19	2736	2291	Glyma02g07830.1	PF04153,PF04065	PTHR23326	x	x	K12580	GO:0006355,GO:0005634,GO:0030528	transcription regulator NOT2/NOT3/NOT5 family protein	AT5G18230	PF04065,PF04153	PTHR23326	x	x	K12580	GO:0005634,GO:0016481,GO:0045449,GO:0030528,GO:0006355	CCR4-NOT transcription factor, putative, expressed
416	LAGI02_416	3132	medicago truncatula clone mth2- complete sequence	gi|356534891|ref|XM_003535937.1|PREDICTED: Glycine max uncharacterized protein LOC100798635 (LOC100798635), mRNA	XM_003535937	0	83	2711.75	2624	2185	Glyma10g26770.2	PF00515	PTHR23083:SF9,PTHR23083	KOG0550	x	x	GO:0005515	Calcium-binding tetratricopeptide family protein	AT2G32450	PF00515	PTHR23083:SF9,PTHR23083	x	x	x	GO:0005886,GO:0005488,GO:0005509,GO:0008270,GO:0005515,GO:0042802	uncharacterized TPR repeat-containing protein, putative, expressed
417	LAGI02_417	3132	cicer arietinum uncharacterized loc101491057 transcript variant misc_rna	gi|502140872|ref|XM_004504303.1|PREDICTED: Cicer arietinum uncharacterized LOC101491057 (LOC101491057), transcript variant X1, mRNA	XM_004504303	0	74	728.044	1140	849	Glyma05g28570.5	PF00630,PF00076	PTHR13833,PTHR13833:SF15	KOG4676	x	x	GO:0003676	RNA recognition motif (RRM)-containing protein	x	x	x	x	x	x	x	x
418	LAGI02_418	3126	glycine max probable lrr receptor-like serine threonine-protein kinase at1g53430-like mrna	gi|502164783|ref|XM_004513205.1|PREDICTED: Cicer arietinum probable LRR receptor-like serine/threonine-protein kinase At1g53430-like (LOC101488947), mRNA	XM_004513205	0	85	1353.81	1185	1011	Glyma12g25460.2	PF00560,PF11721,PF07714	PTHR24420,PTHR24420:SF696	KOG1187	x	x	GO:0004672,GO:0005524,GO:0006468,GO:0005515	Leucine-rich repeat transmembrane protein kinase	AT1G53430	PF11721,PF07714,PF00560	PTHR24420:SF433,PTHR24420	KOG1187	x	x	GO:0005886,GO:0006468,GO:0016301,GO:0004672,GO:0005524,GO:0005515	receptor-like protein kinase 2, putative, expressed
419	LAGI02_419	3118	cicer arietinum cyclin-dependent kinase g-2-like transcript variant mrna	gi|502141159|ref|XM_004504412.1|PREDICTED: Cicer arietinum cyclin-dependent kinase G-2-like (LOC101500243), transcript variant X2, mRNA	XM_004504412	0	78	2388.95	2857	2239	Glyma05g27821.1	PF00069	PTHR24056,PTHR24056:SF86	KOG0663	2.7.11.22	K08818	GO:0004672,GO:0005524,GO:0006468	Protein kinase superfamily protein	AT1G67580	PF00069	PTHR24056,PTHR24056:SF86	KOG0663	2.7.11.22	K08818	GO:0005829,GO:0006468,GO:0004672,GO:0004674,GO:0005524,GO:0016301	cyclin-dependent kinase G-2, putative, expressed
420	LAGI02_420	3107	cicer arietinum probable lrr receptor-like serine threonine-protein kinase at1g56140-like transcript variant mrna	gi|356526420|ref|XM_003531768.1|PREDICTED: Glycine max probable LRR receptor-like serine/threonine-protein kinase At1g56130-like (LOC100798233), mRNA	XM_003531768	0	83	1209.54	1137	950	Glyma08g25590.2	PF11721,PF07714,PF00560	PTHR24420:SF469,PTHR24420	KOG1187	x	x	GO:0004672,GO:0005524,GO:0006468,GO:0005515	Leucine-rich repeat transmembrane protein kinase	AT1G56145	PF07714,PF00560,PF11721	PTHR24420:SF469,PTHR24420	KOG1187	x	x	GO:0005886,GO:0006468,GO:0004672,GO:0004674,GO:0005524,GO:0005515	SHR5-receptor-like kinase, putative, expressed
422	LAGI02_422	3103	glycine max cullin-1-like mrna	gi|356556121|ref|XM_003546328.1|PREDICTED: Glycine max cullin-1-like (LOC100784626), mRNA	XM_003546328	0	89	3395.23	2605	2321	Glyma15g16470.1	PF10557,PF00888	PTHR11932,PTHR11932:SF21	KOG2166	x	x	GO:0031625,GO:0006511,GO:0031461	cullin 1	AT4G02570	PF00888,PF10557	PTHR11932:SF21,PTHR11932	KOG2166	x	x	GO:0000151,GO:0000794,GO:0005634,GO:0005737,GO:0005819,GO:0009524,GO:0007049,GO:0009733,GO:0009753,GO:0009793,GO:0009867,GO:0010265,GO:0042752,GO:0005515,GO:0031625,GO:0006511,GO:0031461	cullin, putative, expressed
423	LAGI02_423	3102	glycine max b3 domain-containing transcription repressor val1-like mrna	gi|356537701|ref|XM_003537316.1|PREDICTED: Glycine max B3 domain-containing transcription repressor VAL1-like (LOC100789848), mRNA	XM_003537316	0	80	2504.36	2683	2161	Glyma11g31234.1	PF07496,PF02362	PTHR23336:SF2,PTHR23336	x	x	x	GO:0003677,GO:0006355,GO:0008270	high-level expression of sugar-inducible gene 2	AT2G30470	PF07496,PF02362	PTHR23336:SF2,PTHR23336	x	x	x	GO:0005634,GO:0005739,GO:0009737,GO:0009744,GO:0010030,GO:2000034,GO:0003700,GO:0016564,GO:0003677,GO:0006355,GO:0008270	B3 DNA binding domain containing protein, putative, expressed
424	LAGI02_424	3093	medicago truncatula casein kinase i isoform delta-like protein complete cds	gi|502116295|ref|XM_004495313.1|PREDICTED: Cicer arietinum casein kinase I isoform delta-like (LOC101505321), transcript variant X1, mRNA	XM_004495313	0	86	1613.5	1339	1158	Glyma10g32490.1	PF00069	PTHR11909:SF18,PTHR11909	KOG1163	2.7.11.1	K08960	GO:0004672,GO:0005524,GO:0006468	casein kinase I	AT3G23340	PF00069	PTHR11909:SF18,PTHR11909	KOG1163	2.7.11.1	K08960	GO:0005575,GO:0006468,GO:0004672,GO:0004674,GO:0005524,GO:0016301	CK1_CaseinKinase_1.6 - CK1 includes the casein kinase 1 kinases, expressed
425	LAGI02_425	3090	glycine max ein3-binding f-box protein 1- transcript variant 2 mrna	gi|356507725|ref|XM_003522567.1|PREDICTED: Glycine max EIN3-binding F-box protein 1-like, transcript variant 2 (LOC100805418), mRNA	XM_003522567	0	77	1984.99	2543	1976	Glyma04g07110.1	PF00646	PTHR23125,PTHR23125:SF106	KOG1947	x	x	GO:0005515	EIN3-binding F box protein 1	x	x	x	x	x	x	x	x
426	LAGI02_426	3083	glycine max ubiquitin carboxyl-terminal hydrolase 8-like miscrna	gi|502112201|ref|XM_004494205.1|PREDICTED: Cicer arietinum ubiquitin carboxyl-terminal hydrolase 8-like (LOC101507058), mRNA	XM_004494205	0	79	2493.54	2814	2242	Glyma19g38842.1	PF00443	PTHR24006,PTHR24006:SF197	KOG1870	x	x	GO:0004221,GO:0006511	ubiquitin-specific protease 8	AT5G22030	PF00443	PTHR24006,PTHR24006:SF197	KOG1870	3.1.2.15	K11835	GO:0006511,GO:0004221,GO:0004843	ubiquitin carboxyl-terminal hydrolase domain containing protein, expressed
427	LAGI02_427	3079	glycine max probable glycerophosphoryl diester phosphodiesterase 1-like mrna	gi|356501591|ref|XM_003519560.1|PREDICTED: Glycine max probable glycerophosphoryl diester phosphodiesterase 3-like (LOC100811399), mRNA	XM_003519560	0	77	2143.69	2664	2070	Glyma14g02070.1	PF03009	PTHR23344	KOG2258	x	x	GO:0008889,GO:0006071	SHV3-like 2	AT3G20520	PF03009	PTHR23344	KOG2258	x	x	GO:0031225,GO:0006071,GO:0006629,GO:0008081,GO:0008889	glycerophosphoryl diester phosphodiesterase family protein, putative, expressed
428	LAGI02_428	3074	dna sequence from clone mth2-44f3 on chromosome complete sequence	gi|356565607|ref|XM_003550983.1|PREDICTED: Glycine max uncharacterized protein LOC100818172 (LOC100818172), mRNA	XM_003550983	0	76	830.836	1082	832	Glyma17g20091.1	x	x	KOG0796	x	x	x	x	x	x	x	x	x	x	x	x
429	LAGI02_429	3070	glycine max serine threonine-protein phosphatase 6 regulatory subunit 3-like mrna	gi|356544641|ref|XM_003540709.1|PREDICTED: Glycine max serine/threonine-protein phosphatase 6 regulatory subunit 3-like (LOC100790416), mRNA	XM_003540709	0	85	3205.87	2819	2401	Glyma12g08100.1	PF04499	PTHR12634:SF8,PTHR12634	KOG2073	x	x	x	SIT4 phosphatase-associated family protein	AT1G07990	PF04499	PTHR12634	KOG2073	x	x	GO:0012505,GO:0008150	SIT4 phosphatase-associated protein domain containing protein, expressed
430	LAGI02_430	3057	medicago truncatula yth domain family protein complete cds	gi|356555959|ref|XR_137287.1|PREDICTED: Glycine max uncharacterized LOC100784464 (LOC100784464), miscRNA	XR_137287	0	80	1954.33	2194	1759	Glyma15g14490.1	PF04146	PTHR12357,PTHR12357:SF6	KOG1901	x	x	x	evolutionarily conserved C-terminal region 7	AT1G48110	PF04146	PTHR12357:SF6,PTHR12357	KOG1901	x	x	GO:0005575,GO:0008150,GO:0003674	ECT protein, putative, expressed
431	LAGI02_431	3054	glycine max sister chromatid cohesion protein pds5 homolog b-like mrna	gi|356557992|ref|XM_003547246.1|PREDICTED: Glycine max sister chromatid cohesion protein PDS5 homolog B-like (LOC100816692), mRNA	XM_003547246	0	82	2628.79	2751	2274	Glyma15g12671.1	x	PTHR12663	KOG1525	x	K11267	x	binding	x	x	x	x	x	x	x	x
432	LAGI02_432	3052	lupinus albus phosphoenolpyruvate carboxylase 2 complete cds	gi|51574146|gb|AY663386.1|Lupinus albus phosphoenolpyruvate carboxylase 2 mRNA, complete cds	AY663386	0	92	2033.68	1355	1260	Glyma20g09810.1	PF00311	x	x	4.1.1.31	K01595	GO:0008964,GO:0006099,GO:0015977	phosphoenolpyruvate carboxylase 3	AT3G14940	PF00311	x	x	4.1.1.31	K01595	GO:0005829,GO:0006099,GO:0009651,GO:0008964,GO:0015977	phosphoenolpyruvate carboxylase, putative, expressed
433	LAGI02_433	3044	medicago truncatula glyceraldehyde-3-phosphate dehydrogenase complete cds	gi|388502231|gb|BT139387.1|Medicago truncatula clone JCVI-FLMt-19O5 unknown mRNA	BT139387	0	90	1153.64	850	770	Glyma03g22790.1	PF00044,PF02800	PTHR10836	KOG0657	1.2.1.12	K00134	GO:0016620,GO:0055114	glyceraldehyde-3-phosphate dehydrogenase of plastid 2	AT1G16300	PF00044,PF02800	PTHR10836	KOG0657	1.2.1.12	K00134	GO:0009536,GO:0005975,GO:0006096,GO:0080022,GO:0080144,GO:0004365,GO:0008943,GO:0016620,GO:0055114	glyceraldehyde-3-phosphate dehydrogenase, putative, expressed
434	LAGI02_434	3041	glycine max probable methyltransferase pmt27-like mrna	gi|356540784|ref|XM_003538817.1|PREDICTED: Glycine max probable methyltransferase PMT27-like (LOC100797433), mRNA	XM_003538817	0	83	1669.4	1583	1328	Glyma11g07700.1	PF03141	PTHR10108,PTHR10108:SF55	x	x	x	GO:0008168,GO:0008152	S-adenosyl-L-methionine-dependent methyltransferases superfamily protein	AT3G51070	PF03141	PTHR10108,PTHR10108:SF55	x	x	x	GO:0008150,GO:0008168,GO:0008152	methyltransferase, putative, expressed
436	LAGI02_436	3032	glycine max uncharacterized loc100527153 mrna	gi|402745677|ref|NM_001248735.2|Glycine max uncharacterized LOC100527153 (LOC100527153), mRNA	NM_001248735	1.4815e-102	78	385.404	458	360	Glyma03g37530.1	PF05605	x	x	x	x	x	Drought-responsive family protein	x	x	x	x	x	x	x	x
437	LAGI02_437	3030	glycine max v-type proton atpase 16 kda proteolipid subunit- transcript variant 2 mrna	gi|2502086|gb|AF022926.1|AF022926Vigna radiata adenosine triphosphatase mRNA, complete cds	AF022926	1.13521e-154	87	558.527	452	396	Glyma11g11760.2	PF00137	PTHR10263	KOG0232	x	x	GO:0015078,GO:0015991,GO:0033177	ATPase, F0/V0 complex, subunit C protein	AT1G75630	PF00137	PTHR10263	KOG0232	3.6.3.14	K02155	GO:0005773,GO:0005886,GO:0015986,GO:0016887,GO:0015078,GO:0015991,GO:0033177	vacuolar ATP synthase, putative, expressed
438	LAGI02_438	3022	glycine max sec12-like protein 1-like mrna	gi|356576346|ref|XM_003556246.1|PREDICTED: Glycine max SEC12-like protein 1-like (LOC100803472), mRNA	XM_003556246	7.11093e-170	91	609.022	422	388	Glyma20g33180.1	PF00400	PTHR23284	KOG0771	x	x	GO:0005515	phosphate transporter traffic facilitator1	x	x	x	x	x	x	x	x
439	LAGI02_439	3021	tsa: jatropha curcas -ck_1a transcribed rna sequence	gi|356530831|ref|XR_136823.1|PREDICTED: Glycine max probable receptor-like protein kinase At5g24010-like (LOC100814974), miscRNA	XR_136823	0	84	2765.85	2468	2086	Glyma16g29870.2	PF11721,PF07714	PTHR24420,PTHR24420:SF550	KOG1187	x	x	GO:0004672,GO:0005524,GO:0006468	Protein kinase superfamily protein	x	x	x	x	x	x	x	x
440	LAGI02_440	3019	cucumis sativus calcium-dependent protein kinase 4-like mrna	gi|164430466|gb|EU305742.1|Swainsona canescens calcium-dependent protein kinase (CPK) mRNA, complete cds	EU305742	0	91	1359.22	953	873	Glyma14g00320.1	PF00069,PF00036	PTHR24349	KOG0032	2.7.11.1	K13412	GO:0004672,GO:0005524,GO:0006468	Calcium-dependent protein kinase family protein	AT2G17290	PF00069,PF00036	PTHR24349	KOG0032	2.7.11.1	K13412	GO:0005829,GO:0005886,GO:0016020,GO:0006468,GO:0006499,GO:0009737,GO:0009738,GO:0010119,GO:0010359,GO:0004672,GO:0004674,GO:0004683,GO:0005509,GO:0005524,GO:0016301	CAMK_CAMK_like.27 - CAMK includes calcium/calmodulin depedent protein kinases, expressed
441	LAGI02_441	2998	glycine max probable wrky transcription factor 41-like mrna	gi|356513294|ref|XM_003525301.1|PREDICTED: Glycine max probable WRKY transcription factor 41-like (LOC100815760), mRNA	XM_003525301	0	79	1094.13	1225	979	Glyma05g36970.1	PF03106	x	x	x	x	GO:0003700,GO:0043565,GO:0006355	WRKY family transcription factor	AT1G64355	PF12159	x	x	x	x	GO:0009507,GO:0008150,GO:0003674	expressed protein
442	LAGI02_442	2998	glycine max coronatine-insensitive protein 1-like mrna	gi|356551517|ref|XM_003544073.1|PREDICTED: Glycine max coronatine-insensitive protein 1-like (LOC100793081), mRNA	XM_003544073	0	86	1561.2	1304	1133	Glyma14g06740.1	x	PTHR23125:SF128,PTHR23125	x	x	x	x	RNI-like superfamily protein	AT2G39940	x	PTHR23125:SF128,PTHR23125	KOG1947	x	K13463	GO:0019005,GO:0006511,GO:0006952,GO:0009611,GO:0009625,GO:0009641,GO:0009753,GO:0009861,GO:0009867,GO:0009909,GO:0010118,GO:0010218,GO:0031146,GO:0031348,GO:0042742,GO:0050832,GO:0004842,GO:0005515	OsFBL23 - F-box domain and LRR containing protein, expressed
443	LAGI02_443	2972	glycine max uncharacterized loc100793708 miscrna	gi|356536748|ref|XM_003536850.1|PREDICTED: Glycine max uncharacterized protein LOC100801298 (LOC100801298), mRNA	XM_003536850	0	87	765.915	608	535	Glyma10g02850.1	PF03372	x	x	x	x	x	DNAse I-like superfamily protein	AT2G48030	PF03372	x	x	x	x	GO:0005739,GO:0016787	endonuclease/exonuclease/phosphatase family domain containing protein, expressed
444	LAGI02_444	2962	glycine max e3 ubiquitin-protein ligase rf298-like mrna	gi|356564558|ref|XM_003550472.1|PREDICTED: Glycine max putative E3 ubiquitin-protein ligase RF298-like (LOC100785921), mRNA	XM_003550472	0	80	2630.6	2795	2259	Glyma17g02360.1	x	PTHR10044,PTHR10044:SF81	KOG4172	x	x	x	RING/U-box superfamily protein	x	x	x	x	x	x	x	x
445	LAGI02_445	2956	cicer arietinum stress response protein nst1-like transcript variant mrna	gi|502147649|ref|XM_004506806.1|PREDICTED: Cicer arietinum stress response protein nst1-like (LOC101493452), transcript variant X1, mRNA	XM_004506806	0	73	1151.84	1978	1444	Glyma15g01650.1	PF09405	x	x	x	x	x	CASC3/Barentsz eIF4AIII binding	AT1G15280	PF09405	x	x	x	x	GO:0005829,GO:0008150,GO:0003674	expressed protein
446	LAGI02_446	2955	glycine max auxilin-related protein 2-like mrna	gi|356516392|ref|XM_003526831.1|PREDICTED: Glycine max auxilin-related protein 2-like (LOC100777111), mRNA	XM_003526831	0	88	1290.69	1010	892	Glyma04g38661.1	x	PTHR23172,PTHR23172:SF31	KOG0431	x	x	x	Chaperone DnaJ-domain superfamily protein	x	x	x	x	x	x	x	x
447	LAGI02_447	2954	glycine max clone: gmfl01-49-c08	gi|356553165|ref|XM_003544881.1|PREDICTED: Glycine max uncharacterized protein LOC100816328 (LOC100816328), mRNA	XM_003544881	0	85	1305.12	1148	981	Glyma02g40220.2	x	PTHR23092:SF15,PTHR23092	x	x	x	x	PAP/OAS1 substrate-binding domain superfamily	x	x	x	x	x	x	x	x
448	LAGI02_448	2948	medicago truncatula proteasome subunit beta type complete cds	gi|502159085|ref|XM_004511332.1|PREDICTED: Cicer arietinum proteasome subunit beta type-2-A-like (LOC101491729), mRNA	XM_004511332	0	81	789.358	800	655	Glyma20g38971.1	PF00227	PTHR11599,PTHR11599:SF6	KOG0177	3.4.25.1	K02734	GO:0004298,GO:0051603,GO:0005839	20S proteasome beta subunit D1	AT4G14800	PF00227	PTHR11599,PTHR11599:SF6	KOG0177	3.4.25.1	K02734	GO:0000502,GO:0005773,GO:0005839,GO:0006511,GO:0046686,GO:0004175,GO:0004298,GO:0008233,GO:0051603	peptidase, T1 family, putative, expressed
449	LAGI02_449	2941	glycine max probable lysine-specific demethylase jmj14-like mrna	gi|356574833|ref|XM_003555501.1|PREDICTED: Glycine max probable lysine-specific demethylase JMJ14-like (LOC100800271), mRNA	XM_003555501	0	88	2154.51	1682	1486	Glyma20g36070.2	PF05964,PF02373,PF02928,PF02375,PF05965	PTHR10694:SF8,PTHR10694	KOG1246	x	x	GO:0005515,GO:0005634,GO:0003677	Transcription factor jumonji (jmj) family protein / zinc finger (C5HC2 type) family protein	AT1G08620	PF02373,PF02928,PF02375,PF05964,PF05965	PTHR10694,PTHR10694:SF8	KOG1246	x	x	GO:0005634,GO:0045449,GO:0003700,GO:0005515,GO:0003677	transcription factor jumonji, putative, expressed
450	LAGI02_450	2932	glycine max kinesin-3-like mrna	gi|356543171|ref|XM_003539989.1|PREDICTED: Glycine max kinesin-3-like, transcript variant 1 (LOC100784221), mRNA	XM_003539989	0	84	2819.95	2553	2157	Glyma12g16580.1	PF00225,PF07111	PTHR24115,PTHR24115:SF170	KOG0239	x	K10405	GO:0003777,GO:0005524,GO:0007018,GO:0030154,GO:0005634,GO:0005737	kinesin 3	AT5G54670	PF00225	PTHR24115,PTHR24115:SF170	KOG0239	x	K10405	GO:0007018,GO:0003777,GO:0008017,GO:0016887,GO:0005524	kinesin motor domain containing protein, putative, expressed
451	LAGI02_451	2928	cicer arietinum probable inactive receptor kinase at5g10020-like transcript variant mrna	gi|356509055|ref|XM_003523220.1|PREDICTED: Glycine max probable inactive receptor kinase At5g10020-like, transcript variant 2 (LOC100802768), mRNA	XM_003523220	0	84	2118.44	1889	1603	Glyma06g15060.1	PF08263,PF00069,PF00560	PTHR24420:SF466,PTHR24420	KOG1187	x	x	GO:0004672,GO:0005524,GO:0006468,GO:0005515	Leucine-rich receptor-like protein kinase family protein	AT5G10020	PF07714,PF00560,PF08263	PTHR24420:SF466,PTHR24420	KOG1187	x	x	GO:0005829,GO:0005886,GO:0006468,GO:0007169,GO:0004672,GO:0004674,GO:0005524,GO:0005515	expressed protein
452	LAGI02_452	2920	glycine max nadh dehydrogenase	gi|356539813|ref|XM_003538340.1|PREDICTED: Glycine max NADH dehydrogenase [ubiquinone] iron-sulfur protein 1, mitochondrial-like (LOC100802040), mRNA	XM_003538340	0	85	2839.79	2489	2131	Glyma11g33480.1	PF09326,PF00111,PF00384,PF10588	PTHR11615,PTHR11615:SF10	KOG2282	1.6.5.3,1.6.99.3	K03934	GO:0009055,GO:0051536,GO:0016491,GO:0055114,GO:0016651	NADH-ubiquinone dehydrogenase, mitochondrial, putative	AT5G37510	PF09326,PF00111,PF00384,PF10588	x	KOG2282	1.6.5.3,1.6.99.3	K03934	GO:0005739,GO:0005747,GO:0009507,GO:0031966,GO:0045271,GO:0006979,GO:0009793,GO:0009853,GO:0003954,GO:0008137,GO:0009055,GO:0016491,GO:0016651,GO:0051536,GO:0055114	2Fe-2S iron-sulfur cluster binding domain containing protein, expressed
453	LAGI02_453	2885	medicago truncatula clone mth2- complete sequence	gi|388496513|gb|BT136528.1|Lotus japonicus clone JCVI-FLLj-21G10 unknown mRNA	BT136528	3.77232e-59	74	241.134	368	274	Glyma18g51970.1	PF00481	PTHR13832:SF94,PTHR13832	KOG0698	x	x	GO:0003824	Protein phosphatase 2C family protein	x	x	x	x	x	x	x	x
454	LAGI02_454	2881	glycine max transcription factor myc2-like mrna	gi|356531416|ref|XM_003534226.1|PREDICTED: Glycine max transcription factor ATR2-like (LOC100790168), mRNA	XM_003534226	2.52701e-156	70	563.937	1150	815	Glyma08g36720.2	PF00010	PTHR11514,PTHR11514:SF7	x	x	K13422	GO:0030528,GO:0006355	Basic helix-loop-helix (bHLH) DNA-binding family protein	AT4G17880	PF00010	PTHR11514,PTHR11514:SF7	x	x	x	GO:0005634,GO:0045449,GO:0003677,GO:0003700,GO:0030528,GO:0006355	transcription factor MYC7E, putative, expressed
455	LAGI02_455	2881	medicago truncatula oligopeptide transporter opt family complete cds	gi|356503457|ref|XM_003520477.1|PREDICTED: Glycine max oligopeptide transporter 5-like (LOC100820498), mRNA	XM_003520477	0	86	2554.86	2207	1904	Glyma03g29550.1	PF03169	PTHR22601	KOG2262	x	x	GO:0055085	oligopeptide transporter 5	x	x	x	x	x	x	x	x
456	LAGI02_456	2880	cicer arietinum protein iq-domain 14-like transcript variant mrna	gi|388509833|gb|BT143189.1|Lotus japonicus clone JCVI-FLLj-21A17 unknown mRNA	BT143189	0	79	746.078	850	673	Glyma07g32860.5	PF00612	PTHR13140:SF84,PTHR13140	x	x	x	GO:0005515	IQ-domain 13	x	x	x	x	x	x	x	x
457	LAGI02_457	2876	glycine max apoptosis-inducing factor homolog a-like mrna	gi|403044430|ref|NM_001254151.2|Glycine max apoptosis-inducing factor homolog A-like (LOC100813980), mRNA	NM_001254151	0	85	1020.19	895	765	Glyma01g03790.1	PF06075	x	x	x	x	x	Plant protein of unknown function (DUF936)	AT5G22140	PF07992,PF00070	PTHR22915,PTHR22915:SF5	KOG2495	x	x	GO:0005886,GO:0055114,GO:0009055,GO:0016491,GO:0050660	apoptosis-inducing factor 2, putative, expressed
458	LAGI02_458	2861	cicer arietinum phosphatidylinositol 4-phosphate 5-kinase 7-like transcript variant mrna	gi|356525380|ref|XM_003531255.1|PREDICTED: Glycine max phosphatidylinositol-4-phosphate 5-kinase 7-like (LOC100789949), mRNA	XM_003531255	0	84	2809.13	2575	2174	Glyma05g30320.1	PF01504,PF02493	PTHR23086:SF6,PTHR23086	KOG0229	2.7.1.68	K00889	GO:0016307,GO:0046488	Phosphatidylinositol-4-phosphate 5-kinase family protein	AT1G60890	PF01504,PF02493	PTHR23086,PTHR23086:SF6	KOG0229	2.7.1.68	K00889	GO:0005886,GO:0046488,GO:0005524,GO:0016307,GO:0016308	phosphatidylinositol-4-phosphate 5-kinase, putative, expressed
459	LAGI02_459	2854	cicer arietinum scarecrow-like protein 1-like transcript variant mrna	gi|356515966|ref|XM_003526620.1|PREDICTED: Glycine max scarecrow-like protein 1-like, transcript variant 2 (LOC100798897), mRNA	XM_003526620	0	81	2004.83	2096	1700	Glyma06g12701.1	PF03514	x	x	x	x	x	SCARECROW-like 1	x	x	x	x	x	x	x	x
460	LAGI02_460	2853	populus trichocarpa mrna	gi|356512716|ref|XM_003525015.1|PREDICTED: Glycine max acyl-coenzyme A oxidase 2, peroxisomal-like (LOC100799226), mRNA	XM_003525015	0	91	1920.07	1354	1238	Glyma05g31390.1	PF01756,PF02770,PF00441	PTHR10909,PTHR10909:SF94	KOG0135	1.3.3.6	K00232	GO:0016627,GO:0055114,GO:0003997,GO:0006635,GO:0005777,GO:0003995	acyl-CoA oxidase 2	AT5G65110	PF01756,PF02770,PF00441	PTHR10909,PTHR10909:SF94	KOG0135	1.3.3.6	K00232	GO:0005777,GO:0001676,GO:0006635,GO:0003997,GO:0016627,GO:0055114,GO:0003995	acyl-coenzyme A oxidase, putative, expressed
461	LAGI02_461	2846	glycine max rna-binding protein 39-like mrna	gi|210145214|dbj|AK243905.1|Glycine max cDNA, clone: GMFL01-01-J06	AK243905	0	81	1049.04	1102	898	Glyma05g32080.2	PF00076	PTHR24012,PTHR24012:SF293	KOG0147	x	K13091	GO:0003676	Splicing factor, CC1-like	AT5G09880	PF00076	PTHR24012:SF293,PTHR24012	KOG0147	x	K13091	GO:0005634,GO:0006397,GO:0000166,GO:0003676,GO:0003723	RNA recognition motif containing protein, putative, expressed
462	LAGI02_462	2842	cicer arietinum uncharacterized loc101496331 transcript variant mrna	gi|502130428|ref|XM_004500590.1|PREDICTED: Cicer arietinum uncharacterized LOC101496331 (LOC101496331), transcript variant X2, mRNA	XM_004500590	0	84	2726.18	2432	2062	Glyma06g17940.1	PF00498,PF00004	PTHR23074:SF20,PTHR23074	KOG0737	x	x	GO:0005524,GO:0005515,GO:0009378,GO:0006281,GO:0006310	AAA-type ATPase family protein	x	x	x	x	x	x	x	x
463	LAGI02_463	2827	glycine max tpr repeat-containing thioredoxin ttl1-like mrna	gi|356518484|ref|XM_003527861.1|PREDICTED: Glycine max TPR repeat-containing thioredoxin TTL1-like (LOC100814381), mRNA	XM_003527861	0	76	1465.62	1939	1478	Glyma13g01900.1	PF00515,PF00085	PTHR22904	KOG0907	x	x	GO:0045454,GO:0005515	tetratricopeptide repeat (TPR)-containing protein	x	x	x	x	x	x	x	x
464	LAGI02_464	2825	glycine max staphylococcal nuclease domain-containing protein 1-like mrna	gi|356508885|ref|XM_003523136.1|PREDICTED: Glycine max staphylococcal nuclease domain-containing protein 1-like (LOC100802766), mRNA	XM_003523136	0	83	1481.85	1379	1157	Glyma06g17050.5	PF00567,PF00565	PTHR12302	KOG2039	x	x	GO:0003676,GO:0016788	TUDOR-SN protein 1	AT5G61780	PF00567,PF00565	PTHR12302	KOG2039	x	x	GO:0005635,GO:0005783,GO:0005829,GO:0006950,GO:0009306,GO:0009686,GO:0009845,GO:0046686,GO:0003676,GO:0003723,GO:0004518,GO:0016788	TUDOR protein with multiple SNc domains, putative, expressed
465	LAGI02_465	2824	glycine max polyadenylate-binding protein 2-like mrna	gi|356521523|ref|XM_003529357.1|PREDICTED: Glycine max polyadenylate-binding protein 2-like (LOC100780329), mRNA	XM_003529357	0	86	2488.13	2053	1782	Glyma02g11580.1	PF00076,PF00658	PTHR24011,PTHR24011:SF69	KOG0123	x	K13126	GO:0003676,GO:0003723	poly(A) binding protein 8	AT4G34110	PF00076,PF00658	PTHR24622,PTHR24622:SF211	KOG0123	x	K13126	GO:0006413,GO:0009651,GO:0003723,GO:0003743,GO:0003676	polyadenylate-binding protein, putative, expressed
466	LAGI02_466	2822	glycine max kinesin-3-like mrna	gi|356543171|ref|XM_003539989.1|PREDICTED: Glycine max kinesin-3-like, transcript variant 1 (LOC100784221), mRNA	XM_003539989	0	84	3002.09	2726	2304	Glyma12g16580.1	PF00225,PF07111	PTHR24115,PTHR24115:SF170	KOG0239	x	K10405	GO:0003777,GO:0005524,GO:0007018,GO:0030154,GO:0005634,GO:0005737	kinesin 3	AT4G27180	PF00225	PTHR24115,PTHR24115:SF170	KOG0239	x	K10405	GO:0005871,GO:0007018,GO:0003777,GO:0008017,GO:0005524	kinesin motor domain containing protein, putative, expressed
467	LAGI02_467	2816	cicer arietinum uncharacterized loc101503325 transcript variant mrna	gi|210142135|dbj|AK246054.1|Glycine max cDNA, clone: GMFL01-49-P15	AK246054	0	88	1101.34	873	772	Glyma02g14211.2	PF01066	PTHR10414:SF4,PTHR10414	KOG2877	2.7.8.1	K00993	GO:0016780,GO:0008654,GO:0016020	aminoalcoholphosphotransferase 1	AT1G13560	PF01066	PTHR10414	KOG2877	2.7.8.1	K00993	GO:0012505,GO:0016020,GO:0008654,GO:0016780,GO:0030572	CDP-alcohol phosphatidyltransferase, putative, expressed
468	LAGI02_468	2811	cucumis sativus daz-associated protein 1-like mrna	gi|356576453|ref|XM_003556298.1|PREDICTED: Glycine max RNA-binding protein Musashi homolog 2-like (LOC100786882), mRNA	XM_003556298	0	80	1667.6	1816	1457	Glyma10g33320.3	PF00076	PTHR24012:SF14,PTHR24012	KOG4205	x	K14411	GO:0003676	RNA-binding (RRM/RBD/RNP motifs) family protein	AT4G14300	PF00076	PTHR24012:SF14,PTHR24012	KOG4205	x	K14411	GO:0005575,GO:0008150,GO:0000166,GO:0003676,GO:0003723	RNA recognition motif containing protein, putative, expressed
469	LAGI02_469	2807	glycine max type i inositol- -trisphosphate 5-phosphatase 2-like mrna	gi|356563442|ref|XM_003549924.1|PREDICTED: Glycine max type I inositol-1,4,5-trisphosphate 5-phosphatase 2-like (LOC100794203), mRNA	XM_003549924	0	79	1270.86	1436	1144	Glyma05g06090.1	PF03372	PTHR11200,PTHR11200:SF29	KOG0565	x	x	x	myo-inositol polyphosphate 5-phosphatase 2	x	x	x	x	x	x	x	x
470	LAGI02_470	2802	populus trichocarpa mrna	gi|356512959|ref|XM_003525134.1|PREDICTED: Glycine max probable inactive receptor kinase At1g48480-like (LOC100818955), mRNA	XM_003525134	0	80	1272.66	1410	1134	Glyma05g33700.1	PF00069,PF08263	PTHR24420:SF537,PTHR24420	KOG1187	x	x	GO:0004672,GO:0005524,GO:0006468	receptor-like kinase 1	AT3G17840	PF00069,PF00560,PF08263	PTHR24420,PTHR24420:SF537	KOG1187	x	x	GO:0005886,GO:0006468,GO:0007169,GO:0004674,GO:0005524,GO:0016301,GO:0004672,GO:0005515	inactive receptor kinase At2g26730 precursor, putative, expressed
471	LAGI02_471	2801	glycine max calcium-transporting atpase plasma membrane-type-like mrna	gi|356523452|ref|XM_003530305.1|PREDICTED: Glycine max calcium-transporting ATPase 9, plasma membrane-type-like (LOC100777143), mRNA	XM_003530305	0	90	1824.49	1319	1196	Glyma07g00630.1	PF00689,PF12515,PF00702,PF00690,PF00122	PTHR24093:SF73,PTHR24093	KOG0204	3.6.3.8	K01537	GO:0000166,GO:0046872,GO:0003824,GO:0008152,GO:0005516,GO:0016020,GO:0015662,GO:0006812,GO:0006754	autoinhibited Ca(2+)-ATPase 9	AT3G21180	PF00689,PF12515,PF00702,PF00690,PF00122	PTHR24093,PTHR24093:SF73	KOG0204	3.6.3.8	K01537	GO:0005886,GO:0007338,GO:0009555,GO:0005388,GO:0005516,GO:0000166,GO:0046872,GO:0003824,GO:0008152,GO:0016020,GO:0015662,GO:0006812,GO:0006754	calcium-transporting ATPase, plasma membrane-type, putative, expressed
472	LAGI02_472	2800	glycine max clone: gmfl01-05-p03	gi|356571900|ref|XM_003554061.1|PREDICTED: Glycine max uncharacterized protein LOC100799367 (LOC100799367), mRNA	XM_003554061	0	74	845.263	1358	1012	Glyma19g30780.2	PF08711	PTHR15141:SF35,PTHR15141	x	x	x	GO:0003677,GO:0006351,GO:0005634,GO:0030528	Transcription elongation factor (TFIIS) family protein	x	x	x	x	x	x	x	x
473	LAGI02_473	2790	arabidopsis thaliana chromosome complete sequence	gi|255545381|ref|XM_002513705.1|Ricinus communis vacuolar ATP synthase proteolipid subunit 1, 2, 3, putative, mRNA	XM_002513705	1.04288e-97	88	369.174	287	254	Glyma14g23990.1	PF00137	PTHR10263	KOG0232	3.6.3.14	K02155	GO:0015078,GO:0015991,GO:0033177	vacuolar H+-pumping ATPase 16 kDa proteolipid subunit 4	AT1G75630	PF00137	PTHR10263	KOG0232	3.6.3.14	K02155	GO:0005773,GO:0005886,GO:0015986,GO:0016887,GO:0015078,GO:0015991,GO:0033177	vacuolar ATP synthase, putative, expressed
474	LAGI02_474	2789	cicer arietinum abc transporter c family member 2-like transcript variant mrna	gi|356549117|ref|XM_003542896.1|PREDICTED: Glycine max ABC transporter C family member 2-like (LOC100795004), mRNA	XM_003542896	0	85	1061.67	925	794	Glyma13g29180.1	PF00664,PF00005	PTHR24223,PTHR24223:SF27	KOG0054	x	x	GO:0005524,GO:0016887,GO:0042626,GO:0006810,GO:0055085,GO:0016021	multidrug resistance-associated protein 2	AT2G34660	PF00664,PF00005	PTHR24223,PTHR24223:SF27	KOG0054	x	x	GO:0000325,GO:0005773,GO:0005774,GO:0005886,GO:0010583,GO:0042626,GO:0005524,GO:0016887,GO:0006810,GO:0055085,GO:0016021	ABC transporter family protein, putative, expressed
475	LAGI02_475	2789	glycine max probable galacturonosyltransferase 7-like mrna	gi|502104737|ref|XM_004492575.1|PREDICTED: Cicer arietinum probable galacturonosyltransferase 7-like (LOC101497487), partial mRNA	XM_004492575	0	84	1712.68	1576	1330	Glyma09g40610.2	PF01501	PTHR13778:SF2,PTHR13778	x	2.4.1.43	K13648	GO:0016757	galacturonosyltransferase 7	AT2G38650	PF01501	PTHR13778:SF2,PTHR13778	x	2.4.1.43	K13648	GO:0005794,GO:0016051,GO:0016757,GO:0047262	glycosyl transferase, family 8, putative, expressed
476	LAGI02_476	2786	populus trichocarpa mrna	gi|356505211|ref|XM_003521338.1|PREDICTED: Glycine max WD repeat-containing protein 20-like (LOC100782580), mRNA	XM_003521338	0	81	1040.03	1049	856	Glyma03g33740.1	PF00400	PTHR14107,PTHR14107:SF1	KOG2394	x	x	GO:0005515	Transducin/WD40 repeat-like superfamily protein	AT2G37160	PF00400	PTHR14107:SF1,PTHR14107	KOG2394	x	x	GO:0005575,GO:0008150,GO:0000166,GO:0005515	WD domain, G-beta repeat domain containing protein, expressed
477	LAGI02_477	2785	glycine max fructokinase-2-like mrna	gi|357454484|ref|XM_003597475.1|Medicago truncatula Fructokinase (MTR_2g098950) mRNA, complete cds	XM_003597475	0	85	1160.85	1017	868	Glyma15g03430.1	PF00294	PTHR10584,PTHR10584:SF34	KOG2855	2.7.1.4	K00847	x	pfkB-like carbohydrate kinase family protein	AT1G06030	PF00294	PTHR10584,PTHR10584:SF34	KOG2855	2.7.1.4	K00847	GO:0005986,GO:0006014,GO:0019575,GO:0019654,GO:0004747,GO:0016301	kinase, pfkB family, putative, expressed
478	LAGI02_478	2784	glycine max polypyrimidine tract-binding protein homolog 2-like mrna	gi|356516020|ref|XM_003526647.1|PREDICTED: Glycine max polypyrimidine tract-binding protein homolog 2-like (LOC100813651), mRNA	XM_003526647	0	82	1079.7	1061	874	Glyma04g41660.2	PF00076	PTHR11546:SF16,PTHR11546	x	x	x	GO:0003676	polypyrimidine tract-binding protein 2	AT5G53180	PF00076	PTHR11546:SF16,PTHR11546	x	x	x	GO:0000932,GO:0005634,GO:0005737,GO:0006417,GO:0009846,GO:0043484,GO:0000166,GO:0003676,GO:0003723	polypyrimidine tract-binding protein, putative, expressed
479	LAGI02_479	2773	glycine max importin subunit beta-1-like mrna	gi|356523654|ref|XM_003530404.1|PREDICTED: Glycine max importin subunit beta-1-like (LOC100818831), mRNA	XM_003530404	0	87	3458.34	2797	2445	Glyma08g02930.1	PF03810,PF02985	PTHR10527:SF1,PTHR10527	KOG1241	x	K14293	GO:0005515,GO:0008565,GO:0006886	ARM repeat superfamily protein	AT5G53480	PF03810	PTHR10527:SF1,PTHR10527	KOG1241	x	K14293	GO:0005634,GO:0005643,GO:0005737,GO:0009507,GO:0000059,GO:0006886,GO:0005488,GO:0008565,GO:0005515	importin subunit beta, putative, expressed
480	LAGI02_480	2769	medicago truncatula chromosome 6 clone mth2- complete sequence	gi|210140928|dbj|AK244847.1|Glycine max cDNA, clone: GMFL01-15-B15	AK244847	0	85	1741.54	1494	1284	Glyma07g10280.1	PF00168	PTHR10024:SF126,PTHR10024	KOG1030	x	x	GO:0005515	C2 domain-containing protein	x	x	x	x	x	x	x	x
481	LAGI02_481	2769	glycine max chd3-type chromatin-remodeling factor pickle-like mrna	gi|356507365|ref|XM_003522390.1|PREDICTED: Glycine max CHD3-type chromatin-remodeling factor PICKLE-like (LOC100790230), mRNA	XM_003522390	0	80	2033.68	2164	1742	Glyma06g06720.3	PF00628,PF08074,PF06465,PF00271,PF06461,PF00385,PF00176	PTHR10799,PTHR10799:SF131	KOG0384	3.6.4.12	K11643	GO:0003677,GO:0005524,GO:0003676,GO:0004386,GO:0005515,GO:0016787,GO:0008270,GO:0016818,GO:0006355,GO:0005634	chromatin remodeling factor CHD3 (PICKLE)	AT2G25170	PF00628,PF00271,PF00385,PF00176,PF06461,PF06465	PTHR10799,PTHR10799:SF132	KOG0383	3.6.4.12	K11643	GO:0005634,GO:0008283,GO:0009733,GO:0009739,GO:0009788,GO:0016481,GO:0016568,GO:0048364,GO:2000023,GO:0003677,GO:0003678,GO:0016887,GO:0005524,GO:0003676,GO:0004386,GO:0005515,GO:0016787,GO:0047134,GO:0055114	expressed protein
482	LAGI02_482	2768	medicago truncatula cysteine synthase complete cds	gi|255639194|gb|BT095654.1|Soybean clone JCVI-FLGm-25C14 unknown mRNA	BT095654	0	85	1162.66	1047	890	Glyma07g32790.1	PF00291	PTHR10314,PTHR10314:SF8	KOG1252	2.5.1.47	K01738	GO:0003824,GO:0030170,GO:0008152	O-acetylserine (thiol) lyase B	AT2G43750	PF00291	PTHR10314,PTHR10314:SF8	KOG1252	2.5.1.47	K01738	GO:0005739,GO:0009507,GO:0009536,GO:0009570,GO:0009941,GO:0048046,GO:0019344,GO:0046686,GO:0004124,GO:0003824,GO:0030170,GO:0008152	cysteine synthase, mitochondrial precursor, putative, expressed
483	LAGI02_483	2755	medicago truncatula cytochrome p450 complete cds	gi|357483646|ref|XM_003612062.1|Medicago truncatula Cytochrome P450 (MTR_5g021390) mRNA, complete cds	XM_003612062	0	75	756.898	1059	803	Glyma19g02150.1	PF00067	PTHR24298:SF44,PTHR24298	KOG0156	x	x	GO:0005506,GO:0009055,GO:0016705,GO:0020037,GO:0055114	ferulic acid 5-hydroxylase 1	AT4G36220	PF00067	PTHR24298	KOG0156	1.14.-.-	K09755	GO:0005783,GO:0009699,GO:0009809,GO:0010224,GO:0004497,GO:0046424,GO:0005506,GO:0009055,GO:0016705,GO:0020037,GO:0055114	cytochrome P450, putative, expressed
484	LAGI02_484	2754	cicer arietinum mate efflux family protein 5-like transcript variant mrna	gi|502120565|ref|XM_004496948.1|PREDICTED: Cicer arietinum MATE efflux family protein 5-like (LOC101500523), transcript variant X1, mRNA	XM_004496948	0	82	1020.19	990	821	Glyma11g15700.1	PF00069	PTHR24055,PTHR24055:SF69	KOG0660	2.7.11.24	K04371	GO:0004672,GO:0005524,GO:0006468,GO:0016773,GO:0009103,GO:0016020	mitogen-activated protein kinase 3	AT3G45640	PF00069	PTHR24055,PTHR24055:SF69	KOG0660	2.7.11.24	K04371	GO:0000169,GO:0006950,GO:0006970,GO:0006979,GO:0007165,GO:0009409,GO:0009611,GO:0009617,GO:0009738,GO:0010120,GO:0010200,GO:0048481,GO:0080136,GO:2000037,GO:2000038,GO:0004672,GO:0004707,GO:0005515,GO:0016301,GO:0005524,GO:0006468	CGMC_MAPKCMGC_2_ERK.12 - CGMC includes CDA, MAPK, GSK3, and CLKC kinases, expressed
485	LAGI02_485	2752	cicer arietinum uncharacterized loc101503203 mrna	gi|502125743|ref|XM_004498990.1|PREDICTED: Cicer arietinum uncharacterized LOC101503203 (LOC101503203), mRNA	XM_004498990	0	78	1912.86	2298	1807	Glyma06g04410.5	PF00097	PTHR14155,PTHR14155:SF18	x	x	x	x	RING/U-box superfamily protein	x	x	x	x	x	x	x	x
486	LAGI02_486	2739	populus trichocarpa mrna	gi|356512716|ref|XM_003525015.1|PREDICTED: Glycine max acyl-coenzyme A oxidase 2, peroxisomal-like (LOC100799226), mRNA	XM_003525015	0	91	1658.58	1179	1075	Glyma05g31390.1	PF01756,PF02770,PF00441	PTHR10909,PTHR10909:SF94	KOG0135	1.3.3.6	K00232	GO:0016627,GO:0055114,GO:0003997,GO:0006635,GO:0005777,GO:0003995	acyl-CoA oxidase 2	AT5G65110	PF01756,PF02770,PF00441	PTHR10909,PTHR10909:SF94	KOG0135	1.3.3.6	K00232	GO:0005777,GO:0001676,GO:0006635,GO:0003997,GO:0016627,GO:0055114,GO:0003995	acyl-coenzyme A oxidase, putative, expressed
487	LAGI02_487	2732	Medicago truncatula clone JCVI-FLMt-8C13 unknown mRNA	gi|388520488|gb|BT148512.1|Medicago truncatula clone JCVI-FLMt-8C13 unknown mRNA	BT148512	2.55895e-143	85	520.657	453	386	Glyma04g04770.2	PF00156	PTHR11776	KOG1712	2.4.2.7	K00759	GO:0009116	adenine phosphoribosyl transferase 1	AT1G27450	PF00156	PTHR11776	KOG1712	2.4.2.7	K00759	GO:0005829,GO:0005886,GO:0009505,GO:0009507,GO:0006168,GO:0046686,GO:0003999,GO:0009116	phosphoribosyl transferase, putative, expressed
488	LAGI02_488	2729	glycine max dna cross-link repair protein snm1-like mrna	gi|356560409|ref|XM_003548437.1|PREDICTED: Glycine max DNA cross-link repair protein SNM1-like (LOC100790844), mRNA	XM_003548437	0	80	1535.95	1709	1377	Glyma16g05020.1	PF07522	PTHR23240:SF1,PTHR23240	KOG1361	x	x	x	DNA repair metallo-beta-lactamase family protein	x	x	x	x	x	x	x	x
489	LAGI02_489	2727	glycine max probable -trehalose-phosphate synthase	gi|356547790|ref|XM_003542244.1|PREDICTED: Glycine max probable alpha,alpha-trehalose-phosphate synthase [UDP-forming] 11-like (LOC100789206), mRNA	XM_003542244	0	79	1658.58	1901	1511	Glyma17g07530.2	PF02358,PF00982	PTHR10788	KOG1050	x	x	GO:0003824,GO:0005992	trehalose phosphatase/synthase 11	x	x	x	x	x	x	x	x
490	LAGI02_490	2725	glycine max pyruvate kinase isozyme chloroplastic-like mrna	gi|356559691|ref|XM_003548083.1|PREDICTED: Glycine max pyruvate kinase isozyme G, chloroplastic-like (LOC100815822), mRNA	XM_003548083	0	87	2192.38	1784	1558	Glyma20g30430.1	PF00224,PF02887	PTHR11817	KOG2323	x	x	GO:0000287,GO:0004743,GO:0030955,GO:0006096	plastidic pyruvate kinase beta subunit 1	AT5G52920	PF00224,PF02887	PTHR11817	KOG2323	2.7.1.40	K00873	GO:0005739,GO:0009507,GO:0009570,GO:0006096,GO:0006629,GO:0006633,GO:0046686,GO:0048316,GO:0004743,GO:0000287,GO:0030955	pyruvate kinase, putative, expressed
491	LAGI02_491	2722	glycine max potassium channel skor-like mrna	gi|356552002|ref|XM_003544313.1|PREDICTED: Glycine max potassium channel SKOR-like (LOC100814385), mRNA	XM_003544313	5.27517e-152	92	549.51	372	345	Glyma14g39330.1	PF00520,PF11834,PF00023,PF00027	PTHR10217:SF6,PTHR10217	KOG0498	x	x	GO:0005515,GO:0005216,GO:0006811,GO:0055085,GO:0016020	STELAR K+ outward rectifier	x	x	x	x	x	x	x	x
492	LAGI02_492	2720	medicago truncatula serine carboxypeptidase-like protein complete cds	gi|356546523|ref|XM_003541628.1|PREDICTED: Glycine max serine carboxypeptidase-like 12-like (LOC100792006), mRNA	XM_003541628	0	81	728.044	769	629	Glyma15g09700.1	PF00450	PTHR11802,PTHR11802:SF7	KOG1282	2.3.1.91,3.4.16.-	K09756	GO:0004185,GO:0006508	serine carboxypeptidase-like 19	AT3G12203	PF00450	PTHR11802,PTHR11802:SF7	KOG1282	x	x	GO:0012505,GO:0006508,GO:0004185	OsSCP44 - Putative Serine Carboxypeptidase homologue, expressed
493	LAGI02_493	2707	glycine max serine threonine-protein phosphatase 6 regulatory subunit 3-like mrna	gi|356550162|ref|XM_003543410.1|PREDICTED: Glycine max serine/threonine-protein phosphatase 6 regulatory subunit 1-like, transcript variant 1 (LOC100802276), mRNA	XM_003543410	0	84	2940.78	2638	2236	Glyma13g40050.1	PF04499	PTHR12634:SF8,PTHR12634	KOG2073	x	x	x	SIT4 phosphatase-associated family protein	AT1G07990	PF04499	PTHR12634	KOG2073	x	x	GO:0012505,GO:0008150	SIT4 phosphatase-associated protein domain containing protein, expressed
494	LAGI02_494	2705	populus trichocarpa clone pop1- complete sequence	gi|356532470|ref|XM_003534748.1|PREDICTED: Glycine max probable WRKY transcription factor 14-like (LOC100805707), mRNA	XM_003534748	0	74	814.606	1193	890	Glyma09g03451.2	PF03106	x	x	x	x	GO:0003700,GO:0043565,GO:0006355	WRKY DNA-binding protein 14	AT1G30650	PF03106	x	x	x	x	GO:0005634,GO:0006355,GO:0003700,GO:0043565	WRKY37, expressed
495	LAGI02_495	2701	cicer arietinum uncharacterized loc101488801 transcript variant mrna	gi|356556597|ref|XM_003546563.1|PREDICTED: Glycine max uncharacterized protein LOC100775528 (LOC100775528), mRNA	XM_003546563	0	87	1198.72	981	854	Glyma15g24761.1	PF07887	x	x	x	x	x	Calmodulin-binding protein	AT2G24300	PF07887	x	x	x	x	GO:0008150,GO:0005516	calmodulin binding protein, putative, expressed
496	LAGI02_496	2698	af175275pisum sativum trans-cinnamic acid hydroxylase cyp73a9-v1 partial cds	gi|9957080|gb|AF175275.1|AF175275Pisum sativum trans-cinnamic acid hydroxylase (CYP73A9) gene, CYP73A9-v1 allele, partial cds	AF175275	0	78	675.746	796	628	Glyma02g40290.1	PF00067	PTHR24298:SF44,PTHR24298	KOG0156	1.14.13.11	K00487	GO:0005506,GO:0009055,GO:0016705,GO:0020037,GO:0055114	cinnamate-4-hydroxylase	AT2G30490	PF00067	PTHR24298:SF44,PTHR24298	KOG0156	1.14.13.11	K00487	GO:0005783,GO:0005886,GO:0009505,GO:0016020,GO:0009416,GO:0009555,GO:0009611,GO:0009698,GO:0009699,GO:0009808,GO:0032502,GO:0040007,GO:0080167,GO:0016710,GO:0005506,GO:0009055,GO:0016705,GO:0020037,GO:0055114	cytochrome P450, putative, expressed
497	LAGI02_497	2698	glycine max ubiquitin-conjugating enzyme e2 22-like mrna	gi|356570383|ref|XM_003553321.1|PREDICTED: Glycine max ubiquitin-conjugating enzyme E2 22-like (LOC100801681), mRNA	XM_003553321	0	82	1021.99	1003	828	Glyma03g00650.3	PF00179	PTHR24067,PTHR24067:SF24	KOG0423	6.3.2.19	K10583	GO:0016881	ubiquitin-conjugating enzyme 22	AT5G05080	PF00179	PTHR24067,PTHR24067:SF24	KOG0423	6.3.2.19	K10583	GO:0005575,GO:0006511,GO:0004842,GO:0016881	ubiquitin-conjugating enzyme, putative, expressed
498	LAGI02_498	2688	glycine max gtpase-activating protein gyp7-like mrna	gi|356509189|ref|XM_003523286.1|PREDICTED: Glycine max GTPase-activating protein gyp7-like (LOC100793557), mRNA	XM_003523286	0	86	2039.09	1679	1458	Glyma04g41000.1	PF00566	PTHR22957:SF31,PTHR22957	KOG2197	x	x	GO:0005097,GO:0032313,GO:0005622	Ypt/Rab-GAP domain of gyp1p superfamily protein	AT5G53570	PF00566	PTHR22957,PTHR22957:SF31	KOG2197	x	x	GO:0005622,GO:0009507,GO:0032313,GO:0005097	TBC domain containing protein, expressed
499	LAGI02_499	2682	mitochondrial atp6 gene	gi|563542|emb|X82387.1|H.annuus mitochondrial atp6 gene (HA89)	X82387	0	93	1077.9	750	699	Glyma0950s00200.1	PF00119	PTHR11410	KOG4665	3.6.3.14	K02126	GO:0015078,GO:0015986,GO:0045263	ATPase, F0 complex, subunit A protein	AT2G07741	PF00119	PTHR11410	KOG4665	3.6.3.14	K02126	GO:0016020,GO:0045263,GO:0015986,GO:0015992,GO:0015078,GO:0046933	ATP synthase, A subunit family protein, putative, expressed
500	LAGI02_500	2678	cicer arietinum manganese-dependent adp-ribose cdp-alcohol diphosphatase-like transcript variant mrna	gi|356513641|ref|XM_003525472.1|PREDICTED: Glycine max manganese-dependent ADP-ribose/CDP-alcohol diphosphatase-like (LOC100780293), mRNA	XM_003525472	0	88	1245.61	975	861	Glyma05g02700.2	PF00149	PTHR16509	x	x	x	GO:0016787	Calcineurin-like metallo-phosphoesterase superfamily protein	x	x	x	x	x	x	x	x
501	LAGI02_501	2677	cucumis sativus ctp synthase-like mrna	gi|356500138|ref|XM_003518843.1|PREDICTED: Glycine max CTP synthase-like (LOC100778080), mRNA	XM_003518843	0	88	1404.31	1086	962	Glyma10g01840.1	PF00117,PF06418	PTHR11550	KOG2387	6.3.4.2	K01937	GO:0003883,GO:0006221,GO:0016787,GO:0006541	CTP synthase family protein	AT4G02120	PF00117,PF06418	PTHR11550	KOG2387	6.3.4.2	K01937	GO:0012505,GO:0006221,GO:0009218,GO:0003824,GO:0003883	CTP synthase, putative, expressed
502	LAGI02_502	2670	glycine max protein nsp-interacting kinase 1-like mrna	gi|356498121|ref|XM_003517854.1|PREDICTED: Glycine max protein NSP-INTERACTING KINASE 1-like (LOC100804283), mRNA	XM_003517854	0	88	2435.83	1866	1660	Glyma01g10100.1	PF00069,PF00560,PF08263	PTHR24420,PTHR24420:SF423	KOG1187	x	x	GO:0004672,GO:0005524,GO:0006468,GO:0005515	NSP-interacting kinase 2	AT3G25560	PF00069,PF00560,PF08263	PTHR24420,PTHR24420:SF423	KOG1187	x	x	GO:0012505,GO:0006468,GO:0004672,GO:0004674,GO:0005524,GO:0005515	BRASSINOSTEROID INSENSITIVE 1-associated receptor kinase 1 precursor, putative, expressed
503	LAGI02_503	2663	glycine max probable methyltransferase pmt8-like mrna	gi|356533681|ref|XM_003535341.1|PREDICTED: Glycine max probable methyltransferase PMT8-like (LOC100806600), mRNA	XM_003535341	0	86	2446.65	2083	1794	Glyma02g00550.1	PF03141	PTHR10108,PTHR10108:SF58	x	x	x	GO:0008168,GO:0008152	S-adenosyl-L-methionine-dependent methyltransferases superfamily protein	AT4G14360	PF03141	PTHR10108,PTHR10108:SF58	x	x	x	GO:0005794,GO:0006499,GO:0008168,GO:0008152	methyltransferase, putative, expressed
504	LAGI02_504	2663	medicago truncatula calcium-binding complete cds	gi|356559425|ref|XM_003547952.1|PREDICTED: Glycine max uncharacterized protein LOC100788191 (LOC100788191), mRNA	XM_003547952	0	85	735.257	630	541	Glyma16g01890.3	PF03372	PTHR12121,PTHR12121:SF15	KOG2338	x	x	x	Calcium-binding endonuclease/exonuclease/phosphatase family	x	x	x	x	x	x	x	x
505	LAGI02_505	2656	medicago truncatula non-lysosomal glucosylceramidase complete cds	gi|357440846|ref|XM_003590653.1|Medicago truncatula Non-lysosomal glucosylceramidase (MTR_1g072720) mRNA, complete cds	XM_003590653	0	84	1752.36	1571	1332	Glyma10g33610.1	PF04685,PF12215	PTHR12654	KOG2119	x	x	GO:0004348,GO:0006665,GO:0016021	Beta-glucosidase, GBA2 type family protein	AT3G24180	PF04685,PF12215	PTHR12654	KOG2119	x	x	GO:0005886,GO:0006665,GO:0006680,GO:0003824,GO:0004348,GO:0016021	non-lysosomal glucosylceramidase, putative, expressed
506	LAGI02_506	2647	lotus japonicus genomic chromosome clone: complete sequence	gi|189162447|dbj|AP009670.1|Lotus japonicus genomic DNA, chromosome 6, clone: LjT16B20, TM0367, complete sequence	AP009670	2.3334e-23	91	122.112	85	78	Glyma19g06080.1	x	PTHR13946,PTHR13946:SF17	KOG3438	x	x	x	RNApolymerase 14 kDa subunit	x	x	x	x	x	x	x	x
507	LAGI02_507	2641	medicago truncatula clone mth2- complete sequence	gi|292682963|dbj|AK339515.1|Lotus japonicus cDNA, clone: LjFL3-018-CH06, HTC	AK339515	1.90654e-157	79	567.544	629	503	Glyma13g34520.1	PF01453	PTHR11795,PTHR11795:SF317	x	x	x	GO:0005529	D-mannose binding lectin protein with Apple-like carbohydrate-binding domain	x	x	x	x	x	x	x	x
508	LAGI02_508	2636	cicer arietinum uncharacterized loc101506479 mrna	gi|502093910|ref|XM_004490035.1|PREDICTED: Cicer arietinum uncharacterized LOC101506479 (LOC101506479), mRNA	XM_004490035	5.45004e-82	92	316.876	215	199	Glyma02g12210.1	PF06127	x	KOG3292	x	x	x	Protein of unknown function (DUF962)	x	x	x	x	x	x	x	x
510	LAGI02_510	2626	cicer arietinum cellulose synthase-like protein h1-like transcript variant mrna	gi|357453330|ref|XM_003596894.1|Medicago truncatula Cellulose synthase-like protein H1 (MTR_2g087900) mRNA, complete cds	XM_003596894	0	81	2113.03	2243	1817	Glyma12g31780.1	PF03552	PTHR13301,PTHR13301:SF25	x	x	x	GO:0016760,GO:0030244,GO:0016020	cellulose synthase-like B4	x	x	x	x	x	x	x	x
511	LAGI02_511	2615	cicer arietinum transcriptional corepressor leunig-like transcript variant mrna	gi|356507763|ref|XM_003522586.1|PREDICTED: Glycine max transcriptional corepressor LEUNIG-like, transcript variant 2 (LOC100816263), mRNA	XM_003522586	0	90	1388.08	1022	921	Glyma06g07580.1	PF00400,PF08513	PTHR22847	KOG0266	x	x	GO:0005515	LisH dimerisation motif;WD40/YVTN repeat-like-containing domain	AT4G32551	PF00400,PF08513	PTHR22847	KOG0266	x	x	GO:0005634,GO:0009908,GO:0016481,GO:0016564,GO:0046982,GO:0005515	transcriptional corepressor LEUNIG, putative, expressed
512	LAGI02_512	2598	lotus japonicus clone: 2-020- htc	gi|356539025|ref|XM_003537953.1|PREDICTED: Glycine max uncharacterized protein LOC100814843 (LOC100814843), mRNA	XM_003537953	0	78	1425.95	1669	1314	Glyma11g15000.1	PF00650	PTHR10174:SF3,PTHR10174	KOG1471	x	x	x	SEC14 cytosolic factor family protein / phosphoglyceride transfer family protein	x	x	x	x	x	x	x	x
513	LAGI02_513	2597	glycine max serine threonine-protein phosphatase pp2a catalytic subunit-like mrna	gi|356505472|ref|XM_003521467.1|PREDICTED: Glycine max serine/threonine-protein phosphatase PP2A catalytic subunit-like (LOC100807329), mRNA	XM_003521467	0	89	1355.62	1075	958	Glyma19g39170.3	PF00149	PTHR11668:SF21,PTHR11668	KOG0371	3.1.3.16	K04382	GO:0016787	protein phosphatase 2A-4	AT2G42500	PF00149	PTHR11668,PTHR11668:SF21	x	3.1.3.16	K04382	GO:0005634,GO:0005737,GO:0005886,GO:0008150,GO:0004722,GO:0016787	OsPP2Ac-5 - Phosphatase 2A isoform 5 belonging to family 2, expressed
514	LAGI02_514	2587	glycine max adenylate kinase b-like mrna	gi|356513666|ref|XM_003525484.1|PREDICTED: Glycine max cyclin-dependent kinase G-2-like (LOC100788840), mRNA	XM_003525484	9.02306e-149	82	538.69	549	453	Glyma05g03110.7	PF00069	PTHR24056:SF86,PTHR24056	KOG0663	x	x	GO:0004672,GO:0005524,GO:0006468	Protein kinase superfamily protein	AT1G67580	PF00069	PTHR24056,PTHR24056:SF86	KOG0663	2.7.11.22	K08818	GO:0005829,GO:0006468,GO:0004672,GO:0004674,GO:0005524,GO:0016301	cyclin-dependent kinase G-2, putative, expressed
515	LAGI02_515	2581	tsa: jatropha curcas -ck_1a transcribed rna sequence	gi|502125743|ref|XM_004498990.1|PREDICTED: Cicer arietinum uncharacterized LOC101503203 (LOC101503203), mRNA	XM_004498990	0	78	1826.3	2254	1763	Glyma04g04220.3	PF00097	PTHR14155:SF18,PTHR14155	x	x	x	x	RING/U-box superfamily protein	x	x	x	x	x	x	x	x
517	LAGI02_517	2579	cicer arietinum nuclear pore complex protein nup98-nup96-like transcript variant mrna	gi|502116628|ref|XM_004495466.1|PREDICTED: Cicer arietinum nuclear pore complex protein Nup98-Nup96-like (LOC101495532), transcript variant X8, mRNA	XM_004495466	0	87	704.6	575	501	Glyma13g33910.3	PF04096	PTHR23198	KOG0845	x	x	GO:0006810,GO:0005643	Nucleoporin autopeptidase	AT1G59660	PF04096	PTHR23198	KOG0845	x	x	GO:0005643,GO:0009507,GO:0006810,GO:0005215	OsNucAP3 - Putative Nucleoporin Autopeptidase homologue, expressed
518	LAGI02_518	2578	glycine max u-box domain-containing protein 10-like mrna	gi|356575521|ref|XM_003555841.1|PREDICTED: Glycine max U-box domain-containing protein 10-like (LOC100811123), mRNA	XM_003555841	0	88	1626.12	1328	1170	Glyma07g33980.1	PF00514,PF04564	PTHR23315,PTHR23315:SF32	x	x	x	GO:0005515,GO:0004842,GO:0016567,GO:0000151	ARM repeat superfamily protein	x	x	x	x	x	x	x	x
519	LAGI02_519	2565	cicer arietinum proline dehydrogenase mitochondrial-like mrna	gi|356573858|ref|XM_003555025.1|PREDICTED: Glycine max proline dehydrogenase 2, mitochondrial-like (LOC100800978), mRNA	XM_003555025	0	85	746.078	649	556	Glyma13g07110.2	PF01619	PTHR13914	KOG0186	1.5.99.8	K00318	GO:0004657,GO:0006537,GO:0006562,GO:0055114	Methylenetetrahydrofolate reductase family protein	x	x	x	x	x	x	x	x
520	LAGI02_520	2557	medicago truncatula sec14 cytosolic factor complete cds	gi|356545142|ref|XM_003540956.1|PREDICTED: Glycine max uncharacterized protein LOC100784405 (LOC100784405), mRNA	XM_003540956	0	85	2132.87	1878	1601	Glyma12g04453.1	PF03765,PF00650	PTHR23324:SF5,PTHR23324	KOG1471	x	x	x	Sec14p-like phosphatidylinositol transfer family protein	AT4G39170	PF03765,PF00650	PTHR23324,PTHR23324:SF5	KOG1471	x	x	GO:0005886,GO:0006810,GO:0005215,GO:0008526	expressed protein
521	LAGI02_521	2552	cicer arietinum probable lrr receptor-like serine threonine-protein kinase at1g56130-like transcript variant mrna	gi|502177159|ref|XM_004515964.1|PREDICTED: Cicer arietinum probable LRR receptor-like serine/threonine-protein kinase At1g56130-like (LOC101509510), transcript variant X4, mRNA	XM_004515964	0	81	971.499	1062	862	Glyma08g25560.1	PF00069	PTHR24420,PTHR24420:SF679	KOG1187	x	x	GO:0004672,GO:0005524,GO:0006468	Protein kinase superfamily protein	x	x	x	x	x	x	x	x
522	LAGI02_522	2546	cicer arietinum otu domain-containing protein ddb_g0284757-like transcript variant mrna	gi|388497541|gb|BT137042.1|Lotus japonicus clone JCVI-FLLj-17C6 unknown mRNA	BT137042	1.32226e-70	89	279.005	209	188	Glyma02g07620.1	PF02338	PTHR12419	x	x	x	x	Cysteine proteinases superfamily protein	AT3G02070	PF02338	PTHR12419	x	x	x	GO:0005575,GO:0008150,GO:0008234	OTU-like cysteine protease family protein, putative, expressed
523	LAGI02_523	2545	cicer arietinum chaperone protein chloroplastic-like transcript variant mrna	gi|356516494|ref|XM_003526881.1|PREDICTED: Glycine max chaperone protein ClpC, chloroplastic-like (LOC100804035), mRNA	XM_003526881	0	91	3209.48	2253	2065	Glyma06g17360.1	PF00004,PF07724,PF10431,PF02861,PF02151	PTHR11638:SF19,PTHR11638	KOG1051	x	K03696	GO:0005524,GO:0008134,GO:0006355,GO:0005515,GO:0019538,GO:0016887,GO:0006289,GO:0004518,GO:0003677	CLPC homologue 1	AT5G50920	PF02861,PF02151,PF00004,PF07724,PF10431	PTHR11638:SF19,PTHR11638	KOG1051	x	K03696	GO:0005618,GO:0005739,GO:0009507,GO:0009532,GO:0009535,GO:0009570,GO:0009941,GO:0031897,GO:0009658,GO:0010380,GO:0045036,GO:0045037,GO:0004176,GO:0005524,GO:0016887,GO:0019538,GO:0005515,GO:0006289,GO:0004518,GO:0003677	ATP-dependent Clp protease ATP-binding subunit clpA homolog CD4B,chloroplast precursor, putative, expressed
524	LAGI02_524	2543	glycine max uncharacterized loc100795867 mrna	gi|403044107|ref|NM_001255831.2|Glycine max uncharacterized LOC100795867 (LOC100795867), mRNA	NM_001255831	0	77	857.886	1077	837	Glyma04g04710.1	PF09177	x	x	x	x	GO:0048193,GO:0016020	Syntaxin/t-SNARE family protein	x	x	x	x	x	x	x	x
525	LAGI02_525	2541	glycine max zinc finger ccch domain-containing protein 17-like mrna	gi|356528169|ref|XM_003532630.1|PREDICTED: Glycine max zinc finger CCCH domain-containing protein 17-like (LOC100787836), mRNA	XM_003532630	0	78	1754.16	2152	1679	Glyma05g26620.1	x	PTHR11224,PTHR11224:SF27	KOG4791	x	x	x	CCCH-type zinc finger family protein	AT2G02160	x	PTHR11224:SF27,PTHR11224	KOG4791	x	x	GO:0005575,GO:0008150,GO:0003676,GO:0008270	zinc finger C-x8-C-x5-C-x3-H type family protein, expressed
526	LAGI02_526	2539	glycine max peroxisomal acyl-coenzyme a oxidase 1-like mrna	gi|356497120|ref|XM_003517363.1|PREDICTED: Glycine max peroxisomal acyl-coenzyme A oxidase 1-like (LOC100810829), mRNA	XM_003517363	0	87	1889.41	1542	1346	Glyma11g03800.1	PF01756,PF02770	PTHR10909,PTHR10909:SF11	KOG0136	1.3.3.6	K00232	GO:0003997,GO:0006635,GO:0055114,GO:0005777,GO:0003995	acyl-CoA oxidase 1	AT4G16760	PF01756,PF02770	PTHR10909,PTHR10909:SF11	KOG0136	1.3.3.6	K00232	GO:0005777,GO:0001676,GO:0002213,GO:0006635,GO:0009555,GO:0009611,GO:0009620,GO:0009695,GO:0046686,GO:0003997,GO:0055114,GO:0003995	acyl-coenzyme A oxidase 1.2, peroxisomal, putative, expressed
527	LAGI02_527	2537	glycine max exocyst complex component sec3a-like mrna	gi|502125904|ref|XM_004499053.1|PREDICTED: Cicer arietinum exocyst complex component SEC3A-like (LOC101496872), mRNA	XM_004499053	0	89	1415.13	1086	969	Glyma09g18840.1	PF09763	PTHR16092:SF13,PTHR16092	KOG2148	x	x	x	exocyst complex component sec3A	AT1G47550	PF09763	PTHR16092:SF13,PTHR16092	KOG2148	x	x	GO:0000145,GO:0005886,GO:0008150	roothairless 1, putative, expressed
528	LAGI02_528	2535	tsa: jatropha curcas -ck_1a transcribed rna sequence	gi|226425242|gb|FJ227950.1|Arachis hypogaea cultivar Luhua-14 alpha-carboxyltransferase 2 (accA2) mRNA, complete cds	FJ227950	0	80	1489.07	1617	1300	Glyma18g42280.1	PF03255	PTHR22855:SF3,PTHR22855	x	6.4.1.2	K01962	GO:0016874,GO:0003989,GO:0006633,GO:0009317	acetyl Co-enzyme a carboxylase carboxyltransferase alpha subunit	AT2G38040	PF03255	PTHR22855:SF3,PTHR22855	x	6.4.1.2	K01962	GO:0009317,GO:0009507,GO:0009570,GO:0009941,GO:0016020,GO:0006633,GO:0003989	x
529	LAGI02_529	2534	cucumis sativus synaptotagmin-3-like mrna	gi|356535624|ref|XM_003536297.1|PREDICTED: Glycine max tricalbin-2-like (LOC100813029), mRNA	XM_003536297	0	85	1658.58	1438	1229	Glyma10g35410.1	PF00168	PTHR10774:SF2,PTHR10774	x	x	x	GO:0005515	Calcium-dependent lipid-binding (CaLB domain) family protein	x	x	x	x	x	x	x	x
530	LAGI02_530	2532	cicer arietinum e3 ubiquitin-protein ligase rglg1-like transcript variant mrna	gi|502137076|ref|XM_004502902.1|PREDICTED: Cicer arietinum E3 ubiquitin-protein ligase RGLG1-like (LOC101493104), transcript variant X1, mRNA	XM_004502902	0	82	1370.04	1330	1100	Glyma04g38830.2	PF07002	PTHR10857:SF11,PTHR10857	KOG4172	x	x	x	Copine (Calcium-dependent phospholipid-binding protein) family	x	x	x	x	x	x	x	x
531	LAGI02_531	2513	glycine max protein phosphatase 2c 16-like mrna	gi|356514680|ref|XM_003525984.1|PREDICTED: Glycine max protein phosphatase 2C 16-like (LOC100803321), mRNA	XM_003525984	0	78	1804.66	2145	1681	Glyma06g05670.2	PF00481	PTHR13832:SF115,PTHR13832	KOG0698	3.1.3.16	K14497	GO:0003824	homology to ABI1	x	x	x	x	x	x	x	x
532	LAGI02_532	2513	glycine max abc transporter i family member chloroplastic-like mrna	gi|356571562|ref|XM_003553898.1|PREDICTED: Glycine max ABC transporter I family member 11, chloroplastic-like (LOC100799365), mRNA	XM_003553898	1.06826e-128	89	471.966	359	320	Glyma19g26470.1	PF00005	PTHR24220:SF117,PTHR24220	x	x	x	GO:0005524,GO:0016887	non-intrinsic ABC protein 14	x	x	x	x	x	x	x	x
533	LAGI02_533	2510	medicago truncatula clone mth2- complete sequence	gi|502143106|ref|XM_004505163.1|PREDICTED: Cicer arietinum ferredoxin--nitrite reductase, chloroplastic-like (LOC101501715), mRNA	XM_004505163	0	87	1371.85	1106	968	Glyma07g33570.1	PF03460,PF01077	PTHR11493,PTHR11493:SF37	KOG0560	1.7.7.1	K00366	GO:0016491,GO:0020037,GO:0051536,GO:0055114	nitrite reductase 1	AT2G15620	PF03460,PF01077	PTHR11493:SF37,PTHR11493	KOG0560	1.7.7.1	K00366	GO:0005739,GO:0009507,GO:0009570,GO:0016020,GO:0048046,GO:0009651,GO:0010167,GO:0047889,GO:0050421,GO:0016491,GO:0020037,GO:0051536,GO:0055114	ferredoxin--nitrite reductase, putative, expressed
534	LAGI02_534	2500	glycine max beta-glucosidase 24-like mrna	gi|351722467|ref|NM_001250572.1|Glycine max isoflavone conjugate-specific beta-glucosidase (ICHG), mRNA >gi|115529200|dbj|AB259819.1| Glycine max GmICHG mRNA for isoflavone conjugate-specific beta-glucosidase, complete cds	NM_001250572	4.51852e-127	84	466.555	416	353	Glyma12g05770.2	PF00232	PTHR10353	KOG0626	x	x	GO:0004553,GO:0005975	beta glucosidase 12	AT5G24550	PF00232	PTHR10353	KOG0626	3.2.1.-	K01238	GO:0012505,GO:0051707,GO:0003824,GO:0004553,GO:0043169,GO:0005975	Os6bglu24 - beta-glucosidase homologue, similar to G. max isohydroxyurate hydrolase, expressed
535	LAGI02_535	2499	glycine max c2-h2 zinc finger protein complete cds	gi|168472662|gb|EU418733.1|Glycine max C2-H2 zinc finger protein (STOP1) gene, complete cds	EU418733	0	79	1328.57	1513	1208	Glyma16g27280.1	PF00096	PTHR10593:SF10,PTHR10593	x	x	x	GO:0008270,GO:0005622	C2H2 and C2HC zinc fingers superfamily protein	AT1G34370	PF12171	PTHR10593:SF10,PTHR10593	x	x	x	GO:0005634,GO:0010044,GO:0010447,GO:0045449,GO:0003676,GO:0003700,GO:0008270,GO:0005622	ZOS1-18 - C2H2 zinc finger protein, expressed
536	LAGI02_536	2496	cicer arietinum probable receptor protein kinase tmk1-like mrna	gi|223452322|gb|FJ014735.1|Glycine max clone cw53 receptor-like kinase mRNA, complete cds	FJ014735	0	87	1213.15	972	852	Glyma08g11350.1	PF00069,PF00560,PF08263	PTHR24420	KOG1187	x	x	GO:0004672,GO:0005524,GO:0006468,GO:0005515	Leucine-rich repeat protein kinase family protein	AT3G23750	PF00069,PF00560,PF08263	PTHR24420,PTHR24420:SF467	KOG1187	x	x	GO:0005886,GO:0006468,GO:0004672,GO:0004674,GO:0005524,GO:0005515	receptor protein kinase TMK1 precursor, putative, expressed
537	LAGI02_537	2496	medicago truncatula adenosylhomocysteinase complete cds	gi|5917802|gb|AF185635.1|AF185635Lupinus luteus S-adenosyl-L-homocysteinase (SHH) mRNA, complete cds	AF185635	0	88	1416.93	1079	960	Glyma05g28480.1	PF00670,PF05221	PTHR23420	KOG1370	3.3.1.1	K01251	GO:0016616,GO:0048037,GO:0055114,GO:0004013,GO:0006730,GO:0004455,GO:0008652	S-adenosyl-L-homocysteine hydrolase	AT3G23810	PF00670,PF05221	PTHR23420	KOG1370	3.3.1.1	K01251	GO:0005773,GO:0005886,GO:0016020,GO:0006730,GO:0004013	erythronate-4-phosphate dehydrogenase, putative, expressed
538	LAGI02_538	2492	glycine max zinc finger ccch domain-containing protein zfn-like mrna	gi|356535245|ref|XM_003536111.1|PREDICTED: Glycine max zinc finger CCCH domain-containing protein ZFN-like (LOC100802536), mRNA	XM_003536111	0	84	1887.61	1696	1436	Glyma09g38650.1	PF00642	PTHR12506,PTHR12506:SF11	KOG1677	x	x	GO:0003676,GO:0008270	zinc finger protein 1	AT3G02830	PF00642	PTHR12506,PTHR12506:SF11	KOG1677	x	x	GO:0008150,GO:0003676,GO:0003677,GO:0004518,GO:0008270	zinc finger C-x8-C-x5-C-x3-H type family protein, expressed
539	LAGI02_539	2473	glycine max f-box lrr-repeat protein 14-like mrna	gi|356562919|ref|XM_003549668.1|PREDICTED: Glycine max F-box/LRR-repeat protein 14-like (LOC100788394), mRNA	XM_003549668	0	90	702.797	517	466	Glyma13g23240.1	x	PTHR23125:SF33,PTHR23125	KOG1947	x	x	x	Leucine-rich repeat family protein	x	x	x	x	x	x	x	x
540	LAGI02_540	2463	glycine max elongation factor 2-like mrna	gi|356525773|ref|XM_003531450.1|PREDICTED: Glycine max elongation factor 2-like (LOC100804251), mRNA	XM_003531450	0	89	2720.77	2061	1840	Glyma08g18110.1	PF03144,PF00679,PF03764,PF00009	PTHR23115,PTHR23115:SF4	KOG0469	3.6.5.3	K03234	GO:0003924,GO:0005525	Ribosomal protein S5/Elongation factor G/III/V family protein	AT1G56070	PF03144,PF00679,PF03764,PF00009	PTHR23115,PTHR23115:SF4	KOG0469	3.6.5.3	K03234	GO:0005730,GO:0005829,GO:0005886,GO:0009507,GO:0016020,GO:0009409,GO:0003746,GO:0005507,GO:0008135,GO:0003924,GO:0005525	elongation factor, putative, expressed
541	LAGI02_541	2462	glycine max strain williams 82 clone complete sequence	gi|356544067|ref|XM_003540429.1|PREDICTED: Glycine max uncharacterized protein LOC100800452 (LOC100800452), mRNA	XM_003540429	0	79	1701.86	1946	1544	Glyma12g35670.1	PF10591,PF01699	PTHR10891,PTHR10891:SF44	KOG0027	x	x	GO:0055085,GO:0016021,GO:0005509,GO:0007165,GO:0005578	sodium/calcium exchanger family protein / calcium-binding EF hand family protein	x	x	x	x	x	x	x	x
542	LAGI02_542	2462	cicer arietinum pyruvate cytosolic isozyme-like mrna	gi|388517046|gb|BT146791.1|Lotus japonicus clone JCVI-FLLj-21I11 unknown mRNA	BT146791	2.02153e-112	87	417.864	336	294	Glyma10g34490.1	PF00224,PF02887	PTHR11817	KOG2323	x	x	GO:0000287,GO:0004743,GO:0030955,GO:0006096	Pyruvate kinase family protein	x	x	x	x	x	x	x	x
543	LAGI02_543	2460	glycine max sodium-coupled neutral amino acid transporter 4-like mrna	gi|139096596|gb|AC172743.3|Medicago truncatula chromosome 2 BAC clone mth2-26c15, complete sequence	AC172743	0	84	1481.85	1340	1133	Glyma15g00870.1	PF01490	PTHR22950	KOG1305	x	x	x	Transmembrane amino acid transporter family protein	x	x	x	x	x	x	x	x
544	LAGI02_544	2449	cicer arietinum uncharacterized loc101488801 transcript variant mrna	gi|356547542|ref|XM_003542123.1|PREDICTED: Glycine max uncharacterized protein LOC100790087 (LOC100790087), mRNA	XM_003542123	0	85	2493.54	2175	1867	Glyma17g07290.3	PF07887	x	x	x	K02183	x	Calmodulin-binding protein	x	x	x	x	x	x	x	x
545	LAGI02_545	2447	glycine max v-type proton atpase 116 kda subunit a isoform 1-like mrna	gi|356558432|ref|XM_003547463.1|PREDICTED: Glycine max V-type proton ATPase 116 kDa subunit a isoform 1-like (LOC100793301), mRNA	XM_003547463	0	85	2277.14	2084	1772	Glyma13g40430.3	PF01496	PTHR11629,PTHR11629:SF11	KOG2189	x	x	GO:0015078,GO:0015991,GO:0033177	vacuolar proton ATPase A1	AT2G28520	PF01496	PTHR11629,PTHR11629:SF11	KOG2189	3.6.3.14	K02154	GO:0005773,GO:0012510,GO:0015986,GO:0016887,GO:0015078,GO:0015991,GO:0033177	vacuolar ATP synthase 98 kDa subunit, putative, expressed
546	LAGI02_546	2427	glycine max calcium-dependent protein kinase 9-like mrna	gi|502128749|ref|XM_004500010.1|PREDICTED: Cicer arietinum calcium-dependent protein kinase isoform 2-like (LOC101511771), mRNA	XM_004500010	0	86	664.926	555	480	Glyma18g11030.2	PF00036,PF00069	PTHR24347:SF13,PTHR24347	KOG0032	2.7.11.1	K13412	GO:0004672,GO:0005524,GO:0006468	calmodulin-domain protein kinase 9	AT1G50700	PF00069,PF00036	PTHR24347,PTHR24347:SF13	KOG0032	2.7.11.1	K13412	GO:0005575,GO:0006468,GO:0006499,GO:0004672,GO:0004674,GO:0004683,GO:0005509,GO:0005524,GO:0016301	CAMK_CAMK_like.33 - CAMK includes calcium/calmodulin depedent protein kinases, expressed
547	LAGI02_547	2426	cicer arietinum uncharacterized loc101511845 mrna	gi|356545738|ref|XM_003541245.1|PREDICTED: Glycine max uncharacterized protein LOC100775655 (LOC100775655), mRNA	XM_003541245	0	79	2179.76	2413	1925	Glyma15g18840.3	x	x	x	x	x	x	x	AT4G29790	x	x	x	x	x	GO:0003674	expressed protein
548	LAGI02_548	2422	cicer arietinum e3 sumo-protein ligase siz1-like transcript variant mrna	gi|356539119|ref|XM_003538000.1|PREDICTED: Glycine max E3 SUMO-protein ligase SIZ1-like (LOC100793735), mRNA	XM_003538000	0	87	645.089	518	454	Glyma11g15880.2	PF02037,PF02891,PF00628	PTHR10782:SF4,PTHR10782	KOG2169	x	x	GO:0005515,GO:0003676,GO:0008270	DNA-binding protein with MIZ/SP-RING zinc finger, PHD-finger and SAP domain	AT5G60410	PF00628,PF02037,PF02891	PTHR10782:SF4,PTHR10782	KOG2169	x	x	GO:0005634,GO:0009787,GO:0009870,GO:0009910,GO:0010337,GO:0016049,GO:0040008,GO:0050826,GO:0051301,GO:2000070,GO:0003677,GO:0019789,GO:0005515,GO:0003676,GO:0008270	ATSIZ1/SIZ1, putative, expressed
550	LAGI02_550	2402	glycine max pleiotropic drug resistance protein 3-like mrna	gi|356564671|ref|XM_003550527.1|PREDICTED: Glycine max pleiotropic drug resistance protein 3-like (LOC100819411), mRNA	XM_003550527	0	89	1292.5	959	862	Glyma17g04350.2	PF01061,PF08370,PF00005	PTHR19241,PTHR19241:SF10	KOG0065	x	x	GO:0005524,GO:0016887,GO:0016020	pleiotropic drug resistance 9	AT4G15230	PF01061,PF08370,PF00005	PTHR19241,PTHR19241:SF10	KOG0065	x	x	GO:0016020,GO:0006810,GO:0006855,GO:0042626,GO:0005524,GO:0016887	pleiotropic drug resistance protein 15, putative, expressed
551	LAGI02_551	2400	glycine max u-box domain-containing protein 43-like mrna	gi|356518650|ref|XM_003527944.1|PREDICTED: Glycine max U-box domain-containing protein 43-like (LOC100818273), mRNA	XM_003527944	0	82	1581.04	1529	1268	Glyma06g13730.2	PF00514,PF04564	PTHR23315:SF7,PTHR23315	x	x	x	GO:0005515,GO:0004842,GO:0016567,GO:0000151	ARM repeat superfamily protein	x	x	x	x	x	x	x	x
552	LAGI02_552	2397	x	x	x	x	x	x	x	x	Glyma10g38940.1	PF03079	PTHR23418	KOG2107	1.13.11.53,1.13.11.54	K08967	GO:0010309,GO:0055114	RmlC-like cupins superfamily protein	x	x	x	x	x	x	x	x
553	LAGI02_553	2391	glycine max cysteinyl-trna synthetase-like mrna	gi|356536299|ref|XM_003536629.1|PREDICTED: Glycine max cysteinyl-tRNA synthetase-like (LOC100812332), mRNA	XM_003536629	0	88	791.162	617	545	Glyma10g41880.4	PF01406	PTHR10890	x	x	x	GO:0000166,GO:0004812,GO:0005524,GO:0006418,GO:0005737,GO:0006423,GO:0006412,GO:0004817	Cysteinyl-tRNA synthetase, class Ia family protein	AT5G38830	PF01406	x	KOG2007	6.1.1.16	K01883	GO:0005737,GO:0006423,GO:0046686,GO:0000166,GO:0004817,GO:0005524,GO:0006412	cysteinyl-tRNA synthetase, putative, expressed
554	LAGI02_554	2381	glycine max importin subunit alpha-1-like mrna	gi|356564580|ref|XM_003550482.1|PREDICTED: Glycine max importin subunit alpha-1-like (LOC100792804), mRNA	XM_003550482	0	82	1983.19	1959	1623	Glyma17g03430.1	PF00514,PF01749	PTHR23316	KOG0166	x	x	GO:0005515,GO:0008565,GO:0006606,GO:0005634,GO:0005737,GO:0006886,GO:0005643	importin alpha isoform 1	AT4G16143	PF00514,PF01749	PTHR23316	KOG0166	x	x	GO:0005730,GO:0005829,GO:0006606,GO:0005488,GO:0008565,GO:0005515,GO:0005634,GO:0005737,GO:0006886,GO:0005643	importin subunit alpha, putative, expressed
555	LAGI02_555	2377	glycine max uncharacterized loc100306121 mrna	gi|351725864|ref|NM_001250946.1|Glycine max uncharacterized LOC100306121 (LOC100306121), mRNA >gi|255627616|gb|BT090077.1| Soybean clone JCVI-FLGm-3H1 unknown mRNA	NM_001250946	1.07982e-96	87	365.567	290	255	Glyma06g12260.1	PF00717	PTHR12383:SF1,PTHR12383	KOG0171	x	x	x	plastidic type i signal peptidase 1	x	x	x	x	x	x	x	x
556	LAGI02_556	2376	glycine max serine threonine-protein phosphatase 2a 65 kda regulatory subunit a beta isoform-like mrna	gi|356575523|ref|XM_003555842.1|PREDICTED: Glycine max serine/threonine-protein phosphatase 2A 65 kDa regulatory subunit A beta isoform-like (LOC100811658), mRNA	XM_003555842	0	91	1198.72	854	779	Glyma20g24790.1	PF02985	PTHR10648:SF4,PTHR10648	KOG0211	x	K03456	GO:0005515	protein phosphatase 2A subunit A2	AT1G13320	PF02985	PTHR10648:SF4,PTHR10648	KOG0211	x	K03456	GO:0000159,GO:0005618,GO:0005886,GO:0042325,GO:0005488,GO:0008601,GO:0005515	HEAT repeat family protein, putative, expressed
557	LAGI02_557	2370	x	x	x	x	x	x	x	x	-	-	-	-	-	-	-	-	x	x	x	x	x	x	x	x
558	LAGI02_558	2360	glycine max probable serine threonine-protein kinase drkb-like mrna	gi|356555469|ref|XM_003546006.1|PREDICTED: Glycine max probable serine/threonine-protein kinase drkB-like (LOC100790126), mRNA	XM_003546006	7.70511e-124	86	455.735	380	329	Glyma15g09490.1	PF00023,PF00069	PTHR23257,PTHR23257:SF89	KOG0192	x	x	GO:0005515,GO:0004672,GO:0005524,GO:0006468	Integrin-linked protein kinase family	x	x	x	x	x	x	x	x
559	LAGI02_559	2359	x	x	x	x	x	x	x	x	Glyma04g40670.4	x	x	x	x	x	x	x	x	x	x	x	x	x	x	x
560	LAGI02_560	2352	cicer arietinum lon peptidase n-terminal domain and ring finger protein 3-like transcript variant mrna	gi|403044229|ref|NM_001250665.2|Glycine max uncharacterized LOC100306616 (LOC100306616), mRNA	NM_001250665	1.93662e-36	68	165.393	364	248	Glyma11g11050.1	PF00097	PTHR23041:SF16,PTHR23041	KOG0320	x	x	x	RING/U-box superfamily protein	x	x	x	x	x	x	x	x
561	LAGI02_561	2341	cicer arietinum uncharacterized loc101493834 mrna	gi|502122184|ref|XM_004497564.1|PREDICTED: Cicer arietinum uncharacterized LOC101493834 (LOC101493834), mRNA	XM_004497564	0	79	1508.9	1716	1371	Glyma10g11040.1	PF04576	x	x	x	x	x	Protein of unknown function, DUF593	AT5G06560	PF04576	x	x	x	x	GO:0005575,GO:0008150,GO:0003674	DUF593 domain containing protein, expressed
562	LAGI02_562	2334	glycine max probable serine threonine-protein kinase ddb_g0279405-like mrna	gi|502145328|ref|XM_004505927.1|PREDICTED: Cicer arietinum serine/threonine-protein kinase GRIK2-like (LOC101510830), mRNA	XM_004505927	0	80	987.729	1116	897	Glyma11g20690.1	PF00069	PTHR24347,PTHR24347:SF40	KOG0583	x	x	GO:0004672,GO:0005524,GO:0006468	geminivirus rep interacting kinase 2	AT3G45240	PF00069	PTHR24347,PTHR24347:SF40	KOG0583	2.7.11.17	K07359	GO:0006468,GO:0016301,GO:0004672,GO:0005524	CAMK_KIN1/SNF1/Nim1_like.18 - CAMK includes calcium/calmodulin depedent protein kinases, expressed
563	LAGI02_563	2324	glycine max serine threonine-protein kinase ht1-like mrna	gi|356523837|ref|XM_003530493.1|PREDICTED: Glycine max serine/threonine-protein kinase HT1-like (LOC100788536), mRNA	XM_003530493	0	85	1920.07	1658	1425	Glyma05g36540.3	PF07714	PTHR23257,PTHR23257:SF82	KOG0192	x	x	GO:0004672,GO:0005524,GO:0006468	Protein kinase superfamily protein	AT4G31170	PF07714	PTHR23257:SF82,PTHR23257	x	x	x	GO:0005575,GO:0006468,GO:0004712,GO:0016301,GO:0004672,GO:0005524	serine/threonine-protein kinase HT1, putative, expressed
564	LAGI02_564	2323	medicago truncatula calmodulin-binding protein complete cds	gi|356561924|ref|XM_003549179.1|PREDICTED: Glycine max uncharacterized protein LOC100776993 (LOC100776993), mRNA	XM_003549179	0	85	1229.38	1079	919	Glyma15g18640.1	x	x	x	x	x	x	calmodulin-binding family protein	AT5G57010	x	x	x	x	x	GO:0005575,GO:0008150,GO:0005516	calmodulin-binding protein, putative, expressed
565	LAGI02_565	2322	cicer arietinum uncharacterized loc101496169 transcript variant mrna	gi|356526456|ref|XM_003531786.1|PREDICTED: Glycine max uncharacterized protein LOC100807449, transcript variant 1 (LOC100807449), mRNA	XM_003531786	0	77	1418.73	1719	1338	Glyma08g26200.3	PF07059	x	x	x	x	x	Protein of unknown function (DUF1336)	x	x	x	x	x	x	x	x
566	LAGI02_566	2317	cicer arietinum uncharacterized loc101510259 mrna	gi|356561789|ref|XM_003549113.1|PREDICTED: Glycine max uncharacterized protein LOC100811743 (LOC100811743), mRNA	XM_003549113	0	78	868.707	1028	805	Glyma16g33480.1	PF05623	x	x	x	x	x	Protein of unknown function (DUF789)	x	x	x	x	x	x	x	x
567	LAGI02_567	2314	glycine max strain williams 82 clone complete sequence	gi|224923191|gb|AC235427.1|Glycine max strain Williams 82 clone GM_WBb0139K17, complete sequence	AC235427	2.48505e-60	71	244.741	397	284	Glyma04g22801.1	x	x	x	x	x	x	x	AT1G02020	PF00881	x	x	x	x	GO:0009507,GO:0008152,GO:0016491,GO:0016657	nitroreductase family protein, putative, expressed
568	LAGI02_568	2312	glycine max clone: gmfl01-45-h16	gi|356576056|ref|XM_003556103.1|PREDICTED: Glycine max uncharacterized protein LOC100816474 (LOC100816474), mRNA	XM_003556103	0	75	1445.78	2043	1549	Glyma20g30630.1	x	x	x	x	x	x	sequence-specific DNA binding transcription factors	x	x	x	x	x	x	x	x
569	LAGI02_569	2311	glycine max phosphoenolpyruvate carboxykinase	gi|356531400|ref|XM_003534218.1|PREDICTED: Glycine max phosphoenolpyruvate carboxykinase [ATP]-like (LOC100786257), mRNA	XM_003534218	0	89	1003.96	759	678	Glyma01g02330.1	PF01293	PTHR11699:SF22,PTHR11699	x	4.1.1.49	K01610	GO:0004612,GO:0005524,GO:0006094	phosphoenolpyruvate carboxykinase 1	AT5G65690	PF01293	PTHR11699,PTHR11699:SF22	x	4.1.1.49	K01610	GO:0005575,GO:0006094,GO:0004611,GO:0004612,GO:0005524,GO:0017076	phosphoenolpyruvate carboxykinase, putative, expressed
570	LAGI02_570	2310	medicago truncatula clone mth2- complete sequence	gi|356536563|ref|XM_003536759.1|PREDICTED: Glycine max probable UDP-sugar transporter protein SLC35A4-like (LOC100791591), mRNA	XM_003536759	0	83	1806.46	1752	1459	Glyma10g44250.3	PF04142	PTHR10231:SF6,PTHR10231	KOG2234	x	x	GO:0005351,GO:0008643,GO:0000139,GO:0016021	UDP-galactose transporter 6	AT2G43240	PF04142	PTHR10231,PTHR10231:SF6	KOG2234	x	x	GO:0000139,GO:0016021,GO:0008643,GO:0015780,GO:0005338,GO:0005351	nucleotide-sugar transporter family protein, putative, expressed
571	LAGI02_571	2309	tsa: jatropha curcas -ck_1a transcribed rna sequence	gi|356556031|ref|XM_003546283.1|PREDICTED: Glycine max coatomer subunit beta'-2-like (LOC100804239), mRNA	XM_003546283	0	92	2915.53	1985	1842	Glyma15g01680.2	PF04053,PF00400	PTHR19876:SF2,PTHR19876	KOG0276	x	x	GO:0005515,GO:0005198,GO:0006886,GO:0016192,GO:0030117	Coatomer, beta\' subunit	AT3G15980	PF00400,PF04053	PTHR19876	KOG0276	x	x	GO:0030117,GO:0030126,GO:0006886,GO:0016192,GO:0005198,GO:0005515	coatomer subunit beta, putative, expressed
572	LAGI02_572	2306	glycine max probable receptor-like protein kinase at5g15080-like mrna	gi|356567561|ref|XM_003551939.1|PREDICTED: Glycine max probable receptor-like protein kinase At5g15080-like (LOC100807510), mRNA	XM_003551939	0	88	1741.54	1379	1214	Glyma08g40770.1	PF00069	PTHR24420,PTHR24420:SF661	KOG1187	x	x	GO:0004672,GO:0005524,GO:0006468	Protein kinase superfamily protein	AT3G01300	PF07714	PTHR24420,PTHR24420:SF661	KOG1187	x	x	GO:0005575,GO:0006468,GO:0004672,GO:0004674,GO:0005524,GO:0016301	tyrosine protein kinase domain containing protein, putative, expressed
573	LAGI02_573	2303	medicago truncatula bet1-like protein complete cds	gi|388499135|gb|BT137839.1|Medicago truncatula clone JCVI-FLMt-8B9 unknown mRNA	BT137839	7.52925e-86	84	329.499	305	258	Glyma14g35710.1	PF05739	PTHR12791:SF17,PTHR12791	KOG3385	x	K08505	GO:0005515	Target SNARE coiled-coil domain protein	x	x	x	x	x	x	x	x
574	LAGI02_574	2299	glycine max ankyrin repeat-containing protein at5g02620-like mrna	gi|356572362|ref|XM_003554290.1|PREDICTED: Glycine max ankyrin repeat-containing protein At5g02620-like (LOC100787392), mRNA	XM_003554290	0	87	908.381	733	641	Glyma03g33180.1	PF00023	PTHR24186,PTHR24186:SF119	KOG4412	x	x	GO:0005515	Ankyrin repeat family protein	x	x	x	x	x	x	x	x
575	LAGI02_575	2298	cicer arietinum alcohol dehydrogenase-like 3-like transcript variant mrna	gi|388511182|gb|BT143859.1|Lotus japonicus clone JCVI-FLLj-6L17 unknown mRNA	BT143859	0	84	666.729	599	507	Glyma01g28850.1	PF08240,PF00107	PTHR11695,PTHR11695:SF309	KOG0022	1.1.1.1	K00001	GO:0008270,GO:0016491,GO:0055114	GroES-like zinc-binding dehydrogenase family protein	x	x	x	x	x	x	x	x
576	LAGI02_576	2291	glycine max beta- -galactosyltransferase 7-like mrna	gi|356515838|ref|XM_003526557.1|PREDICTED: Glycine max beta-1,3-galactosyltransferase 7-like (LOC100810421), mRNA	XM_003526557	0	88	1011.17	795	707	Glyma04g43340.2	PF01762	PTHR11214:SF5,PTHR11214	KOG2288	x	x	GO:0008378,GO:0006486,GO:0016020	Galactosyltransferase family protein	AT1G77810	PF01762	PTHR11214,PTHR11214:SF5	KOG2288	x	x	GO:0005794,GO:0006486,GO:0016757,GO:0048531,GO:0008378,GO:0016020	galactosyltransferase, putative, expressed
577	LAGI02_577	2290	solanum lycopersicum clone: htc in fruit	gi|502114075|ref|XM_004494796.1|PREDICTED: Cicer arietinum CDPK-related kinase 3-like (LOC101492964), mRNA	XM_004494796	0	82	1746.95	1702	1412	Glyma07g05750.1	PF00069	PTHR24349,PTHR24349:SF13	KOG0032	2.7.1.-	K00924	GO:0004672,GO:0005524,GO:0006468,GO:0016773,GO:0009103,GO:0016020	CDPK-related kinase 3	AT2G46700	PF00069	PTHR24349,PTHR24349:SF13	KOG0030	x	x	GO:0006468,GO:0006499,GO:0004672,GO:0004674,GO:0004723,GO:0005509,GO:0005524,GO:0016301	CAMK_CAMK_like.30 - CAMK includes calcium/calmodulin depedent protein kinases, expressed
578	LAGI02_578	2284	glycine max ru large subunit-binding protein subunit chloroplastic-like mrna	gi|502125498|ref|XM_004498892.1|PREDICTED: Cicer arietinum ruBisCO large subunit-binding protein subunit beta, chloroplastic-like (LOC101495552), mRNA	XM_004498892	0	87	2195.99	1758	1538	Glyma08g18760.2	PF00118	PTHR11353:SF8,PTHR11353	KOG0356	x	x	GO:0005524,GO:0044267	TCP-1/cpn60 chaperonin family protein	AT1G55490	PF00118	PTHR11353:SF8,PTHR11353	KOG0356	x	x	GO:0005886,GO:0009507,GO:0009570,GO:0009941,GO:0010319,GO:0016020,GO:0022626,GO:0048046,GO:0006457,GO:0008219,GO:0009409,GO:0009627,GO:0051085,GO:0005515,GO:0005524,GO:0044267	T-complex protein, putative, expressed
579	LAGI02_579	2271	glycine max uncharacterized loc100305966 mrna	gi|402745853|ref|NM_001248691.2|Glycine max uncharacterized LOC100305966 (LOC100305966), mRNA	NM_001248691	1.86553e-74	70	291.629	644	454	Glyma01g03020.1	x	x	x	x	x	x	x	x	x	x	x	x	x	x	x
580	LAGI02_580	2270	medicago truncatula cysteine synthase complete cds	gi|351724466|ref|NM_001248338.1|Glycine max cysteine synthase (OAS-TL7), mRNA >gi|126508783|gb|EF433423.1| Glycine max cysteine synthase (OAS-TL7) mRNA, complete cds	NM_001248338	0	85	863.297	762	649	Glyma20g37280.1	PF00291	PTHR10314,PTHR10314:SF8	KOG1252	2.5.1.47	K01738	GO:0003824,GO:0030170,GO:0008152	cysteine synthase D1	AT3G04940	PF00291	PTHR10314,PTHR10314:SF8	KOG1252	2.5.1.47	K01738	GO:0019344,GO:0004124,GO:0003824,GO:0030170,GO:0008152	cysteine synthase, putative, expressed
581	LAGI02_581	2265	glycine max dihydrolipoyllysine-residue acetyltransferase component 1 of pyruvate dehydrogenase mitochondrial-like mrna	gi|356576334|ref|XM_003556240.1|PREDICTED: Glycine max dihydrolipoyllysine-residue acetyltransferase component 1 of pyruvate dehydrogenase complex, mitochondrial-like (LOC100800280), mRNA	XM_003556240	0	87	1453	1149	1011	Glyma20g33080.1	PF00364,PF00198,PF02817	PTHR23151	KOG0557	2.3.1.12	K00627	GO:0016746,GO:0008152,GO:0008415	Dihydrolipoamide acetyltransferase, long form protein	AT3G52200	PF00364,PF00198,PF02817	PTHR23151	KOG0557	2.3.1.12	K00627	GO:0005739,GO:0006086,GO:0006090,GO:0008152,GO:0004742,GO:0005524,GO:0016746,GO:0008415	2-oxo acid dehydrogenases acyltransferase domain containing protein, expressed
582	LAGI02_582	2258	glycine max serine threonine-protein kinase sepa-like mrna	gi|502144704|ref|XM_004505665.1|PREDICTED: Cicer arietinum serine/threonine-protein kinase sepA-like (LOC101502895), mRNA	XM_004505665	0	86	2464.69	2081	1796	Glyma11g10810.3	PF00069	PTHR24361,PTHR24361:SF61	KOG0198	x	x	GO:0004672,GO:0005524,GO:0006468	mitogen-activated protein kinase kinase kinase 7	AT3G13530	PF00069	PTHR24361,PTHR24361:SF61	KOG0198	x	x	GO:0005829,GO:0005886,GO:0007009,GO:0009555,GO:0004672,GO:0004674,GO:0005488,GO:0005524,GO:0016301,GO:0006468,GO:0005515	STE_MEKK_ste11_MAP3K.1 - STE kinases include homologs to sterile 7, sterile 11 and sterile 20 from yeast, expressed
583	LAGI02_583	2245	glycine max clone: gmfl01-35-j09	gi|210141696|dbj|AK245615.1|Glycine max cDNA, clone: GMFL01-35-J09	AK245615	0	73	859.69	1479	1083	Glyma03g34440.1	PF00201	PTHR11926:SF15,PTHR11926	KOG1192	x	x	GO:0016758,GO:0008152	don-glucosyltransferase 1	x	x	x	x	x	x	x	x
584	LAGI02_584	2240	glycine max abc transporter c family member 10-like mrna	gi|356535813|ref|XM_003536390.1|PREDICTED: Glycine max ABC transporter C family member 10-like (LOC100817665), mRNA	XM_003536390	0	87	1936.3	1571	1372	Glyma10g37160.1	PF00664,PF00005	PTHR24223:SF21,PTHR24223	KOG0054	x	x	GO:0005524,GO:0016887,GO:0042626,GO:0006810,GO:0055085,GO:0016021	multidrug resistance-associated protein 14	x	x	x	x	x	x	x	x
585	LAGI02_585	2236	glycine max amsh-like ubiquitin thiolesterase 2-like mrna	gi|388510591|gb|BT143568.1|Medicago truncatula clone JCVI-FLMt-9K1 unknown mRNA	BT143568	1.08762e-102	79	385.404	449	355	Glyma01g03710.1	PF01398	PTHR12947	x	x	x	GO:0005515	associated molecule with the SH3 domain of STAM 2	x	x	x	x	x	x	x	x
586	LAGI02_586	2233	cicer arietinum serine threonine-protein kinase 38-like transcript variant mrna	gi|356533750|ref|XM_003535375.1|PREDICTED: Glycine max serine/threonine-protein kinase CBK1-like (LOC100783095), mRNA	XM_003535375	0	87	2206.81	1766	1547	Glyma10g32480.2	PF00069,PF00433	PTHR24358,PTHR24358:SF32	KOG0605	x	x	GO:0004672,GO:0005524,GO:0006468,GO:0004674	AGC (cAMP-dependent, cGMP-dependent and protein kinase C) kinase family protein	AT4G14350	PF00433,PF00069	PTHR24358:SF32,PTHR24358	KOG0605	x	x	GO:0005634,GO:0005737,GO:0005829,GO:0005886,GO:0009524,GO:0006468,GO:0004672,GO:0005524,GO:0016301,GO:0004674	AGC_AGC_other_NDRh_TRCd.2 - ACG kinases include homologs to PKA, PKG and PKC, expressed
587	LAGI02_587	2229	glycine max acid beta-fructofuranosidase-like mrna	gi|356514217|ref|XM_003525755.1|PREDICTED: Glycine max acid beta-fructofuranosidase-like (LOC100788844), mRNA	XM_003525755	0	84	1900.23	1719	1456	Glyma17g14750.1	PF08244,PF00251,PF11837	x	KOG0228	3.2.1.26	K01193	GO:0004564,GO:0004575	Glycosyl hydrolases family 32 protein	AT1G12240	PF08244,PF00251,PF11837	x	KOG0228	3.2.1.26	K01193	GO:0005773,GO:0009505,GO:0005975,GO:0019575,GO:0004553,GO:0004564,GO:0004575	glycosyl hydrolases, putative, expressed
588	LAGI02_588	2227	cicer arietinum heterogeneous nuclear ribonucleoprotein 1-like mrna	gi|356527119|ref|XM_003532113.1|PREDICTED: Glycine max uncharacterized protein LOC100805131 (LOC100805131), mRNA	XM_003532113	0	84	1997.62	1889	1588	Glyma08g43740.1	PF00076	PTHR24012:SF14,PTHR24012	KOG4205	x	x	GO:0003676	RNA-binding (RRM/RBD/RNP motifs) family protein	AT4G26650	PF00076	PTHR24012:SF14,PTHR24012	KOG4205	x	K14411	GO:0000166,GO:0003676,GO:0003723	RNA recognition motif containing protein, putative, expressed
589	LAGI02_589	2225	tsa: jatropha curcas -ck_1a transcribed rna sequence	gi|15919086|emb|AJ344107.1|Lupinus albus mRNA for ATP citrate lyase a-subunit (acla gene)	AJ344107	0	96	883.134	542	521	Glyma09g04000.2	PF00285,PF00549	PTHR26330	KOG1254	2.3.3.8	K01648	GO:0046912,GO:0044262,GO:0003824,GO:0008152	ATP-citrate lyase B-1	x	x	x	x	x	x	x	x
590	LAGI02_590	2220	glycine max serine threonine protein phosphatase 2a 59 kda regulatory subunit b eta isoform-like mrna	gi|292787180|dbj|AK338747.1|Lotus japonicus cDNA, clone: LjFL3-005-CE11, HTC	AK338747	0	83	1404.31	1376	1152	Glyma11g37430.1	PF01603	PTHR10257	KOG2085	x	K11584	GO:0008601,GO:0007165,GO:0000159	Protein phosphatase 2A regulatory B subunit family protein	AT3G26020	PF01603	PTHR10257	KOG2085	x	K11584	GO:0000159,GO:0005634,GO:0005829,GO:0007165,GO:0008601	serine/threonine protein phosphatase 2A 59 kDa regulatory subunit Bgamma isoform, putative, expressed
591	LAGI02_591	2219	glycine max importin subunit alpha-1-like mrna	gi|356529273|ref|XM_003533172.1|PREDICTED: Glycine max importin subunit alpha-1-like (LOC100780020), mRNA	XM_003533172	0	89	2118.44	1600	1429	Glyma15g15480.1	PF00514,PF01749	PTHR23316	KOG0166	x	x	GO:0005515,GO:0008565,GO:0006606,GO:0005634,GO:0005737,GO:0006886,GO:0005643	importin alpha isoform 2	AT4G16143	PF00514,PF01749	PTHR23316	KOG0166	x	x	GO:0005730,GO:0005829,GO:0006606,GO:0005488,GO:0008565,GO:0005515,GO:0005634,GO:0005737,GO:0006886,GO:0005643	importin subunit alpha, putative, expressed
592	LAGI02_592	2213	cucumis sativus autophagy-related protein 8i-like mrna	gi|356519880|ref|XM_003528549.1|PREDICTED: Glycine max uncharacterized protein LOC100779090 (LOC100779090), mRNA	XM_003528549	0	82	942.645	955	785	Glyma17g04320.1	PF00917	PTHR24006,PTHR24006:SF24	KOG1987	x	x	GO:0005515	TRAF-like family protein	x	x	x	x	x	x	x	x
593	LAGI02_593	2206	cicer arietinum uncharacterized loc101498971 mrna	gi|502077656|ref|XM_004485650.1|PREDICTED: Cicer arietinum uncharacterized LOC101498971 (LOC101498971), mRNA	XM_004485650	5.55529e-24	92	123.915	83	77	Glyma08g06320.3	PF07887	x	x	x	x	x	Calmodulin-binding protein	x	x	x	x	x	x	x	x
594	LAGI02_594	2198	cicer arietinum enolase-like mrna	gi|502171057|ref|XM_004514917.1|PREDICTED: Cicer arietinum enolase-like (LOC101509171), mRNA	XM_004514917	0	90	1956.14	1415	1283	Glyma16g32960.1	PF03952,PF00113	PTHR11902	KOG2670	4.2.1.11	K01689	GO:0000287,GO:0004634,GO:0006096,GO:0000015	Enolase	AT2G36530	PF03952,PF00113	PTHR11902	KOG2670	4.2.1.11	K01689	GO:0005634,GO:0005737,GO:0005739,GO:0005740,GO:0005886,GO:0009507,GO:0016020,GO:0048046,GO:0009409,GO:0009416,GO:0009651,GO:0009737,GO:0046686,GO:0004634,GO:0005507,GO:0000287,GO:0006096,GO:0000015	enolase, putative, expressed
595	LAGI02_595	2193	medicago truncatula calmodulin-binding protein complete cds	gi|356561924|ref|XM_003549179.1|PREDICTED: Glycine max uncharacterized protein LOC100776993 (LOC100776993), mRNA	XM_003549179	0	84	1018.39	940	793	Glyma17g06150.2	x	x	x	x	x	x	calmodulin-binding family protein	AT4G33050	x	x	x	x	x	GO:0005575,GO:0010197,GO:0010200,GO:0005516	calmodulin-binding protein, putative, expressed
596	LAGI02_596	2192	glycine max upf0392 protein rcom_0530710-like mrna	gi|356497809|ref|XM_003517702.1|PREDICTED: Glycine max UPF0392 protein RCOM_0530710-like (LOC100781994), mRNA	XM_003517702	0	77	1427.75	1917	1479	Glyma01g04515.1	PF01697	x	x	x	x	x	Domain of unknown function (DUF23)	x	x	x	x	x	x	x	x
597	LAGI02_597	2190	glycine max uncharacterized loc100527182 mrna	gi|351726209|ref|NM_001249166.1|Glycine max uncharacterized LOC100527182 (LOC100527182), mRNA >gi|255631731|gb|BT092006.1| Soybean clone JCVI-FLGm-9G24 unknown mRNA	NM_001249166	9.34922e-72	73	282.612	466	342	Glyma18g45080.1	PF03168	x	x	x	x	x	Late embryogenesis abundant (LEA) hydroxyproline-rich glycoprotein family	x	x	x	x	x	x	x	x
598	LAGI02_598	2189	medicago truncatula disease resistance protein rga2 complete cds	gi|357491758|ref|XM_003616119.1|Medicago truncatula Disease resistance protein RGA2 (MTR_5g076840) mRNA, complete cds	XM_003616119	6.68507e-118	68	435.898	1273	872	Glyma19g31662.1	PF00931	PTHR23155	KOG4658	x	x	GO:0043531,GO:0006915,GO:0005524	NB-ARC domain-containing disease resistance protein	x	x	x	x	x	x	x	x
599	LAGI02_599	2183	arabidopsis thaliana regulator of chromosome condensation-like protein with fyve zinc finger domain complete cds	gi|357493984|ref|XM_003617233.1|Medicago truncatula Lateral signaling target protein-like protein (MTR_5g089900) mRNA, complete cds	XM_003617233	0	85	2278.94	2006	1721	Glyma02g44920.1	PF08381,PF01363,PF00415	PTHR22870,PTHR22870:SF25	KOG1427	x	x	GO:0046872	Regulator of chromosome condensation (RCC1) family with FYVE zinc finger domain	AT5G19420	PF01363,PF08381,PF00415	PTHR22870:SF25,PTHR22870	KOG1427	x	x	GO:0003682,GO:0008270,GO:0008536,GO:0046872	FYVE zinc finger domain containing protein, expressed
600	LAGI02_600	2179	glycine max ru large subunit-binding protein subunit chloroplastic-like mrna	gi|502125498|ref|XM_004498892.1|PREDICTED: Cicer arietinum ruBisCO large subunit-binding protein subunit beta, chloroplastic-like (LOC101495552), mRNA	XM_004498892	0	88	2221.23	1758	1549	Glyma08g18760.2	PF00118	PTHR11353:SF8,PTHR11353	KOG0356	x	x	GO:0005524,GO:0044267	TCP-1/cpn60 chaperonin family protein	AT1G55490	PF00118	PTHR11353:SF8,PTHR11353	KOG0356	x	x	GO:0005886,GO:0009507,GO:0009570,GO:0009941,GO:0010319,GO:0016020,GO:0022626,GO:0048046,GO:0006457,GO:0008219,GO:0009409,GO:0009627,GO:0051085,GO:0005515,GO:0005524,GO:0044267	T-complex protein, putative, expressed
601	LAGI02_601	2169	glycine max protein strubbelig-receptor family 6-like mrna	gi|502156673|ref|XM_004510534.1|PREDICTED: Cicer arietinum protein STRUBBELIG-RECEPTOR FAMILY 6-like (LOC101497474), mRNA	XM_004510534	0	85	1966.96	1725	1471	Glyma07g05230.1	PF00069,PF00560,PF08263	PTHR24420:SF463,PTHR24420	KOG1187	x	x	GO:0004672,GO:0005524,GO:0006468,GO:0005515	STRUBBELIG-receptor family 6	AT3G14350	PF00069,PF00560,PF08263	PTHR24420:SF463,PTHR24420	KOG1187	x	x	GO:0005634,GO:0005829,GO:0005886,GO:0006468,GO:0007169,GO:0004672,GO:0004674,GO:0005524,GO:0005515	STRUBBELIG-RECEPTOR FAMILY 6 precursor, putative, expressed
602	LAGI02_602	2164	glycine max probable pectate lyase 15-like mrna	gi|356575167|ref|XM_003555666.1|PREDICTED: Glycine max probable pectate lyase 15-like (LOC100808253), mRNA	XM_003555666	0	86	1526.94	1256	1092	Glyma20g19200.1	PF00544	x	x	4.2.2.2	K01728	x	Pectin lyase-like superfamily protein	AT4G13710	PF00544	x	x	4.2.2.2	K01728	GO:0012505,GO:0008150,GO:0016829,GO:0030570	pectate lyase precursor, putative, expressed
604	LAGI02_604	2159	glycine max probable protein phosphatase 2c 39-like mrna	gi|388501661|gb|BT139102.1|Lotus japonicus clone JCVI-FLLj-6N24 unknown mRNA	BT139102	0	85	677.55	582	500	Glyma13g34990.1	PF00481	PTHR13832:SF144,PTHR13832	KOG0698	x	x	GO:0003824	Protein phosphatase 2C family protein	AT3G15260	PF00481	PTHR13832,PTHR13832:SF144	KOG0698	x	x	GO:0003824,GO:0004722	protein phosphatase 2C, putative, expressed
605	LAGI02_605	2157	glycine max serine threonine-protein phosphatase pp2a-2 catalytic subunit-like mrna	gi|356526877|ref|XM_003531995.1|PREDICTED: Glycine max serine/threonine-protein phosphatase PP2A-2 catalytic subunit-like (LOC100783950), mRNA	XM_003531995	0	85	875.92	769	661	Glyma08g40490.1	PF00149	PTHR11668:SF21,PTHR11668	KOG0371	3.1.3.16	K04382	GO:0016787	protein phosphatase 2A-2	AT1G10430	PF00149	PTHR11668,PTHR11668:SF21	KOG0371	3.1.3.16	K04382	GO:0005634,GO:0005737,GO:0005886,GO:0008150,GO:0004722,GO:0016787	OsPP2Ac-3 - Phosphatase 2A isoform 3 belonging to family 1, expressed
606	LAGI02_606	2156	glycine max bel1-like homeodomain protein 3-like mrna	gi|356509663|ref|XM_003523518.1|PREDICTED: Glycine max BEL1-like homeodomain protein 3-like (LOC100791641), mRNA	XM_003523518	0	75	1189.71	1683	1272	Glyma06g03200.1	PF07526,PF00046	PTHR11850,PTHR11850:SF14	KOG0773	x	x	GO:0003700,GO:0043565,GO:0006355,GO:0003677,GO:0005634	BEL1-like homeodomain 3	AT4G34610	PF07526,PF00046	PTHR11850:SF14,PTHR11850	KOG0773	x	x	GO:0006355,GO:0045449,GO:0003677,GO:0003700,GO:0043565	homeobox domain containing protein, expressed
607	LAGI02_607	2153	cicer arietinum uncharacterized loc101489589 mrna	gi|356559541|ref|XM_003548010.1|PREDICTED: Glycine max uncharacterized protein LOC100820627 (LOC100820627), mRNA	XM_003548010	0	78	1618.91	1964	1536	Glyma02g07871.1	x	PTHR12794	x	x	x	GO:0000398,GO:0000245	ARM repeat superfamily protein	x	x	x	x	x	x	x	x
608	LAGI02_608	2152	cicer arietinum pumilio homolog 4-like transcript variant mrna	gi|356574618|ref|XM_003555395.1|PREDICTED: Glycine max pumilio homolog 4-like (LOC100776550), mRNA	XM_003555395	0	85	2176.15	1885	1616	Glyma20g32230.1	PF00806,PF07990	PTHR12537:SF12,PTHR12537	KOG1488	x	x	GO:0003723	pumilio 4	AT3G10360	PF00806,PF07990	PTHR12537:SF12,PTHR12537	KOG1488	x	x	GO:0005575,GO:0008150,GO:0003723,GO:0005488	pumilio-family RNA binding protein, putative, expressed
609	LAGI02_609	2148	cicer arietinum heparanase-like protein 2-like transcript variant mrna	gi|356562598|ref|XM_003549509.1|PREDICTED: Glycine max heparanase-like protein 1-like (LOC100792792), mRNA	XM_003549509	0	84	1828.1	1688	1424	Glyma04g32745.1	PF03662	PTHR14363:SF7,PTHR14363	x	x	x	GO:0016798,GO:0016020	glucuronidase 2	AT5G61250	PF03662	PTHR14363,PTHR14363:SF7	x	x	x	GO:0012505,GO:0016020,GO:0004566,GO:0016798	heparanase-like protein precursor, putative, expressed
610	LAGI02_610	2135	glycine max pathogenesis-related genes transcriptional activator pti6-like mrna	gi|356551955|ref|XM_003544290.1|PREDICTED: Glycine max pathogenesis-related genes transcriptional activator PTI6-like (LOC100800489), mRNA	XM_003544290	2.0049e-86	74	331.303	507	379	Glyma14g38610.1	PF00847	x	x	x	x	GO:0003700,GO:0006355	cytokinin response factor 4	x	x	x	x	x	x	x	x
611	LAGI02_611	2134	medicago truncatula zinc finger a20 and an1 domain-containing stress-associated protein complete cds	gi|210141067|dbj|AK244986.1|Glycine max cDNA, clone: GMFL01-18-H16	AK244986	0	81	765.915	784	640	Glyma19g32500.3	PF01428,PF01754	PTHR10634	KOG3173	x	x	GO:0008270,GO:0003677	A20/AN1-like zinc finger family protein	x	x	x	x	x	x	x	x
612	LAGI02_612	2134	glycine max zinc finger ccch domain-containing protein 58-like mrna	gi|356546491|ref|XM_003541612.1|PREDICTED: Glycine max zinc finger CCCH domain-containing protein 58-like (LOC100782445), mRNA	XM_003541612	0	79	1281.68	1495	1183	Glyma13g28820.2	PF00642	PTHR12506:SF11,PTHR12506	KOG1677	x	x	GO:0003676,GO:0008270	Zinc finger C-x8-C-x5-C-x3-H type family protein	x	x	x	x	x	x	x	x
613	LAGI02_613	2118	glycine max endo- -beta-d-glucanase-like mrna	gi|502151279|ref|XM_004508306.1|PREDICTED: Cicer arietinum endo-1,3;1,4-beta-D-glucanase-like (LOC101495167), mRNA	XM_004508306	1.24462e-177	85	634.269	561	478	Glyma17g02140.2	PF01738	PTHR17630,PTHR17630:SF19	KOG3043	x	x	GO:0016787	alpha/beta-Hydrolases superfamily protein	x	x	x	x	x	x	x	x
614	LAGI02_614	2118	lotus japonicus clone: 3-010- htc	gi|292787232|dbj|AK338799.1|Lotus japonicus cDNA, clone: LjFL3-010-DD02, HTC	AK338799	0	79	1095.93	1282	1019	Glyma18g48620.1	PF04774,PF09598	PTHR12299,PTHR12299:SF4	KOG2945	x	x	x	Hyaluronan / mRNA binding family	AT4G16830	PF04774	PTHR12299,PTHR12299:SF4	KOG2945	x	x	GO:0005634,GO:0005737,GO:0008150,GO:0003723	hyaluronan/mRNA binding family domain containing protein, expressed
615	LAGI02_615	2116	cicer arietinum protein kinase chloroplastic-like transcript variant mrna	gi|502081906|ref|XM_004486949.1|PREDICTED: Cicer arietinum protein kinase APK1B, chloroplastic-like (LOC101507443), transcript variant X5, mRNA	XM_004486949	0	80	1198.72	1338	1072	Glyma15g04280.1	PF00069	PTHR24420,PTHR24420:SF861	KOG1187	x	x	GO:0004672,GO:0005524,GO:0006468	Protein kinase superfamily protein	AT1G07570	PF07714	PTHR24420:SF861,PTHR24420	KOG1187	x	x	GO:0005886,GO:0006468,GO:0006499,GO:0004674,GO:0016301,GO:0004672,GO:0005524	protein kinase APK1A, chloroplast precursor, putative, expressed
616	LAGI02_616	2113	glycine max galactoside 2-alpha-l-fucosyltransferase-like mrna	gi|356550664|ref|XM_003543657.1|PREDICTED: Glycine max galactoside 2-alpha-L-fucosyltransferase-like (LOC100799776), mRNA	XM_003543657	0	82	1393.49	1365	1129	Glyma13g44770.5	PF03254	x	x	x	x	GO:0008107,GO:0042546,GO:0016020	fucosyltransferase 1	AT5G67245	x	x	x	x	x	GO:0005739,GO:0008150,GO:0003674	x
617	LAGI02_617	2112	glycine max shaggy-related protein kinase eta-like mrna	gi|502078335|ref|XM_004485855.1|PREDICTED: Cicer arietinum shaggy-related protein kinase eta-like (LOC101508483), mRNA	XM_004485855	0	84	1799.24	1654	1393	Glyma06g06850.1	PF00069	PTHR24057	KOG0658	2.7.11.1	K14502	GO:0004672,GO:0005524,GO:0006468	Protein kinase superfamily protein	AT2G30980	PF00069	PTHR24057	KOG0658	2.7.1.-	K00924	GO:0005575,GO:0006468,GO:0009742,GO:0032880,GO:0004672,GO:0004674,GO:0005524,GO:0016301	CGMC_GSK.7 - CGMC includes CDA, MAPK, GSK3, and CLKC kinases, expressed
618	LAGI02_618	2106	cicer arietinum serine arginine-rich splicing factor rs2z32-like transcript variant mrna	gi|502110941|ref|XM_004493861.1|PREDICTED: Cicer arietinum serine/arginine-rich splicing factor RS2Z32-like (LOC101504459), transcript variant X5, mRNA	XM_004493861	0	72	673.943	1066	778	Glyma03g33260.2	PF00098,PF00076	PTHR10548,PTHR10548:SF26	KOG0107	x	x	GO:0003676,GO:0008270	RNA-binding (RRM/RBD/RNP motifs) family protein with retrovirus zinc finger-like domain	AT3G53500	PF00098,PF00076	PTHR10548:SF26,PTHR10548	KOG0107	x	x	GO:0005739,GO:0000398,GO:0008380,GO:0000166,GO:0003676,GO:0008270	splicing factor, arginine/serine-rich, putative, expressed
620	LAGI02_620	2103	glycine max clone: gmfl01-36-a21	gi|356553033|ref|XM_003544815.1|PREDICTED: Glycine max uncharacterized protein LOC100781040 (LOC100781040), mRNA	XM_003544815	0	84	2188.77	2028	1708	Glyma14g36900.1	x	x	x	x	x	x	x	AT4G12700	x	x	x	x	x	GO:0008150,GO:0003674	expressed protein
621	LAGI02_621	2102	medicago truncatula seed lipoxygenase complete cds	gi|21907959|dbj|AP004943.1|Lotus japonicus genomic DNA, chromosome 3, clone: LjT38E13, TM0115, complete sequence	AP004943	0	81	738.864	782	635	Glyma08g20220.1	PF00305,PF01477	PTHR11771:SF2,PTHR11771	x	x	x	GO:0016702,GO:0046872,GO:0055114,GO:0005515	lipoxygenase 1	x	x	x	x	x	x	x	x
622	LAGI02_622	2101	glycine max zinc finger protein nutcracker-like mrna	gi|502156255|ref|XM_004510327.1|PREDICTED: Cicer arietinum zinc finger protein MAGPIE-like (LOC101510433), transcript variant X2, mRNA	XM_004510327	0	86	767.718	656	565	Glyma07g01130.1	x	PTHR10593	KOG3576	x	x	x	indeterminate(ID)-domain 7	AT3G13810	PF12171	PTHR10593	x	x	x	GO:0005622,GO:0045449,GO:0003676,GO:0003700,GO:0008270	ZOS1-04 - C2H2 zinc finger protein, expressed
623	LAGI02_623	2091	glycine max dihydrolipoyllysine-residue succinyltransferase component of 2-oxoglutarate dehydrogenase complex mitochondrial-like mrna	gi|356501545|ref|XM_003519537.1|PREDICTED: Glycine max dihydrolipoyllysine-residue succinyltransferase component of 2-oxoglutarate dehydrogenase complex 2, mitochondrial-like (LOC100799149), mRNA	XM_003519537	0	85	1963.35	1714	1470	Glyma14g02530.1	PF00364,PF00198	PTHR23151:SF8,PTHR23151	KOG0559	2.3.1.61	K00658	GO:0016746,GO:0008152,GO:0008415	Dihydrolipoamide succinyltransferase	AT4G26910	PF00364,PF00198	PTHR23151	KOG0559	2.3.1.61	K00658	GO:0005739,GO:0016020,GO:0006099,GO:0008152,GO:0008270,GO:0008415,GO:0016746	dihydrolipoyllysine-residue succinyltransferase component of 2-oxoglutarate dehydrogenase complex, mitochondrial precursor, putative, expressed
624	LAGI02_624	2090	glycine max purple acid phosphatase-like mrna	gi|5360720|dbj|AB023385.1|Lupinus albus mRNA for acid phosphatase, complete cds	AB023385	0	97	2161.72	1284	1254	Glyma09g36360.1	PF00149	PTHR22953	KOG1378	x	x	GO:0016787	purple acid phosphatase 10	AT2G16430	PF00149	PTHR22953	KOG1378	x	x	GO:0005618,GO:0009505,GO:0008150,GO:0003993,GO:0004722,GO:0016787	purple acid phosphatase precursor, putative, expressed
625	LAGI02_625	2078	glycine max acyl-coenzyme a thioesterase 8-like mrna	gi|356532005|ref|XM_003534517.1|PREDICTED: Glycine max acyl-coenzyme A thioesterase 8-like, transcript variant 1 (LOC100813197), mRNA	XM_003534517	0	85	1465.62	1264	1083	Glyma09g39612.4	PF00027,PF02551	PTHR11066:SF8,PTHR11066	KOG3016	3.1.2.2	K01068	GO:0016291,GO:0006637	Acyl-CoA thioesterase family protein	x	x	x	x	x	x	x	x
626	LAGI02_626	2074	glycine max zinc finger ccch domain-containing protein 3- transcript variant 1 mrna	gi|356501260|ref|XM_003519396.1|PREDICTED: Glycine max zinc finger CCCH domain-containing protein 3-like, transcript variant 1 (LOC100812856), mRNA	XM_003519396	0	77	847.066	1087	845	Glyma02g43510.1	PF00642	PTHR12506,PTHR12506:SF11	KOG1677	x	x	GO:0003676,GO:0008270	Zinc finger C-x8-C-x5-C-x3-H type family protein	x	x	x	x	x	x	x	x
627	LAGI02_627	2065	glycine max topless-related protein 3-like mrna	gi|356572947|ref|XM_003554579.1|PREDICTED: Glycine max topless-related protein 3-like (LOC100808421), mRNA	XM_003554579	0	87	2325.83	1857	1630	Glyma19g41840.1	PF00400	PTHR22847:SF52,PTHR22847	KOG0319	x	x	GO:0005515	TOPLESS-related 3	AT5G27030	PF00400	PTHR19932:SF11,PTHR19932	KOG0266	x	x	GO:0012505,GO:0010072,GO:0005515	lissencephaly type-1-like homology motif, putative, expressed
628	LAGI02_628	2059	glycine max probable peptide nitrate transporter at5g14940-like mrna	gi|356571954|ref|XM_003554088.1|PREDICTED: Glycine max probable peptide/nitrate transporter At5g14940-like (LOC100813422), mRNA	XM_003554088	0	82	1813.67	1770	1456	Glyma19g01880.1	PF00854	PTHR11654,PTHR11654:SF37	KOG1237	x	x	GO:0005215,GO:0006857,GO:0016020,GO:0055085,GO:0016021	Major facilitator superfamily protein	AT5G14940	PF00854	PTHR11654:SF37,PTHR11654	KOG1237	x	x	GO:0016020,GO:0006857,GO:0009624,GO:0005215,GO:0015171,GO:0055085,GO:0016021	peptide transporter PTR2, putative, expressed
629	LAGI02_629	2058	glycine max gibberellin receptor gid1b-like mrna	gi|357442624|ref|XM_003591542.1|Medicago truncatula Gibberellic acid receptor-b (MTR_1g089310) mRNA, complete cds	XM_003591542	0	85	1191.51	1020	876	Glyma02g17010.1	PF07859	PTHR23024:SF10,PTHR23024	KOG1515	3.-.-.-	K14493	GO:0016787,GO:0008152	alpha/beta-Hydrolases superfamily protein	AT3G63010	PF07859	PTHR23024:SF10,PTHR23024	KOG1515	3.-.-.-	K14493	GO:0005575,GO:0009739,GO:0009939,GO:0010325,GO:0010476,GO:0048444,GO:0016787,GO:0008152	gibberellin receptor GID1L2, putative, expressed
630	LAGI02_630	2055	glycine max atp-dependent zinc metalloprotease ftsh mitochondrial-like mrna	gi|356552363|ref|XM_003544490.1|PREDICTED: Glycine max ATP-dependent zinc metalloprotease FTSH 4, mitochondrial-like (LOC100776957), mRNA	XM_003544490	0	87	2093.19	1704	1486	Glyma14g10950.1	PF01434,PF00004	PTHR23076	KOG0734	x	x	GO:0005524,GO:0004222,GO:0006508,GO:0009378,GO:0006281,GO:0006310,GO:0003678,GO:0016887	FTSH protease 4	AT2G26140	PF01434,PF00004	PTHR23076	KOG0734	x	x	GO:0005739,GO:0009536,GO:0016020,GO:0006508,GO:0030163,GO:0004176,GO:0008237,GO:0016887,GO:0005524,GO:0004222	OsFtsH5 FtsH protease, homologue of AtFtsH4, expressed
631	LAGI02_631	2054	glycine max probable beta- -xylosyltransferase irx14h-like mrna	gi|356496928|ref|XM_003517269.1|PREDICTED: Glycine max probable beta-1,4-xylosyltransferase IRX14H-like (LOC100804618), mRNA	XM_003517269	0	77	1263.64	1598	1239	Glyma11g05640.1	PF03360	PTHR10896:SF1,PTHR10896	KOG1476	x	x	GO:0015018,GO:0016020	Nucleotide-diphospho-sugar transferases superfamily protein	AT4G36890	PF03360	PTHR10896,PTHR10896:SF1	KOG1476	x	x	GO:0005794,GO:0010051,GO:0010154,GO:0010417,GO:0048367,GO:0016757,GO:0042285,GO:0015018,GO:0016020	glycosyltransferase family 43 protein, putative, expressed
632	LAGI02_632	2050	glycine max auxin-responsive protein iaa26-like mrna	gi|356550492|ref|XM_003543573.1|PREDICTED: Glycine max auxin-responsive protein IAA26-like (LOC100799244), mRNA	XM_003543573	0	76	682.96	965	741	Glyma15g02350.1	PF02309	x	x	x	x	GO:0006355,GO:0005634	phytochrome-associated protein 1	AT3G16500	PF02309	x	x	x	x	GO:0005634,GO:0009733,GO:0003700,GO:0006355	OsIAA7 - Auxin-responsive Aux/IAA gene family member, expressed
633	LAGI02_633	2047	ricinus communis ethylene-responsive transcription mrna	gi|255582958|ref|XM_002532204.1|Ricinus communis Ethylene-responsive transcription factor, putative, mRNA	XM_002532204	5.49155e-49	84	206.87	194	163	Glyma06g35710.1	PF00847	x	x	x	x	GO:0003700,GO:0006355	ethylene responsive element binding factor 4	AT1G53170	PF00847	x	x	x	x	GO:0005634,GO:0006355,GO:0009873,GO:0003677,GO:0003700,GO:0016564	AP2 domain containing protein, expressed
634	LAGI02_634	2047	glycine max eukaryotic initiation factor 4a-11-like mrna	gi|356507009|ref|XM_003522217.1|PREDICTED: Glycine max eukaryotic initiation factor 4A-11-like (LOC100806638), mRNA	XM_003522217	1.37164e-170	91	610.825	433	395	Glyma06g05580.1	PF00271,PF00270	PTHR24031:SF2,PTHR24031	KOG0328	x	K03257	GO:0003676,GO:0005524,GO:0008026,GO:0004386	eukaryotic translation initiation factor 4A1	AT3G13920	PF00271,PF00270	PTHR24031,PTHR24031:SF2	KOG0328	x	x	GO:0005618,GO:0005730,GO:0005829,GO:0016020,GO:0006413,GO:0046686,GO:0003743,GO:0005515,GO:0008026,GO:0003676,GO:0005524,GO:0004386	x
635	LAGI02_635	2042	medicago truncatula yth domain family protein complete cds	gi|356555959|ref|XR_137287.1|PREDICTED: Glycine max uncharacterized LOC100784464 (LOC100784464), miscRNA	XR_137287	0	80	1662.19	1860	1492	Glyma15g14490.1	PF04146	PTHR12357,PTHR12357:SF6	KOG1901	x	x	x	evolutionarily conserved C-terminal region 7	AT3G13460	PF04146	PTHR12357:SF6,PTHR12357	KOG1901	x	x	GO:0005634,GO:0005737,GO:0005515	YT521-B-like family domain containing protein, expressed
636	LAGI02_636	2041	glycine max xyloglucan glycosyltransferase 4-like mrna	gi|356571637|ref|XM_003553935.1|PREDICTED: Glycine max xyloglucan glycosyltransferase 4-like (LOC100818571), mRNA	XM_003553935	0	85	1555.79	1344	1153	Glyma19g01560.1	PF00535	PTHR10587,PTHR10587:SF18	x	x	x	x	Cellulose-synthase-like C4	AT4G31590	PF00535	PTHR10587,PTHR10587:SF18	x	x	x	GO:0005634,GO:0008150,GO:0016757,GO:0016759	CSLC2 - cellulose synthase-like family C, expressed
637	LAGI02_637	2039	cicer arietinum guanylate kinase-like transcript variant mrna	gi|356504800|ref|XM_003521135.1|PREDICTED: Glycine max guanylate kinase-like (LOC100808931), mRNA	XM_003521135	0	88	1043.63	801	712	Glyma03g29470.5	PF00625	PTHR23117:SF1,PTHR23117	KOG0707	2.7.4.8	K00942	GO:0005515	guanylate kinase	AT2G41880	PF00625	PTHR23117:SF1,PTHR23117	KOG0707	2.7.4.8	K00942	GO:0005575,GO:0009117,GO:0004385,GO:0005515	guanylate kinase, putative, expressed
638	LAGI02_638	2037	cicer arietinum uncharacterized loc101506701 mrna	gi|502161392|ref|XM_004512091.1|PREDICTED: Cicer arietinum uncharacterized LOC101506701 (LOC101506701), mRNA	XM_004512091	0	81	1121.18	1174	951	Glyma02g05230.1	PF06911	PTHR21068,PTHR21068:SF7	x	x	x	x	Senescence/dehydration-associated protein-related	x	x	x	x	x	x	x	x
639	LAGI02_639	2032	cicer arietinum uncharacterized loc101497257 mrna	gi|356496486|ref|XM_003517051.1|PREDICTED: Glycine max uncharacterized protein LOC100776463 (LOC100776463), mRNA	XM_003517051	0	92	852.476	601	554	Glyma01g35690.1	PF03407	PTHR10994:SF5,PTHR10994	x	x	x	GO:0005783	xyloglucanase 113	AT2G35610	PF03407	PTHR10994:SF5,PTHR10994	x	x	x	GO:0005794,GO:0052325,GO:0005783	expressed protein
640	LAGI02_640	2023	glycine max strain williams 82 clone complete sequence	gi|356531402|ref|XM_003534219.1|PREDICTED: Glycine max protein spinster homolog 1-like (LOC100786783), mRNA	XM_003534219	0	87	1813.67	1474	1289	Glyma09g33680.2	PF07690	PTHR24003,PTHR24003:SF111	KOG1330	x	x	GO:0022857,GO:0055085,GO:0016021,GO:0005215,GO:0006810,GO:0016020	Major facilitator superfamily protein	x	x	x	x	x	x	x	x
641	LAGI02_641	2023	cicer arietinum gata transcription factor 8-like transcript variant mrna	gi|356535634|ref|XM_003536302.1|PREDICTED: Glycine max GATA transcription factor 9-like (LOC100815693), mRNA	XM_003536302	0	80	1031.01	1120	901	Glyma10g35470.2	PF00320	PTHR10071:SF113,PTHR10071	KOG1601	x	x	GO:0003700,GO:0008270,GO:0043565,GO:0006355	GATA transcription factor 9	AT3G54810	PF00320	PTHR10071:SF113,PTHR10071	x	x	x	GO:0007623,GO:0009845,GO:0003700,GO:0008270,GO:0043565,GO:0006355	GATA zinc finger domain containing protein, expressed
642	LAGI02_642	2020	x	x	x	x	x	x	x	x	Glyma13g35100.2	PF02298	x	x	x	x	GO:0005507,GO:0009055	early nodulin-like protein 1	x	x	x	x	x	x	x	x
643	LAGI02_643	2017	cicer arietinum l-gulono- -lactone dehydrogenase-like mrna	gi|502114105|ref|XM_004494806.1|PREDICTED: Cicer arietinum L-gulono-1,4-lactone dehydrogenase-like (LOC101495962), mRNA	XM_004494806	0	80	1617.1	1757	1414	Glyma03g42160.1	PF01565,PF04030	PTHR13878,PTHR13878:SF10	KOG4730	x	x	GO:0008762,GO:0016491,GO:0050660,GO:0055114,GO:0003885,GO:0016020	D-arabinono-1,4-lactone oxidase family protein	AT1G32300	PF01565,PF04030	PTHR13878,PTHR13878:SF12	KOG4730	x	x	GO:0012505,GO:0016020,GO:0055114,GO:0003824,GO:0003885,GO:0016491,GO:0050660,GO:0008762	FAD-binding and arabino-lactone oxidase domains containing protein, putative, expressed
644	LAGI02_644	2011	glycine max protein brevis radix-like 4-like mrna	gi|292774537|dbj|AK337729.1|Lotus japonicus cDNA, clone: LjFL1-078-BA12, HTC	AK337729	0	72	699.19	1228	889	Glyma13g16796.1	PF08381	PTHR22870,PTHR22870:SF36	x	x	x	x	BREVIS RADIX-like 4	AT5G20540	PF08381	PTHR22870:SF36,PTHR22870	x	x	x	GO:0005575,GO:0008150,GO:0003674	Disease resistance/zinc finger/chromosome condensation-like region protein, putative, expressed
645	LAGI02_645	2011	glycine max e3 ubiquitin-protein ligase sinat3-like mrna	gi|356573228|ref|XM_003554717.1|PREDICTED: Glycine max E3 ubiquitin-protein ligase SINAT3-like (LOC100792687), mRNA	XM_003554717	0	87	1173.48	945	826	Glyma03g41860.1	PF03145	PTHR10315	KOG3002	x	x	GO:0006511,GO:0007275,GO:0005634	Protein with RING/U-box and TRAF-like domains	AT3G61790	PF03145	PTHR10315	KOG3002	6.3.2.19	K04506	GO:0005634,GO:0006511,GO:0007275,GO:0016567,GO:0004842,GO:0008270	seven in absentia protein family domain containing protein, expressed
646	LAGI02_646	2010	glycine max d-xylose-proton symporter-like 2-like mrna	gi|356538460|ref|XM_003537674.1|PREDICTED: Glycine max D-xylose-proton symporter-like 2-like (LOC100801856), mRNA	XM_003537674	0	86	928.218	774	670	Glyma11g09770.1	PF00083	PTHR24063,PTHR24063:SF83	KOG0254	x	x	GO:0022857,GO:0055085,GO:0016021	Major facilitator superfamily protein	AT5G17010	PF00083	PTHR24063,PTHR24063:SF83	KOG0254	x	x	GO:0005886,GO:0016020,GO:0006810,GO:0055085,GO:0005351,GO:0015144,GO:0022857,GO:0016021	transporter family protein, putative, expressed
647	LAGI02_647	2008	glycine max polyphosphoinositide phosphatase-like mrna	gi|210141160|dbj|AK245077.1|Glycine max cDNA, clone: GMFL01-20-G20	AK245077	0	84	939.038	857	722	Glyma07g04901.1	PF02383	PTHR11200:SF9,PTHR11200	KOG1888	x	x	GO:0042578	Phosphoinositide phosphatase family protein	AT3G14205	PF02383	PTHR11200:SF9,PTHR11200	KOG1888	x	x	GO:0005575,GO:0008150,GO:0004439,GO:0042578	SAC domain containing protein, putative, expressed
648	LAGI02_648	2005	glycine max nadp-dependent malic chloroplastic-like mrna	gi|356556488|ref|XM_003546509.1|PREDICTED: Glycine max NADP-dependent malic enzyme, chloroplastic-like (LOC100791514), mRNA	XM_003546509	0	91	742.471	524	479	Glyma13g43130.1	PF00390,PF03949	PTHR23406:SF2,PTHR23406	KOG1257	1.1.1.40	K00029	GO:0016616,GO:0055114,GO:0051287	NADP-malic enzyme 4	AT1G79750	PF00390,PF03949	PTHR23406:SF2,PTHR23406	KOG1257	1.1.1.40	K00029	GO:0009507,GO:0006108,GO:0006633,GO:0009793,GO:0009845,GO:0051289,GO:0004470,GO:0004473,GO:0008270,GO:0016652,GO:0042803,GO:0050897,GO:0016616,GO:0055114,GO:0051287	NADP-dependent malic enzyme, putative, expressed
649	LAGI02_649	1994	glycine max clathrin assembly protein at2g01600- transcript variant 2 mrna	gi|356530763|ref|XM_003533902.1|PREDICTED: Glycine max putative clathrin assembly protein At2g01600-like (LOC100796656), mRNA	XM_003533902	0	80	955.268	1040	839	Glyma08g10050.1	PF07651	PTHR22951,PTHR22951:SF1	KOG0251	x	x	GO:0005543	ENTH/ANTH/VHS superfamily protein	AT2G01600	PF07651	PTHR22951	KOG0251	x	x	GO:0016020,GO:0006499,GO:0048268,GO:0005488,GO:0005543,GO:0005545,GO:0030276	ANTH/ENTH domain containing protein, putative, expressed
650	LAGI02_650	1991	vitis vinifera contig whole genome shotgun sequence	gi|356519040|ref|XM_003528135.1|PREDICTED: Glycine max probable WRKY transcription factor 72-like (LOC100804403), mRNA	XM_003528135	4.69274e-75	70	293.432	633	444	Glyma05g01285.1	PF03106	x	x	x	x	GO:0003700,GO:0043565,GO:0006355	WRKY DNA-binding protein 72	x	x	x	x	x	x	x	x
651	LAGI02_651	1984	glycine max elongation factor chloroplastic-like mrna	gi|292774551|dbj|AK337743.1|Lotus japonicus cDNA, clone: LjFL1-078-DC08, HTC	AK337743	0	82	1440.37	1439	1190	Glyma05g02670.2	PF03143,PF00009,PF03144	PTHR23115,PTHR23115:SF31	KOG0460	3.6.5.3	K02358	GO:0003924,GO:0005525,GO:0006414,GO:0005622,GO:0003746	RAB GTPase homolog E1B	AT4G20360	PF03144,PF03143,PF00009	PTHR23115,PTHR23115:SF31	KOG0460	3.6.5.3	K02358	GO:0005634,GO:0005730,GO:0009295,GO:0009507,GO:0009535,GO:0009570,GO:0009941,GO:0016020,GO:0048046,GO:0018119,GO:0003746,GO:0003924,GO:0005525,GO:0006414,GO:0005622	elongation factor Tu, putative, expressed
652	LAGI02_652	1982	cicer arietinum transcriptional corepressor leunig-like transcript variant mrna	gi|356507761|ref|XM_003522585.1|PREDICTED: Glycine max transcriptional corepressor LEUNIG-like, transcript variant 1 (LOC100816263), mRNA	XM_003522585	0	88	2098.6	1633	1445	Glyma06g07580.1	PF00400,PF08513	PTHR22847	KOG0266	x	x	GO:0005515	LisH dimerisation motif;WD40/YVTN repeat-like-containing domain	AT4G32551	PF00400,PF08513	PTHR22847	KOG0266	x	x	GO:0005634,GO:0009908,GO:0016481,GO:0016564,GO:0046982,GO:0005515	transcriptional corepressor LEUNIG, putative, expressed
653	LAGI02_653	1978	glycine max phosphoenolpyruvate carboxylase mrna	gi|51574148|gb|AY663387.1|Lupinus albus phosphoenolpyruvate carboxylase 3 mRNA, complete cds	AY663387	0	99	3447.52	1938	1933	Glyma12g35840.1	PF00311	x	x	4.1.1.31	K01595	GO:0008964,GO:0006099,GO:0015977	phosphoenolpyruvate carboxylase 3	AT1G53310	PF00311	x	x	4.1.1.31	K01595	GO:0005829,GO:0048046,GO:0006099,GO:0009651,GO:0005515,GO:0008964,GO:0015977	phosphoenolpyruvate carboxylase, putative, expressed
654	LAGI02_654	1977	cicer arietinum calreticulin-like transcript variant mrna	gi|502116999|ref|XM_004495609.1|PREDICTED: Cicer arietinum calreticulin-like (LOC101511865), transcript variant X3, mRNA	XM_004495609	0	87	1478.25	1183	1041	Glyma10g28890.1	PF00262	PTHR11073	KOG0674	x	K08057	GO:0005509	calreticulin 1b	AT1G56340	PF00262	PTHR11073	KOG0674	x	x	GO:0005739,GO:0005783,GO:0005886,GO:0009507,GO:0006979,GO:0009651,GO:0046686,GO:0055074,GO:0005509,GO:0051082	calreticulin precursor protein, putative, expressed
656	LAGI02_656	1966	fragaria vesca vesca uncharacterized loc101296707 mrna	gi|356524363|ref|XM_003530751.1|PREDICTED: Glycine max uncharacterized protein LOC100783403 (LOC100783403), mRNA	XM_003530751	3.09573e-172	76	616.235	855	653	Glyma08g44200.3	x	x	x	x	x	x	ubiquitin-specific protease 12	x	x	x	x	x	x	x	x
657	LAGI02_657	1961	cucumis sativus calcineurin b-like protein 3-like mrna	gi|166788446|dbj|AB378095.1|Phaseolus vulgaris PvCBL1 mRNA for calcineurin B-like protein, complete cds	AB378095	1.94855e-168	92	603.611	425	394	Glyma08g44580.2	x	PTHR23056,PTHR23056:SF3	KOG0034	x	K06268	x	calcineurin B-like 3	AT4G26570	x	PTHR23056,PTHR23056:SF3	KOG0034	x	x	GO:0005773,GO:0005886,GO:0016020,GO:0005513,GO:0005509	calcineurin B, putative, expressed
658	LAGI02_658	1957	cucumis sativus uncharacterized loc101211877 mrna	gi|292786887|dbj|AK338675.1|Lotus japonicus cDNA, clone: LjFL2-036-DF12, HTC	AK338675	2.37097e-148	73	536.887	917	672	Glyma20g37486.1	PF00300	PTHR23029	KOG0235	x	x	x	Phosphoglycerate mutase family protein	x	x	x	x	x	x	x	x
659	LAGI02_659	1957	glycine max nadp-dependent malic enzyme-like mrna	gi|356515634|ref|XM_003526456.1|PREDICTED: Glycine max NADP-dependent malic enzyme-like (LOC100801564), mRNA	XM_003526456	0	87	1058.06	859	750	Glyma04g09110.3	PF00390,PF03949	PTHR23406:SF2,PTHR23406	KOG1257	1.1.1.40	K00029	GO:0016616,GO:0055114,GO:0051287	NADP-malic enzyme 3	AT5G25880	PF00390,PF03949	PTHR23406:SF2,PTHR23406	KOG1257	1.1.1.40	K00029	GO:0005829,GO:0006108,GO:0006499,GO:0051260,GO:0004470,GO:0004473,GO:0016652,GO:0016616,GO:0051287,GO:0055114	NADP-dependent malic enzyme, chloroplast precursor, putative, expressed
660	LAGI02_660	1956	glycine max tubby-like f-box protein 5-like mrna	gi|356496746|ref|XM_003517179.1|PREDICTED: Glycine max tubby-like F-box protein 5-like (LOC100798958), mRNA	XM_003517179	0	84	1579.23	1454	1222	Glyma01g37940.1	PF01167,PF00646	PTHR16517:SF7,PTHR16517	KOG2502	x	x	GO:0005515	tubby like protein 2	AT2G18280	PF01167,PF00646	PTHR16517:SF7,PTHR16517	KOG2502	x	x	GO:0005575,GO:0045449,GO:0003700,GO:0008081,GO:0005515	OsFBT4 - F-box and tubby domain containing protein, expressed
661	LAGI02_661	1950	cicer arietinum 26s protease regulatory subunit 8 homolog a-like mrna	gi|502142067|ref|XM_004504720.1|PREDICTED: Cicer arietinum 26S protease regulatory subunit 8 homolog A-like (LOC101490950), mRNA	XM_004504720	0	90	1575.63	1158	1044	Glyma07g00420.1	PF00004	PTHR23073:SF12,PTHR23073	KOG0728	x	K03066	GO:0005524,GO:0009378,GO:0006281,GO:0006310,GO:0016887	regulatory particle triple-A ATPase 6A	AT5G20000	PF00004	PTHR23073:SF12,PTHR23073	KOG0728	x	K03066	GO:0000502,GO:0005634,GO:0008540,GO:0006511,GO:0030163,GO:0000166,GO:0005524,GO:0016787,GO:0016887,GO:0017111	26S protease regulatory subunit, putative, expressed
662	LAGI02_662	1949	glycine max zinc finger ccch domain-containing protein 40-like mrna	gi|502134055|ref|XM_004501928.1|PREDICTED: Cicer arietinum zinc finger CCCH domain-containing protein 49-like (LOC101515248), transcript variant X1, mRNA	XM_004501928	0	86	1966.96	1680	1448	Glyma13g03760.1	PF00076	PTHR14089:SF6,PTHR14089	KOG0153	x	K12872	GO:0003676	CCCH-type zinc fingerfamily protein with RNA-binding domain	AT1G07360	PF00076	PTHR14089:SF6,PTHR14089	KOG0153	x	K12872	GO:0005575,GO:0008150,GO:0000166,GO:0003676,GO:0003723,GO:0008270	RNA-binding motif protein, putative, expressed
663	LAGI02_663	1941	glycine max calcium-transporting atpase plasma membrane-type-like mrna	gi|356534693|ref|XM_003535839.1|PREDICTED: Glycine max calcium-transporting ATPase 4, plasma membrane-type-like (LOC100785768), mRNA	XM_003535839	1.94089e-111	90	414.258	304	274	Glyma10g15800.1	PF12515,PF00702,PF00122,PF00689,PF00690	PTHR24093:SF73,PTHR24093	KOG0204	3.6.3.8	K01537	GO:0000166,GO:0046872,GO:0003824,GO:0008152,GO:0005516,GO:0016020,GO:0015662,GO:0006812,GO:0006754	autoinhibited Ca(2+)-ATPase, isoform 4	x	x	x	x	x	x	x	x
664	LAGI02_664	1940	glycine max strain williams 82 clone complete sequence	gi|356498053|ref|XM_003517821.1|PREDICTED: Glycine max uncharacterized protein LOC100810690 (LOC100810690), mRNA	XM_003517821	0	80	908.381	1010	810	Glyma01g04440.3	x	x	x	x	x	x	x	AT3G27350	x	x	x	x	x	GO:0005886,GO:0008150,GO:0003674	expressed protein
665	LAGI02_665	1936	cicer arietinum probable sodium-coupled neutral amino acid transporter 6-like transcript variant mrna	gi|356568856|ref|XM_003552576.1|PREDICTED: Glycine max sodium-coupled neutral amino acid transporter 3-like (LOC100796345), mRNA	XM_003552576	0	87	1214.95	963	847	Glyma08g28190.1	PF01490	PTHR22950	KOG1305	x	x	x	Transmembrane amino acid transporter family protein	AT5G38820	PF01490	x	KOG1305	x	x	GO:0016020,GO:0006865,GO:0005275,GO:0015171	amino acid transporter, putative, expressed
666	LAGI02_666	1932	glycine max dynamin-2b-like mrna	gi|356531709|ref|XM_003534371.1|PREDICTED: Glycine max dynamin-2B-like (LOC100778966), mRNA	XM_003534371	0	87	1153.64	934	816	Glyma09g00430.1	PF01031,PF00350,PF00169,PF02212	PTHR11566,PTHR11566:SF10	KOG0446	x	x	GO:0005515,GO:0005543,GO:0003924,GO:0005525	dynamin-like 3	x	x	x	x	x	x	x	x
667	LAGI02_667	1931	cicer arietinum probable ccr4-associated factor 1 homolog 7-like transcript variant mrna	gi|502132463|ref|XM_004501316.1|PREDICTED: Cicer arietinum probable CCR4-associated factor 1 homolog 7-like (LOC101509087), transcript variant X2, mRNA	XM_004501316	0	83	1162.66	1141	950	Glyma04g06620.1	PF04857	PTHR10797	KOG0304	x	K12581	GO:0005634	Polynucleotidyl transferase, ribonuclease H-like superfamily protein	AT2G32070	PF04857	PTHR10797	KOG0304	x	x	GO:0005634,GO:0009451,GO:0003676,GO:0004540	CAF1 family ribonuclease containing protein, putative, expressed
668	LAGI02_668	1930	glycine max chaperone protein dnaj 10-like mrna	gi|356497523|ref|XM_003517562.1|PREDICTED: Glycine max chaperone protein dnaJ 10-like (LOC100780905), mRNA	XM_003517562	3.46627e-165	93	592.791	393	367	Glyma01g45760.3	PF00226	PTHR24078	x	x	x	GO:0031072	DNAJ heat shock N-terminal domain-containing protein	AT1G21080	PF00226	PTHR24078	KOG0691	x	x	GO:0005575,GO:0006457,GO:0031072,GO:0051082	chaperone protein dnaJ 10, putative, expressed
669	LAGI02_669	1925	cicer arietinum gdp-mannose -epimerase 1-like transcript variant mrna	gi|222160333|gb|FJ603689.1|Caragana korshinskii GDP-mannose-3',5'-epimerase (GME) mRNA, complete cds	FJ603689	0	88	1507.1	1155	1027	Glyma20g36740.3	PF01370	PTHR10366,PTHR10366:SF35	KOG1429	x	x	GO:0003854,GO:0016616,GO:0006694,GO:0055114,GO:0003824,GO:0050662,GO:0044237	GDP-D-mannose 3\',5\'-epimerase	AT5G28840	PF01370	PTHR10366,PTHR10366:SF35	KOG1429	5.1.3.-,5.1.3.18	K10046	GO:0005575,GO:0009225,GO:0019853,GO:0003824,GO:0047918,GO:0051287,GO:0050662,GO:0044237	NAD dependent epimerase/dehydratase family protein, putative, expressed
670	LAGI02_670	1923	glycine max atp-citrate synthase beta chain protein 1-like mrna	gi|15919086|emb|AJ344107.1|Lupinus albus mRNA for ATP citrate lyase a-subunit (acla gene)	AJ344107	0	93	829.033	549	512	Glyma15g15020.1	PF00285,PF00549	PTHR26330	KOG1254	2.3.3.8	K01648	GO:0046912,GO:0044262,GO:0003824,GO:0008152	ATP-citrate lyase B-1	AT5G49460	PF00285,PF00549	PTHR26330	KOG1254	2.3.3.8	K01648	GO:0005829,GO:0005886,GO:0009346,GO:0006085,GO:0003878,GO:0003824,GO:0008152,GO:0046912,GO:0044262	ATP-citrate synthase subunit 1, putative, expressed
671	LAGI02_671	1919	vitis vinifera uncharacterized loc100261085 mrna	gi|359488767|ref|XM_002281708.2|PREDICTED: Vitis vinifera uncharacterized LOC100261085 (LOC100261085), mRNA	XM_002281708	6.26383e-48	74	203.264	317	236	-	-	-	-	-	-	-	-	x	x	x	x	x	x	x	x
672	LAGI02_672	1912	medicago truncatula 19 protein complete cds	gi|452726092|ref|NM_001253973.2|Glycine max uncharacterized LOC100784767 (LOC100784767), mRNA	NM_001253973	0	81	1240.2	1282	1045	Glyma05g25701.1	PF07712	x	x	x	x	x	x	x	x	x	x	x	x	x	x
673	LAGI02_673	1909	medicago truncatula ubiquitin-fold modifier-conjugating enzyme complete cds	gi|502131677|ref|XM_004501007.1|PREDICTED: Cicer arietinum ubiquitin-fold modifier-conjugating enzyme 1-like (LOC101491251), mRNA	XM_004501007	0	87	726.241	595	519	Glyma06g09600.1	PF08694	PTHR12921	KOG3357	x	K12165	x	x	AT1G27530	PF08694	PTHR12921	KOG3357	x	K12165	GO:0005575,GO:0008150,GO:0003674	ufm1-conjugating enzyme 1, putative, expressed
674	LAGI02_674	1908	medicago truncatula clone mth2- complete sequence	gi|356523502|ref|XM_003530329.1|PREDICTED: Glycine max uncharacterized protein LOC100793984 (LOC100793984), mRNA	XM_003530329	0	89	818.212	621	554	Glyma08g24663.1	PF03343	PTHR14152	KOG2217	x	K11984	x	SART-1 family	AT5G16780	PF03343	PTHR14152	KOG2217	x	K11984	GO:0005634,GO:0005730,GO:0009908,GO:0009933,GO:0010087,GO:0010305,GO:0010588,GO:0048364,GO:0048366,GO:0048367,GO:0048528,GO:0003674	SART-1 family protein, putative, expressed
675	LAGI02_675	1908	glycine max cytochrome p450 78a3-like mrna	gi|356559860|ref|XM_003548167.1|PREDICTED: Glycine max cytochrome P450 78A3-like (LOC100815292), mRNA	XM_003548167	0	75	1184.3	1652	1248	Glyma16g02400.1	PF00067	PTHR24298,PTHR24298:SF44	KOG0156	1.14.-.-	K00517	GO:0005506,GO:0009055,GO:0016705,GO:0020037,GO:0055114	cytochrome P450, family 78, subfamily A, polypeptide 6	x	x	x	x	x	x	x	x
676	LAGI02_676	1904	glycine max diphosphomevalonate decarboxylase-like mrna	gi|502121014|ref|XM_004497102.1|PREDICTED: Cicer arietinum diphosphomevalonate decarboxylase-like (LOC101491864), mRNA	XM_004497102	0	90	1422.34	1033	935	Glyma10g42630.3	x	PTHR10977:SF2,PTHR10977	x	x	x	GO:0008299,GO:0004163	GHMP kinase family protein	AT2G38700	PF00288	PTHR10977	KOG2833	4.1.1.33	K01597	GO:0005575,GO:0008610,GO:0019287,GO:0004163,GO:0042803,GO:0005524,GO:0016310,GO:0016301,GO:0008299	GHMP kinases ATP-binding protein, putative, expressed
677	LAGI02_677	1904	glycine max s-adenosylmethionine synthase- transcript variant 1 mrna	gi|356556481|ref|XM_003546506.1|PREDICTED: Glycine max S-adenosylmethionine synthase-like, transcript variant 5 (LOC100787994), mRNA	XM_003546506	0	85	1407.91	1198	1029	Glyma15g21890.1	PF02773,PF00438,PF02772	PTHR11964	KOG1506	2.5.1.6	K00789	GO:0004478,GO:0006556,GO:0005524	S-adenosylmethionine synthetase family protein	AT4G01850	PF02772,PF02773,PF00438	PTHR11964	KOG1506	2.5.1.6	K00789	GO:0005618,GO:0005730,GO:0006556,GO:0006730,GO:0004478,GO:0005507,GO:0005524	S-adenosylmethionine synthetase, putative, expressed
678	LAGI02_678	1899	glycine max ap-2 complex subunit alpha-2-like mrna	gi|356543533|ref|XM_003540167.1|PREDICTED: Glycine max AP-2 complex subunit alpha-2-like (LOC100793930), mRNA	XM_003540167	0	88	1465.62	1155	1019	Glyma17g05410.1	PF02296,PF01602,PF02883	PTHR22780:SF4,PTHR22780	KOG1077	x	K11824	GO:0006886,GO:0016192,GO:0030117,GO:0030131	Adaptor protein complex AP-2, alpha subunit	AT5G22770	PF02296,PF01602,PF02883	PTHR22780,PTHR22780:SF4	KOG1077	x	K11824	GO:0005886,GO:0016020,GO:0006886,GO:0015031,GO:0016192,GO:0005488,GO:0008565,GO:0030117,GO:0030131	adapitin protein, putative, expressed
679	LAGI02_679	1894	arabidopsis thaliana succinate dehydrogenase iron-protein subunit complete cds	gi|388493401|gb|BT134972.1|Medicago truncatula clone JCVI-FLMt-4D24 unknown mRNA	BT134972	1.55246e-131	83	480.982	451	378	-	-	-	-	-	-	-	-	AT5G40650	x	x	KOG3049	1.3.5.1	K00235	GO:0005739,GO:0045281,GO:0006121,GO:0000104,GO:0008270,GO:0009055	succinate dehydrogenase iron-sulfur subunit 2,mitochondrial precursor, putative, expressed
680	LAGI02_680	1887	cicer arietinum triose phosphate phosphate non-green chloroplastic-like transcript variant mrna	gi|210143546|dbj|AK286328.1|Glycine max cDNA, clone: GMFL01-26-C20	AK286328	0	87	1240.2	971	851	Glyma04g35730.1	PF03151,PF00892	PTHR11132	KOG1441	x	x	GO:0016020,GO:0055085	Glucose-6-phosphate/phosphate translocator-related	AT5G33320	PF03151,PF00892	PTHR11132	KOG1441	x	x	GO:0005739,GO:0009507,GO:0009528,GO:0009536,GO:0009941,GO:0006810,GO:0015297,GO:0016020	phosphate/phosphate translocator, putative, expressed
681	LAGI02_681	1887	glycine max probable leucine-rich repeat receptor-like protein kinase at4g00330-like mrna	gi|356539550|ref|XM_003538213.1|PREDICTED: Glycine max probable leucine-rich repeat receptor-like protein kinase At4g00330-like (LOC100819818), mRNA	XM_003538213	0	83	960.679	903	755	Glyma11g24410.1	PF07714	PTHR24420:SF813,PTHR24420	KOG1187	x	x	GO:0004672,GO:0005524,GO:0006468	calmodulin-binding receptor-like cytoplasmic kinase 1	AT5G58940	PF00069	PTHR24420:SF813,PTHR24420	KOG1187	x	x	GO:0005575,GO:0006468,GO:0004672,GO:0004674,GO:0005524,GO:0016301	tyrosine protein kinase domain containing protein, putative, expressed
682	LAGI02_682	1886	arachis stenosperma clone as1rn0x727 microsatellite sequence	gi|388491149|gb|BT133846.1|Lotus japonicus clone JCVI-FLLj-12G4 unknown mRNA	BT133846	2.29818e-91	84	347.533	310	263	Glyma03g28760.2	x	x	x	x	x	x	dehydration-induced protein (ERD15)	x	x	x	x	x	x	x	x
683	LAGI02_683	1886	glycine max aspartate-semialdehyde dehydrogenase-like mrna	gi|356513033|ref|XM_003525171.1|PREDICTED: Glycine max aspartate-semialdehyde dehydrogenase-like (LOC100793061), mRNA	XM_003525171	0	87	1260.04	1031	898	Glyma08g05250.1	PF01118,PF02774	PTHR10174	KOG4777	1.2.1.11	K00133	GO:0016620,GO:0051287,GO:0006520,GO:0055114,GO:0005737,GO:0003942,GO:0046983,GO:0008652	semialdehyde dehydrogenase family protein	AT1G14810	PF01118,PF02774	PTHR10174	KOG4777	1.2.1.11	K00133	GO:0005739,GO:0009507,GO:0009570,GO:0006520,GO:0008652,GO:0009086,GO:0009088,GO:0055114,GO:0004073,GO:0016620,GO:0051287,GO:0005737,GO:0046983,GO:0003942	semialdehyde dehydrogenase, NAD binding domain containing protein, putative, expressed
685	LAGI02_685	1883	glycine max anthocyanidin -o-glucosyltransferase-like mrna	gi|502173937|ref|XM_004515350.1|PREDICTED: Cicer arietinum anthocyanidin 5,3-O-glucosyltransferase-like (LOC101513471), mRNA	XM_004515350	0	71	713.617	1394	997	Glyma09g23330.1	PF00201	PTHR11926:SF15,PTHR11926	KOG1192	x	x	GO:0016758,GO:0008152	UDP-glucosyl transferase 88A1	x	x	x	x	x	x	x	x
686	LAGI02_686	1883	glycine max dna repair protein rad23-3-like mrna	gi|356575533|ref|XM_003555847.1|PREDICTED: Glycine max putative DNA repair protein RAD23-3-like, transcript variant 1 (LOC100814162), mRNA	XM_003555847	0	81	1510.71	1559	1271	Glyma20g24850.1	PF00240,PF09280,PF00627	PTHR10621	KOG0011	x	K10839	GO:0005515,GO:0003684,GO:0006289,GO:0043161	Rad23 UV excision repair protein family	AT3G02540	PF09280,PF00240,PF00627	PTHR10621	KOG0011	x	K10839	GO:0005634,GO:0006289,GO:0043161,GO:0043130,GO:0070628,GO:0005515,GO:0003684	RAD23 DNA repair protein, putative, expressed
687	LAGI02_687	1883	glycine max dnaj protein homolog mrna	gi|210141357|dbj|AK245276.1|Glycine max cDNA, clone: GMFL01-25-N06	AK245276	0	85	1496.28	1283	1103	Glyma11g17930.2	PF00684,PF01556,PF00226	PTHR24076	KOG0712	x	x	GO:0031072,GO:0051082,GO:0006457	DNAJ homologue 2	AT3G44110	PF00684,PF00226,PF01556	PTHR24076	KOG0712	x	x	GO:0005618,GO:0005730,GO:0005886,GO:0006457,GO:0009651,GO:0043462,GO:0005524,GO:0031072,GO:0051082	chaperone protein dnaJ, putative, expressed
688	LAGI02_688	1877	cucumis sativus uncharacterized loc101215555 mrna	gi|502096624|ref|XM_004490739.1|PREDICTED: Cicer arietinum pre-mRNA-splicing factor 38B-like (LOC101492609), mRNA	XM_004490739	3.6112e-171	86	612.628	530	456	Glyma14g39220.1	PF03371	PTHR23142	KOG2888	x	K12850	x	PRP38 family protein	AT5G37370	PF03371	x	KOG2888	x	K12850	GO:0005575,GO:0006396,GO:0009651,GO:0005488	splicing factor, putative, expressed
689	LAGI02_689	1874	glycine max dead-box atp-dependent rna helicase 56-like mrna	gi|356519354|ref|XM_003528290.1|PREDICTED: Glycine max DEAD-box ATP-dependent RNA helicase 56-like (LOC100799082), mRNA	XM_003528290	0	88	913.791	725	640	Glyma08g22570.2	PF00270,PF00271	PTHR24031:SF5,PTHR24031	KOG0329	x	x	GO:0003676,GO:0005524,GO:0008026,GO:0004386	DEAD/DEAH box RNA helicase family protein	AT5G11200	PF00271,PF00270	PTHR24031:SF5,PTHR24031	KOG0329	x	x	GO:0005618,GO:0008150,GO:0003676,GO:0004386,GO:0005524,GO:0008026	x
690	LAGI02_690	1874	glycine max dead-box atp-dependent rna helicase 8-like mrna	gi|502105052|ref|XM_004492655.1|PREDICTED: Cicer arietinum DEAD-box ATP-dependent RNA helicase 8-like (LOC101498356), mRNA	XM_004492655	0	90	1485.46	1060	963	Glyma09g39710.2	PF00271,PF00270	PTHR24031:SF6,PTHR24031	KOG0326	x	x	GO:0003676,GO:0005524,GO:0008026,GO:0004386	RNAhelicase-like 8	AT4G00660	PF00271,PF00270	PTHR24031,PTHR24031:SF6	KOG0326	x	x	GO:0016032,GO:0019048,GO:0003676,GO:0004386,GO:0005524,GO:0008026	x
691	LAGI02_691	1872	cicer arietinum uncharacterized loc101495141 mrna	gi|502135455|ref|XM_004502283.1|PREDICTED: Cicer arietinum uncharacterized LOC101495141 (LOC101495141), mRNA	XM_004502283	1.17379e-145	85	527.87	459	393	Glyma11g37510.1	x	PTHR15067:SF7,PTHR15067	KOG4172	x	x	x	RING/U-box superfamily protein	AT1G24440	x	PTHR15067:SF7,PTHR15067	KOG1039	x	x	GO:0008270	zinc finger, RING-type, putative, expressed
692	LAGI02_692	1864	glycine max monoglyceride lipase-like mrna	gi|356536505|ref|XM_003536730.1|PREDICTED: Glycine max monoglyceride lipase-like (LOC100776335), mRNA	XM_003536730	2.12236e-47	82	201.46	199	164	Glyma20g38470.1	PF00756,PF12146	PTHR11614,PTHR11614:SF20	KOG1455	x	x	x	alpha/beta-Hydrolases superfamily protein	AT2G39420	PF12146	PTHR11614,PTHR11614:SF20	KOG1455	x	x	GO:0003824	lipase, putative, expressed
693	LAGI02_693	1864	glycine max uncharacterized loc100807657 mrna	gi|402794050|ref|NM_001254586.2|Glycine max uncharacterized LOC100807657 (LOC100807657), mRNA	NM_001254586	0	79	969.695	1139	901	Glyma09g37850.1	PF04774,PF09598	PTHR12299,PTHR12299:SF4	KOG2945	x	K13199	x	Hyaluronan / mRNA binding family	AT4G16830	PF04774	PTHR12299,PTHR12299:SF4	KOG2945	x	x	GO:0005634,GO:0005737,GO:0008150,GO:0003723	hyaluronan/mRNA binding family domain containing protein, expressed
694	LAGI02_694	1863	lotus japonicus genomic chromosome clone: complete sequence	gi|189163199|dbj|AP010433.1|Lotus japonicus genomic DNA, chromosome 5, clone: LjT06D17, TM1958, complete sequence	AP010433	4.37598e-37	80	167.196	183	147	Glyma17g32180.1	PF01762	PTHR11214,PTHR11214:SF6	KOG2288	x	x	GO:0008378,GO:0006486,GO:0016020	Galactosyltransferase family protein	x	x	x	x	x	x	x	x
695	LAGI02_695	1862	x	x	x	x	x	x	x	x	Glyma04g10550.1	PF03151,PF00892	x	x	x	x	GO:0016020,GO:0005351,GO:0008643,GO:0000139,GO:0016021	purine permease 1	x	x	x	x	x	x	x	x
696	LAGI02_696	1853	cicer arietinum uncharacterized loc101495701 transcript variant mrna	gi|356498782|ref|XM_003518180.1|PREDICTED: Glycine max uncharacterized protein LOC100794550 (LOC100794550), mRNA	XM_003518180	0	74	758.701	1124	841	Glyma02g36810.2	x	x	x	x	x	x	x	x	x	x	x	x	x	x	x
697	LAGI02_697	1853	glycine max protein dehydration-induced 19 homolog 3-like mrna	gi|356505605|ref|XM_003521533.1|PREDICTED: Glycine max protein DEHYDRATION-INDUCED 19 homolog 3-like (LOC100796524), mRNA	XM_003521533	1.02746e-38	84	172.606	157	133	Glyma19g40150.1	PF05605	x	x	x	x	x	Drought-responsive family protein	x	x	x	x	x	x	x	x
698	LAGI02_698	1853	cicer arietinum serine threonine-protein kinase fray2-like transcript variant mrna	gi|356576611|ref|XM_003556376.1|PREDICTED: Glycine max uncharacterized protein LOC100783699 (LOC100783699), mRNA	XM_003556376	0	85	688.37	598	512	Glyma10g31630.1	PF00069	PTHR24361,PTHR24361:SF72	KOG0582	x	x	GO:0004672,GO:0005524,GO:0006468	Protein kinase superfamily protein	x	x	x	x	x	x	x	x
699	LAGI02_699	1850	cicer arietinum calreticulin-like transcript variant mrna	gi|502116999|ref|XM_004495609.1|PREDICTED: Cicer arietinum calreticulin-like (LOC101511865), transcript variant X3, mRNA	XM_004495609	0	88	1117.57	854	760	Glyma10g28890.1	PF00262	PTHR11073	KOG0674	x	K08057	GO:0005509	calreticulin 1b	AT1G56340	PF00262	PTHR11073	KOG0674	x	x	GO:0005739,GO:0005783,GO:0005886,GO:0009507,GO:0006979,GO:0009651,GO:0046686,GO:0055074,GO:0005509,GO:0051082	calreticulin precursor protein, putative, expressed
700	LAGI02_700	1850	cicer arietinum protein spt2 homolog mrna	gi|502162550|ref|XM_004512482.1|PREDICTED: Cicer arietinum protein SPT2 homolog (LOC101503359), mRNA	XM_004512482	0	75	975.105	1341	1006	Glyma08g36790.1	PF08243	PTHR22691:SF8,PTHR22691	x	x	x	x	SPT2 chromatin protein	x	x	x	x	x	x	x	x
701	LAGI02_701	1839	glycine max lipid phosphate phosphatase 2-like mrna	gi|402794413|ref|NM_001255149.2|Glycine max lipid phosphate phosphatase 2-like (LOC100785459), mRNA	NM_001255149	0	86	1236.59	1057	914	Glyma20g25650.2	PF01569	PTHR10165:SF45,PTHR10165	KOG3030	x	x	GO:0003824,GO:0016020	lipid phosphate phosphatase 2	AT1G15080	PF01569	PTHR10165,PTHR10165:SF45	KOG3030	x	x	GO:0005886,GO:0005887,GO:0009738,GO:0003993,GO:0008195,GO:0003824,GO:0016020	lipid phosphatase protein, putative, expressed
702	LAGI02_702	1834	glycine max wrky55 partial cds	gi|151934220|gb|EU019588.1|Glycine max WRKY55 (WRKY55) mRNA, partial cds	EU019588	1.82852e-149	71	540.494	1035	740	Glyma19g44380.1	PF03106	x	x	x	x	GO:0003700,GO:0043565,GO:0006355	WRKY family transcription factor	x	x	x	x	x	x	x	x
703	LAGI02_703	1834	glycine max ala-interacting subunit 3-like mrna	gi|356557043|ref|XM_003546780.1|PREDICTED: Glycine max ALA-interacting subunit 3-like (LOC100806200), mRNA	XM_003546780	0	84	1330.37	1190	1010	Glyma15g41680.1	PF03381	PTHR10926	KOG2952	x	x	GO:0016020	LEM3 (ligand-effect modulator 3) family protein / CDC50 family protein	AT1G79450	PF03381	PTHR10926	KOG2952	x	x	GO:0005886,GO:0009543,GO:0016020,GO:0008150	cell cycle control protein, putative, expressed
704	LAGI02_704	1834	glycine max transformation transcription domain-associated mrna	gi|356496646|ref|XM_003517129.1|PREDICTED: Glycine max transformation/transcription domain-associated protein-like (LOC100819389), mRNA	XM_003517129	0	88	2388.95	1840	1634	Glyma11g08140.1	PF02259,PF00454	PTHR11139,PTHR11139:SF1	KOG0889	x	K08874	GO:0016773,GO:0005515	Phosphatidylinositol 3- and 4-kinase family protein with FAT domain	AT4G36080	PF02260,PF02259,PF00454	PTHR11139,PTHR11139:SF1	KOG0889	x	K08874	GO:0004428,GO:0005488,GO:0016773,GO:0005515	FAT domain-containing protein, putative, expressed
705	LAGI02_705	1829	cicer arietinum fasciclin-like arabinogalactan protein 15-like mrna	gi|502145938|ref|XM_004506190.1|PREDICTED: Cicer arietinum fasciclin-like arabinogalactan protein 15-like (LOC101513517), mRNA	XM_004506190	1.07264e-158	77	571.151	726	562	Glyma03g36260.6	PF02469	PTHR10900:SF38,PTHR10900	KOG1437	x	x	x	FASCICLIN-like arabinogalactan protein 16 precursor	AT2G35860	PF02469	PTHR10900:SF38,PTHR10900	KOG1437	x	x	GO:0012505,GO:0007155	fasciclin domain containing protein, expressed
706	LAGI02_706	1829	medicago truncatula clone mth2- complete sequence	gi|502122122|ref|XM_004497533.1|PREDICTED: Cicer arietinum putative mediator of RNA polymerase II transcription subunit 26-like (LOC101509296), mRNA	XM_004497533	6.34546e-130	83	475.572	475	398	Glyma13g21350.1	x	x	KOG4282	x	x	x	x	AT3G10040	x	x	KOG4282	x	x	GO:0045449,GO:0003700	homeodomain, putative, expressed
707	LAGI02_707	1828	cicer arietinum gram domain-containing protein 1c-like transcript variant mrna	gi|502173542|ref|XM_004515297.1|PREDICTED: Cicer arietinum GRAM domain-containing protein 1C-like (LOC101489179), transcript variant X3, mRNA	XM_004515297	0	82	991.336	1001	824	Glyma10g23630.1	PF02893	PTHR23319	KOG1032	x	x	x	GRAM domain family protein	x	x	x	x	x	x	x	x
708	LAGI02_708	1822	cicer arietinum probable transcription factor 21-like transcript variant mrna	gi|356557139|ref|XM_003546828.1|PREDICTED: Glycine max probable transcription factor PosF21-like (LOC100786738), mRNA	XM_003546828	0	81	1137.41	1141	934	Glyma15g03350.2	PF00170	PTHR22952:SF39,PTHR22952	x	x	x	GO:0003700,GO:0043565,GO:0046983,GO:0006355	Basic-leucine zipper (bZIP) transcription factor family protein	AT2G31370	PF00170	PTHR22952:SF39,PTHR22952	x	x	x	GO:0006355,GO:0003677,GO:0003700,GO:0043565,GO:0046983	transcription factor RF2a, putative, expressed
709	LAGI02_709	1820	glycine max strain williams 82 clone complete sequence	gi|356575135|ref|XM_003555650.1|PREDICTED: Glycine max 65-kDa microtubule-associated protein 6-like (LOC100799043), mRNA	XM_003555650	0	84	991.336	917	774	Glyma20g00290.1	PF03999	PTHR19321	KOG4302	x	x	x	Microtubule associated protein (MAP65/ASE1) family protein	x	x	x	x	x	x	x	x
710	LAGI02_710	1817	glycine max protein cobra-like mrna	gi|356568808|ref|XM_003552552.1|PREDICTED: Glycine max protein COBRA-like (LOC100783820), mRNA	XM_003552552	0	85	1532.35	1340	1142	Glyma08g27560.1	PF04833	x	x	x	x	x	COBRA-like extracellular glycosyl-phosphatidyl inositol-anchored protein family	AT3G02210	PF04833	x	x	x	x	GO:0031225,GO:0008150	COBRA, putative, expressed
711	LAGI02_711	1816	cicer arietinum wat1-related protein at5g07050-like transcript variant mrna	gi|403043839|ref|NM_001255338.2|Glycine max auxin-induced protein 5NG4-like (LOC100811617), mRNA	NM_001255338	0	87	955.268	782	681	Glyma19g30640.1	PF00892	x	x	x	x	GO:0016020	nodulin MtN21 /EamA-like transporter family protein	AT2G40900	PF00892	x	x	x	x	GO:0016020	auxin-induced protein 5NG4, putative, expressed
712	LAGI02_712	1812	lotus japonicus clone: 2-008- htc	gi|292780232|dbj|AK338054.1|Lotus japonicus cDNA, clone: LjFL2-008-CG11, HTC	AK338054	0	78	1355.62	1616	1272	Glyma07g05680.1	PF00612	PTHR13140:SF84,PTHR13140	x	x	x	GO:0005515	IQ-domain 17	x	x	x	x	x	x	x	x
713	LAGI02_713	1805	x	x	x	x	x	x	x	x	Glyma04g08050.1	x	x	x	x	x	x	x	x	x	x	x	x	x	x	x
714	LAGI02_714	1804	medicago truncatula clone mth2- complete sequence	gi|59676734|gb|AC148346.12|Medicago truncatula clone mth2-25m19, complete sequence	AC148346	1.06636e-06	86	66.2076	60	52	Glyma11g11540.4	PF07716	x	x	x	x	GO:0003700,GO:0043565,GO:0046983,GO:0006355	Basic-leucine zipper (bZIP) transcription factor family protein	x	x	x	x	x	x	x	x
715	LAGI02_715	1803	glycine max actin-7-like mrna	gi|391324435|gb|JQ780610.1|Sophora viciifolia actin mRNA, complete cds	JQ780610	0	88	1934.5	1522	1346	Glyma05g32220.2	PF00022	PTHR11937:SF77,PTHR11937	KOG0676	x	K10355	x	actin 7	AT5G09810	PF00022	PTHR11937,PTHR11937:SF77	KOG0676	x	K10355	GO:0005618,GO:0005730,GO:0005739,GO:0005856,GO:0005886,GO:0007010,GO:0009416,GO:0009611,GO:0009733,GO:0009845,GO:0010053,GO:0048364,GO:0048767,GO:0051301,GO:0005200,GO:0005515	actin, putative, expressed
716	LAGI02_716	1801	medicago truncatula microsomal glutathione s-transferase complete cds	gi|502137413|ref|XM_004503019.1|PREDICTED: Cicer arietinum microsomal glutathione S-transferase 3-like (LOC101511246), mRNA	XM_004503019	5.48535e-118	80	435.898	464	375	-	-	-	-	-	-	-	-	x	x	x	x	x	x	x	x
718	LAGI02_718	1797	cicer arietinum 14-3-3-like protein gf14 iota-like mrna	gi|351726935|ref|NM_001251494.1|Glycine max 14-3-3 protein SGF14e (SGF14e), mRNA >gi|316937089|gb|HM004360.1| Glycine max SGF14e mRNA, complete cds	NM_001251494	0	90	710.01	508	462	Glyma01g07070.1	PF00244	PTHR18860	KOG0841	x	x	GO:0019904	general regulatory factor 12	AT1G26480	PF00244	PTHR18860	KOG0841	x	x	GO:0005575,GO:0045309,GO:0019904	14-3-3 protein, putative, expressed
719	LAGI02_719	1795	glycine max beta- -mannosyl-glycoprotein 4-beta-n-acetylglucosaminyltransferase-like mrna	gi|356512671|ref|XM_003524993.1|PREDICTED: Glycine max beta-1,4-mannosyl-glycoprotein 4-beta-N-acetylglucosaminyltransferase-like (LOC100787062), mRNA	XM_003524993	0	86	1463.82	1209	1050	Glyma05g30870.1	PF04724	PTHR12224	x	2.4.1.144	K00737	GO:0003830,GO:0006487,GO:0016020	beta-1,4-N-acetylglucosaminyltransferase family protein	AT1G12990	PF04724	PTHR12224	x	2.4.1.144	K00737	GO:0016020,GO:0006487,GO:0008375,GO:0016757,GO:0003830	glycosyl transferase family 17 protein, putative, expressed
720	LAGI02_720	1795	glycine max 6-phosphofructokinase 3-like mrna	gi|502184065|ref|XM_004517220.1|PREDICTED: Cicer arietinum 6-phosphofructokinase 3-like (LOC101514136), mRNA	XM_004517220	0	91	659.516	470	428	Glyma06g09320.1	PF00365	PTHR13697	KOG2440	2.7.1.11	K00850	GO:0003872,GO:0006096,GO:0005945	phosphofructokinase 3	AT4G32840	PF00365	PTHR13697	KOG2440	2.7.1.11	K00850	GO:0005829,GO:0005945,GO:0006096,GO:0003872	6-phosphofructokinase, putative, expressed
721	LAGI02_721	1783	glycine max glycine cleavage system h mitochondrial- transcript variant 1 mrna	gi|356576318|ref|XM_003556232.1|PREDICTED: Glycine max glycine cleavage system H protein, mitochondrial-like, transcript variant 1 (LOC100796561), mRNA	XM_003556232	0	83	699.19	683	567	Glyma07g34690.4	PF01597	PTHR11715	KOG3373	x	x	GO:0006546,GO:0005960	Single hybrid motif superfamily protein	x	x	x	x	x	x	x	x
722	LAGI02_722	1778	glycine max transmembrane protein 120 homolog mrna	gi|356576896|ref|XM_003556518.1|PREDICTED: Glycine max transmembrane protein 120 homolog (LOC100813451), mRNA	XM_003556518	0	83	1279.87	1215	1019	Glyma20g38960.1	PF07851	PTHR21433	KOG4758	x	x	GO:0016021	TMPIT-like protein	AT4G10430	PF07851	PTHR21433	KOG4758	x	x	GO:0016021,GO:0008150,GO:0003674	transmembrane protein 120A, putative, expressed
723	LAGI02_723	1777	medicago truncatula gaga-binding transcriptional activator (bbr bpc6) complete cds	gi|292782714|dbj|AK338104.1|Lotus japonicus cDNA, clone: LjFL2-010-AB02, HTC	AK338104	0	82	1447.59	1411	1168	Glyma06g02880.9	PF06217	x	x	x	x	x	basic pentacysteine 6	AT5G42520	PF06217	x	x	x	x	GO:0005634,GO:0006355,GO:0003677,GO:0003700	GAGA-binding protein, putative, expressed
724	LAGI02_724	1776	fragaria vesca vesca mitochondrial uncoupling protein 4-like mrna	gi|470127520|ref|XM_004299669.1|PREDICTED: Fragaria vesca subsp. vesca mitochondrial uncoupling protein 4-like (LOC101291241), mRNA	XM_004299669	1.04611e-158	70	571.151	1225	868	Glyma01g02950.1	PF00153	PTHR24089:SF78,PTHR24089	KOG0759	x	x	x	uncoupling protein 5	x	x	x	x	x	x	x	x
725	LAGI02_725	1773	cicer arietinum uncharacterized loc101506129 transcript variant mrna	gi|356543597|ref|XM_003540199.1|PREDICTED: Glycine max uncharacterized protein LOC100810396 (LOC100810396), mRNA	XM_003540199	0	80	1083.31	1195	956	Glyma12g31020.1	PF00249	x	x	x	x	GO:0003677	Homeodomain-like superfamily protein	AT5G18240	PF00249	x	x	x	x	GO:0045449,GO:0003700,GO:0003677	Myb transcription factor, putative, expressed
726	LAGI02_726	1772	glycine max e3 ubiquitin-protein ligase xbat31-like mrna	gi|356550270|ref|XM_003543463.1|PREDICTED: Glycine max putative E3 ubiquitin-protein ligase XBAT31-like (LOC100786708), mRNA	XM_003543463	0	81	1453	1496	1216	Glyma13g41040.1	PF00023	PTHR24158:SF306,PTHR24158	KOG4412	x	x	GO:0005515	XB3 ortholog 1 in Arabidopsis thaliana	AT2G28840	PF00023	PTHR24158,PTHR24158:SF306	KOG4214	x	x	GO:0012505,GO:0008270,GO:0005515	ankyrin repeat domain-containing protein 28, putative, expressed
727	LAGI02_727	1771	glycine max glutathione cytosolic-like mrna	gi|356498969|ref|XM_003518270.1|PREDICTED: Glycine max glutathione reductase, cytosolic-like (LOC100810846), mRNA	XM_003518270	0	86	1521.53	1254	1085	Glyma16g27210.1	PF02852,PF07992,PF00070	PTHR22912:SF27,PTHR22912	KOG0405	1.8.1.7	K00383	GO:0016491,GO:0050660,GO:0055114,GO:0045454,GO:0005737	glutathione-disulfide reductase	AT3G24170	PF07992,PF02852,PF00070	PTHR22912,PTHR22912:SF27	KOG0405	1.8.1.7	K00383	GO:0005777,GO:0006749,GO:0045454,GO:0055114,GO:0004362,GO:0016491,GO:0050660,GO:0050661,GO:0005737	glutathione reductase, putative, expressed
728	LAGI02_728	1767	glycine max inositol hexakisphosphate and diphosphoinositol-pentakisphosphate kinase 1-like mrna	gi|356573452|ref|XM_003554826.1|PREDICTED: Glycine max inositol hexakisphosphate and diphosphoinositol-pentakisphosphate kinase 1-like (LOC100815564), mRNA	XM_003554826	0	86	1804.66	1506	1301	Glyma13g05068.2	PF00328,PF08443	PTHR12750:SF4,PTHR12750	KOG1057	x	x	GO:0003993	Phosphoglycerate mutase-like family protein	AT3G01310	PF00328,PF08443	PTHR12750:SF4,PTHR12750	KOG1057	x	x	GO:0005886,GO:0055114,GO:0003993,GO:0016491,GO:0046914	histidine acid phosphatase, putative, expressed
730	LAGI02_730	1759	glycine max membrane steroid-binding protein 1-like mrna	gi|502138150|ref|XM_004503247.1|PREDICTED: Cicer arietinum guanine nucleotide-binding protein subunit beta-like protein-like (LOC101505459), mRNA	XM_004503247	2.27288e-154	78	556.724	683	534	Glyma09g25940.1	PF00173	PTHR10281:SF26,PTHR10281	KOG1110	x	x	GO:0020037	membrane-associated progesterone binding protein 3	AT1G48630	PF00400	PTHR19868	KOG0279	x	x	GO:0022626,GO:0048364,GO:0048367,GO:0000166,GO:0005515	WD repeat-containing protein, putative, expressed
731	LAGI02_731	1757	cicer arietinum oxysterol-binding protein 4b-like transcript variant mrna	gi|502085698|ref|XM_004487922.1|PREDICTED: Cicer arietinum oxysterol-binding protein-related protein 4B-like (LOC101506673), mRNA	XM_004487922	0	84	839.853	763	644	Glyma13g00590.2	PF01237	PTHR10972:SF27,PTHR10972	KOG2210	x	x	x	OSBP(oxysterol binding protein)-related protein 4B	x	x	x	x	x	x	x	x
732	LAGI02_732	1755	cicer arietinum e3 sumo-protein ligase siz1-like transcript variant mrna	gi|356542554|ref|XM_003539684.1|PREDICTED: Glycine max E3 SUMO-protein ligase SIZ1-like (LOC100797252), mRNA	XM_003539684	0	84	1519.72	1414	1188	Glyma11g15880.1	PF00628,PF02037,PF02891	PTHR10782:SF4,PTHR10782	KOG2169	x	x	GO:0005515,GO:0003676,GO:0008270	DNA-binding protein with MIZ/SP-RING zinc finger, PHD-finger and SAP domain	x	x	x	x	x	x	x	x
733	LAGI02_733	1755	cicer arietinum uncharacterized loc101503483 transcript variant misc_rna	gi|356548503|ref|XM_003542593.1|PREDICTED: Glycine max uncharacterized protein LOC100813297 (LOC100813297), mRNA	XM_003542593	0	90	1144.62	847	768	Glyma13g02290.1	x	PTHR21297	x	x	x	x	DNA-directed RNA polymerase II protein	x	x	x	x	x	x	x	x
734	LAGI02_734	1750	cicer arietinum uncharacterized loc101503889 transcript variant mrna	gi|356552560|ref|XM_003544586.1|PREDICTED: Glycine max uncharacterized protein LOC100788165 (LOC100788165), mRNA	XM_003544586	0	81	1303.32	1397	1136	Glyma14g17110.2	PF02485	x	x	x	x	GO:0008375,GO:0016020	Core-2/I-branching beta-1,6-N-acetylglucosaminyltransferase family protein	AT4G31350	PF02485	x	x	x	x	GO:0005575,GO:0008150,GO:0003674,GO:0008375,GO:0016020	DNA binding protein, putative, expressed
735	LAGI02_735	1746	cucumis sativus uncharacterized loc101204888 mrna	gi|359806022|ref|NM_001254245.1|Glycine max uncharacterized LOC100807084 (LOC100807084), mRNA >gi|255639964|gb|BT096046.1| Soybean clone JCVI-FLGm-20E6 unknown mRNA	NM_001254245	0	86	848.87	704	608	Glyma17g03580.1	x	PTHR13491	x	x	x	x	zinc knuckle (CCHC-type) family protein	x	x	x	x	x	x	x	x
736	LAGI02_736	1745	cicer arietinum methyl- -binding domain-containing protein 2-like transcript variant mrna	gi|356520884|ref|XM_003529042.1|PREDICTED: Glycine max methyl-CpG-binding domain-containing protein 2-like (LOC100790117), mRNA	XM_003529042	0	78	769.521	928	730	Glyma07g15620.2	PF07496,PF01429	PTHR15547,PTHR15547:SF6	x	x	x	GO:0003677,GO:0005634,GO:0008270	methyl-CPG-binding domain protein 02	x	x	x	x	x	x	x	x
737	LAGI02_737	1743	glycine max protein tify 10a-like mrna	gi|255639992|gb|BT096061.1|Soybean clone JCVI-FLGm-20E20 unknown mRNA	BT096061	1.33842e-106	75	398.027	540	408	Glyma09g08290.2	PF09425,PF06200	x	x	x	x	GO:0005515	jasmonate-zim-domain protein 1	AT1G74950	PF09425,PF06200	x	x	x	K13464	GO:0005575,GO:0009611,GO:0009753,GO:0005515	ZIM domain containing protein, putative, expressed
738	LAGI02_738	1734	populus trichocarpa mrna	gi|210143288|dbj|AK286070.1|Glycine max cDNA, clone: GMFL01-21-F13	AK286070	0	85	1523.33	1345	1147	Glyma12g19520.1	PF02866,PF00056	PTHR11540,PTHR11540:SF1	KOG1494	x	x	GO:0016491,GO:0055114,GO:0016616,GO:0030060,GO:0006108	Lactate/malate dehydrogenase family protein	AT1G53240	PF00056,PF02866	PTHR11540:SF1,PTHR11540	KOG1494	1.1.1.37	K00026	GO:0005618,GO:0005739,GO:0009507,GO:0009409,GO:0009651,GO:0018119,GO:0042742,GO:0046686,GO:0005507,GO:0016615,GO:0016491,GO:0055114,GO:0016616,GO:0030060,GO:0006108	lactate/malate dehydrogenase, putative, expressed
739	LAGI02_739	1729	x	x	x	x	x	x	x	x	Glyma01g01900.5	x	PTHR14453:SF5,PTHR14453	x	x	x	x	WWE protein-protein interaction domain protein family	x	x	x	x	x	x	x	x
740	LAGI02_740	1728	glycine max brefeldin a-inhibited guanine nucleotide-exchange protein 1-like mrna	gi|356552455|ref|XM_003544535.1|PREDICTED: Glycine max brefeldin A-inhibited guanine nucleotide-exchange protein 1-like (LOC100801578), mRNA	XM_003544535	0	84	1869.58	1694	1438	Glyma14g00230.1	PF09324,PF01369	PTHR10663,PTHR10663:SF42	KOG0929	x	x	GO:0005086,GO:0032012,GO:0005622	SEC7-like guanine nucleotide exchange family protein	x	x	x	x	x	x	x	x
741	LAGI02_741	1728	medicago truncatula clone mth2- complete sequence	gi|19511|emb|X51766.1|L.polyphyllus mRNA for ribosomal protein S16	X51766	3.10522e-127	82	466.555	437	359	Glyma02g11540.1	PF00380	PTHR21569	KOG1753	x	K02960	GO:0003735,GO:0006412,GO:0005622,GO:0005840	Ribosomal protein S5 domain 2-like superfamily protein	AT2G09990	PF00380	PTHR21569	KOG1753	x	K02960	GO:0005618,GO:0009507,GO:0016020,GO:0022626,GO:0022627,GO:0006412,GO:0003735,GO:0005622,GO:0005840	ribosomal protein, putative, expressed
743	LAGI02_743	1724	cicer arietinum 60s ribosomal protein l10-like mrna	gi|388501177|gb|BT138860.1|Lotus japonicus clone JCVI-FLLj-4G22 unknown mRNA	BT138860	0	88	850.673	653	581	Glyma02g38450.1	PF00252	PTHR11726,PTHR11726:SF9	KOG0857	x	K02866	GO:0003735,GO:0006412,GO:0005840	Ribosomal protein L16p/L10e family protein	AT1G66580	PF00252	PTHR11726:SF10,PTHR11726	KOG0857	x	K02866	GO:0005773,GO:0005840,GO:0005886,GO:0022625,GO:0022626,GO:0006412,GO:0010224,GO:0003735	ribosomal protein, putative, expressed
744	LAGI02_744	1722	glycine max adenosine kinase 2-like mrna	gi|502121976|ref|XM_004497461.1|PREDICTED: Cicer arietinum adenosine kinase 2-like (LOC101508227), mRNA	XM_004497461	0	86	1379.06	1141	992	Glyma13g20780.1	PF00294	PTHR10584,PTHR10584:SF24	KOG2854	2.7.1.20	K00856	GO:0006166,GO:0004001	adenosine kinase 2	AT5G03300	PF00294	PTHR10584:SF24,PTHR10584	KOG2854	2.7.1.20	K00856	GO:0005886,GO:0006169,GO:0004001,GO:0005507,GO:0016301,GO:0006166	kinase, pfkB family, putative, expressed
745	LAGI02_745	1718	medicago truncatula proteasome subunit beta type complete cds	gi|388510951|gb|BT143748.1|Lotus japonicus clone JCVI-FLLj-2H18 unknown mRNA	BT143748	0	87	1043.63	851	744	Glyma02g46860.4	PF00227	PTHR11599,PTHR11599:SF1	KOG0173	3.4.25.1	K02739	GO:0004298,GO:0051603,GO:0005839	20S proteasome beta subunit PBB2	AT3G27430	PF00227	PTHR11599:SF1,PTHR11599	KOG0173	3.4.25.1	K02739	GO:0000502,GO:0005839,GO:0006511,GO:0004175,GO:0004298,GO:0008233,GO:0051603	peptidase, T1 family, putative, expressed
746	LAGI02_746	1714	tsa: triticum turgidum ucw_tt-k35_contig_18361 transcribed rna sequence	gi|513970558|gb|GAKM01071301.1|TSA: Triticum turgidum UCW_Tt-k35_contig_18361 transcribed RNA sequence	GAKM01071301	6.40577e-22	74	116.702	182	135	Glyma12g03200.1	PF10296,PF00168	PTHR10774,PTHR10774:SF2	x	x	x	GO:0005515	Calcium-dependent lipid-binding (CaLB domain) family protein	AT3G19830	PF00168,PF10296	PTHR10774:SF2,PTHR10774	x	x	x	GO:0009507,GO:0008150,GO:0003674,GO:0005515	C2 domain containing protein, putative, expressed
747	LAGI02_747	1712	medicago truncatula auxin-induced protein 5ng4 complete cds	gi|388494719|gb|BT135631.1|Lotus japonicus clone JCVI-FLLj-22F1 unknown mRNA	BT135631	1.94793e-47	85	201.46	175	149	Glyma14g23300.1	PF00892	x	x	x	x	GO:0016020	nodulin MtN21 /EamA-like transporter family protein	x	x	x	x	x	x	x	x
748	LAGI02_748	1707	glycine max histidine kinase 3-like mrna	gi|116109371|gb|DQ987624.1|Lupinus albus histidine kinase 1 (HK1) mRNA, complete cds	DQ987624	0	86	1067.08	937	809	Glyma05g28070.1	PF00512,PF00072,PF03924,PF02518	PTHR24423:SF37,PTHR24423	KOG0519	2.7.13.3	K14489	GO:0000156,GO:0000160,GO:0006355,GO:0000155,GO:0007165,GO:0016020,GO:0005524	histidine kinase 3	x	x	x	x	x	x	x	x
750	LAGI02_750	1707	medicago truncatula clone mth2- complete sequence	gi|502078920|ref|XM_004486039.1|PREDICTED: Cicer arietinum F-box/LRR-repeat protein 4-like (LOC101509110), mRNA	XM_004486039	0	84	1020.19	933	786	Glyma13g28271.1	PF00646	PTHR23125:SF67,PTHR23125	KOG1947	x	K10268	GO:0005515	F-box/RNI-like superfamily protein	x	x	x	x	x	x	x	x
751	LAGI02_751	1705	glycine max calcineurin b-like protein 3-like mrna	gi|356522090|ref|XM_003529635.1|PREDICTED: Glycine max calcineurin B-like protein 3-like (LOC100800868), mRNA	XM_003529635	0	91	958.875	656	602	Glyma17g00830.3	x	PTHR23056,PTHR23056:SF3	KOG0034	x	K06268	x	calcineurin B-like 3	AT4G26570	x	PTHR23056,PTHR23056:SF3	KOG0034	x	x	GO:0005773,GO:0005886,GO:0016020,GO:0005513,GO:0005509	calcineurin B, putative, expressed
752	LAGI02_752	1705	lotus japonicus clone: 2-028- htc	gi|292786790|dbj|AK338578.1|Lotus japonicus cDNA, clone: LjFL2-028-AA03, HTC	AK338578	0	78	978.712	1197	941	Glyma20g25950.4	x	x	x	x	x	x	x	AT2G01100	x	x	x	x	x	GO:0005575,GO:0008150,GO:0003674	splicing factor, putative, expressed
753	LAGI02_753	1705	glycine max heat shock protein sti-like mrna	gi|356540380|ref|XM_003538620.1|PREDICTED: Glycine max heat shock protein STI-like (LOC100816776), mRNA	XM_003538620	0	80	1159.05	1228	992	Glyma11g03330.1	PF00515	PTHR22904,PTHR22904:SF14	KOG0548	x	K09553	GO:0005515	stress-inducible protein, putative	AT4G12400	PF00515	PTHR22904,PTHR22904:SF14	KOG0548	x	x	GO:0005575,GO:0006950,GO:0009408,GO:0009644,GO:0042542,GO:0005488,GO:0005515	heat shock protein STI, putative, expressed
755	LAGI02_755	1702	glycine max abhydrolase domain-containing protein fam108c1-like mrna	gi|502133652|ref|XM_004501786.1|PREDICTED: Cicer arietinum abhydrolase domain-containing protein FAM108C1-like (LOC101500763), mRNA	XM_004501786	0	81	1332.17	1387	1125	Glyma06g18400.1	PF00326	PTHR12277:SF8,PTHR12277	KOG1552	x	x	GO:0008236,GO:0006508,GO:0016787	alpha/beta-Hydrolases superfamily protein	AT5G14390	PF00561	PTHR12277:SF8,PTHR12277	KOG1552	x	x	GO:0012505,GO:0008150,GO:0003674	OsPOP23 - Putative Prolyl Oligopeptidase homologue, expressed
756	LAGI02_756	1700	glycine max probable protein phosphatase 2c 33-like mrna	gi|356568908|ref|XM_003552602.1|PREDICTED: Glycine max probable protein phosphatase 2C 33-like (LOC100810538), mRNA	XM_003552602	7.16917e-167	86	598.201	505	436	Glyma18g51970.1	PF00481	PTHR13832:SF94,PTHR13832	KOG0698	x	x	GO:0003824	Protein phosphatase 2C family protein	x	x	x	x	x	x	x	x
757	LAGI02_757	1693	glycine max clone: gmfl01-07-n06	gi|210145910|dbj|AK244601.1|Glycine max cDNA, clone: GMFL01-07-N06	AK244601	0	80	1380.86	1556	1245	Glyma02g14260.1	PF06880	x	x	x	x	x	Protein of unknown function (DUF1262)	x	x	x	x	x	x	x	x
758	LAGI02_758	1692	tsa: jatropha curcas -ck_1a transcribed rna sequence	gi|242877144|gb|FJ477886.1|Cicer arietinum NAC family transcription factor 5 (NAC5) gene, complete cds	FJ477886	9.94367e-102	74	381.797	618	460	Glyma04g42800.1	PF02365	x	x	x	x	GO:0003677,GO:0006355	NAC (No Apical Meristem) domain transcriptional regulator superfamily protein	AT1G01720	PF02365	x	x	x	x	GO:0005575,GO:0007275,GO:0009611,GO:0009788,GO:0003700,GO:0016563,GO:0003677,GO:0006355	No apical meristem protein, putative, expressed
759	LAGI02_759	1692	vitis vinifera dof zinc finger mrna	gi|210142157|dbj|AK246076.1|Glycine max cDNA, clone: GMFL01-51-B07	AK246076	4.50247e-163	72	585.578	1105	801	Glyma04g41170.4	PF02701	x	x	x	x	GO:0003677,GO:0008270,GO:0006355	Dof-type zinc finger DNA-binding family protein	AT4G24060	PF02701	x	x	x	x	GO:0005575,GO:0045449,GO:0003677,GO:0003700,GO:0008270,GO:0006355	dof zinc finger domain containing protein, putative, expressed
760	LAGI02_760	1688	glycine max transcription factor bhlh93-like mrna	gi|356515676|ref|XM_003526477.1|PREDICTED: Glycine max transcription factor bHLH93-like (LOC100812578), mRNA	XM_003526477	0	83	1088.72	1017	854	Glyma06g09670.1	PF00010	PTHR23042:SF24,PTHR23042	x	x	x	GO:0030528,GO:0006355	beta HLH protein 93	AT5G65640	PF00010	PTHR12565	x	x	x	GO:0005634,GO:0045449,GO:0003677,GO:0003700,GO:0030528,GO:0006355	BHLH transcription factor, putative, expressed
761	LAGI02_761	1678	lupinus angustifolius cultivar bac clone 055l12	gi|440583679|emb|HE804809.1|Lupinus angustifolius cultivar Sonet, BAC clone 055L12	HE804809	3.03309e-70	70	277.202	730	514	-	-	-	-	-	-	-	-	x	x	x	x	x	x	x	x
762	LAGI02_762	1676	glycine max zinc finger ccch domain-containing protein 58-like mrna	gi|356563887|ref|XM_003550141.1|PREDICTED: Glycine max zinc finger CCCH domain-containing protein 58-like (LOC100778426), mRNA	XM_003550141	0	82	1400.7	1371	1127	Glyma17g02720.4	PF00642	PTHR12506,PTHR12506:SF11	x	x	x	GO:0003676,GO:0008270	Zinc finger C-x8-C-x5-C-x3-H type family protein	x	x	x	x	x	x	x	x
763	LAGI02_763	1672	glycine max beta-glucosidase 24-like mrna	gi|356541821|ref|XM_003539323.1|PREDICTED: Glycine max beta-glucosidase 24-like (LOC100792870), mRNA	XM_003539323	1.04608e-164	86	590.988	500	431	Glyma11g13780.2	PF00232	PTHR10353	KOG0626	3.2.1.21	K01188	GO:0004553,GO:0005975	beta glucosidase 15	AT2G44480	PF00232	PTHR10353	KOG0626	3.2.1.21	K01188	GO:0012505,GO:0005975,GO:0003824,GO:0004553,GO:0043169	Os4bglu12 - beta-glucosidase, exo-beta-glucanase, expressed
764	LAGI02_764	1664	medicago truncatula cysteine synthase complete cds	gi|255639194|gb|BT095654.1|Soybean clone JCVI-FLGm-25C14 unknown mRNA	BT095654	0	83	1499.89	1451	1207	Glyma07g32790.1	PF00291	PTHR10314,PTHR10314:SF8	KOG1252	2.5.1.47	K01738	GO:0003824,GO:0030170,GO:0008152	O-acetylserine (thiol) lyase B	AT2G43750	PF00291	PTHR10314,PTHR10314:SF8	KOG1252	2.5.1.47	K01738	GO:0005739,GO:0009507,GO:0009536,GO:0009570,GO:0009941,GO:0048046,GO:0019344,GO:0046686,GO:0004124,GO:0003824,GO:0030170,GO:0008152	cysteine synthase, mitochondrial precursor, putative, expressed
766	LAGI02_766	1660	glycine max paired amphipathic helix protein sin3-like 4-like mrna	gi|356500929|ref|XM_003519235.1|PREDICTED: Glycine max paired amphipathic helix protein Sin3-like 4-like (LOC100811928), mRNA	XM_003519235	0	84	874.117	778	660	Glyma02g03060.2	PF02671,PF08295	PTHR12346	KOG4204	x	K11644	GO:0006355,GO:0005634	SIN3-like 4	AT3G01320	PF02671,PF08295	PTHR12346	KOG4204	x	x	GO:0005634,GO:0006355,GO:0003674	transcriptional repressor, putative, expressed
767	LAGI02_767	1660	glycine max uncharacterized loc100305957 mrna	gi|402745316|ref|NM_001248570.2|Glycine max uncharacterized LOC100305957 (LOC100305957), mRNA	NM_001248570	1.65714e-16	92	98.6682	67	62	Glyma16g22060.4	PF00505	PTHR13711:SF70,PTHR13711	KOG0381	x	x	GO:0005515,GO:0003677	high mobility group B2	AT1G20696	PF00505	PTHR13711:SF70,PTHR13711	KOG0381	x	x	GO:0000785,GO:0006333,GO:0003682,GO:0003700,GO:0030527,GO:0005515,GO:0003677	HMG1/2, putative, expressed
768	LAGI02_768	1657	medicago truncatula clone mth2- complete sequence	gi|378465031|gb|JN885975.1|Ammopiptanthus mongolicus clone SDQ005_A03 ascorbate peroxidase mRNA, partial cds	JN885975	2.01397e-110	84	410.651	370	313	Glyma11g15680.2	PF00141	x	x	x	x	GO:0004601,GO:0020037,GO:0006979,GO:0055114	ascorbate peroxidase 2	AT1G07890	PF00141	x	x	1.11.1.11	K00434	GO:0005618,GO:0005829,GO:0005886,GO:0009507,GO:0009570,GO:0000302,GO:0009408,GO:0009651,GO:0009793,GO:0042744,GO:0046686,GO:0016688,GO:0004601,GO:0020037,GO:0006979,GO:0055114	OsAPx2 - Cytosolic Ascorbate Peroxidase encoding gene 4,5,6,8, expressed
769	LAGI02_769	1655	medicago truncatula clone mth2- complete sequence	gi|502140056|ref|XM_004503981.1|PREDICTED: Cicer arietinum retrotransposon-like protein 1-like (LOC101495025), mRNA	XM_004503981	4.1533e-81	81	313.269	357	291	Glyma08g14830.3	x	x	x	x	x	x	x	x	x	x	x	x	x	x	x
770	LAGI02_770	1649	glycine max probable polygalacturonase-like mrna	gi|356516363|ref|XM_003526817.1|PREDICTED: Glycine max probable polygalacturonase-like (LOC100814190), mRNA	XM_003526817	0	76	836.246	1149	879	Glyma06g15940.1	PF00295	x	x	x	x	GO:0004650,GO:0005975	Pectin lyase-like superfamily protein	x	x	x	x	x	x	x	x
771	LAGI02_771	1648	cicer arietinum transcription factor bhlh49-like transcript variant mrna	gi|356502673|ref|XM_003520094.1|PREDICTED: Glycine max transcription factor bHLH49-like (LOC100783810), mRNA	XM_003520094	0	78	1133.8	1290	1017	Glyma02g13860.1	PF00010	PTHR12565,PTHR12565:SF7	x	x	x	GO:0030528,GO:0006355	basic helix-loop-helix (bHLH) DNA-binding superfamily protein	x	x	x	x	x	x	x	x
772	LAGI02_772	1647	glycine max 60s ribosomal protein l3-like mrna	gi|356576066|ref|XM_003556108.1|PREDICTED: Glycine max 60S ribosomal protein L3-like (LOC100819132), mRNA	XM_003556108	0	88	1519.72	1177	1043	Glyma10g36780.1	PF00297	PTHR11363	KOG0746	x	K02925	GO:0003735,GO:0006412,GO:0005622,GO:0005840	ribosomal protein 1	AT1G43170	PF00297	PTHR11363	KOG0746	x	x	GO:0005618,GO:0005730,GO:0005773,GO:0005840,GO:0005886,GO:0016020,GO:0022625,GO:0022626,GO:0006412,GO:0009793,GO:0003735,GO:0005622	ribosomal protein L3, putative, expressed
773	LAGI02_773	1642	glycine max serine threonine-protein kinase ht1-like mrna	gi|356562745|ref|XM_003549582.1|PREDICTED: Glycine max serine/threonine-protein kinase HT1-like (LOC100788033), mRNA	XM_003549582	0	86	1218.56	1019	884	Glyma05g02080.1	PF07714	PTHR23257,PTHR23257:SF276	KOG0192	x	x	GO:0004672,GO:0005524,GO:0006468	Protein kinase superfamily protein	AT3G22750	PF07714	PTHR23257:SF276,PTHR23257	KOG0192	x	x	GO:0005886,GO:0006468,GO:0004672,GO:0004674,GO:0005524,GO:0016301	protein kinase domain containing protein, expressed
774	LAGI02_774	1641	glycine max ribose-phosphate pyrophosphokinase 4-like mrna	gi|356526984|ref|XM_003532047.1|PREDICTED: Glycine max ribose-phosphate pyrophosphokinase 4-like (LOC100814236), mRNA	XM_003532047	0	86	1220.36	1007	876	Glyma08g42220.1	PF00156	PTHR10210	KOG1448	x	x	GO:0009116	Phosphoribosyltransferase family protein	x	x	x	x	x	x	x	x
775	LAGI02_775	1637	medicago truncatula clone mth2- complete sequence	gi|363808015|ref|NM_001255790.1|Glycine max probable UDP-sugar transporter protein SLC35A4-like (LOC100815055), mRNA >gi|255636088|gb|BT094049.1| Soybean clone JCVI-FLGm-24J7 unknown mRNA	NM_001255790	4.66967e-150	87	542.297	444	387	Glyma10g44250.3	PF04142	PTHR10231:SF6,PTHR10231	KOG2234	x	x	GO:0005351,GO:0008643,GO:0000139,GO:0016021	UDP-galactose transporter 6	AT3G59360	PF04142	PTHR10231,PTHR10231:SF6	KOG2234	x	x	GO:0000139,GO:0016021,GO:0008643,GO:0015780,GO:0005338,GO:0005351	nucleotide-sugar transporter family protein, putative, expressed
776	LAGI02_776	1637	cicer arietinum uncharacterized loc101514699 transcript variant mrna	gi|502136825|ref|XM_004502793.1|PREDICTED: Cicer arietinum uncharacterized LOC101514699 (LOC101514699), transcript variant X1, mRNA	XM_004502793	0	83	1366.44	1295	1082	Glyma04g39920.4	PF03151	PTHR11132	KOG1441	x	x	GO:0016020,GO:0055085	nodulin MtN21 /EamA-like transporter family protein	AT1G06890	PF03151	PTHR11132	KOG1441	x	x	GO:0005794,GO:0016020	transporter-related, putative, expressed
777	LAGI02_777	1633	cucumis sativus probable mediator of rna polymerase ii transcription subunit 37e-like mrna	gi|502125979|ref|XM_004499082.1|PREDICTED: Cicer arietinum outer envelope pore protein 24, chloroplastic-like (LOC101506636), mRNA	XM_004499082	0	78	690.173	770	608	Glyma09g18920.1	x	x	x	x	x	x	x	AT5G02500	PF00012	PTHR19375	x	x	K03283	GO:0005618,GO:0005634,GO:0005730,GO:0005829,GO:0005886,GO:0009507,GO:0016020,GO:0022626,GO:0048046,GO:0006457,GO:0009408,GO:0009409,GO:0009615,GO:0046686,GO:0005524	DnaK family protein, putative, expressed
778	LAGI02_778	1631	glycine max acid phosphatase 1-like mrna	gi|388496509|gb|BT136526.1|Medicago truncatula clone JCVI-FLMt-2B4 unknown mRNA	BT136526	0	82	848.87	829	688	Glyma10g15280.1	PF03767	PTHR11726,PTHR11726:SF1	x	x	x	GO:0003993	HAD superfamily, subfamily IIIB acid phosphatase	x	x	x	x	x	x	x	x
780	LAGI02_780	1620	medicago truncatula clone mth2- complete sequence	gi|502114590|ref|XM_004494936.1|PREDICTED: Cicer arietinum zinc finger protein ZAT11-like (LOC101495964), mRNA	XM_004494936	4.04779e-81	73	313.269	526	387	Glyma10g05210.1	x	PTHR26374,PTHR26374:SF459	x	x	x	x	C2H2-type zinc finger family protein	x	x	x	x	x	x	x	x
781	LAGI02_781	1617	glycine max zinc finger ccch domain-containing protein 53-like mrna	gi|356531624|ref|XM_003534329.1|PREDICTED: Glycine max zinc finger CCCH domain-containing protein 53-like (LOC100801807), mRNA	XM_003534329	0	76	1202.33	1633	1254	Glyma09g35980.3	PF00076,PF00642	PTHR24009	x	x	x	GO:0003676,GO:0008270	Zinc finger (CCCH-type) family protein / RNA recognition motif (RRM)-containing protein	AT3G63450	PF00076	PTHR24009	x	x	x	GO:0005575,GO:0008150,GO:0000166,GO:0003676,GO:0003723	RNA-binding zinc finger protein, putative, expressed
782	LAGI02_782	1616	glycine max serine threonine-protein kinase afc3-like mrna	gi|356515563|ref|XM_003526421.1|PREDICTED: Glycine max serine/threonine-protein kinase AFC3-like (LOC100782453), mRNA	XM_003526421	0	84	1000.35	920	778	Glyma06g08480.1	PF00069	PTHR24058:SF30,PTHR24058	KOG0671	x	x	GO:0004672,GO:0005524,GO:0006468	Protein kinase superfamily protein	AT4G32660	PF00069	PTHR24058:SF30,PTHR24058	KOG0671	x	x	GO:0005575,GO:0006468,GO:0004672,GO:0004674,GO:0005524,GO:0016301	serine/threonine-protein kinase AFC3, putative, expressed
783	LAGI02_783	1616	glycine max clone: gmfl01-22-l06	gi|356555330|ref|XM_003545939.1|PREDICTED: Glycine max uncharacterized protein LOC100797510 (LOC100797510), mRNA	XM_003545939	0	82	675.746	695	571	Glyma15g08120.1	PF04720	x	x	x	x	x	Protein of unknown function (DUF506)	x	x	x	x	x	x	x	x
784	LAGI02_784	1616	arabidopsis thaliana grf1-interacting factor 3 complete cds	gi|356520234|ref|XM_003528721.1|PREDICTED: Glycine max uncharacterized protein LOC100794665 (LOC100794665), mRNA	XM_003528721	0	77	805.589	1047	809	Glyma07g05720.1	PF05030	PTHR23107	KOG3227	x	x	x	GRF1-interacting factor 3	AT1G01160	PF05030	PTHR23107	KOG3227	x	x	GO:0005634,GO:0008283,GO:0048366,GO:0003713,GO:0005515	GRF-interacting factor 2, putative, expressed
785	LAGI02_785	1609	cicer arietinum uncharacterized loc101505293 mrna	gi|356501398|ref|XM_003519464.1|PREDICTED: Glycine max uncharacterized protein LOC100805374 (LOC100805374), mRNA	XM_003519464	0	83	1335.78	1265	1062	Glyma02g44810.3	x	x	x	x	x	x	x	AT5G13500	x	x	x	x	x	GO:0012505,GO:0008150,GO:0003674	expressed protein
786	LAGI02_786	1609	x	x	x	x	x	x	x	x	Glyma08g05510.1	PF01554	PTHR11206:SF51,PTHR11206	KOG1347	x	x	GO:0015238,GO:0015297,GO:0006855,GO:0055085,GO:0016020	MATE efflux family protein	x	x	x	x	x	x	x	x
787	LAGI02_787	1608	glycine max probable glycerophosphoryl diester phosphodiesterase 1-like mrna	gi|502099312|ref|XM_004491393.1|PREDICTED: Cicer arietinum probable glycerophosphoryl diester phosphodiesterase 2-like (LOC101493060), mRNA	XM_004491393	0	78	847.066	1042	819	Glyma02g46590.1	PF03009	PTHR23344	KOG2258	x	x	GO:0008889,GO:0006071	SHV3-like 2	AT3G20520	PF03009	PTHR23344	KOG2258	x	x	GO:0031225,GO:0006071,GO:0006629,GO:0008081,GO:0008889	glycerophosphoryl diester phosphodiesterase family protein, putative, expressed
788	LAGI02_788	1605	cicer arietinum probable wrky transcription factor 33-like mrna	gi|194239621|dbj|AB379681.1|Sesbania rostrata WRKY1 mRNA for transcription factor, partial cds	AB379681	1.0041e-145	74	527.87	782	582	Glyma18g44030.1	PF03106	x	x	x	K13424	GO:0003700,GO:0043565,GO:0006355	WRKY DNA-binding protein 33	AT4G26640	PF03106	x	x	x	x	GO:0006355,GO:0003700,GO:0043565	WRKY87, expressed
789	LAGI02_789	1603	x	x	x	x	x	x	x	x	Glyma02g15080.2	PF05705	PTHR12265	KOG2521	x	x	x	Protein of unknown function DUF829, transmembrane 53	x	x	x	x	x	x	x	x
790	LAGI02_790	1596	glycine max clone: gmfl01-26-p23	gi|210143597|dbj|AK286379.1|Glycine max cDNA, clone: GMFL01-26-P23	AK286379	0	82	1402.5	1395	1147	Glyma11g01960.3	PF02207	PTHR13513,PTHR13513:SF4	KOG2752	x	K11979	GO:0004842,GO:0008270	PHD finger protein-related	x	x	x	x	x	x	x	x
791	LAGI02_791	1592	glycine max alpha- -glucan-protein synthase	gi|502094461|ref|XM_004490166.1|PREDICTED: Cicer arietinum alpha-1,4-glucan-protein synthase [UDP-forming]-like (LOC101496708), mRNA	XM_004490166	0	85	1251.02	1049	899	Glyma01g07930.1	PF03214	x	x	2.4.1.-,5.4.99.-	K13379	GO:0008466,GO:0016758,GO:0007047,GO:0030244,GO:0005618,GO:0030054	reversibly glycosylated polypeptide 3	AT5G15650	PF03214	x	x	2.4.1.-,5.4.99.-	K13379	GO:0005618,GO:0016020,GO:0022626,GO:0009651,GO:0046686,GO:0008466,GO:0016758,GO:0007047,GO:0030244,GO:0030054	alpha-1,4-glucan-protein synthase, putative, expressed
792	LAGI02_792	1591	lupinus cosentinii flavonoid 3 -hydroxylase 1 partial cds	gi|61696072|gb|AY954721.1|Lupinus cosentinii flavonoid 3'-hydroxylase 1 mRNA, partial cds	AY954721	0	93	1321.35	867	813	Glyma06g21920.1	PF00067	PTHR24298:SF44,PTHR24298	KOG0156	1.14.13.21	K05280	GO:0005506,GO:0009055,GO:0016705,GO:0020037,GO:0055114	Cytochrome P450 superfamily protein	x	x	x	x	x	x	x	x
793	LAGI02_793	1586	x	x	x	x	x	x	x	x	Glyma16g28605.1	PF04554	x	x	x	x	GO:0005199,GO:0009664	x	AT1G23720	PF04554	x	x	x	x	GO:0009664,GO:0005199	x
794	LAGI02_794	1586	lotus japonicus clone: 2-017- htc	gi|292786138|dbj|AK338325.1|Lotus japonicus cDNA, clone: LjFL2-017-CF03, HTC	AK338325	8.14231e-147	82	531.477	528	435	Glyma10g36360.1	PF02365	x	x	x	x	GO:0003677,GO:0006355	NAC domain containing protein 17	AT1G34180	PF02365	x	x	x	x	GO:0005575,GO:0007275,GO:0010200,GO:0003700,GO:0003677,GO:0006355	no apical meristem protein, putative, expressed
795	LAGI02_795	1584	glycine max clone: gmfl01-06-f03	gi|255626722|gb|BT089626.1|Soybean clone JCVI-FLGm-2O4 unknown mRNA	BT089626	4.53497e-55	81	226.707	244	198	Glyma07g00761.1	PF09072	x	x	x	x	x	Translation machinery associated TMA7	x	x	x	x	x	x	x	x
796	LAGI02_796	1584	cicer arietinum protein tic chloroplastic-like mrna	gi|502148420|ref|XM_004507102.1|PREDICTED: Cicer arietinum protein TIC 62, chloroplastic-like (LOC101513087), mRNA	XM_004507102	9.89781e-165	84	590.988	538	454	Glyma11g14410.1	PF05368	PTHR14194,PTHR14194:SF18	KOG1203	x	x	x	plastid transcriptionally active 16	x	x	x	x	x	x	x	x
797	LAGI02_797	1582	dna sequence from clone mth2-78h8 on chromosome complete sequence	gi|161353342|emb|CU571155.2|M.truncatula DNA sequence from clone MTH2-78H8 on chromosome 3, complete sequence	CU571155	8.72491e-20	72	109.488	213	155	Glyma03g22960.1	PF03094	x	x	x	x	GO:0008219,GO:0016021	Seven transmembrane MLO family protein	x	x	x	x	x	x	x	x
798	LAGI02_798	1580	populus trichocarpa mrna	gi|15919088|emb|AJ344108.1|Lupinus albus mRNA for ATP citrate lyase b-subunit (aclb gene)	AJ344108	3.70963e-75	98	293.432	167	165	Glyma02g04120.1	PF08442	PTHR23118	KOG1254	2.3.3.8	K01648	x	ATP-citrate lyase A-1	x	x	x	x	x	x	x	x
799	LAGI02_799	1579	cicer arietinum carrier protein mitochondrial-like transcript variant mrna	gi|2780193|emb|AJ003197.1|Lupinus albus mRNA for adenine nucleotide translocator	AJ003197	0	94	2315.01	1470	1396	Glyma15g42900.1	PF00153	PTHR24089,PTHR24089:SF35	KOG0749	x	K05863	x	ADP/ATP carrier 2	AT3G08580	PF00153	PTHR24089:SF35,PTHR24089	KOG0749	x	K05863	GO:0005618,GO:0005730,GO:0005739,GO:0005740,GO:0005743,GO:0005773,GO:0005886,GO:0009507,GO:0009941,GO:0016020,GO:0006810,GO:0015865,GO:0005471,GO:0005488,GO:0005507	mitochondrial carrier protein, putative, expressed
800	LAGI02_800	1571	cicer arietinum uncharacterized loc101509009 mrna	gi|502144977|ref|XM_004505763.1|PREDICTED: Cicer arietinum uncharacterized LOC101509009 (LOC101509009), mRNA	XM_004505763	0	76	921.004	1251	962	Glyma12g03690.6	PF07716	x	x	x	x	GO:0003700,GO:0043565,GO:0046983,GO:0006355	Basic-leucine zipper (bZIP) transcription factor family protein	AT4G35040	PF07716	x	x	x	x	GO:0005634,GO:0010043,GO:0071294,GO:0003677,GO:0003700,GO:0005515,GO:0043565,GO:0046983,GO:0006355	E2F-related protein, putative, expressed
801	LAGI02_801	1571	glycine max uncharacterized loc100804454 mrna	gi|402794663|ref|NM_001255359.2|Glycine max uncharacterized LOC100804454 (LOC100804454), mRNA	NM_001255359	0	88	1027.4	785	695	Glyma09g28120.1	PF01937	PTHR12280,PTHR12280:SF11	KOG4584	x	x	x	Uncharacterised conserved protein (UCP030210)	AT4G35360	PF01937	PTHR12280,PTHR12280:SF11	KOG4584	x	x	GO:0005575,GO:0004594	pantothenate kinase 4, putative, expressed
802	LAGI02_802	1571	arabidopsis thaliana 60s ribosomal protein l3-1 complete cds	gi|356535771|ref|XM_003536369.1|PREDICTED: Glycine max 60S ribosomal protein L3-like (LOC100806256), mRNA	XM_003536369	0	88	1267.25	987	873	Glyma10g36780.1	PF00297	PTHR11363	KOG0746	x	K02925	GO:0003735,GO:0006412,GO:0005622,GO:0005840	ribosomal protein 1	AT1G43170	PF00297	PTHR11363	KOG0746	x	x	GO:0005618,GO:0005730,GO:0005773,GO:0005840,GO:0005886,GO:0016020,GO:0022625,GO:0022626,GO:0006412,GO:0009793,GO:0003735,GO:0005622	ribosomal protein L3, putative, expressed
803	LAGI02_803	1570	glycine max uncharacterized loc100306152 mrna	gi|351725780|ref|NM_001251455.1|Glycine max uncharacterized LOC100306152 (LOC100306152), mRNA >gi|255627696|gb|BT090117.1| Soybean clone JCVI-FLGm-3N9 unknown mRNA	NM_001251455	8.60378e-153	77	551.314	709	546	Glyma04g34820.1	PF00072	PTHR26402:SF62,PTHR26402	x	x	K14492	GO:0000156,GO:0000160,GO:0006355	response regulator 6	x	x	x	x	x	x	x	x
804	LAGI02_804	1568	cicer arietinum 60s ribosomal protein l10-like mrna	gi|210143953|dbj|AK286735.1|Glycine max cDNA, clone: GMFL01-35-K23	AK286735	0	81	805.589	858	696	Glyma06g14610.1	PF00252	PTHR11726	KOG0857	x	K02866	GO:0003735,GO:0006412,GO:0005840	Ribosomal protein L16p/L10e family protein	AT1G26910	PF00252	PTHR11726:SF10,PTHR11726	KOG0857	x	K02866	GO:0005840,GO:0009941,GO:0016020,GO:0006412,GO:0010224,GO:0032502,GO:0003735	ribosomal protein, putative, expressed
805	LAGI02_805	1563	medicago truncatula clone mth2- complete sequence	gi|356555465|ref|XM_003546004.1|PREDICTED: Glycine max uncharacterized protein LOC100789061 (LOC100789061), mRNA	XM_003546004	0	84	926.414	903	759	Glyma13g29570.1	PF01823	PTHR19324,PTHR19324:SF4	x	x	x	x	MAC/Perforin domain-containing protein	AT1G29690	PF01823	PTHR19324,PTHR19324:SF4	x	x	x	GO:0005575,GO:0006955,GO:0008219	MAC/Perforin domain containing protein, putative, expressed
806	LAGI02_806	1563	tsa: jatropha curcas -ck_1a transcribed rna sequence	gi|356522376|ref|XR_136690.1|PREDICTED: Glycine max coatomer subunit beta'-2-like (LOC100797508), miscRNA	XR_136690	0	92	2158.12	1449	1347	Glyma07g03890.1	PF00400,PF04053	PTHR19876:SF2,PTHR19876	KOG0276	x	x	GO:0005515,GO:0005198,GO:0006886,GO:0016192,GO:0030117	Coatomer, beta\' subunit	AT3G15980	PF00400,PF04053	PTHR19876	KOG0276	x	x	GO:0030117,GO:0030126,GO:0006886,GO:0016192,GO:0005198,GO:0005515	coatomer subunit beta, putative, expressed
807	LAGI02_807	1562	cicer arietinum common plant regulatory factor 1-like transcript variant mrna	gi|351724482|ref|NM_001250130.1|Glycine max bZIP transcription factor bZIP78 (BZIP78), mRNA >gi|113367191|gb|DQ787043.1| Glycine max bZIP transcription factor bZIP78 (bZIP78) mRNA, complete cds	NM_001250130	0	76	737.061	1012	774	Glyma19g44190.3	PF00170,PF07777	PTHR22952,PTHR22952:SF73	x	x	x	GO:0003700,GO:0043565,GO:0046983,GO:0006355,GO:0003677,GO:0006351,GO:0005634	G-box binding factor 3	AT4G36730	PF00170,PF07777	PTHR22952:SF37,PTHR22952	KOG3119	x	K09060	GO:0005737,GO:0010310,GO:0010629,GO:0090342,GO:0003677,GO:0003700,GO:0043565,GO:0046983,GO:0006355,GO:0006351,GO:0005634	transcription factor, putative, expressed
808	LAGI02_808	1562	glycine max probable e3 ubiquitin-protein ligase ari7-like mrna	gi|356538908|ref|XM_003537895.1|PREDICTED: Glycine max probable E3 ubiquitin-protein ligase ARI7-like (LOC100784195), mRNA	XM_003537895	1.76724e-123	74	453.932	778	581	Glyma12g05740.1	PF01485	PTHR11685:SF10,PTHR11685	KOG1815	x	x	GO:0008270	IBR domain-containing protein	x	x	x	x	x	x	x	x
809	LAGI02_809	1560	glycine max abc transporter g family member 36-like mrna	gi|356522935|ref|XM_003530050.1|PREDICTED: Glycine max ABC transporter G family member 36-like (LOC100806025), mRNA	XM_003530050	8.0198e-109	83	405.241	377	316	Glyma13g43140.3	PF01061,PF08370,PF00005	PTHR19241,PTHR19241:SF10	KOG0065	x	x	GO:0005524,GO:0016887,GO:0016020	ABC-2 and Plant PDR ABC-type transporter family protein	x	x	x	x	x	x	x	x
810	LAGI02_810	1551	lotus japonicus clone: 3-071- htc	gi|292684172|dbj|AK339734.1|Lotus japonicus cDNA, clone: LjFL3-071-AD08, HTC	AK339734	0	84	1315.94	1190	1007	Glyma10g38760.1	PF01747	PTHR24799,PTHR24799:SF2	KOG0636	2.7.1.25,2.7.7.4	K13811	GO:0004781,GO:0000103	ATP sulfurylase 1	AT3G22890	PF01747	PTHR24799:SF2,PTHR24799	KOG0636	2.7.1.25,2.7.7.4	K13811	GO:0005886,GO:0009507,GO:0009570,GO:0009651,GO:0046686,GO:0004781,GO:0000103	bifunctional 3-phosphoadenosine 5-phosphosulfate synthetase, putative, expressed
811	LAGI02_811	1550	x	x	x	x	x	x	x	x	Glyma05g17470.1	PF00560,PF00931	PTHR23155,PTHR23155:SF237	KOG4658	x	x	GO:0005515,GO:0043531,GO:0006915,GO:0005524	Disease resistance protein (CC-NBS-LRR class) family	x	x	x	x	x	x	x	x
812	LAGI02_812	1546	x	x	x	x	x	x	x	x	Glyma16g27900.1	PF00141	x	x	x	x	GO:0004601,GO:0020037,GO:0006979,GO:0055114	Peroxidase superfamily protein	x	x	x	x	x	x	x	x
813	LAGI02_813	1539	glycine max uncharacterized loc100793209 mrna	gi|388508217|gb|BT142381.1|Lotus japonicus clone JCVI-FLLj-20B6 unknown mRNA	BT142381	0	83	1274.46	1224	1019	Glyma19g00530.1	PF00076	PTHR24012	KOG4205	x	K12741	GO:0003676	RNA-binding (RRM/RBD/RNP motifs) family protein	x	x	x	x	x	x	x	x
814	LAGI02_814	1536	glycine max probable fructose-bisphosphate aldolase chloroplastic-like mrna	gi|402794472|ref|NM_001255243.2|Glycine max probable fructose-bisphosphate aldolase 3, chloroplastic-like (LOC100786504), mRNA	NM_001255243	0	85	1579.23	1378	1179	Glyma10g41450.1	PF00274	PTHR11627	KOG1557	4.1.2.13	K01623	GO:0004332,GO:0006096	Aldolase superfamily protein	AT2G01140	PF00274	PTHR11627	KOG1557	4.1.2.13	K01623	GO:0005739,GO:0009507,GO:0010287,GO:0006098,GO:0006979,GO:0046686,GO:0004332,GO:0006096	fructose-bisphospate aldolase isozyme, putative, expressed
815	LAGI02_815	1534	glycine max adp-ribosylation factor 1-like mrna	gi|351721790|ref|NM_001251316.1|Glycine max uncharacterized LOC100305887 (LOC100305887), mRNA >gi|255626886|gb|BT089709.1| Soybean clone JCVI-FLGm-2L23 unknown mRNA	NM_001251316	0	88	765.915	587	522	Glyma01g39700.2	PF00025	PTHR11711	KOG0070	x	K07977	GO:0005525,GO:0007264,GO:0004871,GO:0019001,GO:0007186,GO:0005634,GO:0005737,GO:0005622	ADP-ribosylation factor A1E	AT5G14670	PF00025	PTHR11711	KOG0070	x	K07977	GO:0005622,GO:0006499,GO:0005525,GO:0016004,GO:0007264	ADP-ribosylation factor, putative, expressed
816	LAGI02_816	1532	medicago truncatula bromodomain-containing protein complete cds	gi|356524266|ref|XM_003530703.1|PREDICTED: Glycine max uncharacterized protein LOC100799455 (LOC100799455), mRNA	XM_003530703	4.65709e-80	83	309.662	296	246	Glyma15g33721.1	x	x	x	x	x	x	x	x	x	x	x	x	x	x	x
817	LAGI02_817	1526	populus trichocarpa mrna	gi|255645356|gb|BT097935.1|Soybean clone JCVI-FLGm-11J12 unknown mRNA	BT097935	0	87	1251.02	991	872	Glyma02g01750.2	PF07749,PF00085	PTHR18929	KOG0191	5.3.4.1	K09584	GO:0045454,GO:0005783	thioredoxin family protein	x	x	x	x	x	x	x	x
818	LAGI02_818	1525	x	x	x	x	x	x	x	x	Glyma20g00290.1	PF03999	PTHR19321	KOG4302	x	x	x	Microtubule associated protein (MAP65/ASE1) family protein	x	x	x	x	x	x	x	x
819	LAGI02_819	1524	medicago truncatula serine hydroxymethyltransferase complete cds	gi|197209704|emb|CU234178.12|M.truncatula DNA sequence from clone MTH2-62F5 on chromosome 3, complete sequence	CU234178	0	85	783.948	686	587	Glyma05g28490.1	PF00464	PTHR11680	KOG2467	2.1.2.1	K00600	GO:0004372,GO:0006544,GO:0006563	serine hydroxymethyltransferase 4	AT4G13890	PF00464	PTHR11680	KOG2467	2.1.2.1	K00600	GO:0005575,GO:0006544,GO:0006563,GO:0009555,GO:0010197,GO:0003824,GO:0004372,GO:0030170	serine hydroxymethyltransferase, mitochondrial precursor, putative, expressed
821	LAGI02_821	1502	cicer arietinum uncharacterized loc101509262 transcript variant mrna	gi|502105209|ref|XM_004492694.1|PREDICTED: Cicer arietinum uncharacterized LOC101509262 (LOC101509262), transcript variant X2, mRNA	XM_004492694	0	75	848.87	1182	898	Glyma09g39450.1	x	x	x	x	x	x	x	x	x	x	x	x	x	x	x
822	LAGI02_822	1500	cicer arietinum autophagy-related protein 3-like transcript variant mrna	gi|502169026|ref|XM_004514462.1|PREDICTED: Cicer arietinum autophagy-related protein 3-like (LOC101506830), transcript variant X1, mRNA	XM_004514462	0	87	1175.28	954	839	Glyma12g00830.3	PF10381,PF03986,PF03987	PTHR12866	KOG2981	x	K08343	x	autophagy 3 (APG3)	AT5G61500	PF03986,PF10381,PF03987	PTHR12866	KOG2981	x	K08343	GO:0005575,GO:0006914,GO:0003674	autophagy-related protein 3, putative, expressed
823	LAGI02_823	1500	medicago truncatula abc transporter family pleiotropic drug resistance protein complete cds	gi|356550503|ref|XM_003543578.1|PREDICTED: Glycine max ABC transporter G family member 36-like, transcript variant 3 (LOC100801386), mRNA	XM_003543578	0	90	758.701	558	503	Glyma13g43140.2	PF01061,PF00005,PF08370	PTHR19241:SF10,PTHR19241	KOG0065	x	x	GO:0005524,GO:0016887,GO:0016020	ABC-2 and Plant PDR ABC-type transporter family protein	AT1G59870	PF01061,PF08370,PF00005	PTHR19241,PTHR19241:SF10	KOG0065	x	x	GO:0005739,GO:0005886,GO:0009507,GO:0009941,GO:0016020,GO:0006855,GO:0009627,GO:0009737,GO:0009817,GO:0015691,GO:0031348,GO:0042344,GO:0042742,GO:0052544,GO:0071366,GO:0015086,GO:0042626,GO:0005524,GO:0016887	pleiotropic drug resistance protein, putative, expressed
824	LAGI02_824	1499	glycine max serine threonine-protein kinase ctr1-like mrna	gi|502161628|ref|XM_004512173.1|PREDICTED: Cicer arietinum serine/threonine-protein kinase CTR1-like (LOC101513560), mRNA	XM_004512173	0	83	913.791	896	745	Glyma01g36630.3	PF07714	PTHR23257:SF82,PTHR23257	KOG0580	x	x	GO:0004672,GO:0005524,GO:0006468	ACT-like protein tyrosine kinase family protein	AT4G38470	PF07714,PF01842	PTHR23257:SF82,PTHR23257	KOG0192	x	x	GO:0005829,GO:0006468,GO:0008152,GO:0004672,GO:0004712,GO:0005524,GO:0016597	protein kinase family protein, putative, expressed
825	LAGI02_825	1494	glycine max succinyl- ligase	gi|359806203|ref|NM_001254276.1|Glycine max succinyl-CoA ligase [ADP-forming] subunit alpha-1, mitochondrial-like (LOC100782001), nuclear gene encoding mitochondrial protein, mRNA	NM_001254276	0	84	1267.25	1159	979	Glyma16g33870.1	PF00549,PF02629	PTHR11117	KOG1255	6.2.1.4,6.2.1.5	K01899	GO:0003824,GO:0008152,GO:0005488	Succinyl-CoA ligase, alpha subunit	AT5G08300	PF02629,PF00549	PTHR11117	KOG1255	6.2.1.4,6.2.1.5	K01899	GO:0005618,GO:0005739,GO:0008152,GO:0046686,GO:0004776,GO:0005507,GO:0046872,GO:0003824,GO:0005488	succinyl-CoA ligase subunit alpha-2, mitochondrial precursor, putative, expressed
826	LAGI02_826	1491	x	x	x	x	x	x	x	x	Glyma05g24960.1	PF00076,PF00098	PTHR24012:SF188,PTHR24012	KOG0114	x	x	GO:0003676,GO:0008270	RNA-binding (RRM/RBD/RNP motifs) family protein with retrovirus zinc finger-like domain	x	x	x	x	x	x	x	x
827	LAGI02_827	1488	glycine max profilin mrna	gi|111609826|gb|AC162439.20|Medicago truncatula clone mth2-175g14, complete sequence	AC162439	2.05209e-84	79	324.089	410	325	Glyma05g35970.1	PF00235	PTHR11604	KOG1755	x	x	GO:0003779,GO:0007010,GO:0015629,GO:0030036	profilin 2	x	x	x	x	x	x	x	x
828	LAGI02_828	1488	cicer arietinum uncharacterized loc101506183 mrna	gi|356544643|ref|XM_003540710.1|PREDICTED: Glycine max uncharacterized protein LOC100790938 (LOC100790938), mRNA	XM_003540710	0	83	1207.74	1179	979	Glyma12g08140.2	PF00535	x	x	x	x	x	glycosyltransferase family protein 2	AT3G48160	PF02319	PTHR12081,PTHR12081:SF8	KOG2578	x	x	GO:0005634,GO:0032876,GO:0042023,GO:0003677,GO:0003700,GO:0006355,GO:0005667	E2F family transcription factor protein, putative, expressed
829	LAGI02_829	1488	glycine max f-box protein at1g78280-like mrna	gi|356515771|ref|XM_003526524.1|PREDICTED: Glycine max F-box protein At1g78280-like (LOC100792541), mRNA	XM_003526524	0	84	708.207	661	559	Glyma06g10660.3	PF02373,PF00646	PTHR12480:SF5,PTHR12480	KOG2130	x	x	GO:0005515	transferases, transferring glycosyl groups	x	x	x	x	x	x	x	x
830	LAGI02_830	1484	glycine max protein thylakoid chloroplastic-like mrna	gi|356543779|ref|XM_003540290.1|PREDICTED: Glycine max protein THYLAKOID FORMATION1, chloroplastic-like (LOC100814341), mRNA	XM_003540290	0	82	1025.6	1020	842	Glyma13g37790.1	PF11264	x	x	x	x	GO:0010027,GO:0015979,GO:0009523	photosystem II reaction center PSB29 protein	AT2G20890	PF11264	x	x	x	x	GO:0009507,GO:0009527,GO:0009528,GO:0009532,GO:0009534,GO:0009535,GO:0009570,GO:0009941,GO:0010319,GO:0007186,GO:0010027,GO:0010182,GO:0010207,GO:0045037,GO:0045038,GO:0003674,GO:0015979,GO:0009523	THYLAKOID FORMATION1, chloroplast precursor, putative, expressed
831	LAGI02_831	1478	x	x	x	x	x	x	x	x	Glyma13g23520.1	x	x	x	x	x	x	x	x	x	x	x	x	x	x	x
832	LAGI02_832	1468	glycine max endo- -beta-d-glucanase-like mrna	gi|15341237|dbj|AB070618.1|Lupinus albus pr-10 mRNA for pathogenesis-related 10, complete cds	AB070618	8.5675e-178	93	634.269	448	419	Glyma17g02140.2	PF01738	PTHR17630,PTHR17630:SF19	KOG3043	x	x	GO:0016787	alpha/beta-Hydrolases superfamily protein	x	x	x	x	x	x	x	x
833	LAGI02_833	1467	x	x	x	x	x	x	x	x	Glyma06g08430.1	x	x	KOG1003	x	x	x	myosin heavy chain-related	x	x	x	x	x	x	x	x
834	LAGI02_834	1466	x	x	x	x	x	x	x	x	Glyma13g30430.2	PF01764	PTHR21493,PTHR21493:SF9	KOG4569	x	x	GO:0004806,GO:0006629	alpha/beta-Hydrolases superfamily protein	x	x	x	x	x	x	x	x
835	LAGI02_835	1465	glycine max trigger factor-like mrna	gi|402794067|ref|NM_001254375.2|Glycine max trigger factor-like (LOC100798146), mRNA	NM_001254375	0	81	729.847	797	648	Glyma04g13160.6	PF05697	x	x	x	x	GO:0006457,GO:0015031	x	AT2G30695	PF05697	x	x	x	x	GO:0009507,GO:0009570,GO:0006457,GO:0015031,GO:0003674	expressed protein
836	LAGI02_836	1464	glycine max probable protein phosphatase 2c 39-like mrna	gi|388501661|gb|BT139102.1|Lotus japonicus clone JCVI-FLLj-6N24 unknown mRNA	BT139102	0	84	1009.37	938	789	Glyma13g34990.1	PF00481	PTHR13832:SF144,PTHR13832	KOG0698	x	x	GO:0003824	Protein phosphatase 2C family protein	AT3G15260	PF00481	PTHR13832,PTHR13832:SF144	KOG0698	x	x	GO:0003824,GO:0004722	protein phosphatase 2C, putative, expressed
837	LAGI02_837	1459	x	x	x	x	x	x	x	x	Glyma08g28880.1	x	x	x	x	x	x	Homeodomain-like superfamily protein	AT2G33550	x	x	KOG4282	x	x	GO:0045449,GO:0003700	transcription factor, putative, expressed
838	LAGI02_838	1456	cicer arietinum calcium-dependent protein kinase 1-like transcript variant mrna	gi|34978686|gb|AY377535.1|Lupinus luteus class 10 plant pathogenesis-related protein (Ypr10.2b) gene, complete cds	AY377535	6.59741e-40	83	176.213	167	139	Glyma10g23620.2	PF00069,PF00036	PTHR24349:SF13,PTHR24349	KOG0032	2.7.11.1	K13412	GO:0004672,GO:0005524,GO:0006468	calcium dependent protein kinase 1	x	x	x	x	x	x	x	x
839	LAGI02_839	1455	glycine max calcineurin b-like protein 3-like mrna	gi|356522090|ref|XM_003529635.1|PREDICTED: Glycine max calcineurin B-like protein 3-like (LOC100800868), mRNA	XM_003529635	0	84	1169.87	1056	894	Glyma17g00830.3	x	PTHR23056,PTHR23056:SF3	KOG0034	x	K06268	x	calcineurin B-like 3	AT4G26570	x	PTHR23056,PTHR23056:SF3	KOG0034	x	x	GO:0005773,GO:0005886,GO:0016020,GO:0005513,GO:0005509	calcineurin B, putative, expressed
840	LAGI02_840	1454	glycine max serine threonine-protein phosphatase pp1-like mrna	gi|356505810|ref|XM_003521635.1|PREDICTED: Glycine max serine/threonine-protein phosphatase PP1-like (LOC100805030), mRNA	XM_003521635	2.43062e-178	92	636.072	432	400	Glyma19g42050.1	PF00149	PTHR11668:SF136,PTHR11668	KOG0374	3.1.3.16	K01090	GO:0016787	Calcineurin-like metallo-phosphoesterase superfamily protein	AT5G27840	PF00149	x	KOG0374	x	x	GO:0005575,GO:0006470,GO:0004722,GO:0016787	Ser/Thr protein phosphatase family protein, putative, expressed
841	LAGI02_841	1452	glycine max sugar transporter erd6-like 7-like mrna	gi|502109383|ref|XM_004493575.1|PREDICTED: Cicer arietinum sugar transporter ERD6-like 7-like (LOC101493931), mRNA	XM_004493575	0	83	908.381	845	709	Glyma03g30550.3	PF00083	PTHR24063:SF74,PTHR24063	KOG0254	x	x	GO:0022857,GO:0055085,GO:0016021	Major facilitator superfamily protein	AT2G48020	PF00083	PTHR24063,PTHR24063:SF74	KOG0254	x	x	GO:0005773,GO:0005886,GO:0009507,GO:0016020,GO:0006810,GO:0055085,GO:0005351,GO:0015144,GO:0022857,GO:0016021	transporter family protein, putative, expressed
842	LAGI02_842	1452	cicer arietinum protein translation factor sui1 homolog transcript variant mrna	gi|378464825|gb|JN885968.1|Ammopiptanthus mongolicus clone SDQ052_C08 eukaryotic translation initiation factor mRNA, complete cds	JN885968	2.78752e-114	94	423.275	275	260	Glyma06g45930.1	PF01253	PTHR10388	KOG1770	x	K03113	GO:0003743,GO:0006413	Translation initiation factor SUI1 family protein	AT5G54760	PF01253	PTHR10388	KOG1770	x	x	GO:0005575,GO:0006412,GO:0006413,GO:0003743	translation initiation factor SUI1, putative, expressed
843	LAGI02_843	1446	cicer arietinum proline dehydrogenase mitochondrial-like mrna	gi|356573858|ref|XM_003555025.1|PREDICTED: Glycine max proline dehydrogenase 2, mitochondrial-like (LOC100800978), mRNA	XM_003555025	0	85	672.139	578	497	Glyma13g07110.2	PF01619	PTHR13914	KOG0186	1.5.99.8	K00318	GO:0004657,GO:0006537,GO:0006562,GO:0055114	Methylenetetrahydrofolate reductase family protein	x	x	x	x	x	x	x	x
844	LAGI02_844	1441	medicago truncatula clone mth2- complete sequence	gi|357443594|ref|XM_003592027.1|Medicago truncatula Ethylene-responsive transcription factor ERF110 (MTR_1g098460) mRNA, complete cds	XM_003592027	2.13014e-71	90	280.808	201	181	Glyma02g08835.1	PF00847	x	x	x	K09286	GO:0003700,GO:0006355	Integrase-type DNA-binding superfamily protein	x	x	x	x	x	x	x	x
845	LAGI02_845	1439	cicer arietinum uncharacterized loc101495178 transcript variant mrna	gi|502091023|ref|XM_004489360.1|PREDICTED: Cicer arietinum uncharacterized LOC101495178 (LOC101495178), transcript variant X1, mRNA	XM_004489360	1.85378e-116	70	430.488	888	629	Glyma13g05630.1	x	x	x	x	x	x	x	AT1G44050	PF07649,PF03107	PTHR13871:SF2,PTHR13871	x	x	x	GO:0005575,GO:0023034,GO:0008270,GO:0035556,GO:0047134,GO:0055114	DC1 domain-containing protein, putative, expressed
846	LAGI02_846	1437	cicer arietinum kda vesicle transport transcript variant mrna	gi|356559058|ref|XM_003547771.1|PREDICTED: Glycine max 25.3 kDa vesicle transport protein-like (LOC100779110), mRNA	XM_003547771	0	86	1193.31	1018	879	Glyma16g01330.1	PF00957	PTHR21136:SF4,PTHR21136	KOG0862	x	K08517	GO:0016192,GO:0016021	Synaptobrevin family protein	AT1G11890	PF00957	PTHR21136,PTHR21136:SF4	KOG0862	x	K08517	GO:0005783,GO:0005794,GO:0005886,GO:0016020,GO:0006810,GO:0016192,GO:0005215,GO:0016021	25.3 kDa vesicle transport protein, putative, expressed
847	LAGI02_847	1437	cicer arietinum probable receptor-like protein kinase at5g15080-like transcript variant mrna	gi|502121988|ref|XM_004497467.1|PREDICTED: Cicer arietinum probable receptor-like protein kinase At5g15080-like (LOC101509724), transcript variant X2, mRNA	XM_004497467	0	78	646.892	731	575	Glyma13g20740.1	PF00069	PTHR24420,PTHR24420:SF643	KOG1187	x	x	GO:0004672,GO:0005524,GO:0006468	Protein kinase superfamily protein	AT3G09830	PF00069	PTHR24420,PTHR24420:SF643	KOG1187	x	x	GO:0005886,GO:0006468,GO:0004672,GO:0005524,GO:0016301	protein kinase APK1A, chloroplast precursor, putative, expressed
848	LAGI02_848	1437	glycine max xyloglucan glycosyltransferase 4-like mrna	gi|300193081|gb|AC235861.2|Glycine max clone GM_WBb0101D11, complete sequence	AC235861	0	86	780.342	654	566	Glyma13g04480.1	PF00535	PTHR10587,PTHR10587:SF18	x	x	x	x	Cellulose-synthase-like C4	AT4G07960	PF00535	PTHR10587,PTHR10587:SF18	x	x	x	GO:0005575,GO:0008150,GO:0016757,GO:0016759	CSLC7 - cellulose synthase-like family C, expressed
849	LAGI02_849	1434	cicer arietinum 2-aminoethanethiol dioxygenase-like mrna	gi|502091933|ref|XM_004489615.1|PREDICTED: Cicer arietinum 2-aminoethanethiol dioxygenase-like (LOC101498674), mRNA	XM_004489615	0	79	870.51	959	767	Glyma16g04150.1	PF07847	PTHR22966	KOG4281	x	x	GO:0047800,GO:0055114	Protein of unknown function (DUF1637)	x	x	x	x	x	x	x	x
850	LAGI02_850	1425	glycine max v-type proton atpase catalytic subunit a-like mrna	gi|356521644|ref|XM_003529416.1|PREDICTED: Glycine max V-type proton ATPase catalytic subunit A-like (LOC100814929), mRNA	XM_003529416	0	86	1254.63	1047	910	Glyma08g23990.1	PF00006,PF02874,PF00306	PTHR15184:SF7,PTHR15184	KOG1352	3.6.3.14	K02145	GO:0005524,GO:0016820,GO:0015991,GO:0033178,GO:0046933,GO:0046961,GO:0015992,GO:0046034,GO:0016469	vacuolar ATP synthase subunit A	AT1G78900	PF00006,PF02874,PF00306	PTHR15184:SF7,PTHR15184	KOG1352	3.6.3.14	K02145	GO:0000325,GO:0005618,GO:0005773,GO:0005774,GO:0005886,GO:0009507,GO:0009941,GO:0016020,GO:0007030,GO:0009555,GO:0009651,GO:0015992,GO:0005524,GO:0016820,GO:0046933,GO:0046961,GO:0015991,GO:0033178,GO:0046034,GO:0016469	ATP synthase, putative, expressed
851	LAGI02_851	1425	cicer arietinum probable importin-7 homolog transcript variant mrna	gi|356526624|ref|XM_003531869.1|PREDICTED: Glycine max probable importin-7 homolog (LOC100807264), mRNA	XM_003531869	0	82	865.1	1013	836	Glyma08g29030.1	PF08506,PF03810	PTHR10997:SF18,PTHR10997	KOG1991	x	x	GO:0008565,GO:0006886	ARM repeat superfamily protein	x	x	x	x	x	x	x	x
852	LAGI02_852	1423	cicer arietinum glucose-6-phosphate 1- cytoplasmic isoform-like transcript variant mrna	gi|381388789|gb|AC236192.2|Glycine max clone GM_WBb0131F20, complete sequence	AC236192	2.24917e-39	83	174.41	169	141	Glyma19g24250.3	PF00479,PF02781	PTHR23429	KOG0563	1.1.1.49	K00036	GO:0004345,GO:0050661,GO:0006006,GO:0055114	glucose-6-phosphate dehydrogenase 6	AT5G40760	PF00479,PF02781	x	KOG0563	1.1.1.49	K00036	GO:0005829,GO:0006006,GO:0009051,GO:0004345,GO:0050661,GO:0055114	glucose-6-phosphate 1-dehydrogenase, cytoplasmic isoform, putative, expressed
853	LAGI02_853	1420	glycine max protein transport protein sec61 subunit alpha-like mrna	gi|356544101|ref|XM_003540446.1|PREDICTED: Glycine max protein transport protein Sec61 subunit alpha-like (LOC100809703), mRNA	XM_003540446	3.7804e-144	91	522.46	369	338	Glyma13g34370.1	PF10559,PF00344	PTHR10906	KOG1373	x	K10956	GO:0015450,GO:0015031,GO:0016020	SecY protein transport family protein	AT1G78720	PF10559,PF00344	PTHR10906	KOG1373	x	K10956	GO:0016020,GO:0009306,GO:0015031,GO:0015450	protein transport protein Sec61 subunit alpha, putative, expressed
854	LAGI02_854	1415	cicer arietinum uncharacterized loc101512502 transcript variant mrna	gi|356499561|ref|XR_136305.1|PREDICTED: Glycine max uncharacterized LOC100804826 (LOC100804826), miscRNA	XR_136305	2.36999e-121	85	446.718	395	336	Glyma02g09230.1	PF00076	PTHR24011,PTHR24011:SF180	x	x	x	GO:0003676	nucleotide binding;nucleic acid binding	x	x	x	x	x	x	x	x
855	LAGI02_855	1414	medicago truncatula ribonuclease caf1 complete cds	gi|357467882|ref|XM_003604178.1|Medicago truncatula Ribonuclease CAF1 (MTR_4g006800) mRNA, complete cds	XM_003604178	0	83	847.066	823	685	Glyma07g02730.3	PF04857	PTHR10797	KOG0304	x	K12581	GO:0005634	Polynucleotidyl transferase, ribonuclease H-like superfamily protein	AT2G32070	PF04857	PTHR10797	KOG0304	x	x	GO:0005634,GO:0009451,GO:0003676,GO:0004540	CAF1 family ribonuclease containing protein, putative, expressed
856	LAGI02_856	1410	medicago truncatula caffeoyl- o-methyltransferase complete cds	gi|502143167|ref|XM_004505185.1|PREDICTED: Cicer arietinum caffeoyl-CoA O-methyltransferase-like (LOC101508155), mRNA	XM_004505185	3.51197e-157	88	565.741	433	385	Glyma07g33780.1	PF01596	PTHR10509	KOG1663	2.1.1.104	K00588	GO:0008171	S-adenosyl-L-methionine-dependent methyltransferases superfamily protein	AT4G34050	PF01596	PTHR10509	x	2.1.1.104	K00588	GO:0005829,GO:0009805,GO:0046686,GO:0042409,GO:0008171	caffeoyl-CoA O-methyltransferase, putative, expressed
857	LAGI02_857	1405	medicago truncatula chromosome 8 clone mth2- complete sequence	gi|388495661|gb|BT136102.1|Medicago truncatula clone JCVI-FLMt-5G10 unknown mRNA	BT136102	5.2053e-22	74	116.702	187	139	Glyma11g33936.1	x	x	x	x	x	x	x	AT2G04200	PF00917	PTHR24006,PTHR24006:SF24	KOG1987	x	x	GO:0005739,GO:0008150,GO:0003674,GO:0005515	ubiquitin carboxyl-terminal hydrolase, putative, expressed
858	LAGI02_858	1401	lotus japonicus genomic chromosome clone: complete sequence	gi|385718958|gb|JQ070801.1|Paeonia lactiflora phenylalanine ammonia-lyase (PAL) mRNA, complete cds	JQ070801	2.35214e-64	77	257.365	331	256	Glyma10g35381.1	PF00221	PTHR10362:SF3,PTHR10362	KOG0222	4.3.1.24	K10775	GO:0016841,GO:0009058	phenylalanine ammonia-lyase 2	AT5G04230	PF00221	PTHR10362,PTHR10362:SF3	KOG0222	4.3.1.24	K10775	GO:0005737,GO:0006952,GO:0009611,GO:0045548,GO:0016841,GO:0009058	phenylalanine ammonia-lyase, putative, expressed
859	LAGI02_859	1396	glycine max 50s ribosomal protein chloroplastic-like mrna	gi|502123375|ref|XM_004498031.1|PREDICTED: Cicer arietinum 50S ribosomal protein L22, chloroplastic-like (LOC101513056), mRNA	XM_004498031	0	82	661.319	664	545	Glyma18g46170.1	PF00237	PTHR13501	KOG1711	x	x	GO:0003735,GO:0006412,GO:0005622,GO:0005840,GO:0015934	Ribosomal protein L22p/L17e family protein	x	x	x	x	x	x	x	x
860	LAGI02_860	1396	glycine max expansin-a15-like mrna	gi|451963245|gb|KC184697.1|Ammopiptanthus nanus expansin 2 mRNA, complete cds	KC184697	0	88	955.268	750	661	Glyma01g06030.2	PF01357,PF03330	x	x	x	x	x	expansin A1	AT1G69530	PF01357,PF03330	x	x	x	x	GO:0009505,GO:0006949,GO:0009739,GO:0009826,GO:0009828,GO:0010114	expansin precursor, putative, expressed
861	LAGI02_861	1390	glycine max lactation elevated protein 1-like mrna	gi|356564877|ref|XM_003550626.1|PREDICTED: Glycine max lactation elevated protein 1-like (LOC100789814), mRNA	XM_003550626	1.37295e-149	82	540.494	543	447	Glyma02g36990.2	PF03969	PTHR12169	KOG2383	x	x	GO:0005524	AFG1-like ATPase family protein	x	x	x	x	x	x	x	x
862	LAGI02_862	1390	cicer arietinum serine threonine-protein kinase edr1-like transcript variant mrna	gi|356517338|ref|XM_003527297.1|PREDICTED: Glycine max uncharacterized protein LOC100806527, transcript variant 1 (LOC100806527), mRNA	XM_003527297	3.45356e-119	93	439.505	288	270	Glyma06g42990.1	PF07714	PTHR23257:SF158,PTHR23257	KOG0192	x	x	GO:0004672,GO:0005524,GO:0006468	Mitogen activated protein kinase kinase kinase-related	x	x	x	x	x	x	x	x
863	LAGI02_863	1385	x	x	x	x	x	x	x	x	Glyma20g29740.1	PF03766,PF03763	x	x	x	x	x	Remorin family protein	x	x	x	x	x	x	x	x
865	LAGI02_865	1379	glycine max myb-related protein 306-like mrna	gi|356564857|ref|XM_003550616.1|PREDICTED: Glycine max myb-related protein 306-like (LOC100783440), mRNA	XM_003550616	0	86	715.42	591	513	Glyma13g01200.1	PF00249	PTHR10641	KOG0048	x	K09422	GO:0003677	myb domain protein 36	AT5G65790	PF00249	PTHR10641	KOG0048	x	K09422	GO:0006355,GO:0009739,GO:0009751,GO:0003677,GO:0003700	MYB family transcription factor, putative, expressed
866	LAGI02_866	1378	medicago truncatula clone mth2- complete sequence	gi|111609826|gb|AC162439.20|Medicago truncatula clone mth2-175g14, complete sequence	AC162439	1.66216e-91	75	347.533	560	421	Glyma05g35970.1	PF00235	PTHR11604	KOG1755	x	x	GO:0003779,GO:0007010,GO:0015629,GO:0030036	profilin 2	x	x	x	x	x	x	x	x
867	LAGI02_867	1378	glycine max complete genome	gi|403311548|gb|JX463295.1|Glycine max mitochondrion, complete genome	JX463295	0	96	1570.22	943	913	Glyma12g16671.1	x	x	x	x	x	x	cytochrome C biogenesis 452	AT2G07723	x	x	x	x	x	GO:0005575,GO:0008150,GO:0003674	x
868	LAGI02_868	1371	x	x	x	x	x	x	x	x	Glyma09g31110.1	x	PTHR22814,PTHR22814:SF5	x	x	x	x	Heavy metal transport/detoxification superfamily protein	x	x	x	x	x	x	x	x
869	LAGI02_869	1362	Medicago truncatula clone JCVI-FLMt-8C13 unknown mRNA	gi|388520488|gb|BT148512.1|Medicago truncatula clone JCVI-FLMt-8C13 unknown mRNA	BT148512	3.3862e-176	83	628.859	596	497	Glyma06g04850.1	PF00156	PTHR11776	KOG1712	2.4.2.7	K00759	GO:0009116	adenine phosphoribosyl transferase 1	AT1G27450	PF00156	PTHR11776	KOG1712	2.4.2.7	K00759	GO:0005829,GO:0005886,GO:0009505,GO:0009507,GO:0006168,GO:0046686,GO:0003999,GO:0009116	phosphoribosyl transferase, putative, expressed
870	LAGI02_870	1362	medicago truncatula cysteine synthase complete cds	gi|356576740|ref|XM_003556440.1|PREDICTED: Glycine max cysteine synthase-like (LOC100818242), mRNA	XM_003556440	0	84	1027.4	906	768	Glyma10g30130.1	PF00291	PTHR10314,PTHR10314:SF8	KOG1252	2.5.1.47	K01738	GO:0003824,GO:0030170,GO:0008152	cysteine synthase D1	x	x	x	x	x	x	x	x
871	LAGI02_871	1361	medicago truncatula poly polymerase complete cds	gi|357521514|ref|XM_003630998.1|Medicago truncatula Poly(A) polymerase (MTR_8g106560) mRNA, complete cds	XM_003630998	1.26389e-48	81	205.067	211	172	Glyma09g31080.1	PF04926,PF01909,PF04928	PTHR10682:SF5,PTHR10682	KOG2245	2.7.7.19	K14376	GO:0016779,GO:0003723,GO:0004652,GO:0043631,GO:0005634,GO:0006351	poly(A) polymerase 1	x	x	x	x	x	x	x	x
872	LAGI02_872	1361	lupinus albus glycerophosphodiester phosphodiesterase 2 (gpx-pde2) complete cds	gi|300637880|gb|GU647224.1|Lupinus albus glycerophosphodiester phosphodiesterase 2 (GPX-PDE2) gene, complete cds	GU647224	0	100	1162.66	644	644	Glyma16g05640.1	PF03009	PTHR22958	KOG2421	x	x	GO:0008889,GO:0006071	PLC-like phosphodiesterases superfamily protein	AT5G41080	PF03009	x	KOG2421	x	x	GO:0006071,GO:0006629,GO:0008081,GO:0008889	glycerophosphoryl diester phosphodiesterase family protein, putative, expressed
873	LAGI02_873	1360	fragaria vesca vesca chlorophyll a-b binding protein chloroplastic-like mrna	gi|512400177|gb|GAJZ01000993.1|TSA: Prunus avium Pa_01919 transcribed RNA sequence	GAJZ01000993	0	85	940.841	809	694	Glyma05g25810.1	PF00504	PTHR21649	x	x	K08912	GO:0016020,GO:0009765	chlorophyll A/B binding protein 1	AT1G29920	PF00504	PTHR21649	x	x	K08912	GO:0009507,GO:0009535,GO:0009579,GO:0030076,GO:0048046,GO:0009637,GO:0010114,GO:0010218,GO:0015979,GO:0016168,GO:0016020,GO:0009765	chlorophyll A-B binding protein, putative, expressed
874	LAGI02_874	1354	x	x	x	x	x	x	x	x	Glyma17g08341.1	x	x	x	x	x	x	x	x	x	x	x	x	x	x	x
875	LAGI02_875	1353	glycine max probable 1-deoxy-d-xylulose-5-phosphate chloroplastic-like mrna	gi|502154457|ref|XM_004509650.1|PREDICTED: Cicer arietinum probable 1-deoxy-D-xylulose-5-phosphate synthase 2, chloroplastic-like (LOC101501120), mRNA >gi|502184036|ref|XM_004517213.1| PREDICTED: Cicer arietinum probable 1-deoxy-D-xylulose-5-phosphate synthase 2, chloroplastic-like (LOC101511765), mRNA	XM_004509650	1.98717e-90	90	343.926	248	225	Glyma09g33320.2	PF00676,PF02779,PF02780	PTHR11624,PTHR11624:SF20	KOG0523	x	x	GO:0016624,GO:0008152,GO:0003824	Deoxyxylulose-5-phosphate synthase	x	x	x	x	x	x	x	x
876	LAGI02_876	1352	glycine max zinc finger ccch domain-containing protein 3- transcript variant 2 mrna	gi|356501262|ref|XM_003519397.1|PREDICTED: Glycine max zinc finger CCCH domain-containing protein 3-like, transcript variant 2 (LOC100812856), mRNA	XM_003519397	1.98807e-147	76	533.28	768	591	Glyma14g05460.1	PF00642	PTHR12506:SF11,PTHR12506	KOG1677	x	x	GO:0003676,GO:0008270	Zinc finger C-x8-C-x5-C-x3-H type family protein	AT1G04990	PF00642	PTHR12506,PTHR12506:SF11	KOG1677	x	x	GO:0005575,GO:0008150,GO:0003676,GO:0008270	zinc finger C-x8-C-x5-C-x3-H type family protein, expressed
877	LAGI02_877	1346	cicer arietinum probable protein phosphatase 2c 63-like transcript variant mrna	gi|356536130|ref|XM_003536545.1|PREDICTED: Glycine max probable protein phosphatase 2C 63-like, transcript variant 2 (LOC100812137), mRNA	XM_003536545	2.75329e-120	82	443.112	439	362	Glyma20g26770.1	PF00481	PTHR13832:SF97,PTHR13832	KOG0700	x	x	GO:0003824	Protein phosphatase 2C family protein	x	x	x	x	x	x	x	x
878	LAGI02_878	1344	cicer arietinum e3 sumo-protein ligase siz1-like transcript variant mrna	gi|502082340|ref|XM_004487079.1|PREDICTED: Cicer arietinum E3 SUMO-protein ligase SIZ1-like (LOC101493248), transcript variant X2, mRNA	XM_004487079	0	83	663.123	612	514	Glyma11g15880.1	PF00628,PF02037,PF02891	PTHR10782:SF4,PTHR10782	KOG2169	x	x	GO:0005515,GO:0003676,GO:0008270	DNA-binding protein with MIZ/SP-RING zinc finger, PHD-finger and SAP domain	AT5G60410	PF00628,PF02037,PF02891	PTHR10782:SF4,PTHR10782	KOG2169	x	x	GO:0005634,GO:0009787,GO:0009870,GO:0009910,GO:0010337,GO:0016049,GO:0040008,GO:0050826,GO:0051301,GO:2000070,GO:0003677,GO:0019789,GO:0005515,GO:0003676,GO:0008270	ATSIZ1/SIZ1, putative, expressed
879	LAGI02_879	1342	sophora flavescens 6dt mrna for genistein 6- complete cds	gi|339759327|dbj|AB604224.1|Sophora flavescens SfG6DT mRNA for genistein 6-dimethylallyltransferase, complete cds	AB604224	0	80	744.274	822	662	Glyma13g00850.2	PF01040	PTHR11048,PTHR11048:SF1	x	x	x	GO:0004659,GO:0016021	homogentisate phytyltransferase 1	x	x	x	x	x	x	x	x
880	LAGI02_880	1338	cicer arietinum 14-3-3-like protein gf14 iota-like mrna	gi|502094186|ref|XM_004490103.1|PREDICTED: Cicer arietinum 14-3-3-like protein GF14 iota-like (LOC101502079), mRNA	XM_004490103	0	86	1146.43	934	807	Glyma02g12930.1	PF00244	PTHR18860	KOG0841	x	x	GO:0019904	general regulatory factor 12	AT1G26480	PF00244	PTHR18860	KOG0841	x	x	GO:0005575,GO:0045309,GO:0019904	14-3-3 protein, putative, expressed
881	LAGI02_881	1336	glycine max nadp-dependent malic enzyme-like mrna	gi|356515634|ref|XM_003526456.1|PREDICTED: Glycine max NADP-dependent malic enzyme-like (LOC100801564), mRNA	XM_003526456	1.32325e-149	88	540.494	429	378	Glyma04g09110.3	PF00390,PF03949	PTHR23406:SF2,PTHR23406	KOG1257	1.1.1.40	K00029	GO:0016616,GO:0055114,GO:0051287	NADP-malic enzyme 3	AT5G11670	PF00390,PF03949	PTHR23406	KOG1257	1.1.1.40	K00029	GO:0005618,GO:0005829,GO:0005886,GO:0009507,GO:0016020,GO:0048046,GO:0006108,GO:0009051,GO:0046686,GO:0051260,GO:0004470,GO:0004473,GO:0016652,GO:0016616,GO:0055114,GO:0051287	NADP-dependent malic enzyme, putative, expressed
882	LAGI02_882	1331	cicer arietinum uncharacterized loc101497198 transcript variant mrna	gi|388509507|gb|BT143026.1|Lotus japonicus clone JCVI-FLLj-12D24 unknown mRNA	BT143026	0	82	1159.05	1166	959	Glyma05g26630.4	PF06454	x	x	x	x	x	tobamovirus multiplication protein 3	AT1G14530	PF06454	x	x	x	x	GO:0005575,GO:0008150,GO:0046790	tobamovirus multiplication protein, putative, expressed
883	LAGI02_883	1329	PREDICTED: Glycine max uncharacterized protein LOC100820164 (LOC100820164), mRNA	gi|356569405|ref|XM_003552844.1|PREDICTED: Glycine max uncharacterized protein LOC100820164 (LOC100820164), mRNA	XM_003552844	0	84	1065.27	945	803	Glyma18g05191.1	x	PTHR10887:SF27,PTHR10887	KOG1801	x	x	x	P-loop containing nucleoside triphosphate hydrolases superfamily protein	x	x	x	x	x	x	x	x
885	LAGI02_885	1327	medicago truncatula lipase complete cds	gi|388518072|gb|BT147304.1|Medicago truncatula clone JCVI-FLMt-18B12 unknown mRNA	BT147304	3.09214e-56	64	230.314	1138	736	Glyma13g30430.1	PF01764	PTHR21493,PTHR21493:SF9	KOG4569	x	x	GO:0004806,GO:0006629	alpha/beta-Hydrolases superfamily protein	x	x	x	x	x	x	x	x
886	LAGI02_886	1327	glycine max clone: gmfl01-46-p20	gi|210144440|dbj|AK287222.1|Glycine max cDNA, clone: GMFL01-46-P20	AK287222	0	79	764.111	904	721	Glyma08g02250.1	PF02453	PTHR10994:SF27,PTHR10994	KOG1792	x	x	GO:0005783	VIRB2-interacting protein 2	AT4G23630	PF02453	PTHR10994	KOG1792	x	x	GO:0005773,GO:0005783,GO:0005789,GO:0005886,GO:0008150	reticulon domain containing protein, putative, expressed
887	LAGI02_887	1326	glycine max 4-hydroxy-3-methylbut-2-enyl diphosphate reductase-like mrna	gi|210143305|dbj|AK286087.1|Glycine max cDNA, clone: GMFL01-21-J21	AK286087	0	85	1007.57	894	762	Glyma11g12870.1	PF02401	x	x	1.17.1.2	K03527	GO:0019288,GO:0055114	4-hydroxy-3-methylbut-2-enyl diphosphate reductase	x	x	x	x	x	x	x	x
888	LAGI02_888	1325	lotus japonicus genomic chromosome clone: complete sequence	gi|189162507|dbj|AP009730.1|Lotus japonicus genomic DNA, chromosome 1, clone: LjT10G23, TM1841, complete sequence	AP009730	0	82	746.078	764	628	Glyma06g13730.2	PF00514,PF04564	PTHR23315:SF7,PTHR23315	x	x	x	GO:0005515,GO:0004842,GO:0016567,GO:0000151	ARM repeat superfamily protein	x	x	x	x	x	x	x	x
890	LAGI02_890	1324	cicer arietinum protein gucd1-like transcript variant mrna	gi|110735567|emb|CT963133.4|M.truncatula DNA sequence from clone MTH2-173G21 on chromosome 3, complete sequence	CT963133	1.4018e-41	76	181.623	262	200	Glyma18g03601.1	PF09778	x	KOG4621	x	x	x	guanylyl cyclase 1	x	x	x	x	x	x	x	x
892	LAGI02_892	1321	medicago truncatula peroxidase complete cds	gi|27448345|gb|AF405327.1|Lupinus albus peroxidase 1 (prx1) mRNA, partial cds	AF405327	0	87	1159.05	942	821	Glyma15g13500.1	PF00141	x	x	1.11.1.7	K00430	GO:0004601,GO:0020037,GO:0006979,GO:0055114	Peroxidase superfamily protein	x	x	x	x	x	x	x	x
893	LAGI02_893	1320	lupinus albus glycerophosphodiester phosphodiesterase 2 (gpx-pde2) complete cds	gi|300637880|gb|GU647224.1|Lupinus albus glycerophosphodiester phosphodiesterase 2 (GPX-PDE2) gene, complete cds	GU647224	3.75318e-17	95	100.472	63	60	Glyma03g15850.1	x	PTHR21290,PTHR21290:SF1	KOG3058	x	x	x	Arabidopsis Inositol phosphorylceramide synthase 1	x	x	x	x	x	x	x	x
894	LAGI02_894	1317	medicago truncatula adp ribosylation factor complete cds	gi|388508799|gb|BT142672.1|Lotus japonicus clone JCVI-FLLj-3N21 unknown mRNA	BT142672	3.97679e-137	94	499.016	324	305	Glyma10g01310.1	PF00025	PTHR11711	KOG0070	x	K07977	GO:0005525,GO:0007264,GO:0004871,GO:0019001,GO:0007186,GO:0005634,GO:0005737,GO:0005622	ADP-ribosylation factor A1F	AT1G70490	PF00025	PTHR11711	KOG0070	x	K07977	GO:0005773,GO:0005886,GO:0006499,GO:0005525,GO:0016004,GO:0005622,GO:0007264	ADP-ribosylation factor, putative, expressed
895	LAGI02_895	1316	cicer arietinum photosystem ii 22 kda chloroplastic-like mrna	gi|388510159|gb|BT143352.1|Lotus japonicus clone JCVI-FLLj-15K3 unknown mRNA	BT143352	0	85	957.072	842	718	Glyma04g42870.1	PF00504	x	x	x	K03542	x	Chlorophyll A-B binding family protein	AT1G44575	PF00504	x	x	x	K03542	GO:0009507,GO:0009517,GO:0009535,GO:0009579,GO:0016020,GO:0010196,GO:0080167,GO:0016168,GO:0051738	chlorophyll A-B binding protein, putative, expressed
897	LAGI02_897	1311	glycine max cell division protein ftsz homolog chloroplastic-like mrna	gi|356501581|ref|XM_003519555.1|PREDICTED: Glycine max cell division protein ftsZ homolog 1, chloroplastic-like (LOC100808722), mRNA	XM_003519555	0	86	845.263	683	593	Glyma02g46530.1	PF12327,PF00091	x	x	x	K03531	GO:0051258,GO:0043234	homolog of bacterial cytokinesis Z-ring protein FTSZ 1-1	AT5G55280	PF00091,PF12327	x	x	x	K03531	GO:0009507,GO:0009570,GO:0010020,GO:0043572,GO:0005198,GO:0005515,GO:0051258,GO:0043234	tubulin/FtsZ domain containing protein, putative, expressed
898	LAGI02_898	1310	cicer arietinum inner membrane protein ppf- chloroplastic-like transcript variant mrna	gi|356542454|ref|XM_003539634.1|PREDICTED: Glycine max inner membrane protein PPF-1, chloroplastic-like (LOC100817173), mRNA	XM_003539634	6.7152e-71	79	279.005	298	238	Glyma11g14960.1	PF02096	PTHR12428,PTHR12428:SF12	KOG1239	x	K03217	GO:0051205,GO:0016021	63 kDa inner membrane family protein	x	x	x	x	x	x	x	x
899	LAGI02_899	1308	cicer arietinum s-adenosylmethionine decarboxylase proenzyme-like transcript variant mrna	gi|139478092|gb|EF408870.1|Medicago sativa subsp. falcata S-adenosylmethionine decarboxylase (SAMDC) mRNA, complete cds	EF408870	3.24999e-81	80	313.269	352	284	Glyma02g14175.1	PF01536	PTHR11570	KOG0788	4.1.1.50	K01611	GO:0004014,GO:0006597,GO:0008295	Adenosylmethionine decarboxylase family protein	AT3G25570	PF01536	PTHR11570	KOG0788	4.1.1.50	K01611	GO:0005575,GO:0006597,GO:0008295,GO:0004014	S-adenosyl-l-methionine decarboxylase leader peptide, putative, expressed
900	LAGI02_900	1307	cicer arietinum pentatricopeptide repeat-containing protein at3g08820-like transcript variant mrna	gi|502082245|ref|XM_004487051.1|PREDICTED: Cicer arietinum putative pentatricopeptide repeat-containing protein At3g08820-like (LOC101511800), transcript variant X2, mRNA	XM_004487051	7.12773e-153	88	551.314	431	382	Glyma12g36800.1	PF01535	PTHR24015,PTHR24015:SF114	x	x	x	x	Pentatricopeptide repeat (PPR) superfamily protein	x	x	x	x	x	x	x	x
901	LAGI02_901	1305	glycine max clone gmp1- complete sequence	gi|356548830|ref|XM_003542754.1|PREDICTED: Glycine max uncharacterized protein LOC100811151 (LOC100811151), mRNA	XM_003542754	0	88	1608.09	1276	1123	Glyma15g36910.1	PF00929	PTHR23044	KOG0542	x	x	x	Polynucleotidyl transferase, ribonuclease H-like superfamily protein	x	x	x	x	x	x	x	x
902	LAGI02_902	1301	populus trichocarpa mrna	gi|224129929|ref|XM_002320670.1|Populus trichocarpa predicted protein, mRNA	XM_002320670	2.6601e-25	67	127.522	372	250	Glyma01g32981.1	x	PTHR11389:SF378,PTHR11389	x	x	x	x	C2H2-like zinc finger protein	x	x	x	x	x	x	x	x
904	LAGI02_904	1298	glycine max flavonol synthase flavanone 3-hydroxylase-like mrna	gi|133874185|dbj|AB185903.1|Clitoria ternatea CtFLS mRNA for flavonol synthase, complete cds, clone: pBSCtFLS8-1-6	AB185903	1.20203e-162	83	583.774	550	460	Glyma13g02740.1	PF03171	PTHR10209,PTHR10209:SF55	KOG0143	1.14.11.23	K05278	GO:0016491,GO:0016706,GO:0055114	flavonol synthase 1	x	x	x	x	x	x	x	x
905	LAGI02_905	1296	cicer arietinum uncharacterized loc101499228 mrna	gi|502162254|ref|XM_004512386.1|PREDICTED: Cicer arietinum uncharacterized LOC101499228 (LOC101499228), mRNA	XM_004512386	0	88	901.167	704	622	Glyma01g35400.1	PF00018	PTHR22820:SF9,PTHR22820	x	x	x	GO:0005515	SH3 domain-containing protein	x	x	x	x	x	x	x	x
906	LAGI02_906	1294	cicer arietinum gdp-mannose -epimerase 1-like transcript variant mrna	gi|388514160|gb|BT145348.1|Lotus japonicus clone JCVI-FLLj-23J15 unknown mRNA	BT145348	1.27666e-130	89	477.376	356	319	Glyma03g40720.1	PF01370	PTHR10366,PTHR10366:SF35	KOG1429	5.1.3.-,5.1.3.18	K10046	GO:0003854,GO:0016616,GO:0006694,GO:0055114,GO:0003824,GO:0050662,GO:0044237	GDP-D-mannose 3\',5\'-epimerase	AT5G28840	PF01370	PTHR10366,PTHR10366:SF35	KOG1429	5.1.3.-,5.1.3.18	K10046	GO:0005575,GO:0009225,GO:0019853,GO:0003824,GO:0047918,GO:0051287,GO:0050662,GO:0044237	NAD dependent epimerase/dehydratase family protein, putative, expressed
907	LAGI02_907	1294	ricinus communis multidrug resistance protein mrna	gi|356499543|ref|XM_003518551.1|PREDICTED: Glycine max ABC transporter B family member 4-like (LOC100800034), mRNA	XM_003518551	0	84	829.033	759	639	Glyma03g38300.1	PF00664,PF00005	PTHR24222,PTHR24222:SF96	KOG0055	x	x	GO:0005524,GO:0016887,GO:0042626,GO:0006810,GO:0055085,GO:0016021	P-glycoprotein 11	AT2G47000	PF00664,PF00005	PTHR24222:SF96,PTHR24222	KOG0055	x	x	GO:0005886,GO:0016020,GO:0009630,GO:0009733,GO:0009735,GO:0009926,GO:0010315,GO:0010540,GO:0010583,GO:0048767,GO:0008559,GO:0042626,GO:0005524,GO:0016887,GO:0006810,GO:0055085,GO:0016021	MDR-like ABC transporter, putative, expressed
908	LAGI02_908	1291	medicago truncatula clone mth2- complete sequence	gi|223556040|gb|AC144406.17|Medicago truncatula clone mth2-5h18, complete sequence	AC144406	0	92	830.836	603	555	Glyma16g28150.1	PF02496	x	x	x	x	GO:0006950	x	AT2G07723	x	x	x	x	x	GO:0005575,GO:0008150,GO:0003674	x
909	LAGI02_909	1291	glycine max heat shock cognate 70 kda mrna	gi|356572326|ref|XM_003554272.1|PREDICTED: Glycine max heat shock cognate 70 kDa protein-like (LOC100777767), mRNA	XM_003554272	0	88	1409.72	1075	952	Glyma19g35560.1	PF00012	PTHR19375	KOG0100	x	K03283	GO:0000902,GO:0005524	heat shock cognate protein 70-1	AT1G56410	PF00012	PTHR19375	KOG0101	x	K03283	GO:0009507,GO:0009941,GO:0006457,GO:0009408,GO:0009414,GO:0046686,GO:0005524	DnaK family protein, putative, expressed
911	LAGI02_911	1290	cicer arietinum elmo domain-containing protein a-like transcript variant mrna	gi|356531821|ref|XM_003534427.1|PREDICTED: Glycine max ELMO domain-containing protein A-like (LOC100808186), mRNA	XM_003534427	0	85	1012.98	911	779	Glyma18g48470.2	PF04727	PTHR12771:SF3,PTHR12771	KOG2998	x	x	GO:0006909,GO:0005856	ELMO/CED-12 family protein	AT3G60260	PF04727	PTHR12771,PTHR12771:SF3	KOG2998	x	x	GO:0005856,GO:0006909,GO:0003674	ELMO/CED-12 family protein, putative, expressed
912	LAGI02_912	1289	medicago truncatula clone mth2- complete sequence	gi|357447012|ref|XM_003593734.1|Medicago truncatula Pyridoxal biosynthesis protein PDX1.3 (MTR_2g017520) mRNA, complete cds	XM_003593734	0	80	904.774	952	770	Glyma15g09350.1	PF01680	PTHR22854,PTHR22854:SF9	KOG1606	4.-.-.-	K06215	GO:0042823,GO:0009228	Aldolase-type TIM barrel family protein	AT5G01410	PF01680	PTHR22854:SF9,PTHR22854	KOG1606	4.-.-.-	K06215	GO:0005829,GO:0005886,GO:0012505,GO:0006520,GO:0006950,GO:0006979,GO:0006982,GO:0008615,GO:0009646,GO:0009651,GO:0010224,GO:0010335,GO:0015994,GO:0042538,GO:0042819,GO:0042803,GO:0046982,GO:0042823	SOR/SNZ family protein, putative, expressed
914	LAGI02_914	1287	cicer arietinum chalcone--flavonone isomerase-like mrna	gi|502136776|ref|XM_004502772.1|PREDICTED: Cicer arietinum chalcone--flavonone isomerase-like (LOC101508569), mRNA	XM_004502772	0	82	702.797	694	574	Glyma06g14820.2	PF02431	x	x	x	x	GO:0016872,GO:0042398	Chalcone-flavanone isomerase family protein	x	x	x	x	x	x	x	x
916	LAGI02_916	1286	glycine max adp-ribosylation factor gtpase-activating protein agd12-like mrna	gi|388499633|gb|BT138088.1|Lotus japonicus clone JCVI-FLLj-14E3 unknown mRNA	BT138088	0	84	1279.87	1159	983	Glyma15g13700.1	PF00168,PF01412	PTHR23180:SF24,PTHR23180	KOG1030	x	x	GO:0005515,GO:0008060,GO:0008270,GO:0032312	Calcium-dependent ARF-type GTPase activating protein family	AT4G05330	PF00168,PF01412	PTHR23180,PTHR23180:SF24	KOG1030	x	x	GO:0032312,GO:0008060,GO:0008270,GO:0005515	stromal membrane-associated protein, putative, expressed
917	LAGI02_917	1285	glycine max transmembrane protein 120 homolog mrna	gi|356576896|ref|XM_003556518.1|PREDICTED: Glycine max transmembrane protein 120 homolog (LOC100813451), mRNA	XM_003556518	0	83	1288.89	1239	1035	Glyma20g38960.1	PF07851	PTHR21433	KOG4758	x	x	GO:0016021	TMPIT-like protein	AT4G10430	PF07851	PTHR21433	KOG4758	x	x	GO:0016021,GO:0008150,GO:0003674	transmembrane protein 120A, putative, expressed
918	LAGI02_918	1284	glycine max sister chromatid cohesion protein pds5 homolog b-like mrna	gi|356532369|ref|XM_003534698.1|PREDICTED: Glycine max sister chromatid cohesion protein PDS5 homolog B-like (LOC100775397), mRNA	XM_003534698	0	83	897.561	850	711	Glyma09g01705.1	x	PTHR12663	KOG1525	x	K11267	x	binding	x	x	x	x	x	x	x	x
919	LAGI02_919	1280	populus trichocarpa mrna	gi|292744440|dbj|AK336836.1|Lotus japonicus cDNA, clone: LjFL1-029-BC07, HTC	AK336836	1.10937e-80	86	311.466	260	225	Glyma02g02990.1	PF00149	PTHR11668:SF21,PTHR11668	KOG0371	3.1.3.16	K04382	GO:0016787	protein phosphatase 2A-2	AT1G10430	PF00149	PTHR11668,PTHR11668:SF21	KOG0371	3.1.3.16	K04382	GO:0005634,GO:0005737,GO:0005886,GO:0008150,GO:0004722,GO:0016787	OsPP2Ac-3 - Phosphatase 2A isoform 3 belonging to family 1, expressed
920	LAGI02_920	1280	glycine max cdp-diacylglycerol--inositol 3-phosphatidyltransferase 1-like mrna	gi|356538444|ref|XM_003537666.1|PREDICTED: Glycine max CDP-diacylglycerol--inositol 3-phosphatidyltransferase 1-like (LOC100797963), mRNA	XM_003537666	0	86	946.252	763	662	Glyma11g09660.1	PF01066	PTHR15362:SF2,PTHR15362	KOG3240	2.7.8.11	K00999	GO:0016780,GO:0008654,GO:0016020	phosphatidylinositol synthase 1	x	x	x	x	x	x	x	x
921	LAGI02_921	1277	glycine max long chain acyl- synthetase 4-like mrna	gi|356497312|ref|XM_003517457.1|PREDICTED: Glycine max uncharacterized protein LOC100815497, transcript variant 2 (LOC100815497), mRNA	XM_003517457	2.43765e-76	78	297.039	396	312	Glyma01g43480.2	x	x	x	x	x	x	x	x	x	x	x	x	x	x	x
923	LAGI02_923	1268	glycine max gata transcription factor 11-like mrna	gi|356539411|ref|XM_003538144.1|PREDICTED: Glycine max GATA transcription factor 11-like (LOC100781869), mRNA	XM_003538144	5.31151e-148	72	535.083	919	662	Glyma11g20480.1	PF00320	PTHR10071:SF113,PTHR10071	x	x	x	GO:0003700,GO:0008270,GO:0043565,GO:0006355	GATA transcription factor 11	x	x	x	x	x	x	x	x
924	LAGI02_924	1268	glycine max salicylate o-methyltransferase-like mrna	gi|356499922|ref|XM_003518737.1|PREDICTED: Glycine max salicylate O-methyltransferase-like (LOC100810516), mRNA	XM_003518737	0	84	1214.95	1101	930	Glyma01g07940.1	PF03492	x	x	x	x	GO:0008168	S-adenosyl-L-methionine-dependent methyltransferases superfamily protein	AT4G36470	PF03492	x	x	x	x	GO:0005575,GO:0008150,GO:0008757,GO:0008168	SAM dependent carboxyl methyltransferase, putative, expressed
925	LAGI02_925	1267	cicer arietinum probable udp-n-acetylglucosamine--peptide n-acetylglucosaminyltransferase sec-like transcript variant mrna	gi|167963549|gb|AC146559.29|Medicago truncatula clone mth2-12e5, complete sequence	AC146559	7.43189e-64	81	255.561	254	208	Glyma20g36330.1	PF00515	PTHR23083,PTHR23083:SF21	KOG4626	2.4.1.-	K09667	GO:0005515	Tetratricopeptide repeat (TPR)-like superfamily protein	x	x	x	x	x	x	x	x
926	LAGI02_926	1264	af002698pisum sativum nadph-cytochrome p450 reductase complete cds	gi|6503252|gb|AF002698.2|AF002698Pisum sativum putative NADPH-cytochrome P450 reductase (PSC450R1) mRNA, complete cds	AF002698	1.85605e-52	80	217.691	234	189	Glyma13g00990.1	PF00667,PF00175,PF00258	PTHR19384:SF17,PTHR19384	KOG1158	1.6.2.4	K00327	GO:0016491,GO:0055114,GO:0010181	P450 reductase 2	x	x	x	x	x	x	x	x
927	LAGI02_927	1261	medicago truncatula ankyrin-like protein complete cds	gi|356516371|ref|XM_003526821.1|PREDICTED: Glycine max probable methyltransferase PMT26-like (LOC100816312), mRNA	XM_003526821	0	89	749.684	556	499	Glyma05g32670.3	PF03141	PTHR10108,PTHR10108:SF55	KOG3116	x	x	GO:0008168,GO:0008152	S-adenosyl-L-methionine-dependent methyltransferases superfamily protein	AT5G64030	PF03141	PTHR10108,PTHR10108:SF55	x	x	x	GO:0005794,GO:0008150,GO:0008168,GO:0008152	methyltransferase, putative, expressed
928	LAGI02_928	1256	cicer arietinum transcriptional corepressor leunig-like transcript variant mrna	gi|356515483|ref|XM_003526382.1|PREDICTED: Glycine max transcriptional corepressor LEUNIG-like (LOC100805628), mRNA	XM_003526382	3.78727e-137	88	499.016	386	342	Glyma04g07460.1	PF00400,PF08513	PTHR22847	KOG0266	x	x	GO:0005515	LisH dimerisation motif;WD40/YVTN repeat-like-containing domain	AT4G32551	PF00400,PF08513	PTHR22847	KOG0266	x	x	GO:0005634,GO:0009908,GO:0016481,GO:0016564,GO:0046982,GO:0005515	transcriptional corepressor LEUNIG, putative, expressed
929	LAGI02_929	1254	cucumis sativus probable xyloglucan endotransglucosylase hydrolase protein 23-like mrna	gi|356496413|ref|XM_003517015.1|PREDICTED: Glycine max probable xyloglucan endotransglucosylase/hydrolase protein 26-like (LOC100801627), mRNA	XM_003517015	0	82	906.577	875	726	Glyma01g34770.1	PF00722,PF06955	x	x	2.4.1.207	K08235	GO:0004553,GO:0005975,GO:0016762,GO:0006073,GO:0005618,GO:0048046	xyloglucan endotransglucosylase/hydrolase 26	x	x	x	x	x	x	x	x
930	LAGI02_930	1249	glycine max high affinity sulfate transporter 2-like mrna	gi|356528760|ref|XM_003532918.1|PREDICTED: Glycine max high affinity sulfate transporter 2-like (LOC100784124), mRNA	XM_003532918	0	83	1000.35	954	795	Glyma08g19240.1	PF01740,PF00916	PTHR11814:SF46,PTHR11814	KOG0236	x	x	GO:0005215,GO:0006810,GO:0055085,GO:0016021	sulfate transporter 1;3	AT4G08620	PF01740,PF00916	PTHR11814:SF46,PTHR11814	KOG0236	x	x	GO:0009507,GO:0016020,GO:0016021,GO:0008272,GO:0080160,GO:0015116,GO:0005215,GO:0006810,GO:0055085	sulfate transporter, putative, expressed
931	LAGI02_931	1249	glycine max clone: gmfl01-09-h08	gi|210142550|dbj|AK285428.1|Glycine max cDNA, clone: GMFL01-09-H08	AK285428	0	81	792.965	812	665	Glyma09g12320.2	x	x	x	x	x	x	x	x	x	x	x	x	x	x	x
932	LAGI02_932	1246	glycine max cellulose synthase a catalytic subunit 6	gi|356525567|ref|XM_003531348.1|PREDICTED: Glycine max cellulose synthase A catalytic subunit 6 [UDP-forming]-like (LOC100794515), mRNA	XM_003531348	0	81	993.139	1002	817	Glyma08g15380.1	PF03552	PTHR13301,PTHR13301:SF1	x	2.4.1.12	K10999	GO:0016760,GO:0030244,GO:0016020	cellulose synthase 6	AT5G64740	PF03552	PTHR13301,PTHR13301:SF1	x	2.4.1.12	K10999	GO:0005794,GO:0005886,GO:0010005,GO:0010330,GO:0016020,GO:0009832,GO:0009833,GO:0010583,GO:0016049,GO:0030244,GO:0043622,GO:0016757,GO:0016759,GO:0005515,GO:0016760	CESA5 - cellulose synthase, expressed
933	LAGI02_933	1243	cicer arietinum -dihydroxy-3-keto-5-methylthiopentene dioxygenase 3-like transcript variant mrna	gi|502119595|ref|XM_004496616.1|PREDICTED: Cicer arietinum 1,2-dihydroxy-3-keto-5-methylthiopentene dioxygenase 3-like (LOC101502127), transcript variant X1, mRNA	XM_004496616	0	85	801.982	702	603	Glyma10g38940.1	PF03079	PTHR23418	KOG2107	1.13.11.53,1.13.11.54	K08967	GO:0010309,GO:0055114	RmlC-like cupins superfamily protein	AT4G14710	PF03079	PTHR23418	KOG2107	1.13.11.53,1.13.11.54	K08967	GO:0005575,GO:0019509,GO:0055114,GO:0010309,GO:0046872	1,2-dihydroxy-3-keto-5-methylthiopentene dioxygenase protein, putative, expressed
934	LAGI02_934	1242	lupinus albus peroxidase 1 partial cds	gi|27448345|gb|AF405327.1|Lupinus albus peroxidase 1 (prx1) mRNA, partial cds	AF405327	0	98	1072.49	615	608	Glyma15g13510.1	PF00141	x	x	1.11.1.7	K00430	GO:0004601,GO:0020037,GO:0006979,GO:0055114	Peroxidase superfamily protein	x	x	x	x	x	x	x	x
935	LAGI02_935	1242	cicer arietinum thiosulfate sulfurtransferase 18-like transcript variant mrna	gi|502161385|ref|XM_004512088.1|PREDICTED: Cicer arietinum thiosulfate sulfurtransferase 18-like (LOC101505401), transcript variant X1, mRNA	XM_004512088	3.31134e-30	86	143.752	122	105	Glyma01g37010.1	PF00581	PTHR13253:SF25,PTHR13253	KOG1530	x	x	x	Rhodanese/Cell cycle control phosphatase superfamily protein	x	x	x	x	x	x	x	x
936	LAGI02_936	1238	glycine max eukaryotic translation initiation factor 3 subunit m-like mrna	gi|356534936|ref|XM_003535959.1|PREDICTED: Glycine max eukaryotic translation initiation factor 3 subunit M-like (LOC100811263), mRNA	XM_003535959	0	87	704.6	554	484	Glyma10g28080.1	PF01399	PTHR15350,PTHR15350:SF2	KOG2753	x	x	GO:0005515	Proteasome component (PCI) domain protein	x	x	x	x	x	x	x	x
938	LAGI02_938	1232	glycine max thioredoxin h9-like mrna	gi|356532142|ref|XM_003534585.1|PREDICTED: Glycine max thioredoxin H9-like (LOC100803572), mRNA	XM_003534585	1.47988e-110	90	410.651	302	272	Glyma09g40970.1	PF00085	PTHR10438	KOG0907	x	x	GO:0045454,GO:0016209,GO:0016491,GO:0055114,GO:0015035,GO:0009055,GO:0006662	thioredoxin H-type 9	x	x	x	x	x	x	x	x
939	LAGI02_939	1226	medicago truncatula transcription factor ilr3 complete cds	gi|502143700|ref|XM_004505376.1|PREDICTED: Cicer arietinum transcription factor ILR3-like (LOC101488781), mRNA	XM_004505376	1.91357e-134	86	489.999	405	351	Glyma06g41620.1	PF00010	PTHR23042,PTHR23042:SF22	x	x	x	GO:0030528,GO:0006355	basic helix-loop-helix (bHLH) DNA-binding superfamily protein	AT5G54680	PF00010	PTHR23042,PTHR23042:SF20	x	x	x	GO:0005634,GO:0045449,GO:0003677,GO:0003700,GO:0030528,GO:0006355	basic helix-loop-helix DND-binding domain containing protein, expressed
940	LAGI02_940	1225	cicer arietinum auxin-responsive protein iaa14-like transcript variant mrna	gi|402794029|ref|NM_001253284.2|Glycine max auxin-induced protein ali50 (SLR1), mRNA	NM_001253284	0	80	1027.4	1184	958	Glyma20g35270.2	PF02309	x	x	x	K14484	GO:0006355,GO:0005634	indole-3-acetic acid inducible 14	AT4G14550	PF02309	x	x	x	x	GO:0005634,GO:0009733,GO:0010102,GO:0003700,GO:0005515,GO:0016564,GO:0006355	OsIAA30 - Auxin-responsive Aux/IAA gene family member, expressed
942	LAGI02_942	1216	cicer arietinum uncharacterized loc101496764 mrna	gi|502126136|ref|XM_004499137.1|PREDICTED: Cicer arietinum uncharacterized LOC101496764 (LOC101496764), mRNA	XM_004499137	8.10399e-38	89	169	125	112	Glyma13g12815.1	x	x	x	x	x	x	x	x	x	x	x	x	x	x	x
943	LAGI02_943	1216	glycine max e3 ubiquitin-protein ligase sinat3-like mrna	gi|356573228|ref|XM_003554717.1|PREDICTED: Glycine max E3 ubiquitin-protein ligase SINAT3-like (LOC100792687), mRNA	XM_003554717	0	89	1032.81	803	716	Glyma19g44520.1	PF03145	PTHR10315	KOG3002	x	x	GO:0006511,GO:0007275,GO:0005634	Protein with RING/U-box and TRAF-like domains	AT3G58040	PF03145	PTHR10315	KOG3002	6.3.2.19	K04506	GO:0005634,GO:0006511,GO:0007275,GO:0016567,GO:0005515	seven in absentia protein family domain containing protein, expressed
944	LAGI02_944	1212	cucumis sativus chlorophyll a-b binding protein chloroplastic-like mrna	gi|356554089|ref|XM_003545334.1|PREDICTED: Glycine max chlorophyll a-b binding protein 3, chloroplastic-like, transcript variant 2 (LOC100784090), mRNA	XM_003545334	0	86	987.729	845	727	Glyma14g00640.1	PF00504	PTHR21649	x	x	K08909	GO:0016020,GO:0009765	photosystem I light harvesting complex gene 3	AT1G61520	PF00504	PTHR21649	x	x	K08909	GO:0009507,GO:0009535,GO:0009579,GO:0010287,GO:0016020,GO:0030076,GO:0009765,GO:0015979,GO:0016168	chlorophyll A-B binding protein, putative, expressed
945	LAGI02_945	1209	glycine max uncharacterized loc100809243 mrna	gi|403043806|ref|NM_001255052.2|Glycine max uncharacterized LOC100809243 (LOC100809243), mRNA	NM_001255052	0	88	1083.31	829	736	Glyma17g15250.4	PF01987	x	x	x	x	x	Tryptophan RNA-binding attenuator protein-like	AT4G17420	PF01987	x	x	x	x	GO:0005575,GO:0008150,GO:0003674	HTH DNA-binding protein, putative, expressed
946	LAGI02_946	1208	glycine max clone: gmfl01-23-d23	gi|210141270|dbj|AK245187.1|Glycine max cDNA, clone: GMFL01-23-D23	AK245187	3.41346e-93	77	352.943	440	343	Glyma09g05100.1	PF00168	x	x	x	x	GO:0005515	soybean gene regulated by cold-2	x	x	x	x	x	x	x	x
947	LAGI02_947	1207	x	x	x	x	x	x	x	x	Glyma15g16780.1	PF00067	PTHR24298:SF44,PTHR24298	KOG0156	x	x	GO:0005506,GO:0009055,GO:0016705,GO:0020037,GO:0055114	cytochrome P450, family 81, subfamily D, polypeptide 3	x	x	x	x	x	x	x	x
948	LAGI02_948	1207	glycine max peroxidase 15-like mrna	gi|402794693|ref|NM_001255837.2|Glycine max peroxidase 15-like (LOC100804829), mRNA	NM_001255837	2.79955e-94	80	356.55	399	322	Glyma15g13500.1	PF00141	x	x	1.11.1.7	K00430	GO:0004601,GO:0020037,GO:0006979,GO:0055114	Peroxidase superfamily protein	AT5G64100	PF00141	x	x	1.11.1.7	K00430	GO:0005618,GO:0006979,GO:0055114,GO:0004601,GO:0020037	peroxidase precursor, putative, expressed
[truncated: 64,214 more rows]
