# Supplementary material for: RNA-seq analysis identifies an intricate regulatory network controlling cluster root development in white lupin
Source: BMC Genomics. 2014 Mar 25;15:230. doi: 10.1186/1471-2164-15-230 (PMC4028058; doi:10.1186/1471-2164-15-230)
Supplement: Additional file 2 — LAGI02 sequences in fasta format. [file 1471-2164-15-230-S2.zip › LAGI02part1.fa]

>LAGI02_1|Glyma12g24961.1|Vicia_faba_mitochondrion,_complete_genome|length:19300
CAGATACATGGCTTACATACCCGGCTCAACATTCTTGGAAAACAGTCGAATCGAGGGTCCGGAGGAGAATTGGCCATTCAATCTTGTAAACTCATTGAGACCACAATTGGAAAAAGAGATAAGAACAGAAAGAAATAACCAATCAATAAAAGAACATGAAACCATTCTGTTTCAATAGAGGTACAAAAAACGGTTAGGGGCAATAAAGTAGGTAAAGTAGTTAAATTTTGCAAGCTGTTCCAACCACTGCTGGATGTGATTCCAAGAGCCAAACAAGAATGAATACCACACAGAAGAGTAAAGACCAGGCTCCCTAATAAAATGTTTAACCAATCCATTCCGGATCGACCGAATTGGTACAGAAGTTGTAACATGGGAAAACCACAGAAAACACAACTTATTTGAATAACCCAGTGACCTACCATTTGTAGAAGTAGGATCTTAGGCAAGCAATAAGCACTTAAATAATACAATTCGAGTGTACCATCTTCTTTATCATTTCGARTCAAAGGTGCGGRARGAAAAGAAAACAACRGAGRGATCCRAATCRRACCTAAATGGRAATGACATRAAAAGTCTTTTTCAAAACCTAGTATTAAGGGCGTTACGACGATATACGAGAGGAATRGAGAAAAACTCGTGATTGGTGTGGAGGAGAAGATATAATTATTATATAGTTCACAAAAGAGTCGTCTCATTTCCTTACATTAGCAATGGAAGATAAAGAAAATTCAAATAAGGTATGTTGTTTTTCCACTTCAAAGAAAGAGTAGAGCCAGTACAAGCAAGTATAAAATAAATTCACCCAAGACAAGACAGGACAAGAATTAAAATAACCATCGACCATCCCTTCTCTCTAAAAGAATTTGAGAGGTCCGGATCGCCTGGATGACCCGCCGATAGGGAACGCTATGCCGTGTTCCATGTTGACTCATCTGAGTGACATAGTCACGATAGGTTCTCGGCGCCATAAGCTCCCTCCCCTCTCTATCTCTCTCGACCCATTCATCGGAATCGGATTCCGAACCGGAGTATGTTGGGCTGGAATGCCTCCATTCCCATCTCTTTATGATCTCTGGGCCTTCCCGCTATGAGAGATTCCCGGCGCAGAAGCATATTAATATTAATGCAGAATACTAGAATATTAATTTACCCTCTCCATATAGGGGTAGGAATCCCTAGAAGAGGATAGAAGGTAATTTTGCATCAGTTTATAGCTCTTCTATCCATTGGGAGTCCTACTGTCAGTCCATTCCCTTCGGCTTGAAATCGAGTCAAAGTTGGAGTTGTGGATAGCCCTGTGAATATGGAGTCTTCCCTATCCATTCATATTACTAGCATAGTTAAGTAGTAGTGCTTTGCTGTTGGGCCAGCTTATCCAATTGAAGTTGCTTTTTTTTGTGCTTTCATGTGAGCCATTTCTTTCTATAGTCTTTCTCTTTGCGAGCCAATTACAGGCGAATTCTCTTCAAGCCATTCAGAAAACTAGTCTCAAGTACCACTTAGCCAGCAGGAGAGCTCGTAGTTGTCCCTGTCCCCAATCAAGCAGTCCCAACGAAAGCAGGAGTCTTTCTTTCAAGCAAGTTTCTTCCTTTTTAATTTTATATAGTTTCTGTAGCAGTTGAAGGCTACCTTTGGATACTTCCTAAGGAAAGGAAGCTTTGTTGTGAGGTAAGCTCTCTTTGGCTATGCTATAGCTATTTACGGTTAACATTCGATGTAGGTCCCCGTCGTGGCGCATATTAGCATTCTAGGATGGGTTGAAACGTAAGTGCGAGTTTCCACTATCATTTATATAGTTTCTGTAGCAGTTGCTTATCCCTGGGAACCTATGGGAGGAATTGCCCCTTTTGGAGGTAGGATATGTCCCGCCTTCCTTTATTTAGCCTTTGCCCTCGCAGACACAAGCTAACAAAATAAGGATTGGAACATCAAGACTTTCAAGGAAAGGAATTAATTAATTCTTACCGAGGAATCAAGCAGGGTCAAAGGATGGGGCAGGGGAGTTTGAAAGACTTTACATCTGTCTCTTTCCAAGCAGTCTTGGTGGGATAAACCTTCTTCGTAGCTGTCCCCGGATAAAGGAAGAGTCCCAATAAATAGTTCCTATCTCTTTTTGTTTAAGAAGTGCTCTCGGCACGTAGCCATCTTAGGCAAGCTATCAATTGAGCAAGCAAGTTTAAATAAAATAAAAAAGGAGTCTTTCCATTCTTCGGTAGGGCATCCAGGACATACCAGGCGGGAAGGAAAAAGAAGTATCGATGGAGTATTGAAAGCTTTTTTTCAAGCCTTTACTTTATCACTCTAGACCCAGTCTAAGTCCCCATAGACTGAATAGCAGTGCTCTTGTAAGGGGCTAATATCTAGTAGGATAAAACCAGTTTAATCCTGTTCTTCTGCTTTCGAGCTTGTTGCAGTTGGAGGTACTTTACTTCTACCTGCCATTACTTCTCTTCCCCCAGCTAGCCATTTTGAGTGCTTCCGCCTTTTAGTCGTAAACCCCGTAATGTGGATACAACCGGGGTTACTGATCAAAACTATCCCCTCGCTTCCCTTGAGATCGATTACCCTTCCAAACAAAGGATTTAGCAAGGAGCTAAACGGTTTAAAAGATCCCCTCTCTAGCGAGCCAGCAATAGAATAAGCTTTGGCTTATTTAATATGCTTATGGCGGAATAAAACTTTCCCGTTATGATATGGGATAATCTCATATTTTATTTAGAGTTAAGTTCCAAGGCGGTCCATTCGAGGCTATAAAGAAGGCTAAGTAGATGTCTTTATTTTTTCTGGGGAAGTGAGTTTGCTTAAGCTATTGGGAGTTCACCTCCATTTCCTCTCCTATTAAGTCGAGTGCTTCTGCCCCTGCTTCTGTTTTGGATGGGTATTGAGAAGGAGTGGAAGTTGCAATCATAAGCTGAGCACATCCTCTTCTCTTGAGAATTGTCAACCATATAATATAGTATAGTAGGGCTTGCTTTCGATGATGTCGATCCAACCAATCCAATGAAAGTTGCTCTAACTGAGCAGTTTTGTTTAGCTTTTGTGTAAAAGTACATGAGTACCCCCTTATCTTATTAAGGGTAAAGGGAAAAAGTACTCAAAGTCAGTCTGGAGGTAAGTCAATTATCCTGGCAGTGAGGAGGGACTTTCATAAGGCAGTGTATAAGGATATATACAATTTGAGAGCTTGAACAGGCCATAAGAGTTCAGAGTCTAATCGCAGAGAACTCATACCGTCCCTTGAGCCTATAGATAGAAGGTTGGCCTATTAAGGTGAATACGTCTTTCTGTGATCTTAGGGTAGCGAGTTTCGGTAAGTTCAGTAAGTGAAGTGACGAGCGAAGGTGTACAAAGTCTATGACTCACACGCTTAGGCTGGTTACGGGACTTTGTGATTCTTTCGGACAAGATTGCCTAGATTGATCAGATTCTCTTCCTATCTATTCATAAGACAAGATCCATCAAGGAATCCAGCGGCAGGGTACTTTATTCCTATATCTCCCCCCGAGGGTGAGGTAGACTTCCCTATCCTTAAGGATAAAATAAGATCTCTTGCTTTGCCCACAAGCCCTACTAGCGTAGCAAGTCTGGTCGCAGGTGTGTTGTTCGTTCTAGCGATAGGCTCCAAGCGCTATTCTTATTCTAAATTAGGTTTTTCTGTTCTGGAATGAATCTGTTCTAAAGAAAGACCTGCCTATAAGAGGTGCTGGTTCACGGTAATGAATGGTGGTATCGGTCGGGGCAAGGACAGCACTCGTTCCCGCAGCCCTTGTTGTTTTGTTGCTGATAGACTAAAAAGTAAGGGCACGAAAAGCTGTCTTAAACAAAAAAAACCTTCTCGCGGGAAGCTTCGATGGGGGACGACAATTGCTCTTAAAGTGCTTTTTCCAGCGTAGATTAATCTTATATCGGGTATTATTTCGATGTTTTGATCCTTCTTCTCGTTTTCGCCGTCCCGGCATCTTACCTTCCATGAGCACGAGTTATTCAACTCCCCCTTTTTTTAGTAGGCGCCTATGGGATCCGCATCTTAACCCTCTGGTCACTTCACTTGGCTTTCATGCCGGACTTGTTGTTATTTATACCCCGGTTTCTAACGGTTCACTTCGCTAGCTGCGGTCCCCTACTTCGGTGACCCTTTCCTTGCGGCTTGGCTTGCTTGCTCGCTAATCATTGGCTTTAGACAGCTATTTCTTTGATGTCTGTAGGATGAGAGTTTTTGCTTCATCCGTAGTTCTGCTGATTTAGGAGTAGGTCTTGGCTCTGAAGGCTTTTCTTCTCGATGCTTTGTCCTCTAGTCCCGCTTATTCTAAGTCTATCTAAGTCTATGGTAGAGCTAGAGCCCGGGAAGGTTCTCCATGACAGACGAGAAAGGCTTTTTGGTCCCTTAGTTGTTATAGTAGTAACTCCCAGCCCCTTTCCTTTATAGAAGAACTCCGTCGTTTATTAGTTGCATCCGAGGTTCAAAGCCCTGCTCATAGAAGGGATGGAGACAGCTACTTTTAGAATGAGAGAGGCATGGACCAATGCAATGGTGTCAAAAAGGCATTTATTTGCTTTGTCCAATCCAATCACAGCTTATTCCGCCTACACCTTCTTTGCCGAAAGCCCTTGTCTGTGGCTATCTTCTACATTCTCTGCCATCTTCCGTCATCCCCTTGATCGACTGTCCCTAAAGCAAAGAGCCAATGCCAGCTACTCTTCTAAGCCATAAAGCTATGGGCTAAGCGGGTGTCGAACTCATACCTTCTACGCTCCGTTCCTGGGATTGGCTAATGCCTTTATCTTTCCTAGAGGACGGTTCGTGCCACTTTCACGGCGGGATTTTATTCAATTTTCTTCGCATTCTATTTCGATAAAGGGCTAGGCTAAACCTAAGGATTTCAAACCTTACCTTAGGCTTACGACTGCTTCGAGAGCATCTAGAGCAGGCCATTCCCCTATCTGTTGTTAATTTCTGATTCAACTCGATCAGTCACCTGAGAAAAATCACACTATTGATAAATAGTAAGTTAGCAACTCATGAATGGAATAAGAGAATAAAGACGAGCTGGATTGACTTACGGAAAAGCTTGGAAACGAAGTCACTTATCAATCGATAACTATATGCGTTACACAACTTCGATTTTCAACAATGGAATAAAAACCTTATAAGTCGAGAGACAAATAATTTCGAATTGAATGAATTCGTATTCGTTACTGTCCAATTTATGTTATTTGTCGAGATTGGTCTGTAAGAACCATCGAGTCTTCGTCTCACTCGTATCAAATCCTAGCTACTCTAATGCTCGTGCAATTTAGCTTATAAACCTCATGAACTCAAACTCATTAGTTCGCTCTGGATCTTCTCAATTCATCTTTCAGCTTCATTGCTCTAAAAGCAAGCCTTGAATTAATTCATTTAGAAATTGCTTAACTTAATGGGAGAGAACACCGGGCTTGGTTCCGTACTCCCTCAATCCAAGAAGGAACTCCACAAGCAAGGAACCATTACTTTCCGAGCATATTAGCGAAAAGGCTCATACAGAGGCAAGGAGGCCAAAAGCTTTCTTTATTTATTTGTTAGCTTCCCGAAGAGAGGAAATGCGTCTTCGAATCAAAGGGAGAGGAAGGATGGTCTTGGCTGTCCTTTGGCTTATTCCCCGATCGGATTGAATGGACAACTGGTGACCTCGGGTGAGGGGCACGAAGGGAAGGGTATAATAAGTCTTGCTTTCCAGTCTCACCCAAGAGTCCCCGAAAGGGCCACTAGTAAGTAAGACTCTATCTTATCTTCGATTACAATACTATTATCTTAATTGAAGGTATGTAGTTTCATAAAATAATTACGGGAATAGAATTCAGGCTGAAAATAAAGAGACACAGAGTCAGGGGTTTACAGAAAGTGGAATGTGGAATGGATAAAGAGAAGAGGTCGACTAGAGCGCCAACAAAAGGCCAAAGAGACAAAGAACCACCAGCGGCTCCACCTACCTGGCGAAATCACAGATCCACTGTTTTTTTCTGCATAGGATGAGCCGCTTAAATGGCGCCCTCCTTTTCCTTTCTTCGGAAGTTTTTGGGGGGATCGAACCCCGCTATACTAGTCTGATCCAACTAGAGTTGGACCAGACTGAAGCACCCTCACTTCCGGCTAAGCTGGACGAGATCCGGAGGAGGGAGCTTGCTCGGTTTGGCTTCTTCTTCTTAGACTAAATCGCGATAGCGAAACCAAGCCGTATAAAGGCAAAGAGCCCTTCAAGCATAGCAATAGCTAAGCCTACTTATTGCCTTCCCCCCTTTGTCCGAATTCGGGGACTTGGGCCTTACAAGCTCATAAAATGGCAATTCTTCGCGTTTTCCTCATACAGAAGAACAACGGATTGAAGAGGACAGGACAACCGGGAAGGGAAGCCTGACATAGTAGATATTTATTTGAACAACGGAACTGAAACCGGTACCAGAAAGCAAACAAGAGATGGAATTAAAAATGGAACAGATGACCGACCTACAATAAGACGAAAATGGAATTCCTAATTCCATTCTCTAAGACGAACTAAAGGAATGTCTCTAAGCAGCCAAGGCCAAGAGCAAGCAGGAGTGGTCCTATCTGCCTAGAAGGATTCGATAAAGAGAATGTGAGTGGGCGGGGGATCAATGGACACAGAAAGATAAGAGCAAAAGGCACTAAGTTCTTTATGTGAAAGAAAGGAGCAGCAGGTTAGACTTTTACACTTTCCCGAAGATAGCTCAAAGCAATAAGATGAAAGATGGGATGAGATGCTAGCCTTAGCGCAGAAGATCCATCATGGAGCCTTAGGCCACTACCGAGCAGCAATGGAGGATCATAAGACTTGAGAGAGGATCCCTACTTGAAAAGGCGGAGACATCTTGTTTTTTTTTACAAATCGAGTTTCAAAAGCCCATTTATCAATCACATTTTCAGGCACACCAGTCAAAGAGCCATCGGGGACGACCCATGAAAGTTCCCTTTTTTTACTAATATACAAGGCCTTTGCCGGGATGTCTTTCATCAAGCAAAAGAGGGGCAGTAAATGGAATAAACTAAGCAAGAGATCGACTAAGCAAGAGAATTAACTAACCCCAAGGGATGATCTCGGATTGAAATCCAAGGCATGGTCGTCCCCCATTGAAAGCCCAGGTTTTTAAATAAAACAGAAAAAAAAAATAGGATTTCAATAAAGTCCAAGGGGGTATGATCCCAATAAAGATAGGATTTATTTTCAGTAATTTTGGACGAAGCAGCGGGCATACCAGAAATGGATTGTAAGGAATGGTAGATGGAGCAAGGATGCATAGCAGGCTTAAAAGACGAGACAAGTAGGACGCCCTTTAAGTGAGAAGGGGCCGAGCTTTCCTCTACTACTCAGATGTTGGGAGCTAGCATACGAAATTTTCCGTTGAAGGGTTCAACTATCAGGGTGGCCATTGCGAGCGATATTCACCTTCAAGAGTCATTGAGCCTACGCCTATTTCATTACTCTCGAAGAGCTCATCAAAGAGCTAAGGGATGAGAAAAGGAGGAGGTGGAATTTATTTCAACTATAACATTTATTACAACATCTTACAACACTAAATATTACAGAAAATGACAGAGAATTCGGTAAGGGGATAGAAGCACATCCTGCACCCGATATGTCAAAGCAGCTTGAAGCCCTGCAACTCGCGCATACTGATGAAAGGGAAAAAGCAGGCCAATTCACGCATCTTCCGCAGAGTACCAGCGCCAGCCCTATGAGCCAACTTTCCATTTCTTTTTTCAGCAAAGAGCAATCGGGGACGACCTGTGAAAGTCACATATTTTACTAATATACACGGGCTTCTTAGAGGATGTCCTGTTTAAGCAGCAGCCAAGGCGCCAAGACCCGTTGTTGACAAATCAGGTCTCCTCAAAAGCCCAATATAACGCATTTGGAGGGCACGCCGGTACAAGGAGCCAAGCCTTAATAAGACCCGTAAAGGTCTCGTTTTTGACAATAAACATGGGCTTTTGAGAGGATTATTTAATCAACCAAAACCTGCAACAGAGTCCTTAATTTCTACCACTAACAAGTGGAGAGATGTTCCATTCCCAAAACCACACCTGGCATAAGAAGGATGCAAGCTTGGACAAGATCTTCTTCTTCCGATTCCTCTTCTTCTTCCGATTCCGAATCCGAATCCGAACAGATTTGGACAGGAGATGCAGCGCGCTTAGCGTCGGAAAGATCCCTCTACATGGGTGTGCTATAAAACTAGGAGAAGAACATAACTAAACGGATCAATTCCTTTGACCGGTCGTTTCGAGCTTCCAGTTATTCTGGATTGCTAACGTGGTTCGATGACGCCGACGAAGGGAACCAGCGGAAAGGCTCTCAAAGGCAGGCGCGTAGCATAGGCAGACTCATAGGATAAGGCTGTGCGTGTGAATCCCAACTATTCTGCTCCTTTGAATTCATTATATAAATATAAATGGCTACTCGACCTATTTGGAAAGAGCTACTCTAAAGCCTATTCTATTGGTAACTTTTCAGTCGAAAGGCTTTCAGTTTCAGAGATAACTTTTCTCAGGCCAAGACCGTAGGAATCAAAAAAACCACTTATCATTCGTTCCCGGATTCGGAAGGGAAAGGAAAGATGAATTAAGCGGTCATCGAGATCTTTACAGAAAATAAAAGCATTACAGTAAATTCAAAGCCATGAACAACAAAAAGGGGATTGACTGAGAAGTAGAGCTTAGCGATCAGGATCAAGTTAAAGCAAGGAATCCTAGACATCCCTCAGGCTCGTTTAAATAAATTATGGGAGTAGTAAGATTTTAGAGTATGACATTCTCGATGAAAGCAAGGAGTTGACCCAGGAGGCAAAGAGGGAATTTTATAATTCTCTAATCCGGTACAAAGGAGAAGGAAGAGGTGGATTCTTTGGCGAAGAGAAAGGCTTTTCCTGATCAGATCTTTCCTGGTATTCGTAGATCGGAGCCGGGTATGAACTCATAAATCATTTAAGCGGAAGAAGAGGTTAGGATTAACTAGCGCAGGAGAGAGAGTCTTTCATTGGCTAAGAAGCTCTTTTCGGCAACAGAATTGTACTCCTATTCATATTATTTCTCTTTATTTCCTTTTTGGCGTAGTAAAGTACCCAAGGGAATAGCCCGTCGGCCTTCTTCTCCTACTTGTCCTTAAGCGCTGGTTCTATTCACGATGGTTCAGGTTCGAGCAGCTAAACTAACGGAGGAAGGTTTGGAGGGAAAGAGAATAATAGATCGACTTAGAGCGGTAAGCTTATTCTCTGGTTTCAATATCAAGAGTGTTACGCAAACAAGGGATATACACTAGGGTACGAGACCGACTAAACGGATTGGAAATGCAGCTCAGTCAAGAGATTCGGGTTAGGCGGAAATGGCATATCCAGGGCACGGCGCAGAGGATGTTCCGGTATTGTCAAAATAAGATAGGAACGAGGTGTTGTTGTTGTGGAGTGAAAGAAAGCATTGGAGTAAGTTAGTTACAATTGACATTGAAGAAGAACTTGAAGACTAGGCGCCAAAGACAGGGGCTCTTTCTCTAGTAGTGGACTAATCTTGATATTCCTAAAGCAGTAAGCGAAAGAAGAGGTTAGAACCAGCTCCACCGGCTAAAGGGACATGGACTCTTCAGAAGGCTCAGGTTTAATAACAGAATCTGAATCAGTAGCTTTAGGTATAGGGATTCCGGTTCTAACTAAACAATAAGGTAATGGGGTAGAAGAACTTCCGGAAGCGGTAACACGTTTGAACCTACTTCTTTTTTTTTACGATCGATTTCTCTTTATTTCCTTTTTGGCTAGTCTACCTACTTGCCCGACTCACCGGTACTATTGGAGCCTTCCTGACTGCAGTAGCTGTAGTAGTTGCAGTAGGAATAGTCGCCAAATAGACTGAATTAGTCTGAGTGCCGTAGTAGGATTCCCTTCGTCACCTTCCCTTTGCCCCTTCACTGCTGACAGCAAGCATTCCTGGGGCAAGTAATCTGTCAAAGAATAGACAAGAGAAGTTGCATCCTCCTGGCTCAGAAGGAAGGTGCAGATTCCATAAATTATCAGCTGTGGGAATAACCTCAGTCTTTTTTAAGTTTAAGAAGAATGGGTTCTTTAAGAAGAGGTTGTGCTAGAATCAGCAGCTATAGAATCTGCCTTACCTTCTTGACTGGTGTTACCGGTATGGGAGTACGAGTAGTTGGTGGTGAAGGCAATGAACATTGTCGTGGGGGCTATTACTTTACTTCACCCGGTGCCAGTTCTTTTTGGTGAATGCGTAGACCCCAAATCTCCTTTAAGGTGGTGAAATAGAAGCTCTTTAAATAGCCTTTGGCTTACGTAAGATCTATCTCTTCTCTAACAGCTATTCTTTGAAAGAGCTTTCGCACTTCAAATCAGATAGCGAAAGTCAAAGCTAGTTCCTCTTCAAATATACTACCGCTACCTTAATCCTATCAAATCTTTATATTTATCCTTTGAATTACTCATATATCTCCTATGTATGAATTTTATTTCGCACTGGAAACTATTCTAGGAGAAGTTCGAATCCGTTCCGTTCGGATATTGATCGGTCTTGGTTTGACATGGTTTACGCGTTACTGGTTCCCGGAAGAGTTAATATTTCTATTAGCTAAACCCTTTCTTACCCTGTCTTTGGACTCGTATTTTGTTTGTACACAATTAACGGAGGCCTTCTCGACATATGTTGCAACGTCTTCAATAGCATGTTCTTACTTCGTCTTTCCTTTAATAAGTTATCAAATTTGGTGCTTTTTGATCCCCAGTTGCTATGGGGAACAAAGGAATAAATACAATCGATTCCTCTATTTAAGTGGTTTTTGCTTCTTCTTTTTCCTGTTCCTAACTCTTCCCYGGGTAGTTCCCAATGTTTGGTACTTTCTATACTTCGTGGGTGCAACATCAACAAATTTGCTTATGATCAAGTTACAACCTAAGATCTATGACTATATTATGCTAACTGTTCGTATTTTGTTCATTTCATCGGTATGCTCTCAGGTACCTGTAATTTTTATCTGTTTGCTAGAACTAAGGGGTCTTTCTGTGGAAACCTTCACGAACAATCGTCGTTTTTTGATGGTTTTTCCGCTTCTCACCGCTGCTCTTTCCACACCTCCGGATATCTGGTGCCAAATTGTCGCCTTTTTCCTTATTTCTTTGATAATAGAGTTGACTATCTTTGTGGCATTGATTGTACAAGTTCGTGAAGAGGCTGGACGAGTGGAATGAGGGAAAGCGGCTCGATTGACAAAAAAGAAGAGTAGCCCCCTAGAACCTGGCAAAGTAACTATCAATGAATTCCCGAGCAATTATCAACCAACATATGCGATTCATTCCCGTATTATAACACAAAGAAGACTTATAAATCAAGCAGTTAGGAAGTCCTAGACTTGAAGCCAGGCTGCTTTATTATTCTATTGAGTTGCCTACCCTCAGGTCATTCGCTGCCTTAAGCCCTACAGTTTCTTCGCTAGCCGTTGTTGGGACTTAGTTAAGAGTTAGCCTAGAAAGGCTTTGAAAGCAAGTCAAGCATTCCAATCCCAGCGGATTAATCAATAGCAGTAGAGTCGTAAACAAGAACAGCAGAGTTTACAGCTGAACAAGTAACTTCCTTAGAGCGTGAACAAAACAATAAGTTAGGTCGTTTGATTAGAAAATTCCTACTCTTTGTTTAGGAGAGTTATTGAACAATATAAATTAAGGCGAAGAAGAATCATCGAACTAATGGACTTACCGCTCATACAGCTCCCAGCCAACAAGCAGTTAGCCTTCTTTTCCAAGGAATTTAAATGTGGATGACTGGACATCAGCAATAACAGGAGCCGAGCTTTCACAAAAACATAAAAACCTACCATATCATTTAAGGGGTACTAAAATCAACGTGTCAATCATCCCTACCCCGGATCTTTGGACTTAATGTCAGATTCTTTTCTGGGCCCGGGTTAAATATATGTCTTCAGCCGTATTTAACTTCTTGTTGCTGCTTGGGCACTTGGTTGAACCGGTACCTCAACAGCACTTGTCTTTGCCTCTATCTGAGCAAGGTATGTAGGGTGCTCTATACCTTATTTGATTTTCTGCTTCTCTCTAGACTTGCTTCCTCCCTGGATCATTAAGTCCTTAAGTAAGGAAGTCAATAGTCGTCCCGGTAGTGGGAAAAGTCCGTCCGATTGCCTAGTAGCCCCAGTACTATAGATAGGGAAGGCCTATTCTTCGTATAGGCAAAGCCTCACTATCTTATATCTGAAACCCTGAAAATGATTCCATTTTTGATTTGATAAGCATGTGATTCGCATCTTGGTCTTCCAGCCTCGATGAAAGCCCACAGAAGGGCAAAAGCACGACAAGCCTACCCATCATCAAAGCAAGCCCAAGTCTATGCAAGAAGGCCAAGGTCCTGTCCTCCGGATCTATCCAAATTCAAAGAGTTGGGCTACATAAAAGATCCTATTCTGAAATGGAAGCCTAATCGGACGGTTGGAGGCAGTTTGTAAGTTTCAGTACTCACTGGTTCAAATAGTGACTTCGGGACAGAGATAGTGAATCCTTTCTATTCTCCTTGGTTAGGAAAGGACTCAGCATCCACAGCTCCGCCCGGCCTTTCCCAACCAAAACCAAAAAAGGGAGAGCTTGAAGAGGACATATGGCCGAGGATCGAAGAAGCAAGGGATGACCCTTTCCAGATGACCAATAGAGGTTGGACAGATTCCTGTTACCATAAGGAGGAGATAATAAGGAATTCGCTGCTCTATACTTTGCTATAGTTGAATGAACTCCTAGGCCTTAAAAGAGAGCATTTTATCGCATGTTTAGCGCCGAGAGCTTTAAAATTTATCTATCGAAAAGAGGGCATATAGCCCGAGTCCTGAATACTTTAAAGACCGATTACGACTGTTGCAAGAGTGGACACCCTTTCCGACAAAGGACGGGAATCGTACTGATAGAAAAGGACATATAGCGAATTACATAACCTCTAACTCCTCTGTCTACCTGTACCCGAGTGCTTAACGGGAGGAGAGATCTTTCATAAAGAAAGAGCACATCGAACGTGATATCGCATATCTATCTAAGATACCAAGCACGGGATGAGCCCAAAGCAAAGCAAGCAACAAGGGATGCATATCAGGTATTAAGGGCGACTCTTCTAAAAAAAGAAGGGATTCGCGTGAAGAGATAAATTCCCAATTAACGAGACTGATTCCGTATGCCCGTCTAAGCGAGAGTATGGGTTTCCGGCTAGTCTTTGAAGTCTTGTAATGGATTCTTCTGGTTGGGTTGTAGCGCGGGTTTCCGTTGGGTGAACCCTTATCGATCTTCTTCTTGTTTGGTAAGCGGCTTCTTGCCTGGCGCATTACCCTCCTTTAAGTTTATTTTACTACTCTTTTCTTTCCCGCATTCTTTCATTTCTTTCGTATAGGGAGTTGATTAAGTTTACTGTCTTCCCTACTCTATAATTTCCTTCAGCGGTCTAAGCTTCTCTGCCCGCTTTGCATTACGTATATAAGTCGATTCGGTAATCATTCCGTTAGCTCTTCATCCCGTAAGGATTCGAAGTAGTGTCTCAGTGTAACCGGCCCCGCTGGGCATAAATCCTATCGCTAGTCCCGCAGGTAACCCCCTAGTAGTAGGCTAACTTATCCCTCCGCATATTCGTTGAAGCGAGGGCTTTTTTCTCTTTGCCCCTCATCAAGGTAGCTAGCTTCCTCTTATCGCTTCCTTGATGAAGCAGCAGCCTTTGCCACATTCCCCTAGTCAAACCTACTAGCTCTCTCCTCGTGCAAGCCTTCTATTAGCAGTTCAACCTGTACCTGACTTGCGAATCGGTAATTGCCTAATTTGCTATTCCTTCTTTTCTTCCATGAGGAAGCGGAGAGGTAGCGTGTAGGTTTGACTAATGCAACTAGTCGGCCTTCAGGTAATCCATTCTCGTGTAAGAACCCCTAGTGGCCCGGTTCGTGTCTGTCTTAGTCGTGGAAGGAGCATTGGCTTAGTCTTGATACTCTTTAACTCCCCTATTTATATTACACTTTAGCAAATAAGGAATCCGTTTTCGTTCTTCCCTCAGTTGATGTCTTCGAAGTCGTAGATCGAGTGAATGCGGTTGCAGGTCTAGCGCCATCCCCGAAGCCTTTCATTTAGGTTGACTTTGCTTTCTTCTTAGTCTTCCGTCTAGTAGTGGAAGGCGTGTCTGGGAATCAATCCTCGTATAAGTATAATAGGGAGGAAGGAAGCCGGCCTTTCTTCTTTCCTTCAGGTGGTGAAATGCCTATCATAATTGCTGTTGCAGGAGCGATGTCAAAGTGAATCTTGTAGTGAGGGTCTTTCGGGTATAGCACCATTACAGTTGCGTTTTTGTCTGCTGCTAAGGTTCAATGCTTTCTCTTTTAACAAGTAGTAAGCGCGGGAGCAGCTCTCTCTTCCTCTCTCCCTTACACCCTGAAACTAGGGCTTTAATTAAGTAAGAAGGGCCCCTCCTACTGGCTTCAATCAGCCCCATACTGATGAAAGGGCTATGCATCGAAATGAGGTATCACATTCTACACACCCATCTATCTATTCTGAACCTAGCTTAAGCTCGTCTATCAAAAGGGGTTCACTCGGCCAAAGCCCAATGTGACATTGTAAATACTTGAGGGAGTGAGATGCCCACCCACGCTAACCAACGATCCAATGCGCTTGAGTGGATGAACAGGATCCCTTGTTGGAAGATAAAAAGCAGAAAATCTTCCCAGAGTGCCCTATTACAGACGGGCGATCAAGGGAGGAACTAAACTAGCATTATTGAGTGCGACCAGTCAGCGAAGTCCTTTGTTTGAGAAAAGAATGAGAGCAAGTCGCTGAAGTCACCGCTTTAAGATCAAGGTCTAAATTTGAAATGTTGATGATCCTGAATTGACTGGATGCATTCCCGTGCGGTCTTAGACCCCTTGTATCGAGTGAACCCATTACAGGAGAGATGCATTCAATCCAGGCTTGGCCTATCTCAATCCAATCTCGGATTTACGTTAATTAAGGTAGCTAGGTAGTTCCTGAGTTAGGAGTTAGAGTTGTAGCGGATAACAGATCTTATATCTTATATATATAGTTCCTCTTTCCTTGCTTCTTAGTTTGTCTAGGAGCAGGAGTAAGAAGTCATAAGTAGTGGTGAATCCGTGTAGCTGTCAGCTGGTAGTTTTTTATTATCACCCGGTAGCTGCTTTTAGAGAAGAAGATCTCTTGCTAGGAGCCTCTTTTCCTTCGACCTTTTCGAGAATGATGTCTTATCTTCTGGCTTTGGTGGTCGTGGTATAGCCTTTATAGAATATCCTCTTCCCCAGGAAAGCTAACTCAATAGGAATTCTCTCTCTCGCCGATGCTATTGAATCCGCTGCTGTTGGTCTTACCGGTCTTGGTGGTAGGGCAGTAGGAGTAAAGGCAATAGGATCCATCCATATTAGGGCTTAAAGAGAATGTTCTGTCAGAGAAGAACTCATAGATGAATCGGCTGCAAGTCTTTTAGCCACAGAAACTCTTAACAGGGAAGGAAGTCAGTAGTCTCTTTCACAAACCTCCCGAAGAGTGTCCTTCATTCAAGAGATGAGATTGATCCAGTTTACGGCAGCATTTTAGCAGGAAAGTCATCAGTCCCTCCTTGCCTTGTACCGCCATTGATGGTTTTATTCTTCATGGAATCTGACAGGTATAGGTCTTGAACAGAGGGGGCTGTTCACAAAGCATCCCGTGGTGCGCTCCGAAAACAATGCGTCTATTGCATCTTTGATACCCTTCTTCCGATTCTTCTTCCTCTTCCGATTCCGAATCCGAATCTGAGCTGAGGGCAAAGGATGTTGACCCTTGCCTTCAAAAGCATGATAGAGCTCATACAATCAGTTTACCTCGTGAAAGTGCCTTCGCGCACCTACTTTCCTTCTCCTTGCTTTAGGGCTTAAGTGCCCAATCTACAGAGCATTGAAAGAAGAGCTATGTTGTTACCAATTCCTATCTAACCAGCAAGCCCAACAGCAAATAGAGTTAGGTACCTCTGTGATAGGTAGTAAGCGGAAGGGAAATGCCACTTCTTTTCTTCCGGGACAACAAAAAGACCTTTCTTTCCTCATTGCTGGATCGAGAGATTGAAGTCTTGCTGTGACCTGTGCTACCTATTCTAGTGCTCCGTTGGCTGTGGTGCTGCCTGAAGCTCTCAACTCCTATCTCGGAATCGGAAGGACAAGGCAAGACAGAAGAGCAGCTAAAGGCATCGGGCTCAGAGCCGAGTTGCAAGGCGAAAGTAAGTAGCTTTGGCCTTCCCCGGGCTTGTCTAGGAGCTTCCCAGCTCTTTCCAATCCAAATAGTGGGAGGGCCCTCACATCCCCTTACAACAAGCTAGGGGAAATTCTTCGATCAGTTCAGATCTTTGTCAAGTTAGCTTTACGCAAGCCAGGCCAGTGACACCATTTCAAAGCAGGAATCTTTTTTTATTATATAGAAGATAGGTTTTATTATATAGAAGATAGGGTTACCAGCGATCCAGTTTCGGGTCTGTTTGACTGATAGCATAGCCGGCAGGAAGTTGGACTGTCTTCTGCCAGCGAGTCTGAGCACGCAAGGTGCGAAAGCACTCAACTTAGCTAGGCATCCAACTGCTTTCTATGCATTTCAGATAGCTGCTTTGAGAGGGAATCTTTAGATTCGTGCTTCTGAGTCAAGGACTTCTTTACAGAGAGAGATCCCTTCTCAAAGGACAATAAGCTCTAGTTCAATTCAGTGTGCCCTGTCAGGGAGTGAGTTAAGGTAGGTAGTCGGTCTGTGAGCGGATTTTGCCGCCTCTTGACTTCTTGTCTTGGGTTGAGAGAGCCTTGGATTGCTTTCGGCAAGGAACTTTCTCTCTGAAAGATGGTCTTCCAGGCCAGGCACTTTCCTCATTCAAAAGCGAAAGAAACAACAGTCTCATTTCGTGCTTAGGAGGGCACCCTAGGGCAATCACTCTTGGTCCGATTCCGATTCCGAGGAAGGTGCTCTTTAAAGGAAGGGAATGAAAGGAAAGGTCCCATCTTGCTGCTTGTGAAAAACCAGGTCAAATCTCACCGGTCAAAGAAAGGAAGCCCCCACGTTATACGTTATATACGTGACCCTTTTGTGACCCGCTGACAGGCACAAGGGCCAAAGAATCGATTAGTAGTATGCCTGATATTGCAAAAAAAAGGTATTTAATCTAGTCTAAAGTCTTATTCATAAGTAGAAAGAGTACCTGTGCTAAATGAATAGAGGTAAATCAGCAAAGGATAAAGAAGCATTTTCCCGGTAGGCTAAGCCAGAAAGAGAGAAATAGAGTGTTAAAAGGCTACGCACCTTGGTCCAGAGCGAGGCAAGCAACGGTTGGTTGAACCCGTTCTCTTTAGTTCAATTTTCACTACGCCGAATCTCTGTCCTGAGTGGCAAACTATTAAAAGTATCATCCCTAGCTACTTTCTTTCGAGAATCCTAATAAGCTTTCATTAGAGCTGTAGCTAATCCGCTGTTCCTATTGACTGTTTAGGAGTCGCATATCGGTTGCTAAGACTTGAAACTGGAGAGCGCATATCCGATGTGAACAGAAGCGCAGATCCGCTCAAGTATTTGCTCTCGAACCTTTCTTAAAGGAAAAGTACCAAGAGGTTATCAGTAAGGTTATCCAAATGGTCCATGATGTTGCCCTAATGTTGTAAGGCAAAGGACAAGCGTTGGCTGATTTCTTGGAAGCTCACCCAGCCTCAGATGACAGTTCTTTGCTCTAACCAGCTGATCTACCTGATGAAGAAGTTTTATATGCTAAAGTTCTGTTCCCATGGGAGATATACTTCAATGGTGCATCCAGGAGCGCAGGAGCGGGGTTTGACTGGGATTGTTTTCATGACCCCAGAAAGGTCAATGATCCCTTACTCGTTCACACTGACTTCAGCAGCTTCAAACAGGGCTGCTGAATAGGAAGCCCTAATGGATTGGGTATAGCTTTGGAGATGCATATTTATCCTCTTACAGTGTATGGCGATTCCGATTCTCAACTGATCGTTAATCAACTGAAAGGGATCTACACTATTAATCAAGAGGTCTCTCAAGCCTTACTTCATCAAGGCACGCAAGCTCCTAAGCTAATAAGTAAGATCTTTTGTCAATACTTGATCACCAGTTAAATAGAAAGATGAAAGGGAAAGGAGGATCTATCTCTTTAAAGGAGGGGAATCGATTCAAGAGGTCGTAAAGCAAGAGCTGCTTCATCTAATAGTTCAGTCCTTAGGCCGACATTCAATAGAGAGACGGGAGTAAACCATTTCACATAGCCGGGCTCTTGCCCATTCTTTCTTTCGTGGGCATGTGCTAAAGGAAGCGTAGAAGTAGGAGTAGCAGGCACTGGTCTTGACCCTTACCCCCGTAAGGGGATCTAAGACCCTCAGGCTCGTTTAAATGAATTAGTGGTAGTAGTAGTATGCCTTTCCTGATTACTTTTTTTCTGCGCTATACCTTTACTGCTTGGAGGAAGAGAATCAGCTGTTACAGACCCGGTTGTGAAAGAAGGCAAGTCTACTGACTTGGCTCTTTGAAGGACAACTTCCCTTGTTAATGTACGAGCAGGGGACTAGAAGAAAGATGCCCACAATCAGATGCTAGAGGAACTGAACTGCCAATATGTATATCAAGATCAATAAGGCAAGATTATGTTCAGCTCTTGTCTCAGATTTCACCTCTCACGCACCACGGTCGTCTCTTGACCACGCAATGACCTTCCCAGAATGGGTGATAATATAATGCAGAAAGCAGAATCTGAAAGGGAAACCCATCCAGGGGATATGCAGATAGCCAGGGGTAACCAGATAGAGCGCCCAAGACTTGGCAGGGAACGGGACCGTGATTCTGAACAGGAATAGACAAGATGGACAAGAGTAAACCAAGGCCAAGAAGCCTCCGGGATAGACTCCTCCCTCTCTACGTGGGAGCAACATAGACAGTTCCTCGAAGCCGGGAAGATTATTTTGCAAGCGCCCTTTCAACTCCACAGAACATGTTATTCCCACTCCTCTTGAGCCGTATGCTGTCCTGTCCTCAGCTAAACTAAGCCAGGTGGTAGAACCTCTTACAAAGATACCTCCCACAAGACGGTTCAGGAAAGTGCTAACAGGGTTTTTTGAAGACGGGAATTCGATGCATCTCGCAATTCATCTGCACGTGTCCCTGGCTCTCTTCCTCCATCTGTGGGAAGACTTGAAGCGGTTGCCCTATTTTAGACAGTTTCATCGGCCTTCGGGATATAGAAAGCTTATTTCAATTTTTT
>LAGI02_2|Glyma20g37630.1|Medicago_truncatula_strain_A17_clone_mth2-6j14,_complete_sequence|length:2908
TTTATAAATAAGTAGCTGTGGCTACTGTTTTGTACAATGAAAAATATCAGAATATAATACATCACTTTTCTCTCTCTCTCTCTTAAAGCTCTCTCTCTCTTCTCTAGAGTATTCTTCTCTATCACTCTTCTTCTTCTTTCTCTTCTTCTTGGATTCTCTCCGTTTACATGGTATCAGACCATAGTAATGGCAGCAACAACGAACACCGAGACCTGTCCTTCTTCTCCTCTTTCACCTTCCGCCGCTTCACCACTTCAAGCCGTCTCGTCACCGCTTGTATTACCTTCTCCTTCAATGAAGTTGACGGAGAAGAATTACCTTGTCTGGAGGCACTTTATTTTGGCAACCCTAACCTCCAACCGTGCAAATCGTTTCGTTTTGGGTACTGAGATTCCTCACAGGTTCTTGCATGATGATGATCGGTTGATAAATAGAGTCAATCCAGCATATCTTCGCTGGGAAGAGGTAGATCAGTCAATTTTTTCTTGGATCTTAAACTCGCTATCTGAAAGYCTCCAACCTAGAGTCATTGGTTGTACTCACTCTTGGCAACTGTGGGAAGAGTTRGATTCCTTTTGCAACTCACAAACAAAGGCTCGTAGTCGCCAACTGCGTTCTCARCTTCGRTCGATTACGCAAGGTCCTCACTCCATTTCTGAGTTTCTCTCCAAGATCAAGAATCTTGTTGATGCTTTAGTCTTCATTGGTACTCCAATTTCTACATCTGAGCACATTGACTACATTTTGGATGGCTTAAATGAAGAATTTCAACCTGTTATCACTTCGGTTGAAAGTCAGCCTGATCCACCAACACTTCACAATCTGGAATCCTTTCTTCTCACATTTGAATCAAGGTTTGAAAAGAACAAAAATAAGGTACTATCTGATGCTCTCTCTGTAAATGTGGCCTCTTGTTCACCTTCGTCTTCTCCTCATGACTCTTCGTATTCTCGGCCCTCTTCATTGGCTCCAACAACTGATTACTCTCCTAAGAATGAACYCCAAGGACCTACACAATATGGTTATGGAGGAAATGGAAGCTTTCGTGGCAACAGAGGGCGTCGTGGTGGYCGTTTCAGAGGAGGAAGGAGTTCTCATCGTTCTTCCTCTTCGTTTTGTGATTACTGTCAAAGATTTGGCCATGACCTAAGTGTTTGCTACTTTGCACCACCTCCTTATGCAACAACAACATCACGATTTAATCCACCTGGAAAATACATACCGTCTTACTTGCCACGTCACTCCAGAACAAGTGCTTATTCTTCCAGTCATATTCCTAATGGACCTCAGAGATATCCAACCCATTACTACCCTGATTTTTCTTCAGATTTTCATTCTCATAATCAAGACTACAATAATCGGTTTGATGACTCTCTTCTAGGTCCTGGTCCTCATATGCAAAGACCTCATTACAACAACTATCCCATGGCTGCTACTGCTACATCACAGGATCCTCTTCTTCACAGAGATACTAAACACGTTTCGTGGTATCCAGATTCAGGAGCCACAAATCATCTCACTGCAGATTCCTCACTTCTTCATGAACCAGTAGAAAAGTTTGGGCACGAGCAAATCTATATGGGTAATGGTATTGGAATTCCTATAAATTCTGTTGGATCCTCTTCCTTTACTTCTTCTTTTCCTAATTCACCTGCCTTTTCTTTAAAAAATCTTCTTCTTGTTCCTTCAATTACAAAGAACCTTCTAAGTGTTTCAAAATTTGCTAAAGACAATTCATGCTTCTTTGAATTTCATCCTAACCACTGTTTTGTCAAATCTCAGGGTACTAATCAAGTGTTACTCCAAGGGTCTCTAACCAAAGAAGGGCTCTATGTCTTTGATGGACTTCATCAAAATTCTGGTCACTGTTTTCCCTCTGCTTTAGTTTCACATAAGTCTGATTGTTCAAGTTTGATTTCTTCAATTCCTAGCTCATGTAATAATTCTAGTACTAGTACTTTCTCAGTTTGGCATTCTAGGCTAGGTCATGCTCATGAGGCTATTGTTAGACATGTTTTGAAACAATGTAAAGTTCCTCATATTAATAAAACAGCCATTGATTTTTGTACCTCATGTTGTATGGGTAAATCTCATAGATTACATTCTCCCACTTCAACTACTGTCTATAATTCACCTTTTCAATTGGTATATGTTGATTTGTGGGGTCCTGCTCCTGTTTATTCCATTACAGGATTTAGGTATTATCTCTCCATAGTGGATGCTTATACTAAGCACACTTGGATCTTTCTTCTCAAACAAAAGTCTGAAACACTCAGGGTGTTTCAATACTTTCTGAAATATGTTCATACTCAGTTTCATGTCACTTTGAAAGCAGTTCAAAGTGACTATGGAGGAGAGTTTAGACCTTTTAGAATTTCTTAAGTCATGTGGCATTGTTCATAGAATTGCTTGCCCACATACCCATCATCAACAAGGTTCTGTGGAAAGAAAGCATAGACACATTGTTGAAACCGGTCTAACTCTTTTAGCTCATGCTAATTTGCCTCAAGTATATTGGGACCATGCTTTTCTGACTGCAGTCTTTCTAATAAATAGGCTGCCAACCTTTACTCTGAATCTTCAAAGTCCTTATCAGCTTCTCTTTGGTCATTCTCCTGATTATTCTCAGTTGAGAATCTTTGGTTGTGCTTGTTTCCCTCATCTCAGACCCTTTAATAAACACAAACTTGATTTTAGAAGTTCAGAATGCACCTTTCTAGGATACTCATCTAATCACAAAGGATTCAAGTGTCTATCTAAGGAAGGGAAAATTTACATCTCTAAAGATGTTGTTTTTAATGAACACATCTTCCCTTTTGCTGAAAAACCACCTGAGGCAGTTCCCTGTTCAACTGATCCTAATACCTCTTTAATGAACTGTCCTCCAGCAATTCATGTGTATAAACCT
>LAGI02_3|Glyma12g36150.1|Medicago_truncatula_cultivar_Paraggio_plastid,_complete_genome|length:15170
AGCTAAGATGCAGAATCCTATGTGAAGCAGGTAAAACATGAAAAACCATCCAAATTTCAAAGCACTTTCATTCCTAAATGCACGATATAAGGGACGATACCACAGAAAATACCCTCCAGGAACTCCTGCTATGAAATAGATAATAGCAAGAAACCATATTTTTACACCTTCACCCTTAATCCAAGCGGCAGTGACAGCTATGATATTCCATGTAAGGCATGACACCAATCCTAAAAATGAAGTAAATGCAACATATTGCAGTCTTTGGAGATGAATTGGAATTTCATTAGCAATATCGTGATGGATAATTGGGAAAAGCGGTGGCCAATTCTTCTCGTCAAGAGAAATTCCAGCTCGAGCAGCAGCTTCTTCTTTCCGTCTAACATCCTGTTCCCGTCTCCTCAATTCAGACTCCTTAGCTTGGAGTTCCTTTTCCTTCTTTTTCAAATCCGTTGATGGATCAAGAGGTATATTGATTGTCGCACCATAGCCATAATTATAACCAACAGGTTCAGGATTAAGAGGTGAAAGCCTTGAATTTGTGGCAGGGGCAACACTTCCAGGGTTAGAGAATGGATTGACTTCTTCTTCCGAAAAAGGGTTAGCATCGTAGCGACCAGCCATGAGAAGAGGTTGAGGGTGAAGCCTCGGAACTGGGACCAGATAATAGAAAGATCTGAAAGTGTATGGAGAAGAGAGGGGATAAAAATAGAAGATATAGGAAAAAAACAAATGAATAATGACTAAATGAAATAATAAAATTTGGTCTATAAATACATTACACCCGAATGGGGTGACTTTTTTTTAGTAAATAAACGAAACGAGATAAAATATTTATATTATTTTTCATCGAATAACTAACTATTCATCTATTGTATTTTCATGGAAATAGAAGAACAAAACTTTATGGAAAAAGGGCGGTTCAATTCTATCGTGTTAAATAGGGACGAGGAGAAGCTAAGTAAATCAACGAATCGTTTTTGTCCTACCGATTTTAGTGAATACCTAATTTCCATTTTAAAGGCTATAGATAAAAACATTCCTAATTGGAATGATAGTGACAATTCTAGTTGTAGTAGGGATAGTAAAAGGAACAGTTTTTCCAGATATTTTGATATTGAGAAGCAACTTTTAGAGATTGACAATGCGAATTCTTTTCTAAGTGAACCAGAAAGTTTGTTTTATAGTTATCCAAATTCTAACTATCCGAATAATGTCTCTAAGATTGATTACATGTATGATAATAAATCTAGTTGGAATAATATTATTAATAGTTGTATTGAGAGTTATCTTCGTTCGCCAATCTGTATTGATAGTTACTTTTTGGGTGATAGTGACAAAAACAATGACAGTTACTTTTCTAGTTACATTTGTGGTAAGGGTATAAGTTGGAGTGAAAGCGAGAGTTCTAGTATAATAACTAGCACGAATGATACAAATGATAGTGATTTAACTATAAGAGAAAGTTCTAATGATCTTGATCTCGATGAAACTCAAAAATACAAGCATTTGTGGGTTGAATGCGAAAATTGTTATGGATTAAATTATAAAAAATTTTTTAAATCAAAAATGAATATTTGTGAACACTGCGGATATCATTTGAAAATGAGCAGTTCGGATAGAATTGAACTTTTGATTGATTCAGGTACTTGGAATCCTATGGATGAAGACATGGTCTCTCTGGACCCCATTGAATTTCATTCGGAAGAGGAACCTTATAAAGATCGTATTGACTCTTATCAAAGAAAGATAGGATTAACCGAGGCTGTTCAAACAGGTACAGGTCAACTAAACGGTATTCCCTTAGCAATTGGGATTATGGATTTTCAGTTTATGGGGGGTAGTATGGGATCCGTAGTAGGTGAGAAAATCACCCGTTTGGTTGAATATGCTACCAATCAACTTTTACCTCTTATTTTAGTATGTGCATCTGGAGGGGCACGTATGCAAGAAGGAAGTCTGAGCTTGATGCAAATGGCTAAAATATCTTCTGCTTTATATAATTATCAAACAAGTATAAAGTTATTCTATGTATCGATCCTTACATCTCCTACTACTGGTGGGGTGACAGCGAGTTTTGGCATGTTGGGGGATATCATTATTGCTGAACCCAATGCTTATATTGCATTTGCAGGTAAACGAGTAATTGAACAAACGTTGAATAAGACAGTACCCGAAGGTTCACAAGTGGCTGAATATTTATTCCATAAGGGCTTATTTGATTCAATCATACCGCGTAATCTTTTAAAGCAGGTTCTGAGTGAGTTATTTCATCTCCACGGTTTCTTTCCTTTGACTCAAAATGAAAAATCAACAAGCAGGGCCTGAAATTCTTTTTTAATGCTTTTGTTTATTATATTCTAGACTCATTATATACTAATATATATATATAAGTATATTCACTTACTTAGCTATATTTAATATTTCAAATATACTTATATTTAAATATACTTAGTATAAGTATATTTGAGTATAAGTGATTATAGACTATCTTTATAAGAATAAGAATATAAGATTAATAAAAATATGAAATTACAAAATTTTTTTCTATAACAATAAACAAAATACCAGGTACAAATATTAAATCGAGGTACCCATTCTATGATTAATTTACCCTCCATTCTTGTGCCTTTAGTGGGCCTAGTATTTCCAGCAATTGCAATGGCTTCTTTATTTCTTTATGTTCAAAAAAACAAGATTTTTTAGATACACGGGCAGTAGGGAAAATCTCATATATTTTTTTGAGCTCTGGAAGCAATTTGATGAATTACTCCTAAAGGTTTACATGGAAATAGTGTGCTAGTTGATGAAAGTTATTTCGGAAACAAAAAAAGTAAAGTCAAATTCATTTTCATTTGCTTGGGTTATTTATTCTACCAATTCCAATAAAATAGAACTTAATCTAATATGAGTTGTCGATCAGAACGTATATGGATAGAACTTATAAGGGGGTCTCGAAAAACTAGTAATTTCTGCTGGGCCTTTATCCTTTTTTTAGGTTCATTAGGGTTCTTATTGGTTGGAACTTCCAGTTATCTTGGTAGGAATTTGTTATCTTTATTTCCGTCTGATCAAATTCTTTTTTTTCCACAAGGGATCGTGATGTCTTTCTATGGAATCGCAGGTCTCTTTTTTAGTTCTTATTTGTGGTGTACAATTTCGTGGAATGTCGGTAGTGGTTATGATCGATTCGATAGAAAAGAGGGAATAGTGTGTATTTTTCGTTGGGGATTTCCCGGAAAAAATCGTCGTATTTTTCTCCGATTCCTTATGAAAGATATTCAGTCCATTAGAATAGAAGTTAAAGAGGGTATTTATACCCGTCGTGTCCTTTATATGGAAATCATAGGACAGGGTGCCATTCCCTTGACTCGGATTGACGAGAATTTGACTCCACGAGAAATTGAACAACAAGCTGCAGAATTGGCCTATTTCTTGCGCGTCCCAATTGAAGTATTTTGAAAAAAAAAATTTCTATATAAAAGGGGCGTTCTTTGGTTTCGAAATCTGACTAATATTCATTACACGAAGTGCTCTTTCGTGTTGTATTCATCAAAAGGGGCAATTGCTTCGAATCTTAACAATTGCTATCTTTTGAAACAATATTTTTATCTTCATTCGAATTACAAATAAAAAACGCGGGAATGTATTTAATTTATATATGGCTCTATGACTTGTAATAGAACTTACGCTTGATAGAAATATTATTATCATATAGAGTTTGACGGCTGAGGTGAAGCTTAGTTCATTAAAGACGAAAAATGGCAAAAAAGAAAGCATTCATTCCCCTTCTATATCTTACATCTATCGTTTTTTTGCCCTGGTGCATCTCTTTCATATTTAATAAAATTCTGGAATCTTGGATTACTAATTGGTGGAATACTAGGCAATCTGAAAATTTCTTGAATATCATTCAAGAAAAGAGTATTCTAAAAAAATTAATAGAATTCGAGGAACTGTTTCTCTTGGATGAAATGCTAAAGGAATACCCGGAAACACGTCTACAAAACCTTCGTACCGCAATCTACAAAGAAACCATCCAATTGATCAAGACGCACAACGAAGATCGTATCCATACGATTTTGCACTTCTCGACAAATATAATCTGTTTCGTTATTCTAAGTGGTTATTCTATTCTAGGTAATCAAGAACTTATTATTCTGAATTCTTGGGTTCAAGAATTCTTATATAACTTAAGTGACACAATAAAAGCTTTTTCGATTCTTTTATTAACTGATTTATGTATAGGATTCCATTCGACCCATGGTTGGGAACTAATGATTGGTTCTGTCTATAAAGATTTTGGCTTTGCTCAGAATGATCAAATTATATCTGGTCTTGTTTCCACTTTTCCAGTAATTTTAGATACAATTTTAAAATATTTGATTTTCCGTTATTTAAATCGAGTATCTCCGTCACTTGTAGTGATTTATCACTCAATGAATGACTGAAAAAACGATCCACTAATACAATTATAAAGTTTGTTATTTTTTATAAAAGCTAAATTGACTTATTCTTATTCCAGGAAAATTTTTTCAGTAAATAGCAGAATCATGGACAGGGAACTATGCCAGTGACCTACCTAATTTTATTGTAGAAATTTTCAAGATCAATGATTGGACCATGCAAACTAGAAATGCCTTCTCTTGGATAAAGGAAGAAATTATTCGATCAATTTCCGTATCGCTCACGATATATATAATAACTCGAGCACCTATTTCAAATGCATATCCCATTTTTGCACAGCAGGGTTATGAAAATCCGCGAGAAGCAACTGGCCGTATTGTATGTGCCAATTGCCATTTAGCTAATAAAGCCGTGGATATTGAGGTTCCACAAGCGATACTTCCTGATACTGTATTTGAGGCGGTTGTTCGAATTCCTTATGATATGCAAGTGAAACAGGTTCTTGCTAATGGTAAAAAGGGGGCTTTGAATGTAGGGGCTGTTCTGATTTTACCGGAGGGTTTTGAATTGGCCCCACCCGATCGTATTTCTCCCGAGATTAAAGAAAAGATAGGTAATCTGTCTTTTCAAAGCTACCGTCCCACAAAAAAAAATATTCTTGTGATAGGCCCTGTTCCCGGTCAGAAATATAGTGAAATAACCTTTCCTATTCTTTCCCCAGATCCTGCTACTAAGAGAGATATTCACTTCTTAAAATATCCTATATACGTAGGCGGGAACAGGGGGAGGGGTCAGATTTATCCCGATGGGAGCAAGAGTAATAATAATGTTTATAATGCTACAGCAGCTGGTATAGTAAACAAAATCATACGAAAAGAAAAGGGCGGATACGAAATAATTATAGTGGATGCATCGGATGGGCGTGACGTAATTGATATTATACCTCCAGGACCAGAACTTCTTGTTTCAGAAGGTGAACCTATCAAACTCGATCAACCTTTAACGAGTAATCCTAATGTGGGTGGATTTGGTCAGGGGGATGCGGAAATAGTACTTCAAGATCCATTACGTGTCCAAGGTCTCTTGTTCTTCTTGGCATCTATTACTTTGGCACAAATTTTTTTGGTTCTTAAAAAGAAACAATTTGAGAAGGTTCAATTGTCTGAAATGAATTTCTAGGTCCGCGGATTTATCAGCATATTACGCTCGTCAAAATAACTCAATTTTTTGTTTATAAATTTGTGAATTCTATTCTGTATAATCAAAAAATTATGAAAAGTCCTTTCTTTGTGCTGCTTTCTAGTCTTTTTCTATGATATTTAGAGAATTCCGTATACCGCACTATTTGACTTTGTTGTTTCTTTTTTTTTTTCAACCCCAAAAATGAGAACGGTCTTATTATATTAGGGTCACTGTTTTCAGATTTCAATGTCCTAGAATAGAAATCTATTAATAGATTTCTATTCTAATATACGAAAATTCGGCTGGATAAAAAATAAATAAATAAATAGGCAGAGCATATTAAGCACAGTAGAATTCGAAATGGGGAAAACGGGATTCTAGGAGGGATTATTTGTCTTTTCCTAGAGTCCGATTCATTCTTGCTTGTATCGAAATAGAAATATTCTACAAAATTTAAAGAAAATAATACTTTTTGATCCCCTTACTAAAAGAATCCTATTCTTAGTTTCGATTTTTTCCAACTTAGAACTTTTATGTTTATGACATATAATATGTGGTGGAGTAGTGGACAAACAAAAAAAAGAGAGGGAATTTTATTGACCAAATACAAAACGTCTTCAATTAACTTGTTTAGAAAAAAGAATTCAATCATGATTCGATACTATTAGATACTAAAATAAAATCGATTTAGAGTAAGATTCTATTAGGATACTTAAGAAAGGTTCGGTTCACATGATATTTGATCGATAAATATATAGAATATAATTAAGAATGTATTACAATATAATCCAATAGAATTCATTCTATTTCTATTGCACCACCCAGAAAAAGTAAATCAAGCTATTCCTTTGATTATTTTTTTTTACTTTATCTTTCTTTCAATTTTAAATAAAAATAAAAAGTATTGACAGATATTATTCCGTAAAAGATGTTTTGAATCAATTAATGAAGTTGATTTTTCAAAAACATCATCAAAAACAATGAAATAAATGGAGTTTTTTGAAAAATCGCAAAAAGCAATCTAATATCTAGTGAGTCATTTGTATGAAGAAAAAAGATTTTAATTATTAAGAACTCAACGGGACCCCCTCGAATTTGTCAAAGAAAGGGTGGATCCCTGTTGAGTTCTTACGCTTTCATTTCGAAAACTCAATTCATCCAATTACTACAGGGATGAGCCCAATCCGGAATATGAACCATAAAAGAAAATACCAATTAAACCGATCACAACAATACCAGTTACAGTACCTATTATCCAAAGAGGAATCCTTCCAGTAGTATCGGCCATTTATCCCACTTTCCTCCACATTTTATTAAGTAGTCATGCTAGAGACATAAACAGTCATAGATAATTATGAAATGATATCCTTCCGAATGGGATAAGAGAATTCTTACTATTTCCTTTTCTTCTATTAATTGAAGAAATAATTTGAAAATAAAACAGCAAGTACAAAAATGAGTAATAAACCCCAGTAGAGACTGGTACGATTCAATTCAACATTTTGTTCGTTTGGGTTTGATTGTGTCGTAGCTCTATAATTCGGATTAGGTTTATCGTTGGATGAACTGCATTGCTGATATTGATCCCAAAAAAAAAACGGTGGGTACCGCTAGTCCGTGAACAGCCAACCATCGTACTGTAAAAATTGGATAGGTCCTATCTATGGTCATTTGAGCCTCCTAAAAAGATCTACTAAATTCATCGAGTTGTTCCAAAGAATCAAAACGGCCGGTTATTAATGGAATTCCTTGTCGGCTCTCTGTAAAATACTCGTTTGGGCGGGGACTTCCAAATACATCGTAAGCTAAACCCGTGCTGACAAATAGCCAACCCGCAATGAATAGGGAGGGTATAGTAATGCTATGAATAATCCAGTATCGAATACTGGTAATAATATCAGCAAAAGAACGTTCTCCTGTGCTTCCAGACATGTCGAACTCCACATATTCTTGTACAGTAAAAAGGGGGTCGATTCCATAAAAGATGAAATCATCAGTAAGTAGAAATTTACTGAAATTTCATCTTTGTTAGATCGTCAATATTGTACCAAGGGTGTCTTTCGAGTATACCGAACCAGTATAGCTATCCTTCTTCTGACACAGCAATTCAATTTCACAATAAGTGGCGAGATGAAGGACTAGATAATTTTTTTCTTCTTTGCTTGTTGGTTTGGTTGTTTCGATGTACTGTACTAAATGAGAGTATAAGAATTTTTTGATACTATAAAATTTGGGTTCTCGACATTATTATATTATTATTAGTTTCGCACTATACTCGAAACTGAGAATCAATTAAAATGGGAATCTGACCGATTGGTTTCTAATAATTCAGGAAGGAAATTATCATATTTCTACAATTCAATTAGATGTGAAATCTAGAAATATACTTTTTTGTGATTGTCAAAGATGTTTTTTTTGTTGGAACCTACTCCCTTTTATTTAATTTTAAAGAGTGGAATTGCTTAGTCGTCCAGTAACAAGTAACAATAATAGCAATAATAAATAAAATACTATTTGATGGAAGAAAAAGTTGATTAGTTGTTCTTGTATTATACACAAAAAAGGTTCTTTCTTGGCTTAATTACAAGGATAAAGCTTTTTTTTATGAAAATTTTAAATAGAAAAGGGGAAAGAAAAAAACGGCGGAATACCAGTTTCGAGTGATCTGATACCCTCTTTCTTCTCGTTGTAGATATTATAAGAATGGAAACTCCTACTACTAAATCTAATGGATTAAAATGAAAGTAAAAAAGTAAATGACATTCTAAGGTTACTCTTTCTTCTTTTCTTCTAAACTGAAGAAGGAAAATAGAACAAATTTGATACAATAAAAAAAAAACAAGGGGGGTTTTCAAATAGATATTTTTCGTATTTTCTTTCATATTAATTTTATAATTATATAGAATATAAATAATAAATCTAAATATTATATATTTTTAATACAAAATGAAAATAATCTAAAATTAAGATGAAAATAATCTAATTAGATTGGTTTACTCAACTCACGAGTTGTTCAATGAATCTGTTGATTTGGAATCACAAGATGAGTCGATGTCACAGATGATGAATTGCTTTATTATCTATGTCACTCTATTTTTCTTCGTCTGTAATTGATGAATAAAAAATATTCAATTGTACCTTTCAAGTTTGTTTATTTTACTATTTTTCTCCTCAAAATGGAAACTTAGGGAAGTGCTTTATAAACATATGTATGTATAAAAAAAAAATTTCATTTAGCTTCTTTATGCYCACTATAACTAGTTATTTCGGTTTTCTACTAGCGGCTTTAACTATAACCTCAGCTCTATTTATTGGTCTGAGTAAGATACGACTTATTTGATTTGAAATGATAAAATGAATTGAAAAATTTTTAATATTCTAGATATTCCACAGTTCCTTATCGTGTCCATTTCCAATTTCTTGGTCGTTGGGATTCATGGTCAATACAGATTAGATTAATATTTAAGGATAGATATTACCTCCCCCTTTCCCTTTCAAACAAATTCAAATGATTGAAGTTTTTCTCTTTGGAATCGTGTTAGGTCTCATTCCTATTACTTTGGCTGGATTATTCGTAACTGCATATTTACAATACCGACGTGGTGATCAGTTAGACCTTTGATCAATTAACACCTCTTTTGTTTATTGACCTACTATTTCTTTGTTTTAATCCTAATCCCAGAGGTCAAATTCAGACTTTAGACTGTGGTTCAAATATTTCGCAGTGTCGTTCTGTCTGGATCTAACAAGAATGGAATCACGCTCTGTAGGATTTGAACCTACGACATCGGGTTTTGGAGACCCGCGTTCTACCGAACTGAACTAAGAGCGCTTTATTCTCATAAATAATTTTATGAGACCCCAATACATCTTGCATGCATATACTATATCAATATATCACAATATATATTGTGATATATTGTTACTGTTCATAGGATAAGTAATAGTTAGGGATGACAGGATTTGAACCCGTGACATTTTGTACCCAAAACAAACGCGCTACCAAGCTGCGCTACATCCCTCTCAATTGGTTTCCAGTGTCATTGTAAAGAATCTTTGTCGTGTTTTCCATATTTTTATTTTCGCCGTTGATATATATATATCAATTATCCTGCCANTTTTTTTTTAGTTTCCTAKSKATATAAGGATAATAAGGATATGAAATATATATATATATTCGATAGAATAAGAATAAAGAATATTTATAATAAAATATAATAATAATAATAAAAAAAAAWAGGAAATTTCCCTAAACCGGAAAAATATTTTTAGGGACTGCTCGAGCAGAAATAGACTTATTTTTTTTTATATAGAATGAATTGTTGTACATTTCAATTTTAATTTGGGATTCTGCCGACAAATACAAGTGGTTATTGAGTTAATAACCATCTGATCGTATTCCTCTATGTGATTATGTATTACAAATTACAATAAAGAATAAAAAAAAGGAGATTTTAAATGCGAGATCTAAAAACATATCTCTCCGTGGCACCAGTGATAAGTACTTTATGGTTCGGGGCTTTAGCGGGTCTCTTGATAGAGATCAACCGTTTATTCCCGGATGCATTGATATTCCCGTTTTTTTAATTCTAGTTATTGGCACAGGAAGGGGTGAAGAAGATTCAAGATCCAATCCAATTTCTATGATTAACCCCCTTTTCTTCTTTTTTTTTCTTTTAGAATTAGAATGAGTTAGAAAATAGAAAGAAGAAGGGTGGATTCAGCCTCAGCGAAACTCGGAATCTGGTCAAAGCCTAAATGGAATTGAATTCATAATTACATAATAGAAGATATGTAATTATGAATTCAATTCCATTTCTATTAATAAGAGAGTAATAATAGAATAGAGTGAGACCCGAAATTAAAATGAAATGGCTAGGGCGGGGTCAACAATATCATAATCATAGAAGATTAGTTCGAAGTTATTGTATTAATTAACTTAATTAGTATTGTACTCTATTTATATTAATAGCAAGGAAATCTTCCATAATTTTATTTCGCATTATCAACTTCTCCTTTTACCCTTTTATTTTTCTTCTTATAATCCAAAAATCGAAGAGTTTAAAGTGAATCAAAAACCCAAAGGAGGTTCATGGCCAAGGGTAAAGATATCCGAGTAGCGGTTATTTTGGAATGTACTAGTTGTGCTCAAAATAGTAGTGTTAATAAGCAATCAACCGGTATTTCTAGATATATTACTCAAAAGAATCGACACAATACGCCCAGTCGATTGGAATTGAGAAAATTCTGTCCCCGTTGTTGCAAACATATGATTCACGCAGAAATAAAGAAATAGATAAAATGGATCGCTTCTGTGTCACCCTTCCAAAAGAACATGAAAATGACCAGTTTTTCATATATATTCTATAAACTATATAAAACTATATATATAATTATATAACATAACAACATATATATATAAATAAAAAAAATAAAAAGAAAGTAAGAATATAAACAAAACGAATCCTTTTTTGTAATAAATAGTATTTTCGGGATAGGAATAAACAAACCATGGATAAATCTAAGCGACTCTTTCTTAAATCAAAGCGATCTTTTCGTAGACGTTTGCCCCCGATTGGGTCGGGGGATCGAATTGATTATAAAAACATGAGTTTAATTAGTCGATTTATTAGTGAACAAGGAAAAATATTATCTAGACGCCTAAATAGATTGACCTTAAAACAACAACGATTAATTACGATTGCTATAAAACAAGCTCGTATTTTATCTTTGTTACCTTTTCTTAATAATGAAAAACAATTTGAAAAAACCGAGTTGACCGCTAGAACTACCACTACTAGTCTTAAAAAAAAAAAAATAGAGTTACTCTTCAATTGAATTAAAATTTTAATCTAAAATAAAATCAAATTTGGATTGATCTTTTGTTCGAAAACTATGAAAGTCCAATTTTGATTGTTGTGTTATAACAGAAAAGATAAATCGGTGAAGAATAATAAATCTTTTTTTTATTGAGCGTGGTTGTTCATTTTGATGACTTTATGGTATGAATTCTATTTTATCATATAAAACTCTACTACCTTCCCGGWKRTTSANNTYKMYGRSWWKRTRGTAGAGTTTTATATGATCTCGTTGGCAATCATAAAAAGACAATCCCCTTTTAATATAGCTATTTGTGCAACTATTTTACGATTAATAAGCAATTGCCTCTTGTACAGATTATATATTAATCTGTGATAACTAGAGTCTATTTTTTTTTTATTCGCACCAATTATTGCATTTATTCGACTGATCCACAAAGCTCTAAAATCCCTTTTTTTCCTATCTCTATCCCGATGAGCCGAAACTAAAGCTTTTATTTTCTGTTGAATCATAGTTCGAGTAAGTCTTGAATGAGCCCCGCGAAAACTTGATGTAAATAAACGAATTTTTGTCCTCCGTTTCCGAGCTATGTATCCTCGTTTAATTCTTGTCATTGAATAAATGAGACTTTGATGAATAACTATTTGATTTCTTTTTGTTCAGTTATTCTTTTCTCCCCACCCTATAGTCTATTAATAACAAAAATGGATCCTTCCAATGTATAAAATAAAAATTCCGATGGCTTTTTTTGCTACTATAACCTTCCCAACCACGATTTTTTTCTTTTTATTTCTAAGCATTTAACCTCGAAATAAGAAATTGTATTGATACTGGGTATCAAAAAAACATAGTAAATTAAATAGGAATAGATAAAGAAATGGTGAGTTTCATCGTTTCTATGATTAGGTTTTAAACGGCGAGGTCCTCTCTATACACCGGAGCCCCTTCATTTTTTCAATGTTATTGTTAACTTGTACAGTTCACACTCTTTGGCTCTACCCATGAAATATCTAATAATAGGTATTTCACAACGAAGTCGAACTATACAGTAACGGTATTTAAGTATGAAGATTGGCTGGGTAGCTGACCCTCTTAGTTCGTTCTTGCAAAAATAAGAGCATAATCTTTCCGCTTTTTTTTTTTAATTGAAATATGATTTCCCCGCTTAAGGTGTAACCATTTGCTACCAATGGGGAAGCCTTTCTCAGCTTAAATTGCAAATTGAGGTGATTGGGTTTGTTTGCACCAATCGAAACCATAAATTTGATACACAATAGAAGACTCTATTAATAGATTTTTAACCGACCACCTCGCCGATACTGGAATAAATTGTTTCCTTTCTTTTGTTTTAGTCTATGGATCTGAACGAGTCGCACATACACCCTAGTACACGTTCCTCGGCGCTGAGGGCATCCCCGAAGCGCGGGGGATTTCGTGACATTTCGGATTGGCTGTCTTGTGTTTCTAATAAGTTGTTTCATAGTTGGCATGGTGAGTCGTATACATAATGAACGGGTTTAGATCAATCCTAATCCGATGATTGTGAATTACTTATATTCGATTATTATATTAATAGATTAATTAATAGTAATATTCTATTAAATCCGATAAAAAATAATAAGAAGATTAAAAAAAAAAAATATCAAAGTGTGTATTTGCGCAGAATCCGTGCTGTTAATCTTTTATTCAACCGCTACAAGATCCACAATTCCGTAGGCTTGGGCTTCTGCTGCGGACATAAAAACATCCCTTTCCATGTCTTCAGATACAAGCCATAAAGGTTTGCCCGTTCTTTGTACATAAACCCTTGTGATCGTTTCGCGCAGTTTCAACAGTTCTTGCGCTTCCAGGATAAATTCTCCCGTTTGTGCCTCATAAAAAGAACTAGCAGGTTGATGGATCATTACCCTGATGATATACCGTGATAAAGGTTTCCTCTATCTATCTTGCACGATAAGGCGAGAGAGATAAGAGATAAATAATAATAAAACAAACAAAGATCAAATTGAATAACCGTACAGGCATCTTTTGCGTATTGCATACGGCTATACTTTGGGATTTATTTTTACCTTACATTTCGAAGATCAAAAAATACAAAATATAAAATATACCGGGTCTATCAGACCCAAATCAGTAAATGACCCAATAACCATCCTTCCTTTTTAGAGTATTTGAAAAATACTATGACGGTTCCCTTGCTTTATTATTTCGTCTATTATTCAGCAATCCCAAAGTTTCTTTATTTTTTTTTTTTCAAATAGTTATAAATAAAAAAATAATAATTTTTTTATTTGCTATTCTTTCATATAAATATTGTTAAAAGCTTTCCGGTGTGAAAACTGAAAACAAAAAATTTTGTGACACTGAAATAGGCTCCCGATAGATCAGATAAAAAAAATCGTAAACACTCCTTTTTTCATACTACTCTTTCGATACATAATCAAATGGTAAAAAAAAAGAATTGCGTATCGAACTCGAAGTGCCGTGCTATTATTACTCAATATTCATATGGCGAAGGCATAGTCTTTTTCTTAAAGAAAAAAAACGCACTGGCGCCAAGCGTGAGGAAATGCTAGACGTTTGGTAATTTCGCCTCCTGCCAAAATAAAGGATCCCATTGAAGCAGCTAATCCCATGCATACTGTTTGTACATCTGGTTGTACAAATTGCATAGTATCATAAATAGCTATTCCGGGGATTACCCATCCGCCTGGGGAATTTATAAACAGATACAAATCTTGGTTATCGTCCTCTATACTGAGATATACCATAAGGCCGATAAGTTGATTTGATATTTCACTATCAACCTCTTGGCCTAAAAAAAGTAGTCTTTCGCGATAAAGTCGGTTGATTAGGATAAAATTGGACCCCCTAAAAGCCGTATATGCACCTTTTGATGCATACAGTTCACCGAAAATCGCAAATAAGGAATCAATGTGTAAATTTCTAATCTCTTTCCTTTTTTCTATTTTATTTATTTTCATAGATATGGATAGAATATATATAATAAAAAAGGGTACTAACTTTATTGTATTGAACTCACCTTTCGTTGATGTATTGTTTTCATCGAGATTAAATTAAAACCGCAATATAATTTTCTTGTTTTTGAATGGACTTGATTAATTCTTTTTTTTCAATTCTTTTAGGTTTCTGTTCGCCTCTGGGTAAAGAAAGATCCGCCCGATTTGGATTTGCACATATAGGACAAATACTGCAATACCGTGTCTTTTTGTTACGACCTCCCCTTTTTTCTTAATTTCTTGTTTCATGTTTTCTGCCAACTATATGATAAAAGGAGTAATCGTAGACATATTACCAATTGTTTTTTTCTAAACAGAGTCCGGACGCTTCATTTTATTGGTCCAACCAAGCCAACCATAAATTTTTCTAAATGTCTAGTCGAATAGTAATCGGGATATCCCCCACTTCAACCCAACCAAAAAATCGATCTAATTGCACTTTATTACACTTAACGCTCAAAATTTTTGATGATTCAAGCAATTTTTGGGGGTATAAAAGAGAAGTATATCTCCATCGGGGGGGGAGAACGGGGTAAATCCCATATGACCAAATATATCTGACAAGTCACACTATATGTCAACCCAAGATGCATCTTCTTCTCCAGGACTTCGAAAGGGTACTTTTGGAACACCAATGGGCATTAAATGGGGAAAAATAAGGGAGGAATATATGTCACTTTGATGTGAAAACGTAAGATAAGAATCTTTTTTTTTTTTTTTTTTTTTTTTTNNNNNNNNNNT
>LAGI02_4|Glyma08g25600.1|cicer_arietinum_probable_lrr_receptor-like_serine_threonine-protein_kinase_at1g56140-like_transcript_variant_mrna|length:2914
GAGAGCGAGGTCAAATTGAAAATTGATCCTGGAATCTGCCCTGTGATATTATTGAAGCTTAAATCCCTGCATGAAACAGCAAGATATTAAATCACCTAGCTTTCAGACAGAACATGATTATAAGACGAGATGATTGTATTATTTTTTGCAAAAAAGAAACAAAACAGAGATTAGTTATTTTGTCTGTGCAAAAAATAAGATGAAAAGTGGAATCTATTTTACCATGTAGACATGAAAACGTTGAAAGTAATATAGATAAACATTGGTTAAAGTAGCAATTTTACACTGAACTGATTATGAACATTTTGTGCTCTTATCAGAAATCACTCAGCCTATAAATAGTTCCTAAATTCATTTTGAATGCAATAGTACTTCAAAGATAAGGGGTCAATCATATAGGTAACCAGTCAGGTAGGAGTCATACAGTAAAATAACAACAAAAATTCTTTACTTTGCTGCTGTCTAGCAAACAAATTTTATCAATAGATAGTTCATATGCGTCAGAAGTGTAACACAAAAAGGTGATACTCACAACTGAGTCAAATTTTGAAATTCTCCAAGGACAGATGGAATTGAGCCAGATATATTGTTATTCCTCAGATCTCTGCAACAAGTTTAATTGAATTAAAACATTAACTTCTGCAAAAAGGACAAGTAATGAATTCTATCTACATCACAAAATGAGTTAGTAGAGTTGGGGTCTTACAATATAGTCAAAGACTTCATATTCCTTACAAAATCCAACGAGGAGCTCCCATTAGATAACTCACTTATTCTCCTACATTTATATAACACATGATAAATTAGCTTTTATAAATAAGCTGCACCCTTACAAGAAACTAGTGACAACACTCACAACTCTGTCAAAGAAGTCAAATTGGAAAATGATGATGGTATTGGGCCTCCAAATGAATTACCCTGAAACCTCCTATCAAGACATAAAGCAATTTACAGAACAGTCAGTATTCACTTCGAAAACAGAATAATATGAAAGTAAACATGAAAATAAAAAATTAATATTTCACGTCCCTTATGATTGATTTTGCACAAATTATGTTCAGCATTGAGCTACTAAATACATTAACAAATTCAGGGGAAAAGTTGACTGTTAAGCTGCCTTACAAGGATTTAAGCTTAGACCAATTCCCTATGAAGTCTGGGATACTGCCCGTGAGTTCCATGTCTGAAGCCCATCTGAAATGAACAGAAAAATGTTTTTTCATACGGGTTTTGTAAACCTATTATCATAAAGAACAAGAGTGTAACAATGTCTTACACTGTCGCCAGATTCTTGAGACTTGCAAATGTGGAGGGAATTGGACCGCTAATTCCTGAACTATCAAGGTAGCTGCACAGAAGCATTTTCAGAAACTATTATTAAGGATATATGACTTTATAATAGATTGTAATAATGAAAAAAAGACCTAATTTGTTGCATTATCTTGAAACAACTCATGATTCACAACAGTGTAAGCTTAAAATAACTAATACATAGAGTATGAGTGGTAACCAATAATTGTTACATGTATCTGTGTAATCAAGATCCCATGACCATTAAGCAAACTTGAAAGTGTAGTTAGTATCTTTATTCTTACATGAGCCTAAAAATTTATGATAGAGTACCACTCGCAACTGAGAGAAAGGATTCATTAACATTGGAAATATAAATATTTGAGAGGCAAGATGTTTTGGGGAGCGAGTTTGGCTTTGGCTTTCCCAGTTTCCAATACTTTAACTAGCAGTGTATGTTTCTCCCACCAAAATTCTATTTTAGCCGCTACTATGTTGATACATGCAAAATATATGCTACGGGAAAATGTTTGCATGCACCAAAGAAAATAACCACCGTACTGAGTCATTGGATTTGTATGTGAATGAATACATGTAAAGGGCAATGGTAAATATGACCCAATTTCCAGTTTCTGCATCTGTTCTGCCTCTGATTTGTTTCCATAGACTAGTATAAATGATTACCTGATTTATCTATGTTCTAGTTCTCATTTGTTCCCAAAATATTAATGATTGCCACAATAAATTAAATATATACATATAGAGAGAAGCTAAGAGTACAAAAGAACTTACACTTGTTCTAATTTTACCAGACTCCCAAGTTCAGATGGGAGAGATCCTGACAAGTTGTTTGAACCAAAACCCCTGCATAACAAATAATAAATCTTAATAATGTCATCAAGATAAATCCCTCTTGCAAGCACAATATATATCAGAGTGTATTGAAAAAAACAACACAATCTAGCTACTTCAGCATCAGCTCGAGACTACTTTGCTTTCACTTTCACTTCCTCTCTTACAACACTAGGTCATGGACATCCTTAATAATTACTTACAATACTATTAAGTTGGTAAGATTTCCCAATTCCTTTGGTAGCTCCCCTGAAAAAGAATTAATGCCCATGGACCTAACAGATAAGAGATTTAATGTTAGAAATTGTGTGTCCTAACACTAAATGCATAGTATAATTATATGAACTTCAGTCAAAATGGCCTTACAAGTATTGCATACGCGTTAGATTTCCAATGGCTGCGGGTATTGAACCTGTCAAGTAATTCTGCCCAAGATTCCTGCTTTCAATTAAGAAACTTAGCATATTGAAAGAAAAAAAGATGGTTCATCTAAATCAACATGCAACTAATAGTCTACAAATACAAATACTGCATGACACAGATATGCTGGTATGGGAAAATCATAAGTTAATTATATGCAAAAATGTTTCTAAGTATCTTGGATTCTTGTACAACAACCATTTTGAAATATTGGTGTTTCATAGGTATTAAACAATTTTTTTATAGTTACAAAGAGTATTGAAAGATTAATGTGCAAGAAAGCTTACAAATTGGTGAGATAAGTTAGAGTCCATAGCTCTTCTGGGATTTCACCGACCACATCAATTGCATA
>LAGI02_6|Glyma11g35880.1|glycine_max_complete_genome|length:4948
TAAATGTGCTGTGTCAGGATATAGCAGCAAGCTTATGCAGGAACTCCCCGGAAAACAGGCCTCTTGTTCACTGCGCTTTACTTAAATGTGCTGTGTCAGGATATAGCAGCAAGCTTATGCAGGAACTCCCCGGAAAACAGGCCTCTTGCCTTTTCACGAGCAACTCGTTGACGAGGTTTATCCCATTACTTTCTTATGAGTCAGCTGTGGCATTTAGGTTTCCTATCTACAATTCATTAAAGACCAGAAAAGCATTGGAGTCTTTCTTTTTTTATGATCTCCGACCCCGCAAGGCACTACTGTAGAGCACTACTGGGCGGAGCTTCTCAATCCAATTCCTTACCACAGCAGCTCTTCTTAAGCTTTCGTTCCTTTCGTATAGTGGAAAAGGGCTGGCTTTCCCTAGACGGAAGAAAGAAGAAAGAAACTTACTTAATTAAGAAGACCAAAGCCATAAGCTACAGCTTCCCCTGCCGGAGTTGTGCTTGGTGGAATTCAGCCCTAAAATCATCACTTTCTCACCGACCTTTACCCATGCTAAACGTGTCCCAGTTTACTAACGAACCGGTGACGTAAAGCTTCTATTCTCAATTTATCCTTTCTTCCCCTCTGCAGCCTCACAGTTGTCTTTTATTGCCCATCGATAAAGGGGTGAGCCAATGAGCTCAAATCAAGCTAGATAACTTCCTGAACCAGATAGTGTGACGGCGGAACTTATTGCTATCTATCAATTCCCAGAGTTTAGTTCAGAACCTCGTAGGCCGGGAATGCCATCAAGAAGCCTTTTCCTCTCGGTGTCAGTGTCAGCCAAGTTAGCATCGGCTTCCCCAAAGCCATCATTTTCAGCTGATGACATTGATGAGTGATCCAACAGTCTTGAGTGGTAGTTCTCAAATCGGAATCGGAAGGAGAAGGGATCCGAGGTACTAAGTAGCTATGGAATGAAGGCGAACTAAAAGCTTTCTCCCATTCTCCTTCGATTCGTGACGTGATTAGCCGGAACAGTCGATTGATCTGATCTACTCATATCAGAGTACCGCGCCAATGTTGTTTAAGACAGCTGAGTTTGACAGACTCTGTACGGGAAGAAGGGCGGGGACACTCATTAAATTATTATTCTTAATCACAGGTATGAGTTTTAGGGCGACGGGCCTACGCCTACTATGAGAAGTGCCCATCCTTCTCTCAGGTATTCTTTCGACCGCGTCTAAAAAAAGAAAAAAACTTGACCTTTTTAAAGACATCCCTCGAGCTCCGCAGCTTTAACACCGGATGGAAGTACGGTCAGATGAATAGAACCAATACTATCTCAGCGACTATAGGTCGGTTGACGGCAAGGAAGGAAGTGAAGTTTTCCCCTATCCTGTATGATTTATAAAAGTAGGGTCTGTAGGCAGAATAGCTGCCCTAGGCAACAAAACAAAAAAGACTCCGAAATCAGTGATTCATTAGATAGAGAAGTCGTGAAAAGTTCTCCGCGAGAAAGAACGATTGGTGGAAGCCAGTCCATGAAGATTCTCCCTTTTCTTACGTGCAATTCCCCTCTTTCGGTAAGCATCCAATCTCAGCAAATGAACATTTCTCTAAGCTTATCCTTTAGCTTATACGTCGTTTGAAAGCTGCTTCAAGGATCCAACGAATAGCTAAGGTTCGTTGACGATCCCTGGCTACAATCCCAGGGACATCATAAATAGTACCTGCTACTCCTACTTTTTCCACTTAGCATATGGGCTTTATATTCTCTACGGCGTCAACCATAAGTTTTATTACATCGCGTTCAGAGCTGGGAAGTAAACTAGGTTTTGCTATTCCTTCTCGAGCTTCTATATCATACCTTAAAGAAGATTCGAGAAAAGATAGAAGARGAAGACGTGTTTCCAGAACAAACAAGATACRGGTTAAGAGGAGGAAGTTCGCAAAGTTAGACAAGATTGGAATGAGCATAGAAACATGTATTGATGTACCAAATCGGCTAATGCTCCCAGGTTGATGCAATGTATTCCACCAGTTGACTGAAAACTTTATTATTGGTATATCGATCAGTCCAACACRGATTRAAATAGRAGCCRGTTCGACAGAAAGCTTTTGAAAACRCAGTGCACCCAGGTAAATCAGAAACRAGATGAATACAGAGGTTAAACGAGCATCCCACACCCAAAAGGTGCCCCACATAGGTCTTCCCCAAAACCCCCCAGTAACTAAGGTAAACAACGTAAAAAAAGCACCAATTTCTATACCGGTTCCGGAAGAGCGAAGAAAAAGGGGATGTTTTGTTAATAGGAATAAGAAAGTGTTTATAGCCGTAGCGATATAAACAAGAATACTCATCCAAGCCACAGGAACATGTACATACAGAATACGAGAATTTCCACCTTGTTGAARATCTAATGGTGCTACCCRAAGACTTAAATRAATAGCCATCGCTGTTAAGAACAACCAAGATCCAATGAGAATTAGCGCATAGCTTCTGGTCTTTGACATCAAAAAATAAGGTTGTAATAACGAAATGGACATCTGATAATTTTGTCCTAGCTAGTGGAACAAGAAAGACATAGATCTATATTCAATACGCAATCAAAGGATTTCTCCCAACGAATAATTCCCCCTGCTTTGTTTTCGCTCCGCTCGTGCGTGGCACTCCTTGCTGGCGGAGCGGCATACCGAAAAAAAGAAAGGTTTTGAAAAAAAAAAGTAGATTCCCTTTTGTATTRTATTTGTAAGAGCCCATCCTTGATCCAAGCCAAGTTTTATCCTCCTAAAAAAGCGCATAAGGGGCCACCCTTTTCCCCTTAGCCCTCCCTCTCACTCCCTAACCTAAGGAATTCAAGAAAGGCCACGTCCAGACAACTACCACAAAAAGAGTAAAACAGGTTTCTTGTAATTTTTTTTTAGTAGGAGTTGCCCCTATTAAGTTAAGGGAAGATAATTTCTTGATTGTTTAGTTGAAAGTCAAGCAATCAATTTCCGAGAAGAGTTTTGCARGGAAAGCAAAAGAATAAAGAAAAAGGATCGAGACAGGAACCTGACTCTCTTAGCATAGGCTTGAAGCCCTCATGTCCTATAGGAAGTGGAAGTCAGAAATCCTATCCATCTTTTTCGATAAAAAGATCTAAATCTATAATGAAGAAATCATATCGTGCTTCTATTTTAGGATCCTAAAAATCCTCAGACACCGAGACTATGRGGAATCCATATTAACGAAAATATTTAAAAAATTACAAGAAACCACCTTACCATCCATCTCCGGGCTTCAGAATAAAAAATGGAACTCCTTCATCCATACAGGAATTCTATAGAAATAAGAGAACCTATTTTTTTACTTTGCATGCAGTTCCGATTGGAACAAGCATTTTATGATAGAATCGTGCGAAGGGCAAGTCCGGAAACTTAGAAACGAAATATCTGTCATATCTGTAAAAAAGTAAAATAAAACCGGACGCAGAAATCGGACGGGCGGTCTTCTTTCGCTTTTAAAAGTGAATGCCGGTTTCTCCCTTTCTTGTCTAGTGTATTAGATTAGACTCCATTATAGGTCATTCGGAAGGGCTCCGTTTCTATTTTAGGGCATAACGTTGTGGTTGTTCCCTCCCCTTTCAGTCGAGTGACTTCGTACCTCTCCTGACCGAGAAAAATAAGTTCCAGAGGCATCCTCCATTCATATCGATTTGGGTTTATCTGCACCATATTTTGATCTGCCTCTTCTTCGATCCGGAATTCCCAACAAATCCTTGACTCCTCGAATACAATGGAATTTAACACCTGGCAAATCTTTCACTCTACCTCCTCTTATTAACACCATAGAATGTTCCTGCAAATTATGACCTTCGCCCGGAATGTAAGCAAATATCTCATGTCGATTGCTCAATCGTACTTTGGCTATCTTACGTAGAGCTGAATTTGGTTTTTTCGGTGTTCTCGTTGAAAGACGCAGGCRTACTCCTTGCTTCTGGGGACATTGATCCAAAGCTCGAGTACGGTCCGTGCGCCGTTTTTCTTCTCTACCATGACGAATCAATTGATTTAATGTAGTCATCGCTCTTTCCTTTGTCCTTACTCCCTCTTTTTGCCCTATCACTAGTGATTACTCCCAATCCAAAGCACCCCTTTTCCATTCATAGAGAAATCCAATCGTCAAAATAAATAAAAAGGCCATCATAGACCAAAATCCAAACAGATCAATCTTGTTGAGAGATACTGCCCAAGGAAAAAAAAAGGTTACTTCCAGATCAAAAATAATAAATAAAATTGAAACAAGATAAAATCGTATATCGAAACGACTTCTGGCATCACCGAAAGGATCGAAACCACATTCGTAGGCCGACAATTTTTCTGGATAGGTCGAACTATTGGAAGCAAAGAGAAAAGGAAGACCGAGTAAGATCAAAGAAACTAGCAGACTGATCACTAAATAGATACAAATAGGTGCAAATTCTAACATTACCACAACCCACTTGGTTCTTTCGCTCCTTGCTCGCGGAGCGGCATACCAAAAAAAAAAAATAAATAAAGGATACCAATGAAGCCGACCATTAATGACTAGTTCGAACACCAGGAGCGGTCGGATCCCTTATTTGATCAAAGAGACTGCTCACAGGGGTCTTGAACCACCTCTTCCCTCCTGCCCTTCTTGAAGGAATTGGTCTTTTTGTTGTCCCTTGTTCTCATTCCAGTCTCGGTCGATAGGTAGGCGCTGTGAAAAAGATTCCCTTCCTACAAAAAAGGAAAGGACAGACAGCAGGGAAGGAGATTCTTTGAAAGCCTACTACTCTTTTGCCCCTTGGCTAGCTTGCTTGCATGGAATGAATAGGCTTGCTGACTGGCTTACCACCCACTTTAACTAGAAAGCATAAAGCAGAGATGCCATACTCTTCTTTCGTGCACTATGCTTAAGACATAGAATTCGAACTCAGAAAGAAAGACATTGGCTTTCTTCCCGGCCCGGAATCGG
>LAGI02_8|Glyma17g23870.1|agrobacterium_h13-3_linear_complete_sequence|length:3130
TATCCCCGGCGTACCTTTTATCCGTTGAGCGATGGCCCTTCCACGCGGGACCACCGGATCACTATGGCCGTCTTTCGACTCTGCTCGACTTGTCAGTCTCGCAGTCAGGCAGGCTTATGCCATTGCACTCAACGAGCGATTTCCGACCGCTCTGAGCCCACCTTCGCACGCCTCCGTTACTCTTTGGGAGGCGACCGCCCCAGTCAAACTGCCTGCCATGCGCTGTCTCGGACCCGGCTTACGGGTCGCGGTTAGACATCCATGACGATAAGGGTGGTATTTCAAGGATGACTCCACCAGAGCTGGCGCCCCGGCTTCAAAGTCTACCACCTATCCTACACATGCCGACACGAATGCCAGCGCAAAGCTGCAGTAAAGGTGCACGGGGTCTTTCCGTCTGACCGCAGGAACCCCGCATCTTCACGGGGAATTCAATTTCACTGAGTCTATGCTGGAGACAGCGGGGAAGTCGTTACGCCATTCGTGCAGGTCGGAACTTACCCGACAAGGAATTTCGCTACCTTAGGACCGTTATTGTTACGGCCGCCGTTTACTGGGGCTTCGATTCAAAGCTTGCACCTCTCCTCTTAACCTTCCAGCACCGGGCAGGCGTCAGACCCTATACGTCGTCTTGCGACTTCGCAGAGCCCTGTGTTTTTGATAAACAGTCGCTACCCCCTGGTCTGTGCCACCCCATCACACTTGCGTGCAAAGGGGTCACGCTTCTTCCGAAGTTACGCGTGCAATTTGCCGAGTTCCTTCAACATAGTTCTCTCAAGCGCCTTGGTATACTCTACCTGACCACCTGTGTCGGTTTCGGGTACGGTCTATACGGTGGAGCTATTTCCTGGAACCTCTTCACCGCACAATCAATCCAATAAGACTGTACGATTTACGAGATCCGTCACTACCACCAGGCCCACGAATATTAACGTGGTTCCCATCGACTACGCGTTTCCGCCTCGTCTTAGGGGCCGGCTAACCCTGCTCAGATTAACTTTAAGCAGGAACCCTTGGTCTTTCGGCGAGGGAGTCTCTCACTCCCTTTATCGTTACTCATGTCAACATTCGCACTTCCGATACCTCCAGGAGCCCTCACGGGTCTCCCTTCACAGGCTTACGGAACGCTCCGCTACCACGTGCAGTAAACTGCACATCCTCAGCTTCGGTGCATGGCTTTAGCCCCGTTACATTTTCGGCGCAAAGACCCTTATTTAGACCAGTGAGCTGTTACGCTTTCTTTAAATGATGGCTGCTTCTAAGCCAACATCCTGGTTGTTTTGGGATCCTCACATCCTTTCCCACTTAGCCATGACTTGGGGACCTTAGCTGGAGGTCAGGGTTGTTGCCCTCTTCACGACGGACGTTAGCACCCGCCGTGTGTCTGCCGACTAGTACTCCTCGGTATTCGGAGTTTGGTTAGGATCAGTAAGACGGTGAGTCCCCATAGCCCATCCAGTGCTCTACCCCCGAGGGTATTCGGTCGACGCTCTACCTAAATAGATTTCGCGGAGAACCAGCTATCTCCGAGTTTGATTGGCCTTTCACCCCTAGCCACAAGTCATCCCAATCTATTGCAACAGATGCGGGTTCGGCCCTCCAGTTGGTGTTACCCAACCTTCAGCCTGCTCATGGCTAGATCACTCGGTTTCGGGTCTAATGCAACTAACTCAATCGCCCTATTCAGACTCGCTTTCGCTGCGCCTACACCTATCGGCTTAAGCTTGCTAGTTACACTAAGTCGTTGACCCATTATACAAAAGGTACGCTGTCACCCTTTCGGGCTCCAACTGCTTGTAGGCATCCGGTTTCAGGTACTATTTCACTCCCCTCGTCGGGGTGCTTTTCACCTTTCCCTCACGGTACTTGTTCGCTATCGGTCATGCACGAGTACTTAGGCTTGGAGAGTGGTCTCCCCATGTTCAGACAGGATTTCACGTGTCCCGCCTTACTCAAGGACAATGAGTGTTCTACGTGTACGGGGCTATCACCCGCTACGGCCGGACTTTCCATTCCGTTCCACTTTATTCCTCATTGCCACTGGCCTGGTCCGCGTTCGCTCGCCACTACTTGCGGAGTCTCGGTTGATGTCCTTTCCTGCAGGTACTTAGATGTTTCAGTTCCCTGCGTTCGCTTCTTACACCCTATTTTATTCAGATGAAGATACTCTGTATCAATGCTTAGAAACCCAAGCCGTCATAGACGGTTTGGATTTTCTAAGCATTTAGAGTGGGTTCCCCCATTCGGAGATCCATGGATCAAAGCTTATTCGCAGCTCCCCACGGCTTTTCGCAGCGTATCACGTCCTTCATCGCCTGTGCATGCCAAGGCATCCACCAAATGCCCTTTTAACACTTGATCGTTCTCATTGCCAATGCGCATCCTTATTCGGCCAATCCCTGCTATTCGCAGGCAAAGCACCAAAAGCCCGATTACCTTTTACAATCGAGCCTGTCAGATACCATTAGCGCGTCGATATGATCCTCATTGCGGGCACGCCGGTGCACCGCGAGGTCATATCTTAAGACCAGCTTCTCGAGATATCGTCCAATGATGCGCGGTTAGGCTTCATCAACCAGGATTTCCGTGACTAACGGGCGGCAAAAACGGCTAAGCTTTGCACGCAAATCGCCAGAGAGCCGTCATAAACGACCCAACAGCGATAAATCCTATAGGCATGAGTGATGTTAATCACTCATCCGGACGTATCTTCTCTTCACAATTTTAGACAGAACAGGCACTTGCTTCATAAAAGCAGTGCAAACTTTTTTTCTCTCCAAGAACTTCAACAATCAGCATCAACACTAAAACTTGGTGGAGCTGAGCGGGATCGAACCGCTGACCCCCTGCTTGCAAAGCAGGTGCTCTCCCAGCTGAGCTACAGCCCCATCAGGTTCAGTCAAGGCCCCGATGACATCACTGTCAGCAAAGGCCCGGCCAGTCCGCTCCAACCAGAGGTCAAAACGAACAAACTTACGACGACTGCCAGGTCACTCACCATGAGGCATAAGCCGAATGGTGGGCCCGGGCAGACTCGAACTGCCGACCTCACGCTTATCAGGCGTGCGCTCTAACCACCTGAGCTACGGGCCCATTTCGGTGAACTCAGCCATAAAGCCGCGATCCATGT
>LAGI02_10|Glyma13g44420.1|medicago_truncatula_wd_repeat-containing_complete_cds|length:3476
CTTTATTTGTCCCCCTTTGATAAGCTAAGATAGACTCAGTTCGTTTGTACTTTATCACTGCCTCTAAAACCAGATTTTAATACCTGCACGCTTAAATTTTCAGAGATGGTTTTTTTCTTCCATAAATGTTTTACAGAGATCTAGTTTGAGGTTGCTCATTTTGGTGTGTTTGTGTTGTCGAAGACAAGGGTTACAATGTCATCTCTCAGCAGGGAGTTGGTGTTCTTGATCCTGCAGTTTTTGGATGAGGAAAAGTTCAAAGAGACTGTTCATAAGCTTGAGCAAGAGTCAGGGTTTTTCTTTAACATCAAATATTTTGAGGATGAAGTGCACAATGGCAATTGGGATGAAGTCGAGAGGTACCTCTCTGGTTTCACAAAAGTTGATGATAATAGATATTCTATGAAGATATTTTTCGAGATAAGGAAGCAGAAGTACCTGGAGGCACTAGATAAGCATGACCGGTCCAAGGCTGTAGAAATATTAGTGAAAGATTTGAAAGTTTTTGCCACATTTAATGAAGAACTCTTCAAGGAAATCACACAGCTCTTGACATTGGAGAACTTTAGGGAAAACGAACAATTGTCTAAGTATGGCGATACGAAGTCTGCAAGAGCAATCATGTTGGTTGAGCTCAAAAAGTTGATTGAGGCAAATCCCTTATTTCGCGACAAATTACAATTTCCCAATCTTAAAAGCTCAAGATTAAGGACTCTCATCAACCAAAGCTTGAATTGGCAGCATCAACTTTGTAAGAATCCACGGCCGAATCCAGATATAAAAACTCTTTTTGTGGATCACTCATGTGGACAACCAAATGGTGCACAAGCGCCATCACCTGCTTATAGTCCCCTACTAGGATCCTTACCAAAAGCTGGAGGGTTTCCTTCTCTTGGTGCTCATGGGCCTTTTCAACCTACTCCAGCACCTGTGCCAACACCCCTGGCTGGTTGGATGTCGAATCCTACCACTGTAGCACATCCTGCAGTTTCCGGAGGAGGAGCTCTAGGTCTTGGTGCACCATCAATGCTTGCTGCATTGAAGAACCCTAGGGCCCCTCCAACTAATCCTTCTGTTGACTATACATCTGGAGATTCAGTTCATGTCTCAAAGAAAACAAGACCAATGGGGCTGTCAGATGAGGTAAATCTACCAGTCAATGTGTTGTCGTCGACATTCCAGGGTCATGATCACGGTCATGGTCACTCCTTTAATGCATCTGATGACTTGCCAAAGACTGTAATGCGAACTCTGAACCAGGGTTCATCTCCTATGAGCATGGACTTTCATCCAGTTCAACAAACTTTACTTCTCGTTGGTACGAATGTGGGGGACATTGCTTTGTGGGAAGTGGGTACTAGGGAACGATTGGTCTTGAGGAACTTCAAAGTTTGGGAACTTGGTTCTTGTTCAATGCAATTTCAGGCTGCTCTTGTCAAAGATCCATGCGTTTCTGTCAACCGTGTGATTTGGAGTCCTGATGGTGCTTTATTCGGGGTTGCATACTCAAGGCACATTGTTCAGATACACTCTTACCATGGTGCAGATGAAGTACGACAGCACCTGGAGATTGATGCTCATGTTGGTGGAGTAAATGATTTGGCCTTTTCCCATCCAAATAAGAAACTATGTGTGATAACCTGCGGTGATGATAAGACCATTAAGGTGTGGGATACTGCTACTGGTACAAAGCAGTATACTTTTGAAGGTCATGATGCTCCTGTTTATTCTGTCTGCCCACATTATAAAGAAAACATTCAGTTCATCTTTTCGACAGCATTAGATGGAAAGATAAAAGCATGGTTATATGACAATTTGGGATCTCGTGTTGATTATGATGCTCCTGGCCGTTGGTGCACAACCATGGCCTATAGTGCTGATGGCACAAGGCTCTTTTCATGTGGTACAAGCAAGGATGGGGAATCCTCTATTGTTGAGTGGAATGAAAGTGAAGGAGCTGTGAAAAGGACTTATCAAGGATTCCGTAAACGATCTCTGGGTGTTGTACAATTTGATACAACCAAAAACCGATATTTGGCTGCCGGAGATGATTTCTCCATTAAATTCTGGGATATGGACAATATTCAGCTTTTGACAACTGTTGATGCTGATGGAGGTCTCCCTGCAAGCCCACGTATCCGTTTCAACAAGGATGGAGCTCTTTTAGCTGTCTCTGCAAATGAGAATGGAATTAAAATTCTAGCCAATGGAGATGGTATTCATTTGTTGCGTTCACTAGAGAATTCTTTATATGATGCATCAAGAACATCAGAAGCCATGGCAAAGCCTACAATAAATCCAATTTCAGCTGCAGCAGCAGCCGCCGCTGCATCTAGCGCTGCACTTGCAGAGAGGACGTCATCTGCTGCAGCTATTGATGGAATGAATGGGGATGCCCGAACTCTGGGTGATGTTAAACCTAGAGTAAGTGCAGAATCCAGTGACAAGTCAAAGATATGGAAGCTGACTGAAATCAATGAACCATCTCAATGTCGATCCTTGAAACTACCAGAGAACGCAAGAGCAACCAAGATATCAAGGTTGATATATACTAATTCAGGTAATGCTATTCTGGCATTAGCTTCAAATGCCATTCATCTGCTCTGGAAATGGCAGCGAAGTGACCGTAATTCATCTGGCAAGGCCAATGCCAGCATGTCACCCCAGTTGTGGCAACCTTCAAGTGGCATCCTGATGACTAATGATATTAATGATAACAGCACCGAGGATGCAGTTCCCTGCTTTGCCCTGTCCAAGAATGATTCTTACGTAATGTCAGCATCGGGAGGGAAGATTTCTCTGTTCAATATGATGACTTTCAAGACTATGACAACTTTCATGCCTCCACCACCTGCAGCGACCTTTCTTGCTTTCCATCCTCAGGATAATAATATTATTGCTGTAGGCATGGATGATTCTTCCATTCAGATATATAATGTCCGGGTGGACGAGGTTAAAAGTAAACTCAAAGGCCATACTAAAAGAATAACCGGTCTTGCTTTCTCTCCTGTATTGAATGTGCTAGTTTCATCTGGGGCAGATGCTCAGCTTTGTGTGTGGAATACCGATGGATGGGAAAAGCAGACGACTAGGTTTTTGCAACTTCCTGGTGGGAGGACTCCACCAGCACAGGCGGATACCCGTGTACAGTTTCATCAGGATCAGATCCGCTTCTTGGTTGTACATGAAACTCAGCTTGCCATTTATGAAGCGACCAAACTAGAATGTCTTAAGCAGTGGTTCCCACGAGATTCTGCTGCACCGATATCACATGCAACTTTCTCATGTGATAGCCAACTGATATATGCCAGCTTTTTAGATGCAACAATCTGTGTATTTAGTGCCTCAAACCTCAGATTGCGGTGTCGTATCAATCCTTCTGCTTACCTTTCTGCAAGTGTCAGCAATTCTAATGTACAACCACTTGTGATTGCTGCACATCCACAAGAACCAAATCAGTGTGCTGTGGGATTGTC
>LAGI02_11|Glyma06g13730.2|lotus_japonicus_genomic_chromosome_clone:_complete_sequence|length:3275
GTGAAATAAGGAAGCGTGTTCTTATCATCTTGTCTTTACTTGCAGTGGATAATGAAGAGAACAAGGAGGATATTGCTAAAGTGGATAATGCACTTGGATCAATTGTTCGCTCACTTGCACGTCGAGTTGAGGAAAGTAAGTTAGCATTGGAGTTGCTGTTGGAGTTATCTAAAAATAAAATGGTGCTTGGCCTCATAGGTAACATTCAAGGAAGCATACTTCTCCTGATGACAATGTTAAACAGTGATGATGTTGAAGCATCGAAAAATGCGCATGAGCTTCTGGAGAACCTTTCTTTCCTTGAGCAGAATGTCATAGAGATGGCAAAGGCTAATTATCTTAAGCCTTTGCTGCTGAACCTTTCTACAGGTATTCCATGAAGAAAATTGTCTTTTGTAAGAAATATGGAGGTGGCTCCAGTGTTATCTCATTTGTTGAATTATATATGCATTAATAGCCTGTGGTTATAGACAAAAGTCTTTAAATTGGTAATGCTTAACTAAACAGAATAGAGAAGATTCCTAATAATTTTAGTGTGTTGCTTCCTTTCATAATGTGTATAAATTATCATATACCTGTTAATCTGCATCTGTATATGTTCAGGACAATACAGAAATGGATGAAATAGAAAAGGTAAATGAAGTAAGACTGAATATGAGATAATAAAAGAGAGTGAAAACAACAAAATAAAGCCATATGAATGTTTTCTTACTGCTTTCTTGCAAAACTTCAGTACTGAAAATCGAACTAACATGGAATTTATTCGTGAAACGAACAAAGTTTGGATATTCATTGAAAGTGACCCTTTCTGAAAAATGAATCCGAGGTGCACCAATATACTCACTGATTGTCAATACTTATTCCCTTTATGTAGGACCAGAAAACATGAAGATAATCATGACAGAAACTTTGTCGAAAATTGCATTGACTGACCAGAATAAATTGTCCTTGGTCAAAGACGGGGCATTGCAGCCTCTTCTTCATCTGCTTTTAAATGATAATGTCGAAATCAAGAAAGTGGTTGTCAAAGCTCTACTACAGCTCTCAAGCATGCCAGAGAATGGCCTTCAGATGATACGGGAAGGTGTTGCTCAACCACTACTGGAGCTGCTATACTGTCACAGTTTACAATCCCCTACTTTGCGCGAACAAGTTGTTGCCACGATCATGAATCTTGCCGTATCAACAAATCACGAACAAATTGAAGAAGAGCGAGTCTCGTTGTTAGATTCTGAGGAAGATATATTCAAATTCTTCTCTTTAATTTCATTAACAGGACCCGAGATACAAATCATGATTCTCAAAGCTTTCCAGGCATTGTGCCAGTCTTTCTCTGGCTTCACCATCAGAAATAGGTTGAGACAGGTATGCACTTTTTCTTGTAGTGTCATAATTTTAAGAAATTAGAAGTTAGAGTATAATGTTTCAGGTAAAAAAAGAGCAATTTGATGTTTTTCTATATATTTCTTGTCCTTTGTATCTTAAGCTAGTTCATTTTGCAATCAATGGTTTACCTTCGCAGTTTATCCTCTAATGCGCCCTTGCTCTTTAGAGGAGCCAAATCCCTTGTTGTAGATATGAATGGCTACTTAGAATGAAAAGAAGCTACAATTTTAGAAAATAAGATAATAGAAGAAAACAAGATGGGATAAATCTCTAATCAAATCATACGCTATGATCCTTTTGTATTGCATTGATAAGATCATTATTATTCATTGTATACAACTATTTCATAATAAAGACTCAATAATTACAAGTTTCATTGTTATAAACTTATTATGAGTGCAGATATCAGCTGCCAAAGTACTGGTCCATTTGGTAGAGCTTAATGCTCAAACAGTGCGGGTAAATGCCTTGAAACTTTTCTATTGCTTGACAGAAGACAGTGATTACAGCAACTTCTCATCGCATATAACTGAAAGGTTTGTTAAACTCTTGCTCACAATCATCGACACTTCTGATGAAACAGAAGAGATGGTTGCTGCTTTGGGCACTATATCTAAACTACCACAGGAATCACACATGACCCAGTGGCTTCTAGATTCTGGAGCACTTCAAACCATTTTGGCTTGTCTTACAGATCAAAACAAACATGCCTCACACAAAAAGCAAGTCATAGATAACTCTGTCCAAGCGCTTTGTCGTTTTACTGTCTCAACAAATGTGGAATGGCAAACGAGAGTAGCTGAAGAAGGCCTAGTCCCAGTGCTGGTGCAATTGCTGGTTTCTGGAACACCTATTTCAAAACAAAATGCAGCCATTTCAATCAAGCAGTTTTCGGAAAGTTCATACCGCTTGAGCAAGCCGATAAAGAAGCCGAGTATTTTCAAAGCATGCTTTATAGCCAATGAAATTGGTTGTCCAGCACACAAAGGCACTTGTTCAATTGAGTCTTCATTCTGCATTTTACAAGCTAATGCTTTGGAACCCCTTGTGAGGATGCTTAGGGAGCAAGATATAGTAACATGTGAAGCTTCCTTAGATGCACTATTAACTTTGCTTGACGGTGAAGCACCACAGAGTGGAAGTAAGGTACTCGAAGATGCAAATGCTATCACACCGTTGATAAAATTGTTAAGCCTTCAAGCTACAAGGTTGCAGGAAAAAACTCTGATCGCTTTAGAACAAATTTTTCAACTGGATGAAGTGAAAAATAAGTACAAAACTGTGGCCACTATGCCGTTGGTCGACATAACACAGAAGAAAGATAGTAGATTAAAAAGCCTTGCTGCCAAAAATCTTGCTCAATTGGGAGTGATTGATAAACAGTCTTCTTATTTTTAGGAACTGTCCTTCRACTTATTTGGTTGTTTGTATATCTTATGGCACAAGATAGATGGATGAAAACCGAAACAGGAAAATTTTACACAGAACAATATTCATGTTTAAGGCTTAACTTTCCCTTCTTCACTTTATCGAAGATGCATCGGTAATTATGTTTTTGTAAAGTCAGGATATAAGAGCTCAACTTAGTGACATGTTTGCATTCTATCTGGTATTTAATATTCTAAACACGAATTCTAGGGATAAGGTTCATCTTACCTACTGTTCTAAGCATGAACTAGTTTGCTTCCGCGGTTACATCAGCACAATAAAATGGTCATCCGTGTTCTGCAAATATTGCATCGAGTTAAATGCTTTCATCACAATGGCAGCATTTCCTAACACTTTGTGTAACAAATGTTGGTAGAGTAAAATTAAGAGGTTGGATATTTTAGTAATTAGTAATTGTAAGAGGGTGCACAAATCCTCTGCATATCAAGTGCCAAACTTAG
>LAGI02_12|Glyma01g35400.1|cicer_arietinum_uncharacterized_loc101499228_mrna|length:2770
CACAATTAAGCAAACTACAAAAAATTGGAAATGGGAATATGGAGAGAGTACACAACATCTCTATTCAATTATTAGAATTTATAAAAGTAGAGCAAGAGAAGCTCTCTTGGCACACTGAATGTAACTGCAAAGCTGGTGAATTCTTCCATTTTGGAAATCACCTCTTGTGCTCCTGAACGAATTTGGAGTTTTTTGCATCTTCCTCAGTGAGACCAAGGGATAATTTGGTAATTATTGTACCAGTGACAGCGAAACCAACCAAGAAGGGCCAGGTCCGATTCCATTCTCGCTTGAAGAACACAGGCCATGGATCGAATTTCCTCATTTTTCTCTTCTTACTATTCCATTTTTCAAACCTCTTTCTCTCTGCAAACATTCATCCATGCATTTCTTTTCTCTACTTTACCCAATTCAATTCCCAAACACAAACTTAAGTTTCCTTATCATTTATCAACAACAATAGGGAAGTTACTTTTTTCATTGTTTTGTAGTAAAAGAGGAGAATAAGAAGAAGAATGGATGCTATACGGAAGCAAGCTAGCAAATTAAGAGAGCAAGTTGCCAAGCAACAACAGGCTATACTTAGACAGTTGGGCCAAATTGGCAATGAACCACTCATGGCCGATGATTCTGAACTTGAATGTCACCAGCAACTTCAAAAGTTGTACATTTCTACAAAGGCAGCCAAGCATTTTCAACGGCATATTGTTCGTGGTATCGAAAGTTTCATCTCTGTTAGTTCCAAGCAGATGGAAATAGTTAGGAAGTTGGCTAAAGACTGTTGTAATTATGGGACTGAGAATCAAGGTAGTGGTTTTCCGCTTGCAAGGGCTTCTGTTCAACTAGGTAACTCGTATGAGATATTGGAAAGTGAAAGGGAGACATTGCTTGGGATCTTAGGTCATCAGATCTCTGAGCCACTGAGAGCACAAATAACCGGAGCTCCTTTAGAGGATGCACGCCACCTCACTCAGCGCTATGAGAAACTTCGTCACGAAGTAGAAGCTCAGAGAGTTCCATGAGGCTTCAGAATGCAGAAACAAGATTGAAAGAGCTTAAATCTGCCTTAGTGGCACTTGGTAGAGAAGCAACTGCTGCTATGTTGTCAGTTGAAGAGCAACAGCAACAGATAACTTTTCAGAGCCTTTGTACAATGGTGGATGCTGAGAGAGCTTATCATAGGCATGCCCTTGTTATCCTAGAGAAAATATACACTGAGATAACCGAGGAGAAACACCCAAAAGAATCTTCATCATATCCGCCGCCTAGAGATGGATATAAGCAAACTGAGGATGAGAATTCTAACTTAAACGATTTTGATCATAAACATACCAGTCAAACGGGCACATACTTTTTTGCAAAGGTAAGTCATATATAAATAAATGAAGGCTTGAGTGGTATCTTGGTTCTTTGTTTCATATTCGAGTTTCATTTTGGCCCTTTATGTTTTAAACGATTTTTTTGCTCCTTTATCTTTTTAAAAAGTTTCAATTTGATCAAAAATATAATGTCTACCAAATTGAAACTTTTAAAAAGAATAAAGGACCAAATTAAGTCTTCTTAAATAAATAGATGACCAGTAAAAATCCTTTTGAAACATAAATAACCAAAATGAAATTTGTATCTAAGATAAATGACCAAAATACCAATTAAGCCAAAAATGAATAAATCTGTCTTTAGAGCATACAATACAGGGTCACATTCTTGCAGTGGACTGTTGTTGCTCAAGATGAAGCTTATAGTTCAGATTTAGTTTGTTGTAAATGATATCACAAATACATCTTCTATGTTTTATTGATTTTTAATTTTTAGTTTTCTTTCTCCATATTTGTATTTGTTGACATTTGATATATTATATGTATGCAACCACTTTAACCCATGAAACATATGGTTTCTCACTAGAGTTTCCAGTTTTATGTATCAATCATATATTTTTAGGATGAAGAGGCTGAAGAAAATATAATGTGTAGTAATGTTACTAGAATTTCATTGCATTAACACACAGAACATTGGCAAACCTTTGTGCCATAAAAAATCAACTCTTGTCATTTGAAATAACCTGAAATTTATTAGAACTCAGTGCAGTGCATGCTTTCATTTAGATTATATATACCGTCATATGCTAGACTGATTAAGCATAAGCCGTCATTGGTCTTGTAGGTCATTCATCCATTTGATGCTCAAGCTGATGGCGAGTTAAATCTATCAGTTGATGATTATGTTGTAGTTCGTCAGGTTGGTCCTAATGGATGGTCTGAAGGAGAATGTAAGGGCAATGCCGGATGGTTTCCCTCCGCTTATGTACAGAGGCAGGACTTAATACCGGCCAGCAAGATAGCGGAATAACGTCGGCGTGATGCCAACATCGCCTTTGATCAAGTGAGGCAAGAATTGTATATTTTTGTTACCATGGAATTGGTCTATTTTAAAAGCCATAGCACGTCTTAGCAATTATTTTTTGGATGGTTCTGTCATCTGTGCAGTATGTTGTATACGTGAGCATAAATTATATTAGGAAATAACAGTTTCAATATGTAAATCAATCTATGACATTTATGAAATCAGAGTATGGTTGATACACATGAACTTTCCTTAGTCCATATTCTATAGGGTGGTCTGTAATTCTACATTTCTACATGAAAATATGTCAAGAAACATTGAATGTAATTTGGAAATCTTGGAATTTGTATCATTACGGAAAAAGTAAATTTTATCTTTATTTTTTAGTGGCATGTCTTGCTTAGGAATAAATGGATTCTAGAATTGGTAG
>LAGI02_13|Glyma03g41590.7|medicago_truncatula_g-box_binding_factor_complete_cds|length:2618
GCCTGCTTCCTTAGTCTGGACCTTCTAGCAGATTCTCGGTTTGATTGTTTCCTCCTCTCACGTTTCAGCTCGCGCTCATTCTAAGGAATCCAAAAACACAAGAATAGTTTCGGTGTCAGCAAAAGATGAGGATACTGCATTATTATTATTATTATTATATGCTGACCATACCTGTACCCAACCTTCAGTAGGCAATACCGCACAAGGTCGTGGAGCACTTGTGGAATTTATTCCAACACCAGAATGGTTGGTCAGATCCACTACAGGTTTTCCCACAATATTGGCAGGCACAACCGACATCATCTTACTAGCAGCTAAAGCCACTTTGGAAGCTGGACTAACATGTATCTCAGTTTTTCCGTCTTCATCAGTGGTTGGTGTTCCCTCACGGCTTCTTTTGCTTCTTGTTTGATTAGCCCCTGAAGTGTTGCCGTCACTTCCATAGCTGGAATCCACAGTGTCCCCGCTGTTCATATCATCATAAAATTAACCAGTTATCCATAAAGAGTATCAAACTTTCTCTTCTACAACTAAGAGTATGTTCCTGGCAATATTCATATAGAAAGAAAACGGATCAACAGACCTCTGTAACAGCCTGTTTTCCGATCCATGCTCTGCACTTTCAGCATAGCCATTGCCTATTGACATTGCAAGCACATCGAACCCTTTCAGTTTCTTCATTAAACCGTGATCAGCATTTCCAGATGATTTCAGTGGTGTCTCAATGCTTAAAGGGAGCCCAGCAGCAGGTGAAGTTGGAACTCCTTGACCGTGTGGAGGTAGCCCAATAGGAACTCCGGTATGAGCATAAACCCCTCCATGTGGATAAATTGCTGCATATGGCGGCCCATAAGGTGGCATCATAGGCTGCGGTGGCCCCCACATATATGGGTGAGGAGTGTGGCCAGAAGCCATTGCTGAGTTGTAGTATGGTGGAACAGCAACTCTTGGTCCATAATATGCCTGCATAGCTGCCCAATCAGGGTAGACATGACTATTGGTCTGGTTGGTCTGATCCGTTGTCACGGGCGAAGGAGGCTTTTCGGTCTTTGTAGATTTCTCTTCCTCGCTGTGTCCCATAGCAAACGCTGAGTAGAAAACACTAAGTCAAATATTGTACAAGGATCCTTCCTACTTCTCAAACAATGATTCAACTGCATTAGTAAGAACAAGGATTTATGCCATTCAAAACCAACATATGATCCTAGATGTTCTTGCTCATAAGCATACAATAATCTTCACTATAAAAATCATAAATTCCCAGCAATTCAAAATTATTTCTTCATAAATTAATTACNAAAAAAAAAACATACAAATATAGCATCATACTAAGATTGAAATTTTCTTAATAAAACACTGCATGGGTCTCTTTCCTATCTCTAAGGTAACCTTTTACAAGATATTCAACAAGTCTCTATGTGAATAGTCATGGTAATAACTCAGTAATTCACAATGGAGTTTAACAAAGTGAACCAAGTTTCAGATTTAATCTATAATAATAACAAGGCTAACTATCAATAGCTTATATAATTTCAGACTTAGTAAGAGTACATGCTTCAGAACTTGTGATTCTAATTCATAAAGATTGCAGTATTAATGGTAAACTATGCATAATCCAATCCAAAGGAGCATAAGGACAGAACAAGAGAGTCAGTAAAAGACAACAAAGGGATAGAGGGGCAATTAGGTATTTCCACAACCCCACAAGCCAAATAGAATTATAGAGAACTATGGACAGTTGGACACAACAAGCACARCATAAACATAATCTAATCCAACAAGACACATTCACCAAGAGTAAATGACTAAAATGCCCTTCCAAACCAAATTTTATACTTTCACATGGGTCAAGTACTATTGAATTTGCTACCTGAACCACCATAGATTAAGGTTTACATGTACTAACTCTGATCCAATATCTCTTCAGCTCTAGTTGATACAAATTTACAAAACAACCAAATATGAAATGAAAGACAAATCAACACAAACAAAGAACACAATTTCAAAAACAGATACCAAAGAAGACCCAGAAGATTATCCAATTATAAACTCTTGNNTTTTTAGCTAAAAAGATAGAGCTACAATTTACTGGAAAAATTATGGTATTAACAAAAATAGTTAACTGAAAACTACTTAATTTGTTCCATTTCTCAAAGCTTCAAACTTGCATACATTAAAATGCACTCACTTGAGTCATTTCCCAAAAAAAAAAAWCAAATTTCTGAAAACCCAAATCTGAAAAAGTCTTGAAAAAACAGAAAATTCCGAAAACTCCAACAAAGTAACAGAATTTAAATTCAACGTACCGAATAAATACCCAATTTTTCTCTTCACGAACCAAATTTCTTAATTTTTTTATGTAAAAAAGTATCCCAATGGAAAAATACAGCATAGAAACAAAACCAATCCACGTAGCTTCTTCAAGCAACCTCAAATTCAGGACAAAAAGTTAAGATTTTTGAAGAAAATTTCACTTGGGCATCATTTTATTCAATCTATATATCTATCTACTTTCTCTCTCTTAAAAGAACGAGGGAAAAACGTTTCTTTTGGTATGACAGAAGAAGGAAAAAAAATGAGAGTGGTGAAGGAGAAGAATGAATGAGAGAAGAGAAAAA
>LAGI02_14|Glyma11g14131.1|cicer_arietinum_extensin-2-like_mrna|length:2357
TCACTCCTTCTACCAATTTTGTCTCAAAAGTTATCTTTTCCACTGTATCTGGTAACCCAACTCCAAAACCTTACTACTACAAATCTCCTCCTCCTCCATCTCCTTCATCCCCACCACCTTACTATTACAAGTCTCCACCACCACCTTCACCGTCTCCTCCCCCACCTTACTACTATAATTCCCCACCTCCGCCAGTTAAATCCCCAGCTCCAAAGCCATACTACTACAAATCTCCACCACCTCCATCACCTTCACCACCTCCACCTTATTACTACAAATCCCCACCACCACCAGTTAAGTCCCCAGCTCCAAAGCCTTACTACTATAAATCTCCTCCTCCTCCATCTCCTTCACCCCCACCACCTTACTATTACAAGTCTCCGCCACCACCTTCACCATCTCCTCCACCACCTTACTACTACAAGTCCCCACCTCCACCAGTTAAATCCCCAGCTCCAAAGCCTTACTACTACAAATCTCCACCACCTCCATCACCTTCACCACCTCCACCTTACTATTATAAGTCCCCACCACCACCAGTTAAGTCCCCAGCTCCAAAGCCATACTACTACAAATCTCCACCACCTCCATCACCTTCACCACCTCCACCTTACTACTATAAGTCCCCACCACCTCCTTCACCTTCTCCTCCCCCACCCTACTATTACAAGTCCCCACCTCCACCAGTTAAGTCTCCAGCACCAACACCTTACTACTACAAATCTCCTCCCCCACCATCTCCTTCACCCCCACCACCTTACTACTACAAGTCTCCACCACCTCCTTCACCGTCTCCTCCCCCACCTTATTACTATAAGTCACCACCTCCACCAGTTAAGTCTCCAGCTCCAACACCTTATTACTACAAATCTCCTCCCCCACCTTCCCCATCTCCCCTACCACCTTACTATTATAAGTCTCCACCTCCACCAGTTAAGTCTCCAACTCCAACTCCTTATTACTATAACTCTCCACCACCACCTTCACCATCTCCTCCACCACCTTACTACTACAAGTCCCCTCCTCCACCAGTTAAGTCTCCAGCTCCAACACCTTACTACTACAAATCTCCTCCACCACCCGTTAAGTCTCCAACTCCAACTCCTTACTACTACAAATCTCCTCCTCCACCAGTTAAGTCTCCAGCTCCAACACCTTACTACTACAAATCTCCTCCACCACCTTCACCGTCTCCTCCACCACCTTACTACTATACATCCCCGCCTCCACCAATTAAGTCTCCAACTCCAACACCATACTACTACAAATCTCCTCCTCCCCCTTCACCAACACCTTACTACTATAATTCTCCTCCTCCACCAGTTTCATATCCTCCACATCCCAACCACCACTCATTGATTGTGAAGGTAGTGGGTAAGGTCTATAGCTTCAAGTGTTATGATTGGGAGTATCCCGATAAGTCCCATAGCAAGCACCACCTCAAAGGTGCTGTTGTGGAGGTGAAATGCAAAGCAGGAAGGAACATCATTAAGGCTTATGGTGAAACCAAGAGCAATGGAAAGTATAGCATTACAGTTAAGGACTTCAACTATGTTAAATATGGACCATCAGTATGCAAGGCCAAGGTTTATGCACCACCTAAGGGATCACCCTTCAGCGTAGCCACTAAGCTGAACGAGGGAACCGATTTGAAGCTGAAATCTAAGGACAAGTATGAAGTTGTGCTCAAAGCTAAGCCATTTGCATATGCTTCAAAGAAGCATTTTGAAGAATGTGAAAAACCAAAACCTTCACCAACTCCTTATTACTACAAATCCCCACCTCCACCATCACCTACTTATTCTCCTCCATACTATTATAAGTCTCCTCCTCCACCCTCACCAGTCGTTAAGCCTCCATACTACTACAAATCTCCCCCACCACCCTCTCCGGTGGTTAAGCCTCCTTACTACTACAAATCTCCACCCCCACCATCACCTTCTCCTCCACCTCCTTACTACTACAAAAGTCCTCCTCCACCATCACCCTCTCCCCCTCCACCCTACTATTATAAATCTCCCCCACCACCATCACCTGTAGTTAAGCCTCCATACTATTACAAATCTCCACCTCCACCATCACCTTCTCCTCCACCTCCCTACTATTACAAAAGTCCTCCTCCACCATCACCCTCTCCCCCTCCACCCTACTATTATAAATCTCCCCCACCACCATCACCYGTAGTTAAGCCTCCATACTATTACAAATCTCCACCTCCACCATCACCTTCTCCTCCACCTCCTTACTACTACAAGAGTCCTCCTCCACCATCACCCTCTCCTCCTCCACCATACTATTATAAATCTCCCCCACCACCATCACCTGTAGTTAAGCCTCCATACTATTACAAATCTCCA
>LAGI02_15|Glyma07g08595.1|xiphidium_caeruleum_partial_genome|length:1531
CTTCAAGCGACCACTGATTTCAAACGCATTTCATGTTCCTCCTGCTTAGCTTGTTTTTATTACAAAGTACACAGAAGTCTACTCAGAAAATATTTTGCTTAAGTGGAGGCTCTTAGCATCTGAAACAGAACACATTGATAATGAACATCTTAAAGACTGAAAAGCATGGCAGTGTATTTGCACAACCAAAACCAGATTGATTTGCAGAAAAAATAAGAAAATGTATCGATGGTAACAAAATCTGTGTAGGTAGGTACAGAACAAAAGSCACTWCTTCAACAGTCCAGCMTGCAATCATTTGATTCCTTTCACTATCACCCAAGGAGATCATGAAAAAGAACCATAAAATAAATTTATAAACGACAACTGCGAGAGTGAAAACCAGGTTGAAGTCACCATATTGTGAAGCAGGATTGATACTATGCGAAGTATTAAACCAATAATCCTGAGACACTAGACTCAACCTTCTTTTGGATTGGTCAAAAGTGAAGCAGGAGGGAGCCCCTTGTTTGGCAGCCTTATACAACAATTTCTTCCTACACACTGGTGAACAGAAACACCATAAACCAGAGGAACACATATTGATCAACATCATTGTTTTAGCACATAACAAATAAAAGCATAGAAGAATTCTCCACACCAAGATGCAAATAATCAAAAAGAGGCCAACCAAGCTACCCATTCCTCCATAAATATGAGAAGAATCAAATATGAGACTTGGCCCCTGACTCGTATGGCTCCGGCCAAAAAATGCGGATAAACACCAGAATATCCAAATCCAGAACTAATATCATAGCAGATGATTCCAAATACAGCCAAGTTCTCCCTCTGTAACAAACACCAAACACAAGGATCTCAGAGGGTCACCAAAAAATATAAACAAGGACCAGCGCGAACATCGACATGAAGCACTGCACGAGGCTCCATAATGATGCACTAACAAGCTCTTATGCCTTCCTTGATATCACAGAAAATTCAAAAAGCCCGACCAAAGCCATACGATTCCTGGAGAAAGATCAGAAAATCTTCAGCACTGCTAGCATTCTCTGTTCTAATATATGTGGGACACAAAACCGTCTCCCCATATAGACCAAATTGGAAGGGATTTCAGCCACAAGACAAAGGCATATGAACTCTATTGTAAATCTGCAAAACTCAACAATATGGGAGAACCAGTATAGAAGCTTGACATGCCGTGAATCCTCTTGAAAGAGAGGGGTGCCATCGGGAACGCAGACACGGGTGGTGCATGGATGTACTTTATTCAATGCACTCTCTGGAGTAGTACCCATGTAGCACCCTTGGAAGTATTGTTGGCTCAAATCAGGCATAAGATGTTGGTTCTCTACTGTACAATTAAATTTTCAATCTGCCTACAGGTCAATACAGCAAGTTGAAGCCTAAGTTGATGTTCATCAATATCCCCCTGCCACTGTTACCCATAGCCCAGCATGCAATCATTTTCCCTTCACAATTCAATTCGGAATCATGCCAGAATTTTAAAACACTAAAAATTGATCCCTTGCCAAGA
>LAGI02_16|Glyma19g01480.1|glycine_max_prostaglandin_g_h_synthase_2-like_mrna|length:1398
ATGCATAAATATCATAGAATATTATAGTCTTATTTAATCCATATCCACTCTCCACATAGTGAGTTTAATGCTTAATTATTATCCTTAGTTGTTATATTCGGCTTAAGTGTTGGTGGAAGATAACACATCATGCACATAATGAATTCAATGCTTAGTTTTTATATTCGACTCAAGTGTTAGTGGAATTTTGATCAATTTTTTTGTGCGGATTGAAATAATATTTAAGCCTAGAAATAAAAGAAAACTACTTAACGGAAACAAATATATACAAAGACAATATTTTCTTTAAGTAAATATATAACATAATGAAGATACAATGCACTAAATGTAAAATAAAAAACAACAAGAATAGTTTAAGAGGGTCCAAATACAAACATATAAATAGGTCTAGTACATATAAATGAGAAGAGAAATAGATTAACAAAGTGGGAGTGACATTAATACAAGTAGATTAATGTGGAACACGAAGGTAAATAGGGATTGGGTTATGAGCATTAGGGGCTGAGTCCCAAACAGAAAAAGCACTTGAAGAGTTCATCCATTTATGTGTCATTTCAGGATAGTGACGATCAATTACATCTTTTAAGCTCTCTGTAGTGTTCACCCATTCCAACCCTTTCTTACTATATGACTCTTCATTGAAGTTGCTTGTGAAAAACCTATCTGCCTCTAGTCTCCTTGAGGCCATGAGCAAGAATATAACAAAAGCAGTTTCACTTATAGCAAAACCCTTAATCTTTTTCTCTGCCATTTGACCCACCAAAAGATCAAGCTCTTCAACATCATCACCATACACTTCTTCCAACACTTGAATAGCTTCCTYWTMATCCGTTAGATCTTCCCATTTGGAAATGGGTATCAATAGTAATGCCCTTCTGAATTGGTTGTATTTGGCCACACTCCTCTCTCTATCCCTATAAATTTCAAGAGCAGGTAGGTCCACAAGATCAGGCCTTTCTGTTCCATCAACATTGTGTGGTATAATGTCCCTAAACCACAAGGGATAATTCCAAAGCTCTAATGCCCCACAAGCTTGGTGACCCATTGACACCATTTGCCTTGCAACCCCTATTTCTGTCAATGTCTTTTCTCCTTTTAGTCCAATCAAATTCTTCATTGGAATCCTATATAAGTAGAAAACAATTTTTTATGACTAGAGAGGTAGGTGCATGTATATGTAACCTAATTTTAGTTATGAAAAAGCATGAAAAATGAAATTTCTTTTTAAACTATTAGTTATGTGATAATGTATACTTGAAAAACCCTTATACAATATATACAACTATATATATATATATTAAAATTAAATAAATATAACAAAGTTTTATTAATACCATACTCCTTATGGTACTGGTGTGATGTATATAAAAGTAGTTAACTAATTAAACCGTATATCGA
>LAGI02_17|Glyma08g19240.1|glycine_max_high_affinity_sulfate_transporter_2-like_mrna|length:1257
TTCCCAAGTACTGCAGTCCTTGGTCTTGTCACTTGTAAAAGGATTTTAGCAAAAGATATTGCAACCTGCATTTAAAAGTTATAAAATACTTGGGAGGGAGAACTGAAGATCCAAATAAGCTATAAATTTCTTAAGAATTATCCGTTACCGCAATTAGAAGGCCAATCTCAACACTTTTGAAGATCACACCAAAGAAAGCTCCCATGCAAGCTAAAAAGTCAAATTTATCTATCTTCCATAGCAGAATTACAGCTTGAATGTCGATAAGGCCTAATACAGCAGCTATTATAATAGAAGCTAGCACTGCATTTGGTGTGTACTTAAACAGTGGTGTAATGACTAATAGAGTTAATAGTACAACAAGGGCCATAACAATGTTTGATACAGCGGTTTTACAACCAGCCATAWAGTTCACTGCTGAKCGAGAAAATGAYCCTGTAGCTACATAACATGATGTCAGTGAACCAATAATGTTCATTGTTCCTAGAGCCACCATTTCTTTGTTACCATCAAGTGAATAGTCTTTCATGGCAGCAAATGTTCTCCCAATTGCTACAGCTTCCGTGAGTGCAACCATGCCAGCTACCACACCAATTCGAGCACCTGCGCTCAAATATTTTCCACTGAAAAATATTTCACTAGCAGATGCTGGATTCACACCTTTTTTAATATGTTTCACTATTGATACGCCTTTCTTGTCAGCCCTGGTAATGTAAACAAAAAGGGTAGACAGTATGACACAGGTCATAGGAGCAATTGCAGCCACCCAAAAGAGTTTCTTTTCCCTTTTAGCAATATACTTGGTTATAAGAAGAAAGACCAAGAATGATATTCCTATCACTATTGTCTGCCAGTTCCACCCATGGTGCACTGAACTCCAAACTGAGTCCATGACAGAAATAATGTCAGTTTTCTTAGTGAAGTTTTTTATGCCAAGCAGACCTTTCAGCTGTTGCAGCGCAATAGTAATGGCTGCGCCAGCCATGAATCCGACGATGGCAGCATGAGATAGGAAGTCAATCAAGAAACCAAGCCTGCAATGTTCATAGGTGGTATGTAACACAAGAAGAATTTAGGCAAGTCAAGAGGTATATAACAATGGATAAGGATCATTTACTAAGTCAACACTAGTATTAAATTTGTACCTTAAAACTCCAAGTGCCATTTGAGTAATTCCTGCAAAGAAGGTAGCAGTCAATGCAAGACGTAGGTATTCATGGCTATGGTAGTCCTTAATCTCATCGCTAAGCATAGTCC
>LAGI02_18|Glyma08g21540.1|glycine_max_abc_transporter_g_family_member_36-like_mrna|length:998
ACTGGAAGAACAGTTGTCTGCACAATTCACCAGCCTAGCATTGATATCTTTGAAGCCTTTGATGAGGTAATAATGAACCTTATATTATGTATAGTGTGATAGGAGAAATTATTGTATGGGCTCAGGACACATCTTCACTACTGACCATGCATTATGAGTTAAAATTATGAGTCTATTCCAAATCGTTAGTGAAAAATCTGCCAGGGACCATTGGCGCAGAACCATGGTTCTTTATCTCTATGGTTCTTTGGTACTTAAATATTTTCTTTTGCACCAGCTTTTACTGATGAAGAGAGGAGGACAAGTAATATACTCAGGACCTTTAGGAAGGAATTCACACAAGATTGTAGAATATTTCGAGGTATTACAACAAATTGATTATATTCTTTTGATATAATGTCCTGTAACAAGGGGTTCAACATTTAATTCCATGTTCATTCCTTGATTATAGGCGATTCCAGGGGTCTCAAAAATTAAAGACAAGTACAATCCAGCTACATGGATGTTAGAGGTAAGCTCCATAGCAGCTGAAGTTCGGCTTGGAATGGACTTTGCTGAATACTACAAGACATCAGCATTAGCTCAGAGAAACAAAGCTCTTGTAAAGGAGTTAAGTGTAACACCTTCTGGAGCAAAAGACTTGTATTTCCNTAGTCAATATTCTCAACCAACTATAGGGCAATTTAAATCATGTCTATGGAAGCAGTATTTGACTTATTGGAGGAGTCCAGATTATAACCTTGTCAGATATTTTTTCACCTTGCTTGTTGCTCTTGTGGTGGGKTCAGTATTTTGGAAAGTTGGCACAAAAAGGKTTGGAGCTTCTTCCTATGATAAAAACTAACCCCTTTCTTCAACCTTTAGTTCAAGTTTCAGCTAATATTCTTATCACCTTTGTACAGGGATAGCTCAAGTAACTTGGCCACAATTATAGGAGCATTGTATGGTTCTCTCTTTTTTKTTNGGTGTTACAATTGCCAAACCTGTTCAACCAGTTG
>LAGI02_19|Glyma09g37787.1|uncultured_acidovorax_clone_16s_ribosomal_rna_partial_sequence|length:853
AGGGTCCAAGCGTTAATCGGAATACTGGGGCGTAAAGCGTGCGCAGGCGGTTGGCAAGTCAGATGTGAAATCCCCGAGCTCAACTTGGGAACTGCGTTTGTGACTGTACAGCTGGAGTGCGGCAGAGGGGGATGGAATTCCGCGTGTAGCAGTGAAATGCGTAGATATGCGGAGGAACACCGATGGCGAAGGCAATCCCCTGGGCCTGCACTGACGCTCATGCACGAAAGCGTGGGGAGCAAACAGGATTAGATACCCTGGTAGTCCACGCCCTAAACGATGTCWACTRGTTGTYGGGTCTTMAYTGACTYRGTAACGMAGCTAACGCGTGAAGTWGACCGCCTGGGGAGTACGGYCGCAAGRTTRAAACTCAAAGGAATTGACGGGGRCCCGCACAAGCGGTGGATGATGTGGWTTAATTCGATGCAACGCGAAAAACCTTACCTACCCTTGACATGKCTGGAATCCYSRAGAGATTKRGGAGTGCTCGAAAGAGARCCAGMACACAGGTGCTGCATGGCYGTCGTCAGCTCGTGTCGTGAGATGTTGGGTTAAGTCCCGCAACGAGCGCAACCCTTGYCATTARTTGCCATCATTTAGTTGGGCACTTTAATGGGACTGCCGGTGACAAACCGGAGGAAGGTGGGGATGACGTCAAGTCCTCATGGCCCTTATGGCCAGGGCTTCACACGTAATACAATGGTCGGTACAGAGAGTTGCCAACCCGCGAGGGGGAGCTAATCTCAGAAAGCCGATCGTAGTCCGGATTGTTCTCTGCAACTCGAGAGCATGAAGTCGGAATCGCTAGTAATCGCGGATCAGCATGTCGCGGTGAATACGTTCCCGGGCCTTG
>"LAGI02_22|Glyma12g36106.1|Prunus_persica_chloroplast,_complete_genome|length:22411"
AATAATAATATAAATATAAAAACGTTCCACCTTCTAACTAAAATTACTTTACTATATTCGAACTCATTAGAATGATAACTTATTTGAATTCGAATTCATAATTCTATTTTGCAAATGAAATTCTATGATTCCTTAGTTTTTTTATTACAAAATCTCAACAATATTTCTATTCTTCCTCCAAATTATGAATACTACTGCTGTAGTTTTATCAAGAAAAGTAAAAAGCCCCTTATCAGATTTGAACCGATGACTTACGCCTTACCATGGCGTTACTCTACCGCTGAGTTAAAGGGGCCCCGTTCGATTAAATTCCTGAATAAGGAACTAGACAATATGAGTCTAGTACATATATTTGTTACTACATATACTTCTTATATAGATAAGATTCAAATATATGTACATAGATTTATCCGCATAGCGACTCATTAAGGAACAAAAAATTGGATTTACCGTGTAAATAGAGTATACTTAAGAAAATGGTTTATTGATATTGGATTTGATAAATATCAATGTAATTTATTTTTTCAAAACCGATTTAAATTTAAGTACTGATCATAACGAAATTCATTTGATTAATACATACTACATATCCCCACCAATTCAAATATTTCATCGAAATGGATTCAATTTGTCCTGCCCCTCAACCAAATTCTTATTGAAAAAAAAAAAAACAATTTTCAATAACTTGTTGATCCCTATCCTTCTTATCCCGATTCCCAGATTGATTATCGTTTTTTATTTCGTGGTTTAGTTTAGTGTGAAATAGAAATATATCGACCGAATTTTAACAATGAATAAAAAAATTCTATGGAATTATGAAAGATGAAAAGATCCTTCTGATCGAATCCTATCATTTCATTATATTGACAATTTAAAAAAACTGTTCATACTCTCAATATGGTAGAATAGAATGGCGGTCGGGCAAGTCTGCCCCCATCGTCTAGTGGTTCAGGACATCTCTCTTTCAAGGAGGCAGCGGGGATTCGACTTCCCCTGGGGGTAGGGTACTACGAAAGGAAGTTGATCATGGATTATCAAAAAGGATTAAAATTGATTTTTCCTGGGTCGATGCCCGAGCGGTTAATGGGGACGGACTGTAAATTCGTTGGCAATATGTCTACGCTGGTTCAAATCCAGCTCGGCCCAATAGTTTGCCGATCCACCATGAAATGATATAACCGATTTGTTGTTCTCCAGAAATGTCCGATGTGCTCTGATACGGAAGAATTAAAATATGATAAATCCCTAGCGCTTTTTTTTCCGCGTTGTATTACGTATGTATTCCACAAATATAATTTTGGATCTTGTCTTGCTAATGATCTATACTCATATCAGGATATGGAAGTATAAAGTCTAAGGAAAGGATTAAAGTAAATAAAAAAGACTCTTTTTTATTTTTTTCATTGATTCATTTTTCAATCGATTCGGCAATAAGGAACGGATTACGAGTAATCTGTGTCGGTCTGGCTAAAGTATATATCAGATCCATATAAATATCAATATATAAATAAGATAAGTCACGCCTCTGTGACTTACAGCTACAGCACAACGATTCGAATTAAAAGGGTTTGAATAAAATCATGTATGCTATACGCTTTTTCCCTGGGATTGTAGTTCAATTGGTCAGAGCACCGCCCTGTCAAGGCGGAAGCTGCGGGTTCGAGCCCCGTCAGTCCCGATAGATACAAATCCAATAAAATAATAATAAAATACATACATCAATTCTCGTGTCTCAAAGGGAATAAAAATACAAGCATAATCTCATTCCTTACAGGGGATCCCAGTTTCTCTTTTTTTTTTAAGAGGTAAAGGTTCTGACGAAGAAAAGAAAGAACCCTACAAAAATAAAACAAATTATTGATTGCATCGGAAATAATATTTTTGAATTTTATTTGGTATGGATATAAACTCTTCCTATGTTATACTATTCAATTCTCGACGATGAATTGATTTGATAGCTCAGATATTGTTATTCATGATATTGATCCGATTTGATATCATCGAGATTTTATATCATTGAATTTACCGACGAAAGATTTATCATCTTTATGGGATCAAATCCCGAGTTATTTATTGGAAATTAAAGAGAAATAAAACATAGAGAAGATTATGGAAGTAAATATTCTCGCATTTATTGCTACTGCACTGTTCATTTTAGTTCCTACTGCCTTTTTACTTATAATTTATGTAAAAACGATAAGTCAAAGTGATTAATTTTACTAAATCATGACTTCTTTATTCTTATCACATTCTTTATTCTTATCACAACGGTTGAATAAAAAAATGAAAAAGGATTTGATTTAAATTTACGGTCTTCTTAGTTTTAAATAAGACGGTCGGACTCGAATCAGCAGAATTCTATGAAAGAAATCCGGATAGTCCGGATAGTTTGGTAGAAAGAAATCAATTTGATTTCTTTCTACCATACTATCTATCTCACAGTGTCCCAATTTTTTTATTTGTTTAATCCATTGGATTTGTATTGGTTCCACTGAAATAATCAAAAAGCAACTCTTATTCTTTCGCTTCGAATTAACAGATTTCTTTTTTTTTCAATACACCAATTCCCGGTATCATATCATATATAAAAAAAAAAGAAAGTAATCTTTTTAGCATTTCGAAGACGTAATTGATTAAATAGTTTTATTAAATAGTTGACAGATCATCCCGAGGTTCTCATAGAACCTTTTTCGTATTTCGAAAAGACTATAGTGATAAACCCCACAATCTATTTTTAAGGTGTGAACCATGTGATATGAAATGAGTTCAATCAAGGAGAAATCCAATTTCGAGCCTAAAAGAAAAATAATAAAAGAAAACAAGCGCTAAGGTAAATATGTAATAGGGTATGGTGGTATTCACCTAAGGGAACGCCTATATCTTAGTATGTCTAATCTCGCCCAACCCTTTATGTCTATTTTTTTTTTTTGTTTCCTATAGACATTGTATTGTGGGTCTACTTAATAACTGATAACAGAAGAACTAATAACAGAACTATTTTTTTTTATATCTTTTTCAAAAAAAAAAATAGAGTAGGGGGTCCGCCATTCCCGATTTTTCATATAATATAATTTTGGTAAGAGTCCGTTGATCGAAATAGAAATTTGAGGAACAATTCGGAAGGAATAAAATTTTATTTCCTATTATTTGTATTCCCTTGCCTTTCAAAATACAAACATGGGAATAATTCAAATATTTGTTTGATTTAAAGAGTATTTTATATTTCTATATTCTCCATAGAATACACACTAGAGAATACAATAGAATTCCAAAATGCAGATATATTTAAATTTTATTAAGTATTTAATTAAATACTTTTTATTTAATTCATAAATTAAAAAAAGTTCAGAACCTAGTTATAAAACAATTGATACACTTTGATCCCTTAACTCAATTTGTAGTACCGTTAGAGTCCACTTCTTCCCCATACTACGAGGGAAAGGGAAAATGTAAAAACTACCATTAAAGCAGCCCAAGCAAGACTTATTATATCCATGTAAATTTTGTCTCCTATCTCTATCAATATGAAGGAATTTTTTCATTATTGTTCACTAATTCTTCTTGTATTATCTTCTTTTTTGTATTATTCACTAAAAATACTATAATATTAGTGAAATCGCCGGTACAGAGTCAAAAAATGGAATTAGATTAGGATTCCCTATCCGACCTATCCCTATGCAATGTAATTCAAGACTCAGTCACTAGACGGACACTACTGCAATAGTAGTGGAGTAAAAGAACTATCATTTACGGAATAAACTATTTAAATTCTCTTGTTGATCAGGCGACACCCGGATTTGAACTGGGGAACAGGGATTTGCAGTCCTCCGCCTTACCGCTCGGCCATGCCGCCAAAACGATACAAAAAAAAATATCCGAGAATATACCCTCCAAAAAAAAAATTCTCCCCCATTTCAATTATAACAACAACTGTCAGTATATGTAAACCCTAGAATATATAATAAAAATTATATTTTTTTTTCCACATATATTATCTAATCGGATATCTTATCCATATCAAATAGCTATAGGGTAAGGAATTTTCACGAAATTATCGTGCTTCATTTTTTATTTTTTATGGTATCCAATCGAACTGGAATATGTAATATCATAATAATGGAAGAAAGGGAATAAATTTTTTGCTGAGTATAAAATTCTATTTATTCCTCTTTTAATAATAGGATTTAATACACGGAGTTAATTAAAATTTCATGTAATTCAGTAAAAAAAAAACATAAATTCCATTATTGCTAAATCTATTCAGGCGATTCGATGAAGAATGACAACAAATCGTGGGATATTTTCTATAAAAGAAATGGGGAAATTAAAAATACTTTGGGGTGGGAATGAGGAAATGGCTACCATACCCGGGTTGAATCAGATACAATTTGAAGGGTTTTGTAGGTTCATTGATCGGGGCTTAACAGAAGAACTTTATAAGTTTCCAAAAATTGCAGATACAGATCAAGAAATTGAATTTCAATTATTTGTGGAAACATATCAATTGGTAGAACCCTTGGTAAAAGAAAAAGATGCCCTATATGAATCACTTACATATTCCTCTGAGTTATATGTATCCGCGGGATTAATTTGGAAAAGCAGTAGGGATATCCAAGAGCAAACGGTTTTGCTTGGAAATATTCCTCTAATGAACTCTCTGGGAACTTTTATAGTAAATGGAATATACAGAATTGTAATCAATCAAATATTGCAAAGCCCGGGTATCTATTACTGGTCAGAATTAGACCATAACGGAATTTCGGTCTATACTGGCACCATAATATCCGATTGGGGAGGAAGATTAGAATTAGAGATTGATAGAAAAGCAAGGATATGGGCTCGTGTGAGTAGGAAACAGAAAATATCTATTCTAGTTCTATYATCAGCTATGGGTTTGAATTTAAGCGAAATTCTAGAAAGTGTTTGCTACCCAGAAATTTTCTTGTCTTTCCTGAATGATAAGGAGAAAAAAAAAACCGGGTCAAAAGAAAATGCCATTTTGGAATTTTATCGACAATTTGCTTGTGTTGGCGGAGATCCAGTATTTTCTGAATCTTTATGTAAGGAATTGCAAAAAAAATTTTTTCAACAAAGATGTGAATTAGGAAGGATTGGTCGGCGAAATATGAACCGAAGGCTGAATCTTGATATACCCCAGAACAATACATTTTTGTTACCGCGAGATATATTGACAGCTGCGGATCGTTTGATTGGAATGAAATTTGGAATGGGTACACTTGACGATATGAATCATGTGAAAAATAAACGGATTCGTTCTGTAGCAAATCTCTTACAAGATCAATTTGGATTAGCTCTGGTTCGTTTAGAAAATATAGTTAGAGGAACTATATGTGGAGCAATTAGACATAAATTGATACCTACTCCTCGGAATTTGGTGCCTTCAACTCCATTAACGACCACTTATGAATCTTTTTTTGGATTACAACCATTATCTCAAGTTTTGGATCGAACTAATCCATTAACCCAAATAGTTCATGGGAGAAAATTAAGTTATTTGGGCCCTGGAGGATTGACGGGGCGAACAGCTAGTTTTCGAATACGAGATATTCACCCTAGTCACTATGGACGCATCTGTCCAATTGACACGTCTGAGGGAATCAATGTTGGACTTATCGGATCCCTAGCAATTCATGGGAGGATTGGTCATTGGGGGTCTATAGAAAGTCCATTTTTTGAAATCTCTGAGAGATCAAAAAGAATAAGGATGCTTTTTTTATCACCAAGTAGAGATGAATACTATATGGTAGCGACGGGAAATTCTTTGGCGCTGAATCGCGGAATTCGGGAGGAACAAATTGTTCCAGCTCGATACCGTCAAGAATTTCTAACTATTGCATGGGAAGAGGTTCATCTTCGAAGTATTTTTCCTTTCCAATATTTTTCTATTGGAGCTTCCCTCATTCCTTTTATCGAGCATAATGATGCTAATCGAGCTTTAATGAGTTCTAATATGCAACGTCAAGCAGTTCCGCTTTCTCGGTCCGAAAAGTGCATTGTTGGAACTGGATTAGAACGCCAAGTGGCTTTAGATTCAGGAATTCCCGTTATAGCCGAACACGAGGGAAAGATAATTTATACCGATACTGACACGATCGTTTTATTGGGAAATGGAGATACTCTAAGCATTCCATTAGTTATGTATGAACGTTCCAACAAAAATACTTGCATGCATCAAAAACCCCAGGTTCGGCGAGGTAAATGCATTAAAAAGGGACAAATTTTAGCGGACGGTGCTGCTACAGTTGGCGGCGAACTCGCTTTGGGAAAAAACGTATTAGTAGCTTATATGCCATGGGAAGGTTACAATTTTGAAGATGCTGTACTCATTAGTGAGCGTTTGGTCTATGAGGATATTTATACTTCTTTTCACATACGGAAATATGAAATTCAGACTCATGTGACAAGTCATGGTCCGGAAAGAATCACTAATGAAATTCCACACCTCGAAGCCCATTTACTCCGAAATTTAGACAAAAATGGAATTGTGATCCTGGGATCTTGGGTGGAGGCGGGCGATATTTTAGTGGGTAAATTAACCCCTCAAATGGCGAAAGAATCCTCGTATGCCCCAGAAGATAGATTATTACGAACTATACTTGGCATTCAGGTATCCACCTCAAAGGAAACTTGTCTAAAACTCCCTATAGGCGGGAGAGGTCGAGTTATTGATGTGAGATGGATCCACAAAAAGGGGGTTTCTAGTTATAATCCAGAAACGATTCGTATATATATTTTACAGAAACGTGAAATTAAAGTAGGTGATAAAGTGGCCGGGAGACATGGAAATAAAGGTATCGTTTCAATAATTTTGTCTAGACAGGATATGCCTTATTTGCAAGATGGAAGGCCCGTTGATATGGTCTTCAATCCATTAGGGGTACCTTCACGAATGAATGTAGGACAGATATTTGAATGTTCACTAGGATTAGCGGGGTTTATGCTAGATAGACATTATCGAATAGCACCTTTTGATGAGAGATATGAACAAGAGGCTTCGAGAAAACTTGTGTTTTCTGAATTATATGAAGCCAGTAAACAAACAGCGAATCCATGGATATTTGAACCCGAGTATCCGGGAAAAAGCCGAATAGTTGATGGAAGAACAGGGAATCTTTTTGAACAGCCTGTTATAATGGGAAAGCCCTATATCTTGAAATTAATTCATCAAGTTGATGATAAAATACACGGACGTTCCAGTGGACATTATGCACTTGTTACGCAACAACCCCTTAGAGGAAGGGCCAAGCAAGGAGGACAGCGGGTAGGCGAAATGGAGGTTTGGGCCCTCGAGGGATTTGGTGTTGCTCATATTTTACAAGAAATGCTGACTTATAAATCTGATCATATTAAAGCTCGCCAAGAAGTACTCGGGATTACGATCATTGGCGGAACAATACCTAAACCTGCGGATGCTCCAGAATCTTTTCGTTTGCTCGTTCGAGAATTACGATCTTTGGCTCTGGAACTGAATCATTTCCTTATATCTGAGAAGAACTTCCGTATTCATAGGAAGGAAGCTTAATTCGCCCGAATCTTACTTTTGATTCTATGATTGATCAGTATAAACATCAACAACTCCGAATTGGATTAGTTTCTCCTCAACAAATAAGTTCTTGGGCAAAAAAAATTCTACCTAATGGAGAGATAGTTGGGGAGGTAACAAAACCCTATACTTTTCATTACAAAACCAATAAGCCTGAAAAAAGTGGATTATTTTGTGAAAGAATTTTTGGGCCTATAAAAAGTGGGATTTGTGCTTGTGGAAATTATCGAGTCATCGGGGATAAGAAAGACGATAAACAATTTTGTGAACAATGCGGAGTAGAATTTGTTGATTCTCGAATACGTAGATATAAAATGGGCTATATAAAACTGGCATGCCCCGTAACCCACGTGTGGTATTTGAAACGTCTTCCTAGTTATATCGCGAATCTTTTAGATAAATCTCTGAAAGAATTAGAAGGTCTAGTATACTGCGATTTTTCGTTTGCTAGGCCCGTAGTTAAAAAACCCACTTTCTTACGATTACGAGGTTYATTTGAATATGAAATCCAATCCTGGAAATACAACATCCCGCTTTTTTTTACTACCCAAGGTTTCAATATATTTCGAAATCGAGAAATTTCTAGTGGAGCGGGTGCTATCCGAGAACAATTAGCCGATCTAGATTTGAGAATTCTTATTGATTCTTCGTTGGTAGAATGGAAAGGATTAGCGGAAGAGGGATCCGCGGACAATGAAAATGAATGGGAAGATCGAAAAGTTGGAAGAAGAAAGAATTTTTTAGTTCGGCGCATGGAATTAGCTAAGCATTTTATCCGAACAAATATAGAACCAGAATGGATGGTTTTATGTCTCTTACCTGTTCTTCCTCCCGAATTGAGACCTATTATTCAAATAGACGGGGGTAAACTAATGAGCTCGGATATTAATGAACTCTATAGAAGAGTTATCTATCGGAACAATACCCTTATTGATCTATTAACAACAAGTAGATCTACGCCAGGGGAATTAGTCATGTGTCAGGAGAAATTGGTACAAGAAGCCGTAGATACACTTCTTGATAATGGAATCCGCGGACAACCAATGAGAGATGGTCATAATAAGGTTTACAAATCGTTTTCAGATTTAATTGAGGGCAAAGAGGGACGATTTCGTGAGACTCTACTTGGCAAACGGGTTGATTATTCGGGGCGTTCTGTCATTGTCGTAGGTCCATCACTTTCATTACATCGATGTGGATTGCCCCGCGAAATAGCAATAGAACTTTTCCAGACATTTGTAATTCGTGGTTTAATTCGAAAACAATTTGCTTCGAACATAGGAATTGCTAAGAGTAAAATTCGGCAAAAGGAACCCATTGTATGGGAAATACTTCAAGAAGTTATGCGGGGACATCCCATATTGCTGAATAGAGCGCCCACTTTGCATAGATTAGGCATACAGGCATTCCAACCCATTTTAGTAGAAGAGCGTGCTATTTGTTTACATCCATTAGTTTGTAAGGGATTCAATGCAGACTTTGATGGGGATCAAATGGCTGTTCATGTGCCTTTATCCTTGGAGGCTCAAGCAGAAGCTCGTTTACTTATGTTTTCTCATACGAATCTCTTGTCTCCGGCTATTGGGGATCCCATTTTCGTACCAACTCAAGATATGCTTATTGGGCTTTACATATTAACGAGCGGGAATCGTCGAGGTATTTGCGCAAATAGGTATAATACGCGTAATTGCAAAAATTATAAAAATGAAAGAATTCACGAAAATTACTATAAGTATACGAAAAAAAAAAAACCTTTTTTTTGTAATTCCTATGATGCAATTGGAGCTTATCGACAGAAAAGAATCAATTTCGACAGTCCTTTGTGGCTCCGGTGGCGACTAGATCAACGCGTTATTTCGTCAAGAGAAGCTCCTATCGAAGTTCACTACGAATCTTTAGGTACCTATCATGATATTTATGAGCATTATCTAGTAGTAAGAAGTATAAAAAAACAAATTCGTTGTATATATATTCGAACCACTGTTGGTCATATTTCTTTTTATCGAGAAATCGAAGAAGCTATACAAGGCTTTTGCCGAGCCCATTCATAGGGTATCCAATCATATACATAGATGGGTTGGTATCTAAGCTAAGTCAATTTAGGATATCGGTGTGAATTCCGGTCTTCCCGGTTCAACTATATGATCCTAACTTATAAATTTCTACGCGAATCAAGTTAAAGAAAAGGAAGTTTTACAATCATTGACTCAAATCCATTGTTGAACCGAACTCCACTGAGCGGAATATAGAGGTACTTATGGCAGAACGGGCCAATTTAGTCTTTCACAATAAAGTTATAGGTGGAACTGCCATTAAACGACTTATTAGAAGATTAATAGATCATTTCGGAATGGCATATACATCACACATTCTGGATCAAGTAAAGACTTTGGGGTTTCATCAAGCTACTGCTACATCCATTTCATTAGGGATTGATGATCTTTTAACAATCCCTTCTAAGGGATGGCTGGTCAAAGATGCTGAACAACAAGGTTTGATTTTGGAAAAACATCATCATTATGGTAATGTACATGCGGTAGAAAAGTTACGGCAATCCATTGAAATATGGTATGCTACAAGTGAATATTTGCGACAGGAAATGAATCCTAATTTTAGGAGGACTGATCCTTTTAATCCAGTCCATATAATGTCTTTTTCGGGAGCTAGGGGAAATGCATCTCAAGTACACCAATTAGTAGGTATGAGAGGGTTAATGTCGGATCCACAAGGACAAATGATTGATTTACCCATTCAAAGCAATTTACGTGAAGGATTGTCTTTAACAGAATATATAATTTCTTGTTACGGAGCGCGTAAAGGAGTTGTGGATACTGCGGTACGAACATCGGATGCTGGATATCTTACACGCAGACTTGTTGAAGTCGTTCAACACATTGTTGTACGTCAAACAGATTGCGGTACCATTCGAGGCATTTCTGTGATTACCCGGGATGGAATGATGACGGAAAAAATTTTGATTCAAACATTAATTGGTCGTGTATTAGCAGACGATATATATATAGGTTTACGATGTATTGCCATTAGAAATCAAGATATTGGGATTGGACTTCTCAATCGATTCATAATCTTTCAAACACAACCAATATCTATTCGAACTCCCTTTACTTGTAGCAATACATCTTGGATATGCCGGTTGTGTTATGGCCGGAGCCCCACTCATGGAGACCTGGTGGAATTGGGAGAAGCTGTCGGTATTATTGCGGGTCAATCTATTGGAGAACCAGGTACTCAACTAACATTAAGAACTTTTCATACCGGTGGAGTATTTACAGGGGGTACTGCAGAACATGTGCGAGTCCCTTCTAACGGAAAAATAAAATTCAATGAGGATGGGGTTCATCCTACACGTACACGTCATGGTCATCCCGCTTTTCTATGTTATATAGACTTGTATGTAACTATTGAAAATGATGATATTATATATAACATCGTCACTATTCCACCTAAAAGTTTTCTATTAGTTCAAAATGATCAATATGTAGAATCAGAACAAGTAATTGCTGAGATTCGTGCAAGAACATATACTTTGAATTTTAAAGAAAAAGTTCGAAAACATATTTATTCTGACTCAGAAGGAGAAATGCATTGGAGTACCAACGTATATCACGCTTGCAAATTTACATATAGTAATGTACATATTTTACTAAAAACAAGTCATTTATGGATATTATCAGGAAGGTCTTGTAGGTATGGTGCAGGCTGGTTTTCACTCCGAAAGGATCAAGATCAAATGAACATTGATTCTTTTGCGTCCGGAAAAAAAAAAAAWTCAAACGTTTTAGTACCTAATGATCAAGTAAGACATAAATTCTTTAGTTCTAACCCTTATGGTAAAAAACAAATCTTGATTCCAGATTTATTAGGATTTAATCAAATCATATGTATGGATCATTTTTATTTCCTACATCCTAATATTTCTCCCCATTCTTCGGATTTATTGGCAAAGAGACGAAGAAATAGATTCATCATTCCATTTACATTCCAATCGATCCAAGAAAGAGACAAAGAACTAATGCGCTTTTCCGGTATCTCGATCGAAATACCTATCAATGGTATTTTTCGTAGAAATAGTATTTTTTCTTATTTCGATGATCCTCAACACAAAACGCAGGGTTCAGGAATTCCTAAATATAAGACTATAGGAATTCGAATTCCTTCCGTTTTTAAAAAAGAGGATTTAGATGAATACCGAGGAGAAAAAGAATTTAAGCCAAAATACCAAATAAAAATAGATCGATTTTTTTTCATTCCCGAGGAAGTGCATATTTTACCCGAATCTTCTTACATAATGGTACGGAACAACAGTATCGTTGGAGTAGACACACCAATCACTTTTAATATAAGAAGCCAAGTAAGTGGATTGGTCCGAGTAGAGAAGAAAAAAAAACGGATTGAATTGAAAATATTTTCTGGCGATATCTTTTTTCCTGGAGAGATCGATAAGATATCCCGCCACAGTGGCATCTTGATACCACCAGAGACGGGAAAAAAAAAAAATTCTAAGGAATCAAAAAAAATTAAAAATTTGATCTATGTCCAATGGATCACAACTACCAAGAAAAAGTATTTTGTTTTGGTTCGACCCATAATTCTATATGAAATAGCGGACGGTATCAATTTAGTAAAACCTTTCCCCCAAGATCTGTTCCAGGAAAGGGATAATCTGGAACTGAAAGTTCTCAATTATATTCTTTATGGAAATGGAAAATCAATTCGGGAAATTTCTGACACAAGCATTCAATTAGTTCGGACTTGTTTAGTTTTGAACTGGGATCAAAACAAAAAAAGTTCTTCTATAGAAAAAGCCTTCGCTTCTTTTGTTGAAGTAAGTACGAATGGTTTGATTGGCGATTTTATAAGAATTTACTTAGGAAAATCCCATACTTGGGATATCAGAAAAAGGAATGATCCGTACGGTTCCGGATTGATCCCAGAGAATCAGTCAGATCGGACCAATATCAATACATTTGATTCTATTTATTCCAAGGAAAAAATTCAACAATCACTTAGCCAAAATCACGGAACTATTCGTATGTTGTTGAATAGAAATAATCAAAATAAATTGCGATCGTTGATAATTTTGTCATCAGCGAATTGTTTTAAAATGGTACCTTTCAACGATGTAAAATATCATAATGAAATAAAAAAGGTAATTCAGCAAATTAAAAGAAGTCTTTTAATTCCAATTAAGAATTCCTTAGGCCCTTTAGGAATAACCGTTCAAGTTGCAAATTTGTATTCATTTTATTGTTTAATAACTCATAATCAGATCTCGATAACTCCAAATTTGCAACTTGACAAATTAAAGGAAACTTTTCAAGTATTGAAATATTATTTAATGGACGAAAACGAGAGAATTTATAAGCCCGATCTATACAGTAACATCGTTTTAAATCCATTCCATTTGAATTGGCATTTTCCCCATCATAATTATTGTGGAAAAATGTTTACAATAATTAGTCTTGGACAATTTCTTTGGGAAAATTTATGTATAGCTCAAACGAAAAATGGACCACATCTAAAATCGGGTCAAGTTCTAAGCGTTCAAATTGATTCTGTAGTAATAAGATCGGCTAACCCTTATTTGGCGACTCCGGGAGCAACTGTTCACGGTCATTATGGAGAAATCCTTTATGAAGGAGATATATTAGTTACATTTATATATGAAAAATCGAGATCTGGTGATATAACACAAGGTCTTCCAAAAGTGGAACAAGTATTAGAAGTGCGTTCGATTGATTCAATATCCATGAACCTAGAAAATAAAGTTGACACTTGGAACGAGCGTATAACAAGAATTCTCGGTATTCCCTGGGGATTCTTTATTAGTGCTAAGCTAACGATAGTGCAAAGTAGTATTTCTTTGGTTAATAAAATCCAAAAGGTTTATCGATCCCAGGGCGTGCACATCCATAATAGACATATAGAAATTATTGTGCGTCAAATAACATCAAAAGTCTTGGTTTCAGAAGATGGAATGTCTAATGTTTTTTTACCCGGTGAACTTATTGGCTTGTTGCGAGCTGAACGAACAGGGCGTGCCTTGGAAGAAGCGATTTGTTACCGAGCTATATTATTGGGAATAACGAAAACATCTCTGAATACTCAAAGTTTCATATCGGAAGCGAGTTTTCAAGAAACTGCTAGAGTTTTAGCAAAAGCCGCTCTCCGGGGTCGTATCGATTGGTTGAAAGGTTTGAAAGAAAACGTTGTTTTAGGGGGAATAATACCCGTTGGTACCGGATTCAAAAGAGTAAAGCGCCATTCAAGGCAACATAACAAGATTACCTTGCAAACAAAAAAAAATAATATATTCGAGGGGGAAATGAGAGATATTTTGTTCCACCACAGAGAAGTTTTTGATTTTTTTCATTTCAAAGAATTTATGTGATACATCAGAGTAATCATTTTTAAGAGTGGATTCATCCCTTTAAACGCAGGCATTTGATAATAATAAATAAAAAAAAAGAAATGGCCTGATCATGTAATGTATCAACAGCCAATCCTCGGTAGACAAGAAGGTTCCATCGGAACACTTATTTATTTCTATTTCAAGATACCCGGTGTCTTTTTTTTTTTCAATTTTTTTTTTTGAAAAAAAAAATTGTGGAGCTAAATGACAAAAAGATATTGGAACATAACTTTGGAAGAGATGATGGAAGCGGGAGTTCATTTTGGCCATGGTACTAGGAAATGGAATCCTAGAATGGCACCTTATATATCTGCAAAACGTAAGGGGATTCATATTATAAATCTTACTAGAACTGCTCGTTTTTTATCAGAAGCTTGTGATTTAGTTTTTGATGCAGCAAGTAGGGGAAAACAACTGTTAATTGTGGGTACCAAAAATAAAGCAGCTGATTTAGTAGAGCGGGCTGCAATAAGAGCTCGGTGTCATTATGTGAGTAAAAAATGGCTCGGCGGTATGTTAACAAATTGGTATACTACCGAAACGAGACTTCATAAGTTAAGAGACTTGAGAACGGAACAAAAGACGGGGCGACTCAACTGTCTTCCAAAAAGAGATGCCGCTATGTTGAAGAGACAATTATCCCACTTGGAAACATATCTGGGCGGCATTAAATATATGACGGGGTTGCCTGATATTGTAATAATCGTTGATCAGCAGGCAGAATATACAGCTCTTCAAGAATGTATCACTTTGGGAATTCCAACGATTTCTTTAATCGATACAAATTGTGACCCGGATCTCGCAGATATTTCGATTCCAGCTAACGATGATGCTATAGCTTCAATCCGATTAATTCTTAACAAATTAGTATTTGCAATTTGTGAGGGTCGTTCTAGCTATAGACGAAATTCTTGATTAATAATAAGGTAAATCAAATATGAGGTTGGGGAAATTCGTAGATTTATGGAAATGGAATTGGTTACTCGACTATACTAGTACTAAATTACTAAATCGTGGAAAAGAGATAAAAATAACCGAAAATATTATGCGATTAGTCGGTATTCAAATAAAAATAAAATATAAAATTTAAGTAAACAAGTCAAAAAGGAGATGGTTGAATAAAAATAATTCCTTTTCAAGTTTTCTATTTATTTTAGAGGTTAAGGCAATATGAATGTTCTATTATGTTCCATCAACACATTAAAAAGATTATATGATATATCTGCTGTGGAAGTAGGTCAACATTTCTATTGGCAAATAGGCGATTTCCAAGTACATGCCCAAGTCCTTATTACTTCTTGGGTTGTGATTGCTATCTTATTAGTTTCAGCCATTCTCGTTGTTCGAAATCCGCAAACCATTCCCACTTTCGGTCAGAATTTCTTTGAATATGTCCTTGAATTCATTCGAGACGTGAGCAAAACCCAGATTGGAGAAGAATATGGTCCATGGGTTCCCTTTATTGGAACCCTGTTTCTATTTATTTTTGTTTCGAATTGGTCAGGGGCTCTTTTGCCCTGGAAAATCATACAGTTACCTCATGGGGAGTTAGCTGCACCCACAAATGATATAAATACTACCGTGGCATTAGCTTTACTTACGTCAGCGGCCTATTTCTATGCGGGTCTTTCAAAAAAAGGATTAGCTTATTTTGGTAAATACATCCAACCAACTCCAATCCTTTTACCGATTAACATCTTAGAAGATTTCACAAAACCCTTATCGCTTAGTTTTCGACTTTTTGGAAATATATTAGCTGATGAATTAGTAGTTGTTGTTCTTGTTTCTTTAGTACCTTTAGTAGTTCCTATACCGGTCATGTTCCTTGGATTATTTACAAGCGGTATTCAAGCTCTCATTTTTGCTACTTTAGCTGCGGCTTATATAGGTGAATCCATGGAAGGCCATCATTGACCTGTTTTCGAAATAATCCATTTTAAGTTTAGCCCGCTGAAATGTATTGTATTCCAGTTCATGATAATCTAATTAGGGAACACATAACTATATGAAATATAAAGAATAGAAATAATTTTACAAAATAATTTTATAATAAAAAACTAAAGATGTAGCAATAAGGTATATAAATACAATAAGTATACGATTCAGTATAAGTGTAATAGTAAAATATCAACGGTTACCGGGGAATTGTAAAAAAAAAAAAAAAAATAGGAAAACGATCTATCTAAATAAAAGATCTTTTTCCTATTTTTCCTAAAAATACTCTTTGTTTGACCAATTTCTATTTCCTTCGAATGAATCTTTTTTTGTTCATTCAATTATAACACGTTAAATATTTTTATTAGATTTGGATATAGTCAATATATTAGATATTAGTAGCTATAATTTTGTATGATATCCACATTTACGACGTATGATTAAAAAAAGATGTTTTATAGAACTAGAACCGATTCCCGTTTCATTCACAACGATTGACAAAAAAAAACGAGATAAAAAAAAAGAATAGGAGTGAAGGGGTTCGGATTGGGTGTATAAAAAATCTAATCGCTATAAGACAACTCTTTCTGTTTTAAAGGTTTAAAAAAACAAAGGATGATTTTACCCTCGAATCCAATATTGAACTCAAGATACGAATAATTTGTTTACGGTATGGAAGAAAGACATGTATATGTGATATTAGATATTAACTAGTTAGATATATATATGAACTAACTATATATCTCAATTTGTCCTGCCCCGCTACTACTGTAAATTGAGATAGGTATTCAAAAAACGAAGTCCTTCCCTTTCATCTGTAATTGTGAATTGAATATTGAATGACTAAATAAATTTAATCAAGAAAAAGAACGAAGAATTCAAAGAATGAGTTAAGGCAAGATAAGAAAAAAAGTTGTATCGATTCACAAAAACTACGTGGATAGAAAAGAACAAATAAATATTGAAGCTGTTTGGGTAGTTCAATAAATAGTATTATATCAATTCGGAATTTGAAATTACTTTAACTGGATAAACCTTCGTAATTGAATAATAAAGTCCTAATTTGGTTGTTGATTGTATCATTAACTATTTCTTTATTTTATTTGGGGTGCGAGGAACTTATTATGAATCCACTGATTTCTGCCGCTTCCGTTATTGCTGCTGGGTTGGCCGTTGGGCTTGCTTCCATTGGACCGGGGGTTGGTCAAGGCACTGCTGCAGGACAAGCTGTAGAGGGGATTGCGCGACAACCCGAGGCAGAGGGAAAAATCCGGGGTACTTTATTGCTTAGTCTGGCTTTTATGGAAGCTTTAACAATTTATGGGCTAGTTGTAGCATTAGCACTTTTATTTGCGAATCCTTTTGTTTAATCCTAACAAAATCTAAATCTCGGAATCGTAGCAAGATAATTAGCCTATCCATAAGAGGATATGAGATCATATGAACAATATAACCGATTCTTTCGTTTGCTTGGGTTTGGGTTACTGGCCATCCGCCGGAAGTTTCGGGTTAAATACCGATATTTTAGCAACAAATCTAATAAATCTAAGTGTAGTGCTCGGTGTATTGGTTTTTTTTGGAAAGGGAGTGTGTGCGAGTTGTTTATTTCAAGAATAGGTTGGATACAATCAACTGTACTTTTTTCGTTGTAACTGGGAAAAAAGGGTGCATGAGCCCGCGAATTACTTCTGAATTAATTAAGAAATAATATTTAAGAACCATAGCATTTCGTGATTCATTGGTAAATCCACTTTGATTCTCTATCAACCAATAATTTTGGACCATATTACCATGGTTAAAGCTAAGTAGTTTGAAGTCTCGGCGCAGTGTAGTACTCTTTCTCCCACTATGTTAATATAGAAATGAAACGGTTTCAAAAAACAAATTGTTGGAATTTTCTCGATATAGAACACTCATGTCGATAAAATGGCTTGAATCCTCTTTACGGTAAAAAATTGGAAAAATGGGTGTAGTTTATTTAATTTCACCCCCCTTTTTATTATACAATGCGGAATCGATGACCTATCTTATGTATCAATTAATAAGAATTCTTTGGATTTGAAGAAAAAAAACAACTTTGCTGACAATTGACAATTATTTATTTGGTCAGAAGAGTCCTCAAAATATTCTGGTCTTCTATTAGTAATCAATTTCAATATTTTTGGAATGGAATAGAGAGGATAGGCTCATTACATAAAAAAGATAGGGAATTTTCCCATTTAGTAATTGAGTGTGAGAGCCAAATGAATCAAAAGATTCATGTTTGGTTCGGGAAGAGATCATAGACATTTTGAAATTAAATGAATGGAAAGATAATCTACTTTCATTAAGTAATTTATTAGATAATCGAAAACAGAGAATCTTGAAGACTATTCGAAATTCAGAAGAACTGCGGGAAGGGGCTATTGAACAGCTGGAAAAAGCCCGGGCCCGCTTAAGGAAAGTGGAAACGGAAGCAGATCGTTTTCGAGCGAATGGCTATTCTGAGATAGAACGAGAAAAATTAAATTTAATCAATTCAATTTATACAACTTTGGAACAATTCGAAAATTATAAAAACGAAACCATTCGTTTTGAACAACAAAGGGCGATTAATCAAGTTCAACTGCGGGTTTTCCAACACGCCTTAGAGGGAGCTCTAGGAACTTTGAATAGTTGCTTGAACAACGAGTTGCATTTACGTACCATCAGTGCCAATATTGGCATGTTTGGGGGAATGAAAGAAATAAAAGATTAGTCCTTCTTCTACTATAGGCATTATTTTTTTTTTCTTATAAAAAGAATTAAATTGATAAATACTCATGGTAAGCATTCGTGCAGATGAAATTAGTAAAATTATCCGTGAACGTATTGAGCAATATAATACCGAAGCAAAGATTGTAAATACTGGTACCGTACTTCAAGTAGGCGATGGCATTGCTCGTATTTATGGTCTTGATGAAGTAATGGCGGGTGAATTAGTGGAATTTGAAGAGGGTACTATAGGCATTGCTTTGAATTTGGAATCAAGTAATGTTGGTGTTGTATTAATGGGTGATGGTTTGATGATACAAGAGGGAAGTTCGGTAAAAGCAACAGGAAGAATTGCTCAGATACCAGTAAGTGAGGCTTATTTGGGTCGTGTTATAAATGCTCTGGCTAAACCTATTGATGGTCGAGGAGAAATTTCAGCTTTGGAATCTCGGTTAATTGAATCTCCTGCTCCTGGTATTATTTCGAGACGTTCCGTATATGAGCCTCTTCAAACAGGACTTATTGCTATTGATTCAATGATCCCTATAGGGCGCGGTCAACGAGAATTAATTATTGGGGACAGACAAACGGGTAAAACCGCAGTAGCCACAGATACCATTCTCAATCAACAAGGACAAAATGTAATATGTGTTTATGTCGCTATCGGTCAAAAAGCATCTTCTGTGGCTCAAGTGGTGACTGCTTTACAAGAAAGGGGAGCAATGGAATATACTATTGTAGTAGCTGAAACGGCGGATTCGCCAGCTACATTACAATACCTCGCTCCTTATACAGGAGCAGCTTTGGCTGAATATTTTATGTACCGCGAACGCCACACTTTAATCATTTATGACGATCTCTCCAAACAAGCACAGGCTTATCGCCAAATGTCTCTTCTATTACGAAGACCGCCGGGTCGCGAAGCTTATCCGGGAGATGTTTTTTATTTGCACTCACGTCTTTTGGAAAGAGCCGCTAAATTAAGTTCTCAGTTAGGTGAAGGAAGTATGACTGCTTTACCAATAGTTGAGACCCAATCGGGAGATGTTTCCGCTTATATTCCTACTAATGTAATTTCCATTACAGATGGCCAAATATTCTTATCCGCAGATCTATTCAATGCTGGAATCAGACCTGCAATTAATGTGGGTATTTCTGTTTCCAGAGTTGGATCGGCAGCTCAAATTAAAGCCATGAAACAAGTAGCTGGTAAATTAAAATTAGAATTGGCACAATTTGCAGAATTAGAAGCTTTTGCACAATTCGCTTCTGATCTCGATAAAGCTACTCAAAATCAATTGGCGAGAGGTCAACGATTGCGCGAATTACTTAAACAATCCCAATCGGCTCCTCTCACTGTGGAAGAACAGATAATAACTATTTATACCGGAACGAATGGTTATCTTGATTCATTAGAAATTGGACAGGTAAGGAAATTTCTAGTTGAGTTACGTGCTTACTTAAAAACGAATAAACCTCAAGTCCAACAAATCATATCTTCTACCAAGACATTCACTGGAGAAGCAGAAGCCCTTTTGAAGGAGGCTCTTCAGGAACAGATCGAACTATTTTTACTTCAGGAACAAGTCGAAAAAAATTGATTAAGAATTTAATAACTTTATAAATTCACTTTCTAATCTTAATAATTATTGTCTTTGAATATTTTTTTCTTTTTATCTAATTAATATTAATAATATTACTAATAATTTACCATTATTCAATTCGAATAGAAATAAAAAATATATATAATAAATTCAGGATTTTTGAAGATTCTATAAAAAATTCAAAAAGAGAAGGGGCAAGACATAATAAATTGGGTATATAAGATGATATTATAAGATATATAGAAGATAAGTTATTATTTAAAAAGTCTAAACAGCTCTTGTTCAATTCTCAAATCATTCAAAATCGTTTTCGAAAGAGACAAATTCAATTAAATATATATGAAAATAATTTGCGTCCAATAGGATTTGAACCTATACTAAAGGTTTAGAAGACCTCTGTCCTATCCATTAGACAATGGACGCTTTTTTTTCTTTAACTTTTAACTAAATTTTTTAAAAGTTAAAGAAAAAAAGAATTCTATAGATATAGAATAATACTAATCCATATTATATATTCTAAATATTAAATAATATTTATTCAAAATTCAAAATAGAATAAATAATCGAATTCAAATTGAATTGAATATTAATAACTAAAAATAACTTAATAAATTCAAAAAAAGAATTAACCAATTGACGAAAAAATACATATATATTCTATAATAGAAAAAAAGGATAGATTCAAATAGAATAAAGATAGAGATAGGATATAAGCGGGTAGCGGGAATCGAACCCGCATCGTTAGCTTGGAAGGCTAGGGGTTATAGTCGACGTTGATTCAAAATTTTTAACGCCTCTAATTCAAAACCGAACGTGAAACTTTTGTTTCATTCGGCTCCTTTACGGAATAAATTAAGAGATGGAAGACATCAACAAAAAAAATGGACCCATACCATCTATGTCAGCCTTTCTGTATGAATACATTTAAAACACCTTGCTTTTTAGATGATCCCTATAGAAGAGGAGTATTCTAACAATCTTTTGTTTTTTCTAGTTACTTCGTTCTCTATTTCTATTTAAGAGAATCTTTAGGAAAAGAATAAAATTTCCATCGAGCTAAAAAAATGTTGATGTCTCTAGTAAACTAAAGTAATCGTTTAATAGCTATTTTGCTTCAATCTCTCCTATCCAAAACAAATAAAAAAATGGAAGATTTAGTTACGATTAGAAATCAACTTTCTATATCTTTCTCCATGGATCCTTTACTCATACTCAAAAAATTGGGATTATTGATCCAATTCCAAAAAGTTATGTTTCATAATTTGTAAATTAAATTTGTCAATTTAGAATTGATTTTTTTGGATACAAATTACGATAATGTATATTAAATATTCCTCCGAATCATTTGTTGAGAGGAATAAAGGAGTAAACTAAACTCCTTTAAGCAAGAAATAAAGTTTTTGCTCGGGATCCCTTAACTATTACGGGATCTATAGAACGAATCGCACTTTTACCACTAAACTATACCCGCTACAATGCAATTATTGCATATAAATGCACCTTTTGTCGAACAAGGGAATCAGTCATAATGAAGAACTAGGCTCATAAGCGTAATTAATTAAAAATAAGATAAAATAATTAGTAATAAAAATGAATTAAGAATACTATAAATAGGAGGAAATAATTAGAATGTTGACATGTTTTGTAAGGGGACCTCCAAATGAAATTAAGAAAAGAGAGCTAATTTCATTTTTTTGTTTTTGCAGAAGCTGAAGATGTTTTGTTTTGACAGATACATCTACATCTCGACAAAACTACTTAATCCATAACAAAAAATTGATTGTGTAAGAATCCACAGTTTCTTTTTTTAGATACTTTACTAGAAAAACGAAGGAGTAATAAAAAAAATGACATTTTGATCTTAGGAATTTAAAAGTCTTTTTTTATTTATGTTTGATCATGTTTAAATAACAAGTATTTTTTTTTTTTTCAAATGAAATACATTCAACTAAATCTTTGTTTTCAAAGATTCGTGGTAACAAAAAGAGCCCAGCTAAGTATTGGCATGGACAGGCTCTGGTTGTATAAAAAGAAACTAAAAAAATGGAATAAATTATATTATTATTTTATTTTATATTTTTTATTTATATTTGTTTTTCCATTCTTTATTATATAATAAAGAATGGAAAAACAAATATAAAT
>"LAGI02_23|Glyma15g12130.1|Lotus_japonicus_chloroplast_DNA,_complete_genome|length:12046"
CCCAAATACACACGGTGGGTACAAATACAAAACTGATACTAACATTAATCAGCTTATCCATTCGAACAATGAAATCTCTTTCACTGCTTCCATTTCTATTTTCTCTTTCTCTACTCTCCGTCGCAGCCGCCACCACGGCCTATCCTTCCATCCCAGGCACCGATACCGGCGAATGTTCCCTCGCCGGCGTCGAAACTAACGACCTCCCTCCACCTCCGCGGCGAGAAGTATACGATAATGGACGAATCTTCGACATCAGCCACAAATACGTGCCTGAAATGCCAGTATTCGGTTCATCGGAGGGGCTTGGGAACTTCCTGTGGCTTCCGAAGAGTATGAAAAATGGTTCTCTCGCTAATAACTCTGCTTTCAAGCTTGATGTTCACACTGGTACTCACGTTGACGCTCCAGGACACTTTTATGATAATTATTACGATGCTGGATTCGATGTTGATACTCTCGATTTGGAACTTCTCAATGGTCTTGCACTATTGGTTGATGTTCCACGGGATAGTAACATTACTGCTGAAGTTATGAAGTCATTGCATATCCCCAAAGGTGTAAGGCGTGTGCTATTCAGAACATTAAATACCGACAGGCGGCTTATGTTTAAGAAAGAATTTGACTCAAGCTATGTGGGATTCAAGGAGGATGGAGCAAAATGGCTAGTGGAGAACACTGACATCAAACTTGTAGGAGTTGATTACTTATCTGTTGCTTCTTATGATCACTCGGTTGAATCTCATCTTGTTTTTCTGAAGAGCAGGGAAATCATTCTTGTGGAGGGCCTAAAGCTTGATGATGTCCCGGCAGGAATATATTCACTCCGGTGCTTGCATCTTAGGTTGGTTGGTTCTGAGGCATCACCAATTCGATGCATTCTGATCAGATAATCTGGTTCATGAATGTGCCATCTGCTCTATATTGTTGCTGTGCATTGTCCTTATTCTTATTAAGTCAAATGCTGATGCAGAATGGTGTAACTGCTGCATGGCACAAATGTAGCTAGTGGTGCCTGTCTATTACTGACAGTGATATGTGCAATACTCTTCTTTTACGTGCTTAGGTTGGAAAATATCAATGGTATAGATATCTGCAGAAATCAATTATTGTGATTAAACTTCATTTGTGGGTCCACAACCACCTGCTTTAATAAAATACTGTTGAATAATTATCTAGACAACTAACACCGAAGACACATTTCTCAACAAGGTGGGTTGCAGAATTTATAGCTGGACAATTAAAGAATAGAGTTTCGTTTCGTAAAGCAATGAAAAAAGCTATTGAATTAACAGAACAGGCAGGTACAAAAGGAGTTCAAGTACAAATTGCAGGACGTATCGACGGAAAAGAAATTGCACGCGTCGAGTGGATCAGAGAGGGTAGGGTTCCTCTACAAACCATTCGAGCTAAAATTGATTATTGTTCCTATCCAGTTCGAACTATTTATGGGATATTAGGGATCAAAGTTTGGATATTTGTAAATTAATTTTATTTATCTTTAAGATTTCATGTTTCGATAAAACAGAAAAAATTCTAATTTATAATTTTTTATTAAAAAAAATCCGAAATTTTTATAAGATTGAATAAATTCGATTAATCATTTTATTTTGATATTGATAAAATTGCTATGCTTAGTGTGCGACTCGTTGATTTTTTTAGGATGGTTAGAATTCAAGAAAAAAGAAACACCGACTCGTAGTATGAATTAATTAATAACGAAATAACAACCAACTCATCGCTTTGTATTATCTGGATCTAACGAACTAGTCAAAATAAATAAAAAAAAAGATAGAATATATTGGAAATAGAATTATAACAATTGAAATATTGCATTGCATAAAAAAAGGAAAAAAAGCGAATCTTATTATGAGTTTTAAAGCAATAAGAATATACAGATAAATGAAGGGTTGAAAGAAAGAGAGAAAAAGAATATCAATGATATAGAATTCTAATATGTCAAGGTCGACGGGTCATCTCATAACTCTCATAAAAAGTAGTGTAATAGCGCATGAACATTAATTAATCCATATATCCATATTATAGATGAATATATTGCTAGAACAAAAAAATCAATCAAGAGCCAAGAATCAATAAAAACTGAGAAGATTGATTCAAGAAAAAAGAGAATCTCATTTTTAATCTTATTACCTCTTATGGAGGCTCCGTTGTAGAATTCAGACCTAACCATTAAGGTAGAAGCGATGGGAACGACGAAACCTATGAATACCTAAGATTTTATTAAAAACAAATCTTAATGATTCATTGGGTAGGATGGCGAAACGAACCAAGAACCAATCCGTTTTTTTTTTTTGAAGAGTCATGACCGATAACCCGATATTTCATCTTAAATTGATAATGAAAGAGTCAATTTTCGCCCGCGAAAATTTTTACTTTTTTATTATCCTATTTATAATAATCTTTATAAATGAAATAAAAAAAGATTCGTTAGAATCTTATAACATAACAACATTATTTCGATCTAGTTATATATATATAGATAGCAGCAATTGTCTAATTGTAGTCTATAAGAATACATGTTTAGTTATATATCAAAACAAGATATACAAATTGTCAATAGACCAATGGGTTCTATAAAATCTCAAAAAATTCCGCGATTCTATCATATTCTTCATTAAAGATATGTATGTATTTTCTATTATTTTATCAGTTAAATCTATTTATTTTTGAACCATTTTATTCGTGAGGAGCCGTATGAGGTGAAAATCTCATGTACAGTTCTGTAATAGCGATGGAATTGAAAAACAACCAACCATCAACTATAACCCCCAAAGAACCAGATTCCGTAAACAACATAGAGGAAGGATGAAAGGAATATCCTATCGAGGTAATCATATTTGCTTTGGACGATATGCTCTTCAGGCACTTGAACCCGCGTGGATCACATCTAGACAAATAGAAGCGGGTCGGCGAGCAATGTCACGAAATGTCCGCCGGGGTGGACAAATATGGGTTCGCATATTTCCAGACAAACCGATTACAGTAAGACCTACCGAAACGCGTATGGGTTCGGGAAAAGGATCTCCCGAATATTGGGTAGCTGTCGTTAAACCTGGTAGAATACTTTATGAAATGGGCGGAGTCGCAGAAAATATAGCCAGAAAGGCTATTTCAATAGCAGCATCCAAAATGCCTATACGAACTCAATTCATTATTTCGGGATAAAAAAAAACCAAAGGAAAGAGGTCTTTGGGATGAAAAAAAATGTCAATTGTAGGTTTTTTTTTTTTTAACACAGAATATTTTTTTTTACTTCAACCCTTGAATTGAAAAAAAAAAAAAAGAGATAAAAAAACGATATGATTCAACCTCAAACCCATTTAAATGTAGCCGATAACAGCGGAGCCCGCGAATTGATGTGTATTCGAATCATAGGAGCTAGTAATCGGAGATATGCTTATATTGGTGACATTGTTGTTGCTGTAATAAAGGAAGCTGTACCAAATACGCCTTTAGAAAGATCAGAAGTGATCAGAGCTGTAATTGTACGTACTTGTAAAGAACTCAAACGCAGCAACGGTATCATAATACACTATAATGATAATGCTGCGGTCATCATCGATCAAGAAGGAAATCCAAAAGGAACCCGAATTTTTGGCGCAATCGCCAGGGAATTGAGACAGTTAAATTTCACTAAAATTGTTTCATTAGCACCGGAGGTATTATAAGACGAGACTCTGGCATAGCTATATTATTTGTGAATAAAATAGATTCATTAATAAATTATATCTCGACACATATACCTTTTGTAGTAATTTTTATATTATTCTCTCTCTCTCGATATATATATATATTTCATAAAGATTTGATCACCTCAATAAAATAAATAAAAAAAGATATCAATATTTTAGAATAAACAATAGAAAAAGGAGCACGTTGATTATATTAAAAATCAGGGATAAGAATCATTTTCGTTTATCATGGGTAAGGACATCATCGCTGACATAATAACCTCTATACGAAATGCTGACATGAATAGAAAAGTAATGGTTCAAATACCATTTACTAACATTAACGAAAACATTGTTAAAATACTGTTACGAGAGGGTTTTATTCAAAATGTGAGAAAACATCGGGAAAACGACAAATATTTTTTAGTTTTAACTCTACGATATAGAAGAAATAGGAAAGGATCGTATAAACCTGTTTTAATTTTAAAACGGATCAGTACACCCGGTCTACGAATCTATTCTAATTATCAACGAATTCCTAGAATTTTAGGAGGAATGGGAATTGTAATTCTTTCTACTTCTAGAGGTATAATAACAGATCGAGAGGCTCGATTAGAAAGAATAGGCGGAGAAGTTTTATGTTATATATGGTAATTTTTCTGATATCCGAATTATATGAGATGATAAACTTCTATCCATTTTTGTCAAAAAAGAGAAAAAACATAGGTTTCAAATAGTACTCTTCATACAATAATGAATGCGTGACGGAAGTTTAACTGGAATAAGAATAAAAAATAAAATGGATTCATGAAGTTTTAATTATGGAATAACTTCCCAAGGGTATGTTCCTGATTCCCCTTTATATTATAGAATCATATTTTGTTAGATTCTAGTCTATGTTTCCGAAAGGATTCGACTCGACGTACTCATATTTTATATGTATATGATCCCGAAAGTAAAAATGGCAGTATAAATCATTTAATTAGACTTTTTTTTCAACTTAAATATTTTTTTGGGGGGTACGCTTAGAAGTTAAAAATTTAAAGAAACCTTATTTTCTTCCAATAAAGAGATTAGGAATTAATTTAAGGAATGACAAATATGAAAATAAGGGCCTCTGCTCGTAAAATTTGTGAAAAATGTAGATTGATCCGTAGGCGGGGTCGAATTATAGTAATTTGTTCCAATCCAAGACATAAACAAAGACAAGGATAATATTTCCACAAAGGAGGACTTTCCATTCTAAAGTAAAGGACTGAATGCACAAATAAAATAAATTTATATTAAATAATATAGATAATATATATARGTNKKTAKANAATANYCTANRSKMKYAAAAAGAAATAAAAAAAAATAATTGATATTTCAAATTCTATTAATATAGAATTAATAAAAAGAGTACAATTAATATAGAAAAGTTAGAAAATAGTAACGAATCTTGTTTTGATATAAAATGGATATATCCATAGATCTTGGACTTCAATTGCTAAATAAAAAATTTAATAAAGTATGGCAAAACCTACACCCAAAATGGGTTCGCGTAAAAATGGACGTATTGGTTCGCGTAAGCATGCTCGTAAAATACCAAAGGGAGTTATTCATGTTCAAGCTAGTTTCAACAATACCATTGTGACTGTTACTGATGTAGGGGGGCGGGTAATTTCTTGGTCCTCCGCCGGTACTTGTGGATTCAAGGGTACACGAAGAGGCACACCTTTTGCCGCTCAAACCGCAGCAGCAAATGCTATTCTAACAGTAGCGGATCAAGGCATGCAACGGGCGGAAGTCATGATAAAAGGTCCCGGTCTCGGAAGAGATGCGGCATTAAGAGCTATTCGTAGAAGTGGTATACTATTAAAATTTATACGGGATGTAACCCCTATGCCACATAATGGATGTAGGTCTCCGAAAAAACGACGTGTGTAAAACGAAAAATAAACATGGAAGCGATTTCAAGAGAAATAAACCATTAAAGGATTTAATAATATATATAATATATTACTATGGTTCGAGAGAAAGTAAGAGTATCTACTCGGACACTCCGTTGGAAGTGTGTTGAATCAAGAGTAGACAGTAAGCGTCTTTATTATGGGCGCTTTAGTCTGTCTCCACTTATGAAAGGTCAAGCCGATACAATAGGCATTGCAATGCGAAGAGTTTTACTCGGAGAAATCGAGGGAACATGTATTACACGTGCAAAATTTGAGAAAATACCACATGAATATTCGACGCTAGTAGGTATTCAAGAATCAGTCCACGAAATTTTAATGAATTTGAAAGAAATTGTATTGAGAAGTAATCTGTATGGAACTCGGGACGCGTCTATTTTTGTCAAAGGTCCTGGATATGTAACTGCTCAAGACATCCTTTTACCACCTTCTGTGGAAATCGTTGATAATACACAACATATAGCTAATCTAACAGAACCCATTAATTTTTATATTGGATTACAAATCGCGAGAAATCGCGGATATCGTATAAAAACACTAACTAAATTTCAAGACAGAAGTTATCCTATAGATGCTGTATTCATGTCTGTTCGAAATGTAAATCATAGTATTCATTCTTACGTGAATGGTAATGAAAAACAAGAAATACTTTTTCTCGAAATATGGACAAATGGAAGTTTAACTCCTAAAGAAGCGCTTTTTGAAGCCTCCCGGAATTTGATTGATTTATTTATTCCTTTTTTGCATGCGGAAGAAGAAAACTTAAATTTCGAAAACAATCAACACAAAGTTAATTTACCCCCTTTTACTTTTGATGATCTATTTGAGAAACGAAGGAAAAATAAAAAAGAAATAGCATTGAAATCCATTTTTATTGACCAATTCGAATTGTCTCCCAGGATCTATAATTGTCTCAAAAGGTCCAATATACATACATTATTTGACCTTTTAAATAACAGTCAAGAAGACCTTATGAAAATGGAACATTTTCGCGTAGAAGATGTAAAAGATATATTGGACATTTTAGAAATCGAAAAGCATTTTACATAAATTTTGAATCCGTTGTATTTTATTTTTTCATCTTTATTTTTATGAAAATAAAGATGAAAAACTGGGTTTAAATCGTTAGCACAAATCCATATACTCGGAATAGTTCAGGACCGGATGTATCTAGGGAGAATTCACTTTGAGACAATTCTCCCTAGATACACAATCTACATCACAATGACATGGCATGATATTTTTTTTTTATTTCATAATTGAATCAATTTAAAAAAGACCTAAAGTTAGGGATTTCTCAATAGGTAATGTTGCTCCAATACCCAACCACAAGGCCACTGCGGTACCAATCAAAAAGACGGTTGTGGCTACTGGACGGCGAAACGGGTTTTGAAATTTATTAACATTCTCCAAAAAGGGTACTGTTAATAATCCCGCAGGTACCAAAACCATTAAAAGAACGCCCAATAACTTATTTGGCACTGTACGAAGTATTTGAAATACGGGAAAGAAATACCATTCAGGCAATATTTCCAAGGGAGTTGCAAATGGATCCGCGGGTTCCCCAATCATTGATGGTTCTAGAACGGCTAAACCTACGTTACAGGCAATAGTACCTAGAATTACTACTGGAAAAATATATAAAAGATCGTTGGGCCATGCGGGTTCTCCATAATAATTATGACCCATTCCTTTAGCCAATTTAGCTCTTAATACAGGATCACTCAAGTCAGGTTTTTTTGTTATTGGGATAGGTGAAGTCTTATAGATCCATCCTCCGAAAGAACCGAACATGATAATTTTTCATCATACGGCTCAAGCACGAATCAAACGAACTGAATGTATCCATAGAACAAAATTCTATGGTATCCACATATGGATTCTGTGTAAGAAAAGGACCCGATTCTCTTTTACGGAGTTACAGTTCTATCCATGGCAAAAAATTTAGTTCTTATAATTCAATTTTTATTAAGTAAATGCTAAATACCCAAGTATGCTAAAAAAAAGTTGATAGTGCTTTCTGGGTTATCTCAGACCTTGTTACGATTGTTATCCCCCCCCAAAAAAATCTCGGGACTTTTTACATATTTTACATACAAAGGCTTTACTTGTTACTAATATAATCTTACCCCTGTTCTTCTTTAGATCTACTTGTTTCACTCCGATAGTAGCATAAATCGAGTCAATGCATAGAAAACAAAAGAACTTACCTACCACTAAACGAAGTAAAAGAAATAAGACAAAAAAAGAACAATAACACAACACTTACAAGACAGGAGCAAACGGAGCCACGGGTCACCCAATAAATGATGGGTCGAGAACGACCAAACAAAAGATACACGCAAAAGGAACCAGAATAACCACTGGAAAAAGGGGGCTATAGAAAAGAGCGTGGAACAAAGACACATCTAAATAAAAATTAAAACCCAGCACATAAACCAATATAGATATAAATACACGATCAAACAAATAAGAGTTCAAGTCACACACTCCCATAATCCATTGTTTCTTCGGAGAATTCCCTTCAACTTAACAAAATTAGATTATTTTTTTTCTATTTGATTTTACATACATGAATAGTTGAAGGGAAATATCCAAATATATGTCTTATTTAAAAGAATAAGACATATTTGTAGCAGTGAAATACTATTGTTCCTCCCCCAAATGAAAAATGCTCGATTACAAATATCTACGATCCAGACTATACTCTCTATAAAGGACCGGAAATGCCTTGCTTACGTATCATTAGAAAGTGCATTAACATAAATACGGCAGTAAGAAGAGGTAATACAAAAGTATGTAAACTATAAAAACGAGTCAAGGTAGATTGTCCCACACTAGCACTTCCGCGTAATAACTCCACTACAGACGATCCTATTACAGGAATAGCTTCTGGTACACCCGTTACAATTTTTACTGCCCAATACCCAATTTGGTCCCAAGGTAAGGAATAACCAGTTACACCAAAAGATGCGGTCAATACAGCCAAAACAACACCCGTAACCCAAGTCAATTCGCGAGGTTTTTTAAAACCTCCAGTGAGATACACCCGAAATACGTGCAGGATCATCATTAAGACCATCATACTTGCCGACCATCGATGAACTGATCGGATTAACCAACCAAAGTTAGCCTCAGTCATTATATATTGAACAGAAGCAAAAGCCTCAGTAACGGTCGGACGATAATAAAAAGTCATAGCAAATCCTGTTGCTACTTGGACTAAAAAACAAGTAAGTGTAATTCCTCCTAAACAATAAAATATATTGACATGAGGAGGAACGTATTTACTAGTTATATCGTCGGCAATCGCTTGAATCTCAAGACGTTCTTCGAACCAATCATAAACTTTACTCATATTCCGGAAATACAGAAACAAAGAAATTCCACGGTCGAACTACCAAATAAAAATGGAATGGCCTAAAAATCAAAGACCTAAATAATGCTTAACTTTGATTTGTATTGAAAATCTAGGTAGTCGGTTTTTGTGAATCTAATTCATCGAAATTCCGTCCAATAAAATGGACGAATTATAAATCTCCAAAATAATGGATAGAAATATCGCAAAAAGAGCCATTGCAACACCCATCAAAGGAGTAGTTCCCCACCCCGGAGCTACTTTACCATATTCTGAATTCAATGGTTTCAATAAATCCCCTACAGCAGTTCGTCTTGGACCAGATCTAGAACTACCCTCAACGGTTTGTGTAGCCATAAATCCTATTTTTTTTTTTATTCATTGAGATCTGTTGACTTTGTATACTATTCCACTGTAAATAAAAGATCTTATCCTATAGATCCATTGTGGTCTTGAAATTATATAATAATGGAAACAGCAACCCTAGTTGCCATCTCTATATCTGGTTTACTTGTAAGTTTTACTGGGTATGCCTTATATACTGCTTTTGGGCAACCCTCTCAACAACTAAGAGATCCATTCGAAGAACATGGGGACTAGTTGAAGTAATGAGATAATTTAAAATTATTTCACCTTTTTAGTTGGAACTTTAGGAGGTTCTCTAAAAAAGATAGCGAAAAAAATGATTCCTAAAGTTGAGACTAAGAGGAATGTATAAACCAATGCTTCCATAAATTTGATCGTGGTTTACAATTATAACTTTCATAACTGTTTTTTGGGGGGTCATCTCCCGGATAAAAAAAAAGAAGAAGAATAAAACAAAATGCAATAATTCAAATCACTATTTATGTGGTTCCCTATATCAAATTCAAATCATAACAAAATAAAGTTGAAAAGGAACAACAGAATGATCTATCCGACTACTTGTCTTCTTGTAGTTGGATCTCCAAGTTTTTGGAATGCTCCAAATTCTACTTGAGCATCCAAATCTGGGTCGATACCAGCAAAAACATCTCTGAACAAGGTTCTAGCACCATGCCAAATGTGTCCAAAAAAGAAGAGCAGAGCAAACGAGGCATGCCCAAAAGTAAACCAACCCCTTGGACTGCTACGAAAAACGCCATCCGATTTCAAAGTAGCACGATCTAATTCAAAAATTTCACCCAATTGAGCACGTCTAGCATATTTTTTCACAGTAGCGGGATCATTATAACCGACTCCATTGAGTTCGCCACCATAGAACTCAACAGTTACACCTACTTGTTCGACACTATACTTCGACTCTGCCCTTCGAAAAGGAACATCGGCTCTAACAATTCCGTCTCCGTCTACCAAAACAACTGGAAATGTTTCAAAAAAAGTAGGCATACGTCGTACAAAAAGTTCACGACCCTCTTTATCTTTAAAGATAGGATGTCCTAACCAACCGACGGCTATTCCATCTCCACTGTCCATTGAGCCCGCTCTAAACAATCCCCCTTTTGCCGGATTATTGCCGATGTAATCATAAAAAGCTAATTTTTCGGGAATTTTAGACCAAGCTTCTGATAAACTTTTATTTTCGGCTAGCCCAGCACCAACTCTTCGATATATTTCTTGCTGGAAATATCCTTGATCCCATTGATAACGAGTGGGACCAAACAATTCAATCGGGGTGGTTGCTGAACCATACCACATAGTTCCGGCAACAACAAAAGCTGCAAAAAAGACAGCAGCGATACTACTGGAAAGGACGGTTTCAATATTTCCCATACGCAATCCTTTGTATAGACGTTGGGGTGGGCGCACACTAAGATGGAAAAGGCCCGCTAATATGCCTAATGTTCCTGCTGCAATATGATGAGAGGCTATACCCCCCGGAACAAAAGGATCAAAACCTTCCACACCCCATGCAGGATTTACGGGTTGTACCCTTCCGGTTAGTCCATAAGGGTCGGACACCCATATTCCAGGACCATACAATCCTGTTACATGAAATGCGCCAAAACCAAAACAAGCCACCCCTGCAAGAAATAAATGAATTCCAAAGATTTTTGGCAAATCCAAAGAAGGTTTTCCTGTACGTTCATCAGAAAAGATTTCTAGATCCCAATAGACCCAATGCCAGATAGCCGCCAAAAAGCACAAGCCCGAAAACACAATATGTGCCCCGGCCACGCCTTCGTAACTCCAAATACCCGGATTCGTTATAGTACCCCCTGTGATACTCCAACCACCCCACGAATTGGTTATTCCTAAACGAGTCATGAAGGGTATAACGAACATACCCTGTCTCCACATTGGGTCAAGAACAGGATCAGAAGGATCAAAAACTGCTAATTCATAGAGAGCCATCGAACCGGCCCAACCAGCAACCAGAGCTGTATGCATTATATGGACAGAAAGCAAACGGCCGGGATCATTTAAAACAACGGTATGAACACGATACCAAGGCAAACCCATGAAAATACCTCTTATCTCAACAAAAAATAGACACTATGTAACTTTATTGCACTGGAAAAAACTATGCTATGGACGCCCCTTTTCAATAAATTATCTCGGATAAAGGATTCATATTTATTATAGTTTTTTAGTAATAATGGAACAATTATATTCGTAGGAATAAAACGAAGCAGATCTATTCTATATCCGATAAGTAACAATACGCAATGGTGGTGAGAGGGGTTTGATGACCCTATACATTTTTTATTTCTAGGAGTCTTTCTATCATTGAATGCAAACAAACATATTCGTTTATCACTCAAAGGRCCTAYTAGTAAGNANNNNACTTTAATTCATTTGGTCTTGCCTTTTTATTTATGATTTAKAAATTAMATACAATATGATAAAGACAAATCATTTTTAGCATAATAAAAAGATTCTTATCTTACGTTTTCACATCAAAGTGACATATATTCCTCCCTTATTTTTCCCCATTTAATGCCCATTGGTGTTCCAAAAGTACCCTTTCGAAGTCCTGGAGAAGAAGATGCATCTTGGGTTGACATATATTCCTCCCTTATTTTTCCCCATTTAATGCCCATTGGTGTTCCAAAAGTACCCTTTCG
>"LAGI02_25|Glyma02g38000.1|Glycine_max_uncharacterized_protein_LOC100777373_(LOC100777373),_mRNA|length:8770"
ACCATGTCAATCCTAAGAGAAGCTACAGGAATATACAACCCAAAAATGTTTTAATAGAGAGAAAACATGAATGAACTCAAGGTTCTTGATCACCAAAAGGAAGAGAAAATACAAAACAAGAGATGGAAGCAATGCTCTATTACCAATGACTGAGATTGCCAAGAAGGCAAGAACATACACTGAATAAAAATTAACAACAATGATGCATTGCTCTATGTTCCCTTTCCATTCTTGGCATCCCTCTTCTCAAGTCTTTCTGTAAGTGCTCATTTGAGGTATACCTTCTGATTGAGAAAGAATGCATGTCGAGATATTGCATCCTTTTAGTCATATTAAGAATCAGATGAAAGGTGTTTCTAGTTCACCTGGAAAATTCCTTTAGATAACTAAAACATTTCTATTCATCGAAACCGTCGTAGGATGAGGATCCACTTGAAGAATCACTATCAAATGCAATGTCTCCTGGAGACAGTGGCAGTGGTTCACTTTGTTCTGGGGATGAACCTTTCTTTCCTTTGTTGTGAAACTTCTTAGTGTGCCGCTTAATAAGCTTTTTAGCTTTCATGATTGTGAGCTGCCTAGCAAAAGGAGAGATCTCTACATCATTTTCACTCAAGTCTCCTTGAAAGTCATTATCTTCTTCACCTCTCATTGTTCTGAGCACAAATGCCTTTGCTTTGCGTCGTTGTGTATGAAATACTCCTCTAACAGATGTTACAAATCCATCACCTGCTCCATCAGTTGGACGCTTTGGCCAAGTTGGTGGATGCTGATTAGATTTTGCTGCCTGGCTTTCATTGTCACAATTATGGTCAATTTCAGGACCACTAGCCCCAGTGGGCTGACTCTGACCTTTGTCTTTAAATTTCTTAACCTGCATTCCAGTCACAGACTTTAGGACTCCCCAAATGATGTGTTTCTTAACTCGTGAGAACAGTCTTCGCCAAGTCCCAGTAAACTCGACTCGGTGAAACTGATCCATCAATAACTTCAGATCGTTCACAACAAATCTTTGCCCTTCATACGTCACCAATAATTCAACCTGACTAATTTTGATGTCATGAAACTCCATCATCTTTTGTGGCCTAGATCTCTTCTCTTCATTTGACTTAGCTACCTTTTTTTCTTCATGAGATGAACCACCAGCTTTGACACCTTTAGAATCTTTTGATTTAGTCTTCGATGCCTCATCTTGTTTCTCAATAGTGTCAAATGGGACTTTTTGTGGGGAAGGAACACTTTGTAAGACAAGTTCATCAGCTACAGATTCTGCCACAGTCTCTTCCCATGTTCTGTCAAAAGAAGATGTCCTTCTCAACTCGGAGGTTGAACCAGTACCAGGGTTTGGTTTGGTATTTTGTGCTTTGGATGCTCGAGCTGAATCAGCTGGGACAGAAGGCTGACTGGACGAAGGAAATAGCATTGATGTGAAGGAAGATTTGGATGAGGCCTCAGACTCTTTCTTGGAGTGACTGCTTGAAGCAGAGGCTTCATGGACTGATGAACCTTTCTTTACACGCCTTGCACCAGCTGTCGTAGAAACCTTCCAAACCTCCTGCCGGCGTTGTGAATCTCGTTCTTCTCCTGGGAAGAAATATCCCCACATCATTCTGTACATTGCCTCTGTCAAATAGATCTTTAGGGGATATATATCCACCTGGAAAAGTTCAAAGGGAGAGCTTCCATCTTTTGGAGCTCCCTGTTTCGCATCAACTCGAAGCATCACTTTTTTTCCCCATTCAGGTGGGGGATTCCATGCTGACAAAATTGTATCAGACTTGGCGTTAGGCAGGCAGTTCTTGAAAACAAGATATTTTGTTGTAAACTGAGAAATGCCTACATCCTTGTAATCTCGGTCGAAGTCGTAAATCATGTCATTAATCTCTGCTTCAGCAAACGATTTGCCATCAACAAGCATGCTCCAAACAACTTTGTTAATTTGCAATGATATGCGCATAGCATAGGAAGGACTTTTGTGCTTCTCTTTCTCCATTAGCCGTTGCTGTGCAGCTTTATGCATTTCCACCCTTAATGCTGCATATGCTTCCTTCCTATATGTTTTTGCACTTACAAGTTCTCTCTTTAGTCCTTGGACCAGAAGGGCTCTTCCACCAAATATCATCCACAAGTCATCTTCCTTTTCTGGAAATATATCTCCAGAAGTGTCATACCAAAGAGAGAATTTTATTATATCATTAAGAATCAGCTTTTGATCCCTCTCTTTCTTTTCGAGGTTGATTTTTGCAATTTCCACCTCTTCAACACCATCAGGAACCACCTCATCTGCTTCCTCTTCGACTTCCTCATCTTCAACAGAAAGTGACAGGCTATTTTTTCGAGCCTTTGGAAGGCGTGCAAAGAGAAGATTGCTCAAAACGTCCAGCATGACCTGAAACTGACGAGATGTCATTGTTGCCGTTATATTATGAGAATTGAACGTGAGCTCCTTCAAGGGCTTCACCTTCAGTTCTGGAGTACCCCCTTTGTGCCTTGTGTACCGAAAGTACATATCACATGGCATAAAAACTCTCTCAAGAAGAGCACCAGTACGCATTACTTTTGGAGATCCTCTGCGAATTTTGGGAAGCCACTGCACTCCAGCCCCAGGATCAACATCAGTTGGCGCAACATGGGCCTGAACATGCTCCAGCATAACAGATAACTCCATTCTTTTCCATGCAATTTCAGGTTCGTATCCACCACTATGTACATCTTTAGTGCCAATTGCTTGTTCAATCATCTCATAACCAACACGAAGAACTGAATGAAACGACTGGGCTAAAGCACGTCCACTTGCAGCAGCAAGCAAAAACCGACCATTTGCATCTTCGGAGTGAAGATTAAACTGTGGTTCAATAACATTCACCATGAAGTGTCGAGTCCCCTCCATTGAATCATCTGTATTTTCATTTTTATCAGGTAGCGAGTTATCTGCCTTAACCGAATGCGGAGGGGATGAAAATGATTCAGAAGTTTCGACAGGCTGAGAAGACGGAGACTCTGAGCTGTTGCCAGTGAGAAGGCGCTTAGAAACATCATCTTGGTGGGTTTCAGGTCCACCATCTTGATTGATTTCAGCTCCACCATCTGGATTGATTTCAGCTGCACCATCTTGATGGGTTTTAGCTCCATCATCTTGATGGGTCTCAGCTTTATCATCTTGATGGATTTCAGCTGCATCATCTTGATTCACTTCAGCGGCATCATCTTGATGGGTTTCAACTCCATCATGCTGTTTATTTTCCTCAACTAATTTCCTCTGTGCATACTGCCTGGAAGGAGAAGGCTTGGGAGGTCCGGCGGCTTTGGACAGACCAAGAATCCAGGAACAAATACCATCTCTGTTTTCAATAGTCCACAAAAGCTTGAGACCATAGACAAACACCCGCTGACAATTGTCAGCTATTACCACATTGTACCCTTCATCATCACTTGGGTCAGACTGCATATTCTCATCAGCTTCACTCTTATTTCCAATCTCTGACCGTGCACTGGTCATCTCAACATTTCGTCTTCCTGCTTCTTGCCAGGCTAATAATGTAGCAGGATCAGCCTTGGGGGACTGTCTTCTTATAGTAAAGTAATCACAGGATAACAGAAACCCATCATCATGACTTTTCTGTGTCATGCAACCTTTTTCAGGGATGATTTTGTCTTCAGATACAGGTTGTGAGGATTTCGGTGTCATGCCAACTAATTTAGCAACACTGGTGCAGTCCTCTTTATTTAAGAAAACCTTGGGCATATGAAGGTCAATACCTAGGTATACAAGATCAAGAAGATCACGCTTGCTTTCAAAAGTAAACTTTTGCTTTCCCCTGCCAAAACATAATTCAAACTTCAGCTTTGTCATCATGAATGTCAGTCCTTTTGCTGGATCATCATCATGTAAGGGCATATTCTTTATACAGGTTGGTGTGGAATCTATACGGATCATAAATTCGGTCATCACTTTATCTAGGGAAAGATTGCCTGATCTGACAATTCGTGGAACTCCAAAACGAGGCCAACGGGAGAAAAAGCGCAATTTATGTGGAGGAAGGTAGTTCAAGTTCCAGAATCTTACAATCCATGCTAGATCATGAGCGCCAAGTTTCACTGTAGGGGAAGCAGGTGAAACATCATGAGAAATGCGAGTAGGATGCTGTGCAGTAGCATCTCCTTCAATGCTATCTCTTGCAATGAAGGATGGGGACTGTTTTTCGAATGAAGGAAGAAAGGAACTAAGAGATATGTTCCACCGAAGGGACAGAGAAGTGGATCTGAAGGGATCAAATATTTTCTCACGTGGTTTCCCCTCAATTGGAAGTGCAAATAAAAAATGATTCAATGGATTGCCAGAGTCACAATCCCAGTCCATTGTAACATCAACAGTAAATTCTGGGACTTCCAGAAATGCACTAGAAACACCTGTTGGAATTTTGGAACCACTTTTATTTGCCAAACTCTCCAAACTACTCAATAAAATCTTGAAATCTTTGGCAGAAAGAGTAATACGACCATCTGACTGGTTAATTTCCATAGAACTACTCATGATTTGAAGTTTATCAAGCTTTTCATAAGGATCCGTACTTGCCAATATAAACCATCTAGTTTCAGAAAATAATAAGGAAATTTTTCCATGGATGTAATTTCTCATGTCATCCCACCATGGCAAACTCCGCTCGTTTTTCGGTGGAATAATGAGTGGACCAGGATTCTTAACACTTAGATTAGCCCTACGTAGCACCACAGTGAAGGCATAACTGATATCAGCAAAAACTGGTTCATAACCCACCCCAAATGATACTTCGCCTTTCTGAAAATGCAATGGCAAATCTGAGTATGTCTTCATTGGTGGAGTGGTACCGCTAGCTGATCGAAGCATGCACACCTTTCTCCATCTCCCAACATAGACATCTTGGCGCATTTGAGGTTGAAAACTAGTTGCCTGCTGAGCCAACACAATACGACCTTCACATTTACCAGAACTTGCAGATAAAAGAGGAAATGTGTAATCCCGAAGCTGGATCACAAGAGAACTTGTATTTAAGAGAATGTTTGACCCGTACAGTCGGGAAAATGGTATATCATTTTCAAGACAGGCAGGATCAAGCTTCTTAATAACTTCAATCATCCCATCATCTCCACCGTCAATTTTTGTCAAGGTTACATCTAAGTCTAATGCAGATATTGAAAGAAGAGAAGACCTTGAATCACTAGGTTTGAAACCAGCTTGAAAACCATCTTTACAAGCACCTGACCCTTCAGATAAAACTAGGTTCTGGCATGCCTGATAATATGATCGGAATGAACGTCTATAAATCTCTTCTCTCATGGATTCGATAGTTGAAGAGTTACTTATATCAACCTCAACATCATTAAAAATAACTTTTCTTTCTTGAGAAGAATTATTGGTGTCATCAGTAGATTTTGGACCTTGATTGGCCTTTGATATAAATTCATCTAGAAAGTTCAACCTGACAACCAACTCACCAGCTTCCTTCTTCAACAGCTGATAGTGTTCATCAAGCCATCCTTGCATTGGTTCCTCTTCAATGTCAAATGTTAATTTGCGTATGAAAAACTTTACGCATCCAAATTTTACTGAACTGGGTTTTTTAACTTTAGAAGTCTCTTTCTTCACAGGAAAAATCAAATTAGTCTTAGCAGCAATAATGAGCTTCAAAGCTCGCAACATGTCCTCAAGGGCATCATCAATAGCACGCAATTCCAATCTGTATGGCAAACAAATGTGAACATTAAGACCTTGAATTACCCAATCCCATGTAGTGGCTACAGGTCCCTTTGCATCCGATGCACAAGTAGATTTACTAGGAATTCGTGAAATTTGCATCCGACTACTCTTGAAGATTCTGGCTCCATTAAAACTAAACATGAGTCCTTCGAAGAGCAATCCTATAGAAGCATTCTCAGAGAAAATTGACTGCACCTGAACCATAGCATCAACTCCATCTCCAAGCTCAGCCGACAAGGTTAACATTTCCACATCAATAGCAAAAATAGATGCTTTCTTCTTCTTCTTTTCCAGATGCCCTGATTCTACAGCAGCTTCGTTTTTCCTATTAGTATCTCTCATATTAGACAGATCTCCCATGTGTTCATTACCACACTCCTCAAGCTTCTTATTGTGTACCGCTAGCTTCAGCTGGAGGACAAGTTCAATTAGTGATAGATGTACATCAGGCTCCCACCTCACATTAATGTCAGTGGAACTGAAAAGAGAGCNGGCAGCATTTTCTCCACGACCACCCGAGCGTTGGACAAACTTAGCATTTTGAATATCAAATAAGTCCACCTTTGTTACAGGCCTACTTTCTTCCATATATTCCTGATAGATAGAACTGGCCCTTTCTAGTTCCATCTGAGTGGACTGTTTCTCCTTGTTCACACACAACTTAAAATGGCAGATTTCAAGAGAGATAGAGTACTTCAACTTCTGGTATTCATTGGAGACAGTGGATATTATGCTTGCAGTGCGTGGGGTACCATCTGCTGACAAATCTATTATAACTCTACCACCCTGTGAACCATAATTAACTCGCTTGGGATCTGGAACATCTGTATTTTCCAATCCTGTCTCCCCCAATACATATACAGAACACAGTTTAAGATTGCATTTCAAAATTTTAGTTCCTTTCCCTGAAGTTTTTGATAAACGCCCCTGGCTCTGAGTTGATTTTTTCTTTGAAGCAGATAGGTTTTTCAATAGAGCTTGAAAGGGTATCACTGTTGATATGAATGATTCTACTCGTTTGAAAGTTAGATAAACTCCCATGCCAGTCACATCAACTGATAAACCTAGCATACACTTAGGACCATCTTCTGGAGAGGATTTCATGTCCTTTTTGCCCCAATCCAAACTAACCTTTGTGATGTGAATAATGGAGTCCAAATTTGCTTCCACACCAAAATCGTGTTCTTTTAAGGATTCTTGATATTCATCAACCGAACAGAGATTTAATTCACCAACTTCAACATGTACTGTAGTCCCCATATTTGAAATATTGTTTGCAAACACGTGTGACGACTGTAAGCAACCATGATACACTTGACTACCAGCCAAATTGAAAAGCATTATTGTCATCTTGGGAGCTGCCACGTTGCATGTCCACATGATAGGCTTACTTTCAGTTGATTGTGGTTTTACAACAGCAGGAGCTTCTTCCCGAAGTACCACTTTTTTCTTTTTGGACCCATGGAGGAGCAACCAAGGCTTTAACCTGCTCATTATGATGTTGCACTGTAAACCTCCAAACTTGATTTCAGTTTCAGCTCTAACAGGCGAGGTTGGCTGTACTGATACACGCACAAAAGAGACCAAATCCAGCTTCAATATCTCAAGGATGGAAGAACCAGCTTCTCTAAGAAGATGAATTTCATTGAGCTCCAGTTGAAAATCAAGACGTGCACTCTCCTCAACATCCCCAGTAGATCGTGATTTGAAGCTTTTCAATTGAATGCCTGTGATATCATTTTCAACAGAAAGACCATATTCACGATGCAAAAAACTCACGTCCAGCTTTGGCAGATAGAAGCTGACCTTTTCAGGAAACCTAGAACTGAAGCTTGCAAATGCTTGCTGCTTCTTGGACGGCTGTTTTGTGGTCGTAGAATCAGCACTTGTCCCTATTTTTCTGTCAGAGCCAGGAGATTCCAATGAAGTCTTTCTTTTAACAAACAATCCATCATTCAAATTCACACTGACCTCTCCGCAAAGAATGTCCACATCCTTAATAATTATACCTGCTCCCCTATCGTGACCAAATTCACATGAGACTGAGAWTTTTTCACATATAAAAGGAGCAGAAGACTTTTYTATAGCAGCAATAGATGCCTGGCTAGAAGCACTGCATCCTCCACCGCTAAAATTAGATGACTGGTCACCACTAACTCGAGGCTCACCAATGTGAACAACAATGGGAAATATTTGTACCATAACAGACAAATCTGACTTGCATCCACCATCTTTAGATATATCCACATTCAACTGCCTGATCTGAACAGTACATTTAGGTGTCTTCAGAACCAGATCTCTTAAACAAACTGAAAAACATCTTGCAATGTTGCCTATAATTATCCACTTTCCCCTGCTTAAAACACGGGTACGGGATTTCCGAGTTTTCTTCTTCCCAGGATTTTTACTGGAAGGACCCATAACAACTTCTAAGTTGCATATTAACAATTGCAGCTTTGGATCCCAGTAACTAAAACCCACACCAAGGTTGATCGATGCATGGCATAAGCTGAGCTTAATTTCACCGATAGATACAGATTCCACCGCACCCTTTTTAAACTTCACTATCACATCTTTTAAACTGTTACATCCACCAACACGAAATCCAACAGATGCACCCAAGATCCGGCTCAAAATCCAAACCAGCAACCCACAAGTAAATATGAAGCCGAGCGACAGTATGATACAAAAGAGAAAGAAACCAAAGACAAAATTGGCGGGAAAAAGAGCCATTTCCGGTTAAGGTAAAAAGTGGGGAATATATTTGTYAGAAGGTGGAAGAGTAAATAGCGTAACGTAACTCCATGGAGGAGTGAAGCAGAAGGAGTAGTATTAGGGGAATGAAAAGAAAGAAAAGAAAAAGTGAGAAGGCKMWNATTANGAKTKWAWSAWRAGGTGTGTGAGGGAAAGAGACTCGGTCATTGGTGTAAGATCCGATTTGTAATGAATGGCAATGACAGAGAGAAATGAAACAAACATGCATTCGCATTTTGGGAGCAACAAAAATGGAAAGTGGAATCAGGTACGACGCGG
>"LAGI02_26|Glyma07g27710.1|Lotus_japonicus_strain_MG-20_mitochondrion,_complete_genome|length:7983"
AAAAGAAAGCCTCCATTACTAATAAAGGGCTAACGCGCAAGGGGGGGCTTTTCTTTTGGGTACAAGATCGAAAAGAATGCCCGTATGTCGAGAGACAGGCTTTTTCGAGAAAAGGTCCCATCCTTCAATCTCATGATTGGGTCGACCAGGCCAGATCATGAGTGAATAGAAAATCGAAAAYGTACATAGCTGTTCCAGCTGAAATACTTGGAATAATTCTACCACTTCTACTAGGAGTAGCCTTTTTAGTGCTAGCTGAACGTAAAGTAATGGCTTTTGTGCAACGTCGAAAGGGTCCTGATGTAGTGGGATCGTTCGGATTGTTACAACCTCTAGCAGATGGTTTGAAATTGATTCTAAAAGAACCTATTTCACCAAGTAGTGCTAATTTCTTCCTTTTTAGAATGGCTCCAGTGGCTACATTTATGTTAAGTCTGGTCGCTTGGGCCGTTGTACCTTTTGATTATGGTATGGTATTGTCAGATTTGAACATAGGGCTACTTTATTTGTTTGCCATATCTTCGTTAGGTGTTTATGGAATTATTATAGCAGGTTGGTCTAGTAATTAGGGGGCGGCCGTTCGGTCGCCTATGATACTAGGACCAATAGGTCAAAAATGGGTTTGTGCCGCAGGTGTTGAACGATCTACTCTACACAGGTGTGGGCTTACAGGGCTAGGGCTCATAAACCCTTTCTTTCATTCAAAAAGAGGGCCCTGGTCGGTCACTTTTCCGGGCCGGGATCGATAGATAAGTGGAAGTCATAAAAAAGAGATCTTTCTCTTCGCACCTAAGATCAAGAGGAAGGGTAGCTTGTCAAGCTGGCCTATATAAAATATATATATATTTATACATATTTATAAAGATTCACTGTCTTTTAACCGGCTGTTCTTCTTTGTCAACGCTACTAAGGACCTATGGCTTAGCCTACCCTACTAATGTATTGTATAGTTTTTTAGAGTATAGTAGGCGAGCGAGTTATCGAAGACGCTTAGGCTAATAGAGAAGAGAGCGTCAGTGCGTAGCCTTCATTCTACTACGCTACGCAAAGGTTACGAAGTAACTTAGCTCGACGTTAGGAGAGTCAAGGGGGAAGGCCATACCTACATAGAAGAACCGCTGTTCGCTGACTTTCTAAGGTCTAACCTTTCGCTCCCCTACTGAAAAGGGGCACAAAGCCGCTTTGCACCACTGATAGACTACTTCAGATTCAATTCAAAGGGCCCTACTTAGTTAGTTTCGCAAGCCTTTGTCATTGTCAGTCAACTAAGTAGGTCGTTCCGCCCCCTGCGAATCCGTAAATCTGAGGAGCATGCCGCAACACAACAAAAGGATGGTCCCCTATGCATTTCATTCTTTCCGGAAGGGAAAAAAAAGAAAAGTACCCCCATCATGGTGAACCTCTCCTTGTGATCGGGATGAGGTAGATGCCTCCCAGCTGGGGGGCGGATCGAATCGGAGTTTCCTTAGGTAGCCACCGACCTACAGTTATCCTTAAACTTCCGTGCTTGGTGGAGAAGAAGCGAACAAAGGTACGCTCGCTTGCTGTCTTGTTCTCTGCCGCGAACTGGGATCGCTCGCCAGCTAGGTCAGATTGGAGCAAGAATTTATGAGAACATATTACCCATCTTCGGGGACAAGGGGCGGAACGACCTCTCGATCTGCTTACTGCAGCCCAGGAATAAAAACGTCGTCTAGGCTTTCCTTCTTGCTCCGATCTCCCCGACGCCTAGGACGTTGTCTGGGCCAAGAGCCATAGTGAATTGCTGTTTAAATTGTTTTTTTCTTGTTGTTGATACCGGCAAGACCCAGCCAGATGATGTCTGCTGGTTGGTAGTGAGAGGACTCGTAGTACCTGCATACCCAAAAGAAAAGGAGGCGCTGATTAAAAAACAATAATTTTTGATTTTTCTTACTTTCCCTTAGCAGCGGGAAAGGAGTCTATCTATCTGCCTAGCTTTGGTAGATTTTCCCCAACGCAATCCATAGAAATTCCACGAATCCCTTGGTGGATAAGTCCGACGACTCAGCAGCTGTGCGGAATTGAGTTTATCGTCTGGTGGATCTGATCTTTAGGGGTCAATACATACCAAAAGGTGCTTTAGTGATCTTTGATGGTCTGAACAAGGAACTCTGTGTGGGGATCCATCTTGTTTTGTTGTTATTCGCATTGTTCACCTTGGTCGGAAATCAGGGTGGTTGTTCTGCGCTTTATATTTTAAGCAAGCAGCTTCATCCTTGATGATGGCCTATGGTGGTGATGAATTCGTTCATCCTGACAATGCGGTACCAGTTTCTCTCACTCGGTCCGGTTACCCTCGGATCATTCCGTCTCATCATAGGCGTATGATTCTGAAGAAGGATGAGAAAGCGGACATGCTGGTGAAGTTTTATTAAAAAAGATTCTCTCTGTCAAAGATCATTACTTTGGCAAAGAAGGTTGATAAATCAACGTTTTCTTCAAAGATCCCCACCCGATAAGATTGACGAGGTGGTGGGGCTGGTTGGTTCGATTAAGGAGAACTTTAATCGACTTATCAGTCGCTATGCTCCCTGGATAAAACGTATACCCCTTGAACAAGGCTTACGGTTTGAACCTGAAGAAGAGTTTTATTTTCTATTTGAATAAAGAGAGTATCGCAATTGTTGAATCAATTTAGACTGCGTGCGCTCCTGCTTTCAGAAAATAAGAAAGGGCTTTCCTTCCCTACTATAGAAGATTAAGTCTAGAATGCCACGCGAACTAGAGAATAGTCAGCCCCTAGAATAGTTATAGCTATCTCTTTCGATGGAACCATTCCACTCGCTCCTTTTCTATCCTCCTATAATTATTTATCTTCGAGTCCGGTTATCCGTCTTCAATTTTGAAATGGAAGTCCTTTGCTTTAGTTCCTGTAGTCAAGCTAAGGCTCTGACTCAATCCCTTGTACCGCCATGGAGGGTGTTCTTCTTCTATCTGAATAGAATGTGATTGCCTGATGAAAGCGATTCCAGGAGATCCTAGCATAGAGCTTTCTTTCTTGTGATGAAATGGATTCCAAAGAACTTGAGGGTAGGGCTCTCAAGTAGAAGGGAAAAGAAGGTTGACTTCCTCTCTTTCTTTGCATCACAATGAGTAGGCCGGGACAAAGCCTGATTTCAAAGGAAAGGGCCGGTCAGTCAAAGGAGGGGATCAGCTCTTTTCACAAGCCGGAATGAAGATGAAGCTTACAACGAGACGAGAAAGAAAAAGTCCATCTTCTAGACTCTTCAATTCACTTCTTTAGTAAGGAATTGTTTTCACCTCGCATGAAAGAGCATTCCACAGCCCAGTCGAAAGCTGCAATAGATTCGACCACATACTGGAAGGGGATTGGTAGAACTGATAGGCCTTTAGGACAGGACCGACTCTTAGCTCGTTGGAGTGCTATTTCAGATCTTGGCTTCCTAACTACTTTGAAAGGAAAGACCCTAACCTAAACCTAAGGGCAAAGCCTCTTTCAAGAAGAAATTTAATAGTGATGGAGCTACTCACAAGAGAGACCCATGCATACTAGGAAGAATAACCTGTTAACGAAAGAGAAAGAAGAGAAGAAAGCAAGTACACGATAGCTATAGATAGCTCTTCCATCACCCTATCTAGCACCCTATCAGAAAGTCCTTTGCTCAAGCCAAAAGGGATCAAGGAAGTACGAGCTAGTAAGATGGTTAGACCCCCCGGGAAGAACCCAGAGAAAGTACCTCTACAACAATAGAGATTGTCCATACAAGGACTTGAGCAGTTAAGCCCTTCCTAAGTAAAGCATAAATCAAGGACAATCAACAAAGAAAGAAGAACTCAGTAGCAACTCTTCACTTCGGAGCAAACTACCCGGGATAACGACCAAAAAGAAGGGCTGCCCAAGCACCACCTTGTGATCATAAAGATTCATATCCAATAAAATCAAAGGAAAGAGTACCTTAAAAAAAGAACCTTTAAGTATCCGGGTAGTACGCCTGAGTCGTACAATTTCGGCGATTAAAAAAGGAGTATATCCCTATCCCTTAGTGTCTTTCCACTTCCCTCGTTCAGGAACAAACCCTTCGCCTAATTCTTTTGAATCCGAATCCCGGCCCGGTTTTTCCCCACTAACCAATTACGTTACGACCACTGAACAAACTTGGTTGACAAACATAGTTTATGCGCCGCTAATGTAGCGGCTTGTCGAGCATTTGACAAACTCACACCATCCATTTCAAATAGGACTTGTCCCGTGGACACACGAGCAATCCAACCCGTAGGATTTCCTTTTCCTCTTCCCATTCTTACTTCTGTAGGTTTCCCGGTAATAGGGATATCTGCGAAAACTCTTACCCATATCTTACCATTTTTTCGGAATTGTCCGCTCATAGCACGATGGAAATGTCCGATTATAGCCCGACGCGCTGCTTCAATGGCTCGATATGAAAGACGACCAGCTCTACAACTTTGAATGCCATATCTTCCAAAACCAAGTTTTGTTCCGTCTGGTTTGCAACCCCTACTACATCTGCCTTTACGATATTTACTATATTTCGTACGTTTCGGATATAGCACGTCCCTTTTTTTTTTTACTATATGAAATCCACACTTTGACACCTAAGATTCCGTAACGAGTAGATACTTCCGCAGAAGCATAATCGATTTTCTGGTTAAATACATTACAAGATGTTTTTCCATACTTTCCGCATTCAGTTCTTGCTATTTCTGCGCCTTCTAATCGACCTGAACAACATATACGGATCCCCTCAACCCCTTTTTTCATTACTAATGGAATATCCTTCACTATTCTACTTAAAATGGAACGAAATGATCTTGTTTTCTTTCTAAGTTGAAAAGAGATGTCTTGAGCAATCAGAGAAGCACTTTGATAAACAGATTTGATCTTGACCGACTCAATTAAGGTATTAGTCTTTGTTCTATTAGACAACAAAGATCGCATTTTTTTCACTTCGTTCAAATAAGAGTTGTACCCGTACGGAATTCTTCTGTTTCTCAGTATGATCTCTATCATCATCTCTATTCCCTTTATCCATTCTCCTATCCTACCTAGGTCTATGAATTTATCTATAAATTCCATTACCTTATCCTTACCCATGAGGTTCCAACATTTTATCCTTAATTGACCTAGGAGTGGTTCCCGGGCATCCTCAAAAAAAAGGTGATTATACATCCCAACTCTATCCCTTAGAAAGAAAAAGGTAGCACCGAAGAAAGGAAAGAGCGAGATGGTGGTTTTTGTTGTTCCCGCGAAGCGAAGATCATTCGCCAAGCGAATGAAGTGGGTCAACCTCTTCCGATTCCGATTCCGATTTTTGGCTTCGGCCAAAGACTTTTTCTCGCTGGTCAAGCTTTCTACAAAAAAAGCGATGCGAGAACGTATTCTCTTATCTAAGCTTCTTCCCTGCGCATTCGCTCCCCCCATCGTAGATGGTTCAGCCACGCCCGGTGCCACGAAATGATTGAGAACTACGACGGGGTCGAAATGAATTTTGTTCTTTCTATTCAATAAGTATTGCATGACCAAATAATTAAAGGAGGGGCGCACTGCAGGGAGGGTCCTTTTAAATAGATGACTGCGGGACTTCTTGGGGAAAAATAACTTTAAAAACTTACTTTTTCTGAAGGAGTCGTCATTTTCTATCAGGAACGCTATGTCATTTACAACCCCGGCGTCTTTCGGATGCTTGAAGGCCCCGCTGACCCGAAGTAATTTCGAAAGATTCTTCTTTATCGATGGTGATCGGTCATGGTATCCATAGCGTTGCTTCTTTTTCGGCCAAATCAAAATTTCGTTTTGCTTCTCATCTTTTTGCTTAATGGCGTCGAGCCTGATCGACTCGACTCTTTTCCCTGCCCCCCGGCCTCTCACTTCGTTTCGTTCTTCTTCTGTATTGTCGCTGGAATGAAGACACCCGATCGGCCCGACTTTCCCAAATGCCCACCACCGGCCCTTCTCCTTTCCGGGTCTGGATTTTTCGCGTCGTTTCAGTCGTCGTGGTCGACGGGGAAGAAAGAAATGAATGAATGTTCTTTTGGGAAAATGTATAAGAATACACCTACCGAGACGAAAGCCAAAGGTGAGTCTCGCAGGTGGACGTATCGAACCGAAATAAGATCTCAGATTGACATCTTGATACACTAATTTACCATAATAATAATCACTAAACCAACTTGAATCTGAACTACGATTCAGATCGAGTCTTACCGAAATCGGATTTCCTTTTCGTGCCATATGCGCTTAGACTTTATTGACTTTTTCCCCTTTTTTCTTCCCGGTTTAATATTTGTTCTCGAAAGTCTTCGTTTCCGTGTAGAAGCAAACTCTCAAAATTGTTGACCAACCTTTCCTTCAATGATAGAGGCAAGAAAACTTTCAGGCTTACTATAACCAACCTCACAGATCCCACTCCATCTTTTACACCGATGTATCGTACTCTCTCGACCAGGTCATCATAAGAAAAGACTGCTAAATCTTTCCGAAGTGAGATAAGGAGGGAAGGCGCGCTACAACTAACATAACAGCCAGCTGAAAAACGCTAGCTAGCTAGGCTAGCTAGCAATGGCTTTCTCTTATAGGGGCTCGCTTCTTCAAGCTCCGCCCAACCTATACAAGGTGCTGCTCGCTTTCTCTCAGCCACCAGTGGCTTATGTAGTGGTCGGCATTCCTACGTGCTCCTCTTTGCCCCCTACTTAAGAATCCAAAGGTCACCTTTGGCTGTTGTCTTGACGCTTTGGTTACGAAAGTAGCCGGGGTCTAGGTTTATGGATGGATTTAGTCAGCGAAAGTCCCTCAAACTCAATCAATATCAACAACATGTCGTGACCGGTTAGGCTTGGTTTATTTTGTCAGAAAATAAAGTAGGTTTCGGGGGTGGGTTCATTGATTAGTACACCTCCGGTGCTGATAAGGTCGGGACCGTGGTCGTCCGTCTCCGGTTTGCCGGCCGATAAGATTTCTGAGATTGACCAGCCAGCTGGGTTGGTTTGGCTATTCCTTTCTATTGAAAAGAAGGAGTCAGCTGTCTGCGCGAGTCACCTTCTTCTAGGCTCCGCTGGACGACACGGCATTCTCGTTTAAAGATAGGCCGGCCGCACTTGTGATGGTTCCCAAAGATCCAATATGACCACTTAGGTCTACGTTGCCACGATATTGTTCTATGGAAGCGGGCGGGCTGTTAGAAGTTCGGCCCGGTTTTTTTTGGTGTCGTAGGGGAGGGATTGACCTTTTTAACGCATATTCAGTCGTACCGGCATGGCCCCACTGATTTCTTTTCGATCGGAGCATCAAGCAACGCAACCCGGTTCTACTTGACTAAGCCCCGTGCTCGTCCAGGGAGGGAGTTTGCTTTACCCAACTCCCTTTTTGATAACAAGGCAGAAAGCCCCGACCCGACATTCATTAGTTTAGTTTCGAATGAAGAATGAAGAGTGCCCTGCCCCAGCAAGCACCTACTCCTATCAAAATGAAAAGCGTGACTTTACTAAACAAGCAAGAACAGCTCTTTACTAATAACATAGAAAGGGCTGTTCTCGCTTCTTGCTTTCTTCGCATGCTTGAGCGCATTAATATAATACATATAGCTTTACTTTAGTTTTCAATAAGGTAGGTTTCTGACTTAGTGCTTGTGCTAAGGAGCGCTTTAGAGCAAGAAAACGGATGCAGCCCTTTATTAGTAATGGAGGYTTTCTTTTTTTCAGCTCAATCCCTTGCTTTGTTCTATAGTAAGGGGCCTTTTCAATAAGGCTCGCGTAGGGGCGCTCACGTTTTTTGGCTTACCTAAAATCTGATATTTAAAAGTTGGTAAAGACCCACCCCTTGTTTCAGTCAGAATGAGTCCCCGGGACCCCGGGACATTGGCTTCCGNCAASAKYGGAMKAKYRKWTATTATATATTAAATTAAGGATCGCATCCCGCGCATATTCTACATTATAGCCTGCAACTAATTCAGCTTCCGCTTCTGGGAGATCAAACGGAGCTCGATT
>LAGI02_27|Glyma18g45582.1|cicer_arietinum_beach_domain-containing_protein_lvsc-like_transcript_variant_mrna|length:7739
ATTTCAACCCTTCTTTCTCGCTCGCGCCCATTTCGCTCTCTCTTTTTTCTGTGTTCCATTTCCATTCACACGCTTAGATCGAATACGATTCAATCTTAACGTGTATTCTTCTGCAATAGCAAGGTGGATGAAGGTTTTTGTTATTTGAATGAATATTTGTTAGGTTCTTCAGAAATAGTATAATGGATGAAGATGAAGAAACGAAGGAGACAAAAATATCTGGTAATAGTAATGAATTAGATGGTTATGAATCGGATAGTCATAGAGTAGTAGATAGTGTTGTGAAACAACTTGTTGAAAGTCCTCAAAAGGAAAAGGCAAGTGGTGGCAGCGGCATTGGGGATGAACATGAAGATGAAAGGATACAATTGGAAAGACATGGAATTGATTCTGTAAACTCAGTTATGCATGAGGACCAGTTTGAGCGAGTGTCTTTGAAAGATCAAGAGCATAATAATGAATATATGGCTTCAAACCGATCTTCAGGTTTAGATAATGTACAACAACAATTTGGCGAACATACAGAGGATGTCCAGCATTCATCTGGGATGTACTCGGAAGAGGACAGTTCCTCCCCATTTACTGACATGCAACATGATCATCTTCCATATAGCCCTGGGTCAGAGGGGCATTTTGGTCATGCAAATGAGCAGTCTTCCTCATCATCAGTTGTCTTTGATTCACCTGGATACTCTCCTGTTAGTTCTCCAAGAAAGCCTAAGCCAAAAGTTGCTATAACAAGTGGGTCTCCAGAATTACTGCATTTAGTTGATTCTGCTATCATGGGGAAACCTGAAGCTATGGAGAAGCTGAAGAATATCGCAAGTGGTGTAGAAATTTTTGGGGGTGGTGAAACAATGGATAGCGTGGCTTTCTTAATAGTAGATTCCCTTCTTGGAACAATGGGTGGTGTTGAAAGTTTTGAAGAGGATGGTGATAAGAACCCTCCTAGTGTAATGCTGAACTCCCGTGCTGCCATTGTGGCAGGTGAAATTATTCCTTGGCTTCCTTATGCAGGTGACACTGATGTTGTCATGTCACCTAGGACACGAATGGTAAGGGGGCTACTTGCCATATTACGTGCTTGCACTAGAAACAGAGCAATGTGCTCAATGGCTGGTCTGTTAGGAGTACTGTTGAGAACAGCAGAAAAAATCTTTATTGTGGATGTTGGCTTAAATGGGCAAATAAGGTGGGATGGAACTCCTTTGTGCCACTGCATACAATACTTGGCTGGGCATTCTCTTAGTGTTAGTGATCTCCATAGATGGTTCCAAGTTATTACAAGAACACTTACCACAATTTGGGCTCCACAATTAATTCTTTCAATGGAGAAAGCAGTAAGTGAAAACGAGTCAAGGGGACCAGCTTGCACTTTTGAGTTCGATGGTGAAAGTTCTGGTTTGCTTGGTCCAGGTGAGAGCCGTTGGCCATTTATCAATGGGTATGCATTTGCAACTTGGATATACATTGAATCATTTGCTGATGCATTAAACACAGCTACAGTTGCTGCTGCAATTGCTGCAGCTGCAGCGGCTAAATCAGGTAAATCATCAGCTATGTCAGCTGCTGCAGCAGCTAGTGCACTTGCTGGTGAAGGTACAGCACACATGCCACGACTATTCAGTTTTTTATCTGCTGATAATCAGGGTATAGAGGCTTACTTTCATGCTCAATTTTTGGTTGTTGAAATTGGTACTGGAAAGGGAAAGAGATCTGCTTTGCATTTTACATATGCATTCAAACCGCAATGCTGGTACTTCATTGGTGTTGAACATATTGGCAAGCATGGAATCATGGGAAATGTAGAAAGTGAAGTTAGGTTATACGTAGATGGATCTTTATATGAGAGTCGTCCTTTCGAGTTTCCTAGGATTTCCAAACCCCTTGCATTTTGCTGCATAGGAACCAACCCACCTGCGACTATGGCTGGTTTGCAACGCCGTCGTCGTCAATGCCCTTTGTTTGCTGAGATGGGCCCTGTTTATATCTTCAAGGAACCAATTGGTCTAGAAAAGATGGCTCGCTTGGCTTCTAGAGGAGGGGATATAGTGCCTTCTTTTGGTAATGCAGCAGGGATACCATGGCTTGCAACAAATGCCCATGTGCAGAGCAAAGCAGAGGAAAGTGTTCTTTTGGATGCAGAAATTGCAGGTTTCATTCACCTGCTCTATCATCCTAGTTTGCTCAGTGGGCGTTTCTGTCCAGACGCTTCTCCTTCTGGTGCCGCAGGAATGCTTCGGCGTCCAGCTGAGGTTCTTGGGCAAGTCCATGTTGCTACACGAATGAGACCAGTGGATACTTTGTGGGCATTGGCTTATGGTGGTCCATTGTCTTTGCTTCCCTTGGCAATAGGCCATGTACATGAGGAAACTTTGGAACCACAACAAGGGACTTTTTCTGTGGCTGCAGCTACCACATGTCTCGCTGGTCCAATATTTCGAATTATATCTGCGGCAATTCAACATCCAAGGAACAACGAGGAGTTGTCTCGTGGCAGAGGGCCCGAGGTTCTTTCAAAAATTTTGAATTATCTTCTTCAAACTCTATCTTCGCTTGATGTTGGAAAGCATGATGGTGTAAGGGATGAGGAACTTGTTGCAGCGGTTGTCTCACTTTGTCAATCTCAGAAGATCAATCATATGCTTAAAGTGCAGCTCTTCACTACACTGCTGTTAGATTTAAAAATTTGGAGTTTATGTAGTTATGGAATACAAAAGAAGCTTCTATCATCACTTGCTGACATGGTTTTCACTGAGTCGACAGTGATGCGAGATGCTAATGCCATTCAGATGCTTATTGATGGCTGTAGAAGATGCTATTGGACTGTTCCTGAAAAGGATTCAGTAAATACTTTTTCTCTAACTGGGGAAACAAGACCTGTGGGTGAAGTCAACGCTTTAGTTGATGAGCTCTTAGTGGTAATTGAACTTCTAATAGTGGCAGCATCTCCATTGGTTGCCTCTGATGATGTTCGATGTTTACTTGGCTTCATGGTTGACTGTCCACAACCCAATCAGATTGCTAGGATGTTGCATCTCTTCTACAGGTTGGTAGTGCAGCCAAATACAGCCAGAGCTCACACACTTGCAGAAGCATTCCTTGCATGTGGTGGGATAGAAACTCTTCTTGTTCTTCTCCAAAGGGAAGCTAAAGCTGGAGATAGTGATGTCATGGAATCAATGTCAAAGTGTGCTGAACATAAAAAAACTGAGATTGATGGTAGCAGTGAAATCATAGAAAGATGTCGGGATGATGGAGGGTCAGAGGAGAAAAGTGAAGCCATCTTACAAGACAATGACCAAGGTTCTCAATCTGTTGATTGTGAGAGTAACTGTGATCTTAGTTCTCCTTCTGTGAATAGGATGTCGTTTACCTCCGAAACTCCACCTGTCAAGAATTTGGGAGGCATAAGTCTAAACATTAGTGCTGACAGTGCTAGAAAAAATGTTTACAATGTTGATAAAAGTGATGGCATTGTTGTTGGAATCATAGGTCTCTTAGGTGCTTTAGTAGCTTCTGGACATCTGAGGTTTGGTTCCCGTGATGGTCCTGATACAACAAGCAACCTTTTGGATGTTGGACTGCATGATGGAGGTGGTACAATGTTTGATGATAAGGTTTCTCTTCTTCTTTATGCTTTACAGAAGGCTTTCCAAGCAGCACCCAACAGGCTAATGACTAATAATGTTTACACAGCTCTGTTGGCTGCCTCGATCAATGCCTCTTCAATAGAGGATGAGCTAAACTTCTATGATTCTGGCCATCTCTTTGAGCATTCACAACTTTTATTGGTGCTTTTGCATTCTCTTCCATTTGCGCCTAGGCCTCTGCAGAGAAGAGCGTTACAGGATCTTCTATTCTTGACTTGCAGTCGTCCAGAAAATAGAAGCAGTCTGACAAATATGGAGGAATGGCCTGAATGGATTCTGGAACTCCTGATCTCAAACCATGAGATGGGTCCAAGCAAATCATCTGATTCGACAAGCGTAGGGGACATAGAGGACCTTATACATAACTTCCTTTTTATCATGCTAGAATATTCAATGCGCCAAAAGGATGGATGGAAGGATATTGAAGCAACAATTCATTGTGCAGAATGGCTTTCCATCGTGGGTGGATCTAGCACGGGAGAACAGAGAGTTAGGCGTGAAGAATCGTTGCCGATATTTAAAAGGAGGCTCTTAGGTGGTTTGCTGAACTTTGCTGCTAGCGAATTGCTGGTTCAGACTCAGATTATTGCTGTGGCTGCTGCTGGTGTTGCAGCTGAGGGTTTATCTCCAGACGATTCTAAGGCACAGGCTGAGGATGCTGCTCATCTGTCTGTGGCTTTAGTTGAGAATGCCATTGTGATACTTATGCTTGTTGAGGATCATTTACGGTTACAGAGCAAACAATCCTATTCTTTACGTGCTTCAGATGGATCTCCATCCCCCCTTTCTATCTTTTATCCAATCCATAATAACTCAACATCATTGTCAACAATTGGAGAATCGGCAGAAGTTGTGGGTGATCGCACATCGTCATCTAGCGACTCAGGGGGAGTCTCTCTAGATGTTCTTTCTTCAATGGCTGATGCAAATGGTCAGATCTCTACTTCAGTGATGGAAAGGCTTGCTGCAGCAGCTGCAGCTGAGCCTTATGAATCTGTTTCATGTGGTTTTGTATCATATGGTTCTTGTGCTAAGGATTTAGCTAATGGCTGGAAATATAGGAGCCGTTTGTGGTATGGTGTCGGCCTTCCTTCAAATACAGCTTCATTTAGTGGTGGTGGAAGTGGGTSGGAACTTTGGAAGTCAGCTTTGGAGAAAGACGTCAATGGCAACTGGATTGAGCTTCCTTTGGTGAAGAAGTCCGTGGCAATGCTCCAAGCATTATTGCTAGATGAGTCTGGTCTTGGGGGTGGTCTTGGTATAGGTGGAGGGTCAGGTACTGGAATGGGAGCGATGGCTGCATTATACCAGCTATTAGACAGTGATCAACCATTCTTGTGCATGCTTCGGATGGTTCTCCTATCGATGAGGGAAGATGATGATGGGGAAGAACATATGCTGATGAAGAATGCAAGTAATGATGATTTGACTTCTGAAGGAAGGAAACCACACTCAGCACTTTTGTGGAGTGTTCTCTCACCTATTCTCAACATGCCAATTTCTGATTCTAAGAGACAAAGAGTTTTGGTAGCGTCTTGCGTGATTTATTCTGAGGTATACCATGCTGTTGGCATAAACCAAAAGCCTCTTCGTAAGCAGTATCTCGAGGCTGTTTTACCACCATTTGTTGCTGTCTTAAGGAGGTGGCGACCCATTTTGGCTGGAATTCACGAACTTGCAACAGCTGATGGTTTGAATCCTTTTACTGTGGATGATGCTGCACTAATTTCTGATGCCCTTCCAACTGAGGCTGCTCTTGCTATGATAACTCCAGCCTGGGCTGCTGCTTTTGCATCTCCACCTGCTGCAATGGCCTTGGCTATGATTGCGGCCGGTACTTCAGGTGGTGAAATCCATGCTCCGTCTACAAATGCCCATCTTAGGCGTGATACGTCATTGCTTGAACGCAAACAAGCTAGGCTTCATACATTTTCAAGTTTCCAGAAACCTCTAGAAGTCCCTAATAAAACACCACCCCTACCCAAGAACAAAGCTGCTGCAAAAGCTGCTGCTTTGGCAGCTGCTCGTGATCTTCAGCGATTTTCTAGGATTGGTTCCGGAAGAGGTCTTAGTGCTGTTGCTATGGCCACGTCTGCACAGCGAAGGAATGCTACTGATCTGGAGCGAGTTAAGAGGTGGAATATTACTGAAGCAATGGGAGTTGCCTGGATGGAATGTTTGCACCCAGTTGATACAAAGTCGGTGTATGGGAAAGATTTCAATGCTTTGTCATATAAATTTATTGCTGTTCTTGTTGCCAGTTTTGCCCTAGCAAGGAATATGCAACGGTCCGAGATCGACAGGCGTGCTCAAGTAGATATATTATCTCGGCATCGGATCCGTACTGGAATTCGTTCATGGCGCAAACTTGTTCGTCAGTTAATAGAGATGAGAAGTCTTTTTGGACCTTTTGCAGATCATTTATACAGCCCACCTCGTATTTTCTGGAAGCTAGACTTTATGGAAAGTTCTTCCCGGATGAGAAGATGTTTGAAGAGGAATTACCGAGGCTCTGATCATTTATCTGCTGCCAATTATGAGAATTATTTGGGGGAGGAAAATAATGATCAGAGCGCTCCAATTTTGTCTGCAGAAGCAATCTCAACAGAGAGCTTAAATGTAGATGAAGAACAGGTTGAAATTGAGATTTTGGATGCGAGGGCTGATGATTTTGAAGATAAAGTAGAGAATCAGCCTATATTTTCTGAATCAGCTGAACAAACTATACATACATCTTTAGAATTGGGTACTTCTCAACTTGCAAGTGATGAAAGTGTTGTTCAAAGTTCTTCAGACATTGCACCTGGATATGTGCCAAGTGAACTTGATGAAAGAATTGTTCTCGAGCTGCCATCATCAATGGTCCAGGCACTTAGGGTTGTACAGGGAACCTTCCAAGTAACCAGTAGGAGGATAAATTTTATAGTTGATAACCGTGAAGGCAACACCATGAGGGATGATTTGAATTTCAGTTCTGACATAGGGGACCAAGAAAAGGATCGCAGCTGGTCAATGTCATCTCTTCATCAAATTTATAGCCGGAGATATCTTCTGAGAAGAAGTGCACTGGAGCTATTTATGTTGGACCGTTCAAACTTCTTCTTTGACTTTGGGAGTAGTGAAGGCAGAAGAAATGTATATCGAGCAATTGTTCAAGCACGACCTCCTCATTTGAACAATATATACTTAGCTACCCAGAGGCCTGAACAACTTTTGAAAAGAACTCAACTTATGGAGCGCTGGGCCAGGTGGGAGATCAGTAATTTTGAATATCTAATGCAACTCAACACACTTGCTGGGCGTAGTTATAATGATATGACACAGTATCCAGTTTTCCCCTGGATTCTTTCTGATTATATCTCAGAGACCTTGGATCTTTCTAATCCTTCTTCTTACCGTGACCTTTCAAAGCCTGTTGGTGCACTGAACCCAGATCGTCTGAAAAAGTTTCAAGAAAGATATTCTAGCTTTGATGATCCTTTCATCCCCAAATTCCATTACGGATCACACTACTCCAGTGCAGGAACGGTTTTGTATTATCTTGTCAGGGTTGAACCATTCACTACCCTTGCAATCAAACTGCAAGGTGGAAAATTTGATCATGCAGATCGGATGTTTTCTGATATTTCTGCCACTTGGAATGGAGTTCTTGAGGACATGAGTGATGTGAAGGAATTGGTTCCTGAGCTATTTTACCTCCCTGAGGTCCTCACGAATGAAAATTCAATTGATTTTGGCACAACCCAACTTGGAGGAAAACCTGATACTGTAAGACTTCCTGCTTGGGCTGAAAATCCAGATGACTTTGTGCATAAGCATAGGATGGCTCTAGAGAGCGAGTATGTATCATCTCATTTGCATGAGTGGATTGACCTCATCTTTGGGTATAAGCAACAGGGGAAAGAAGCTATTGCAGCAAATAATGTTTTCTTCTATATCACCTATGAAGGAGCAGTGAATATTGATAAAATATCTGACCCAGTACAACAACGTGCCACCCAAGATCAGATTGCATATTTTGGACAAACACCATCCCAACTTTTGACCGTTCCTCACTTGAAGAAATTGCCATTAGCAGAAGTTCTC
>LAGI02_28|Glyma06g18070.2|glycine_max_transcription_factor_gte10-like_mrna|length:6113
GAGAAATTCAAAGTTGACAAGTTAAGGTGTAATCTTGAGATGGATGAGGAAAGATAACCATTGCTTAGAGACATCAGCTGCTACTGCTGTGTTAATATTATAAGCCTAATCCCCATGTAATGATGCATTTATTTTGGTAATGACCAATATGATCCTACAATGACCAATATGAGAGAAGTTAACCTAAAAATTCAGAAAAGAGCAAGCTAGAGTGGATGACAGAACTTCATAACCAAAGGATCGTGAGCAACAGCACTATCTGGTATGAAATGTCTTATGAAGAAGCTAAGAAAAGCAAAGCACAAAAGGCCAAACAAGACAGATGAAGATGACCCAGTTATGATACTGCAATATATCAGTCAGGGTATTTGAGGTAATTTCACACCGTTTGTCTAATAAATTTCACGTACTTCAATGGAAAAATAAATACAAAGAATTGATCTTAACTGGCACTAAAAATATTTTACAATTGTCAGTTAAGCTACTACTAAACGTCTAGTTCCCTTTTACAAGCAAAATTGGACAAAACCTGATTCATATAAACTTCCCATTTAGATTGATACCAAAAGCACTTTCAACTAAAATGGGGGTTGCAAGCTTCCTATTCCAAATTTTAAAAACCATTCCCACTTTAAAACAACTTTATCAGAAGAGGCAAAACCAAATCCAAATTTTTAGATTGATACCCCTTCTTCCTATATAACCTTTCATCACCCATCTTCAAGCTTCATAAGGTGCCAAGCAAGTAGCGCCCCTGAATCCAACTACTTTTCCTCGGAACCATTGTTTCTAGAATTGTTCAATTCAATTAGGAAAATGAAATCAATCAATTTCTCCTTCTTCTACATCATTTGATGGCCCTGCTGCAGTACTTGGAGGCAATTCTTCATCCTCTTCCTCATCATCAGCCTTCATGTAGAGTCCTAGCTGTTCTAACGGATTTCCCGGTAGGTTGAAACTACCCAATTTTTGAAGATGATCTGGGCTTATCTCCTTGGAAATTGGTAAATGCTCACCATGTACTGAACTCAGCATCTCTAGATCTTCCAAAAATTGACTACTCTCATTGATGTCAACAGTTTTCTCCATCTTTTGCAAAGCCAGACGTGCTGCTTCTCTCTCCAGTTCTCTCTTCCTTTTAGCTTCAGCTGCAGCTTCTGCTTCAGCTCTTCTCTGGGCTTCTTCTGCAGCTTTTGCCTCTGCCTGTAACCGAGCTTTCTCTTCCTTATGCCGCCTTTCAAGATCTTCTCGCTCCATCCTAAGTTTTTCAGGATCCCGCTTTTCATCCTTTTCAAGGGTTTTCTCCTGAGCCTTAAGTATGGTGTCAGCAAACCGGTTCCTTAATAAAGCTGCGCGGTAGAGCTTTTCAGGAGAGACTTGCCTCTGAGATGGAGCGCTCTCCCCCTCTTGATGGCTTTCTTGCTCAATAGTAACTGGCTGAGTCTGGGAACTCTGCTCAATTTGGCCACCCACAGCCATTGAGTCCTTTACAGTTTTGGATTTACTGGGAGGATCCCCTCTGTTCTGATCTGAAGTTAAGCCAGATCCTATATTTTCCTTGGTAGCGCTAGGAGGTTCAGATGCTTTAGTGGTGTCTAACTCACTACCGGATGAACTACCCGAGTCTGAATCGCTGGATGAAGTGCCAGATTCACTACTGGAGCTACTAGAACTACTGCATTTACTGTTTCTGTTGGCACCATCTTTCTCAATCTCTACTGGGGGATAATTTGAAACAGGAGGATCATTACCACCAACGATGTCCACATCTTCCTCAACGTGTTCGTTGCCTTTACATGGCTGCATTGATGATTTGCTAAATCCTGATTCATTCACAAGCTCTACTTCACATGGTCCAGATTTTGACTGAACTTTCTGCTTTTCCAGTATATAGTCATCGAGAAGCTTCCGTAATTTGAATAATGTGTCATCACTAAGAGCATCAATATCAATCTCAATTTCTTCCTCATCTGTTTGCCCACCATCACAACTCTGCTCTTTCAAGAAATCAATAATTCTTTCAGGCAGCTCTCCAAGCATAGCCTCCAACTCCACACTCAATTTATGCCTCTCCTCAGCAGTAATGATTCTTTTAACAGGCTCAGATTTGATATTAGTTTCGATGAAAGTAGGTGTTGGTCTCGAAGGCACAGATTGACTACCAATGGCAAGAACCTTCTTTTCTATAGGTTTCCATCTAGTTTCAAAAAATTTACTAAGATTATCTGCCATGATGTGTACATCATTCCCTGGTGGATTATAAGTCATGGCATTTGAAAATGTTAGCCGCACGTCTGCAGCAAAATCCATAGGGTTCGAATATTCACTTGAAGTTACTCTACTCTTCACAGTGCCCAAATCCATCGGATGTTTGATGACATTGAAATAATCTGGAATGTTCAATTTAACAACGTCAACTGGTGTGTTAAAAACCCAACCATATTGATGGGTCATCAAACGGCTAAGTAACGTCTCGCACGATTTCAACAATGCAGCATATGAAGAACTCACTGGTGCTGCAGGTTTCACATAATCAAGATGACCAGACGTGCTTTTCTTGGGCTTCGGACCACTGCGCCCGGGAAAGGGCCTTTTCTTGCCATGTGGTACTGATGCTTCCATTGTTCTGTGCTGCTGACTCTCTAACTGAGGCCTCTTCTGTCCTACACTGCCACTCCTTTTATCACTAGAAGGGGACAGTGCAATAACGTTCAGATTCCAACTTTCAACTTTCTTCTGAAGTTCTCTCACTTTTTCAAGTTCACAACTAAACCTCATTTTCAAATCCTTTTTCTCTGAACCAGACATCCTCGACAACAAGAAAAACTGATATGGAACATCAAAACTACCATTAGCGCATTTCCTCTTTGGCACAAATGAATCCACTGATGCTGTTATCTCATTATCAACTCTACCTGAGCTACCTAACCCTTCAGATTCACCTACAGTTTCTACAGCATGACGAAAATCGGGAACAAAACCAGTAGCATAACCTTTAGAATACTTCCTAGACTTGCCCATAACTTGTGAATGAGAGTATTTTCTGGATTCCTTTTGCCCAGCAAATTCTATAGGTAGAGTTGGTGCCATAACATGAAATTTGTATAACTACACATATCAACTTCAAAAACAACAAATTATGCACCTACATATCAACAATCTCTTGAAAAAATACCAATTCTCAGAAGCGCAAGAGATCTAGCAATTTCCAAACCTCAATGTAAAAATGCCGAAGAAAAAATGCCGAAACGATGTAAGCATCACAGTTTTCTCAAACACGAAATGGGTGTAATTGTTTCATACCCTATTACACTTATCTTCAATCTTCAAACACGGAGAAAAAATGCCTAAACGATGTAAGCATCACAGTTTTCTCTGCTATCTCAAATCGAATCCAAACCCTTTTTCAGAACCCTCGCGATTTGAAACGAAACTATAAAAAACGAACGCAATGGGTAAGACAGATAGGGTTTTTGGGAACATGAATAACAAATTAGGGTAAAAGTAAGATCAAGAAATCAATGGAAGCATAAACCCTAGATCGAGAGAGAAAAATGATGAAATGGGTAAAAAAAACACGAAACCCTAAAAAAATGCAAAATTTTGAAAACCTGGATCTATAGCAATGTGACCCTCGAAAACATAGAACGAAATGAACCTCTCTTTTTTTTCTTCGCTTACTCCTTCGACACAGAGCGCGCGTGAGAGAGAGAGAGAGAGAGAGAGAGAGAGAGATCAAATAATGTTGATCGTTAAAGAAGGTAGTAGACCACCATGGGTGAGTTTAGGAGCTGCTATTTGGGTTCAAATTGCTTCTGGAAACACTTTCACTTTCCCTCTTTATTCTCATTCTTTGAAATCTGTTCTTGGTTTCAATCAACGTCAAGTTACTCTTCTTGGTGTTGCTAATGATATTGGTGAAAATGTTGGTCTTCTTCCTGGTCTTGCTTGTAACAAATTCCCTCCTTGGTTTCTTCTTCTCATTGGTTCTCTTGCTTCTTTCATTGGTTATGGTATTCTTTGGCTTTCTATTTCTCGCACTCTTCAATCACTTCCTTACTTATTGCTATGGTTTGCACTTGTTATTGCTTCCAACAGTAGTGCATGGTTAACCACAGCAGTTCTTGTAACCAACATGAGAAATTTCCCTGTTAGTAGAGGCACAGTTGCAGGAATCCTGAAAGGGTATGGGGGCCTTAGTGCTGCAGTTTTTACTGAAATATACAGCATAGTGCTTCATAATTCTTCTTCCAAGTTTCTGTTGCTCCTTGCCATTGGTATTCCTGTTATTTGCTTCAGTATGATGTTTCTTGTTAGGCCTTGTACCCCAGCTACTGGTGATGACTCTATAGAAAAGTGGCATTTTCTATTTATCCAAGGTTCTAGCGTGGTCTTGGGTTTATATCTTCTTGCAACTACAATATTTGGTAACATTGTTACATTTAGTGGTACAGTTTCCTATATTTTGGTGGCTGTGATGATTCTGCTTCTCATGGCTCCACTTGCTGTCCCTATAAAGATGACACTGTTTCCTAGGAGAGCTTCAAATTCAAACTCGCCTGAGCAACGAGTAGGATCTTCTGACTGTCCCACTCAACGGAAAGATGATAACACTGAGCCGCTGCTAGCATCTTCATCAGCAGCATCCCTTGGAAGTTTTTATGATCAGGATGATTCATCTGAGGTTGCTATGCTTCTTGCTTTGGGTGAGGGAGCCGTAAAGCAAAAGAAGAGAAGGCCTAAACGTGGGGAAGATTTTAAGTTTACCGAGGCTGTGATAAAAGCTGATTTTTGGCTTCTATTTTTGGTTTTCTTTGTCGGTGTTGGCACTGGGGTTACAGTTCTCAATAATCTAGCTCAAATAGGTATAGCACAAGGGGAGGAAGATACCACAACCTTACTGTCAATTTTCAGCTTTTGCAATTTTGTGGGTCGGCTTGGTGGAGGAGTTGTTTCAGAACATTTTGTCAGGACAAAAACAATCCCAAGGACATTCTTATTGACATGCACACAGACAATTATGCTCATCGTATACCTTCTGTTTGCCTTTGCCATCAAGGGGACCCTTTATCCTTCAATTGCATTTCTTGGTGTCTGCTACGGAGTGCAAGTTTCTGTGATGCTCCCGACTGTTTCCGAGCTCTTTGGTTTGAAGCACTTTGGCGTATTGAGCAACTTTATGTCATTGGGGAATCCACTTGGTGCAACCCTTTTCTCAGCTATGCTAGCCGGGAATATATATGATAGTGAGGCAGCAAAGCAGATAGGACTCATTGATCCCAGTCTTTCCTGCCTGGGTCCGAGTTGCTTTAAGCTGACCTTTTTCATTCTATCGGGTGTGTGTGCTGTGGGAATCTTCTTTAGCATTATCCTGACTTTGAGAATTAAGCCCGTTTACCAAATGCTTTATTCGGGAGGTTCTTTCAGGCTGCCTCAAACATCTTCAAGTCACTAAATAAGTTGAGCATCAATCTATCGGGGGACCAAAAATTTGGGCACCGGCGCGTACGACTACCTGTTTATTAAAGTACAATTTTTTTGTATCTTACATGTACAATGCCTGTTATGGCGTGCCTGTTACGCTGATATCGATTATGCTGCCTGCTGAGAAGTGAAAAAGGATAAATAATCTGATATGATCTGTATAATATAAGGATTGGAGTGAATTTTAATCTGATAGATACTTTTGAAACTCACATGTTTCAATATGAGATGGTACAATTTTTGAGCTTTTATCTGTATCAGCCATTATTTAGTATAGGGTAAGTCATATACTAGTATTACTCCTTTTTACTACTCCTGAGTTTTCTTCTTCTACTAGCTATTCAAAAATTGCCTAGGAACTGAAACAAATAAGGCCTTCAAGCTAAGTTGTTCAACTTTCTTATCTTCTCTTGAGTAAGTAAGAATCACTCTAATTATCTACTGATTGTAGTGATTGCAATCACTCAAAAGAGTGTCTTAACTGTTTTCCTAGGCTACTCTAGAAAACATGTAGATTTTTGTTTAAATCACAGGTATCCTCTACCAAGCAGAGACAATTTTGATCTAGTTGGGTAGGACCATAATAGGCGGCAAAGCTCGAGACCTCTGATTAACTCGGCTAATTTGAG
>LAGI02_29|Glyma13g31970.1|glycine_max_b3_domain-containing_protein_os07g0563300-like_mrna|length:5349
GAAAAAGGCAATTATTCTCACTCGTGTCTTTTCAAGAAATTGATTTTATAAGTAAAGAGTGAGAAAATATGAAAGGAGTTAGGTGGCAATAATGTGGTTTAGTTTTGGTGAGAGATTCTTAAATAACAACGTTAACTCTACTTATTCCATTCTTGAATGATCAACAACAACAACAACTTTACAAATCGCGTTTGAGTTTGTGGTTCTTGATTCTTTTTTTCTTTCAAGTTTCAATTCAATGACTTCAATTACTTCGTCAAAGTTGTTGTGTTTCAATCCTGACTGCAAAGAATTCAAATCTGATAGACCCAAGAAAGGTTGGAGACTACGTACCGGTGACCTAGTTGASCTTTGTGATCGATGCGGTTCTGCTTTTGAAGAAGGGAGATTCTGTGACATTTTTCACTCAAATGCTTCTGGTTGGAGGAATTGTGAGACTTGTAGGAAGGGGATTCATTGTGGATGTATTGTTTCAAGTCATGCCTTTGTGTTGTTGGATCCCGGAGGAATTGAATGCTTTGCATGTGCCCGCAAACATATTCTTTTGCCATCTAATCCAACGTGGCCACCATCCTTTTCCCTTCAAAGTCGTTTATCTGAGAGACTTAGAGACATGTCTGCAAAAAGTTGGAGTCAATTAGCTGGGTCCGGGCCTGTACCATGGAAGCAAGCACCCAATCTGTTCAATTCAGGTTCTTCATCTGAGCTGCGTCCAGATGTGTCCCCTCTAGTTGGATTATCAAATGGCATTGATAAAATTTATGGCAATGAAAGGTTACTCACCTCTTCCTTGGAGAAAAAAAGTGAGGATTTGTCTGGAATATCAGTTAATTGGAGCACAAATTTTGCTCCACGGGAAATGATGCTTATGAATGGAATGAGGAATGAAGACAGATCAAGTTCGTGTTTAAATATGTGTCAGCAGCCTCCTTCTCTGAAGGAAGATTTGTCCCCGGCATCATTTGCTCTGTCTGTATCTTATGCGACTCCAAATGAAAGAAATGGTCAAATTGGGGTAACTGGAAGTCATCCACAACAAACTACACCTCTTCCAGGAAAGCAATTTAGTGACACTACGCATTTAGCCCTGGACTCCTCAGGTGAAGCCCAGTTTTGCAATGGACGACCTCGAGCAGATGCCCGTGGCAGAAACCAGTTACTGTCAAGGTACTGGCCCAGGTGTACTGATCAAGAACTACAGCAAATAACCATAGAGTATCCTTCAGATAACGTATCATGATTTGTTTATAACTTTTTTAATGCATTTCATTTTCCACTTATCTTTGAAGTCATACAAGAAGCTACAATATCTTAACTGTATGTAAGTTCTACTTCTGTAATTACTCCCTTATTTCAAAAGACCTTGAGTGCTAGTGATGCTGGGCGAATTGGGCGTCTAGTGCTTCCAAAAAAGTGTGCTGAGGTTGGTTTAGAGATTCTTTCTTCTAGCTATTATTGGGAAGTCTTTTTGGATTGAGCATGAGTTCTGTGGATGCGTGCTTTTTGTAGTAAACTGAATTTATTGTAAATAACTTTTGGCTTTCTGCCATTTGTAATGACTGCATGCCTTAATTCTTGTTTTTCACTGTAATTGTTCACACTGATAATATGCTCCTTGTTTGGAACATGAATTAGAATATACTTCCAATGAGGCATCAAGATGCTAATTTTGTAGTAAGTTTTTGTTTGTAGCCAGTCCCCAATTAGGAAAGTATATGTAAGATGAAATAAGGATGTACTGAATGAATCAGTTGGGCCCGCCCCTGTTAGTTATAGTAGTTATTGTTAATTGATACTGTAGATACATCAGTTAATTTAAACTGATATCACTAGACATACTGGTCACTAGGAGAGTATAAGAGGGAGGGGAGAGATTCAGAATTTGGTTAAAATAATTGGTTTTGGGAGGAGAGGTCGRGCTCTCAAATTCCTGAAGATAGACTCTGTTGTGTTCATTCTTTCTCTTCTCAAGCCTGCCCCTTCGGTTCCCCTGTGATCTTCCAGGTATTGAAAGTGTTCTATGAATAAAAATGTTTTATCAGTTTATCTGATGGAATGATATTACTATGCTCCTCTCACTTGAATTTCTCTAGAAAGTAATAACAGTTATAGATTTTACAAACTAGGAGAGGTTGAACTTCCTTCTTAAGGAATTTATGTCAGGAATATTGTGGTGTTGGCTCCGTTGAGAATTCAGGAATGATAATTTATGAAGTTTATGTACACCAAAGATAAGCTAATACAGTGGAAAGAAGGGTTTTTGACTGTCAGATTGAAGAAAATGGGCATTTTCAGGAAAGCAAAGCTTGTGAAGGTGGTGTATCAGATAGTTGATATATTAGACTAGTTGCTCATTGTAGTTAGTAATGATTTGGTTGGAGGAGTTAATACCAATAAGAGATTGGTTGGAGGTAGAAGTGAGGCTTAAATGGGCCAAAAAGAATGCTTCGTCCAACTGTAGTTTATTTGATCAAGTAGGCAGTGGAAAAGGATAAAGAATTTGTCCCCCTGCTTGAATCAACTTTATGCCTTATGCCTTGTGTACTGCTCCTATTTATCTCAAATTTATTTCTGCCATCTTCTGGTTCCTTCACTTGTATATGTTTTTCATTTCTTTCTTGGGAATCCTCGCATTCACTATCCAGTCCTTATAGTATCCTTCTGAATGGTTAAAGCTCCTTTTAAGATAAAGATTTCTGTTTAAGCAGTTATACTTGACATGGTTGATAACAATAATCTGTTGCAGGCATGCAGGCCTCTTTATAATCTTTTAGGAAGAGAAACATCAGATTTATTCTTATTATTTCTTTTTGTGGTTTTGGGCGATATACATGTTTAGTTTTTTACTGGAGTGTATCTGCGATATATTTACTGTAGTATGACGTATTTGGTTAGATGTTAAGGCTAGAGTGATGCCAGAAAGATTTTCATCCAAACATTATGTATAACCTGAGAGTCTTCCTGGCTTCTTTGCAATCTTGCTATTTGTCTGGTTTTTTAGGTTCCTTTGACTGATTGATAGAGGTATTCTTGGAAGGCCTTATTAAGCTAATGTATTGTCTTGTTTTTTGTGTGTACTTCATTTCTGTATTCATTAAACTTCTATAAAAAAAACTGAAGGAGAGTATGGAAGGAAAGAATGTAGCCTGTCCACCAAATTTCTTAGGTAATAAAGTAGGAAGTTTTATTCTTCAAAAGAAGCATGATAAAAGCTTATCCTCTCTTAAATAAACTGACAATCCAACTGTTTCTAGGAGATGTAGTGCAATGCAATCTTTACATACTCATTGTTCAAATCTACTTTCAATCTTTCTATGACTGGAGTAGAGACCTTCATCTTTATTTGGCATAGCCATCTTATTTTTTTACGAACATTTTTATGCGTAAGTTATATTATATATTGGTCCATGAGACAGGCCTACTTCCCACCAATTTCCCATCCTGAAGGATTGCCACTTAAAATCCTTGATGCTAAAGGAAAAGAATGGATATTTCAGTTTCGTTTCTGGCCCAACAATAACAGCAGAATGTATGTGTTAGAGGGTGTCACTCCCTGCATACAGTCCATGCAGTTGCAAGCAGGTGATACAGTAACATTTAGCCGGCTGGTGCCAGAAGGGAAGTTGGTTATGGGATTTAGAAAGGCTTCAAGTGCTACGCCCTCCGACCAGGACAACGAAACAAATAAGACTGGAAACGAATTTTCTGCACAGGGTGAGGTTGAACTGGCTGATCTTAGTTCATGGTCTAAAATTGATAAGTCAGGATACATAGCAAAAGAAGTACTGGGGAGCAAATCTTCAATCCGAAAGAGGAAAAGCAGCATCTTGGGTTCAAAGAATAAACGCCTGAGGATCGAAAATGAGGATCTAATAGAGCTGAAGATTACACGGCAAGAAGCTCAAGGCCTGCTCCGTCCCCCTCCTAGCCATGTTGCCAGCATTGTGGTGATTGAAGGTTTTGAATTTGAGGAATATGAGGATGCTCCAGTACTCGGGAAGCCAACAATTTTCACCACTGATAATATGGGTGAAAAGGTCCAGTGGGCTCAATGTGAAGATTGCCTCAAGTGGCGTAAATTGGCAGCAAATGCGCTTCTTCCATCAAAATGGACGTGTTCCGATAATTCTTGGGACCTAGAAAGATCTTCTTGCTCAGCTGCACAAGAGATGACAGCAGAACAGCTTGAGAATTTGCTACCCACCTGTAATTCAGCTATATCCAAGAAAATGAAGGCATCCAAGCGGGATCCTGATAATGCTGAAGCTTTGGAGGGACTTGACACACTTGCAAATCTAGCCATCTTGGGGGAGTGTGAGGCACTCCAAGTATCTTCCCAGGCCACAACTAAACACCCACGGCATAGACCTGGCTGCTCTTGCATTGTTTGCATCCAGCCTCCCAGTGGAAAGGGCCCCAAGCATAAGCAGACATGCACATGTAATGTATGCTTAACAGTGAAGCGTCGTTTCCATACCCTAATGTTACGCCGTGAGAAGAAACAATCAGACAAAGAAGCAGAGACAACACGTAAAAAACAGCAGCAACAGCTTCCTCAGACATTACCTTCATCCGAAACTTTGCTTGATGATGATTCCTTGCCTTTTAGTAACACAGGGGATAGCAGCAGCCCAAACCAGAACAAGGAGGGCAATGATGGTTCTGACGATGATCCTATCCAGATAATATCATCTGCTTCGCCATTCAAAGGCCAAATTGATCTAAACATCCAGCCAGAGCGAGAAGAAGAGTTTTCACCCCGTTCAGATTCTGGTGGTATGACTAAGTTGCCCCATGATACTACTGATATGCATCTGAAGCAGCTGGGTATGTTGAACTCTATTACTGGAGACACATCTGGAAGTCAGACACAGCAGATTGGAGATGGAGTGAGGGATGAGAAACTTGGTAATGGTTTATCCCATGGCAGTGGTTGTCATGATGCTGATAAGGAACATGCACAAGCTTTGCCTATGAATGTGTGAAAATCATATTTGGCGCTATAGCTTTGATTAACACATTCTTGCAAAGCTATATTGGAGCGGGGAAAGTATTTTTGCTGGACATTGATCTTGCCTTTTCAGATCTGTACATAAAGAGAGGTAGGAAAAAAGCCCATTGATGAAAAACCAATATATTCTAGTATTATCAGCGAACTTAATATAATGAAATGCAGTTGAATGGGGTAGTTGGTTGAAGCTATTTAGTTTCATTTGAGAGCTCACCTTGCCACCTGATTTCAACGACATTGAAAAGGTAGTTAGGGCCTAATTACTTCTCCCATTTATTCTTAGCCTGTAAGATGATTTATTTAGCAAATCAATGATGGATGAATATACTGTTAAAAAA
>LAGI02_30|Glyma05g37870.2|cicer_arietinum_probable_serine_threonine-protein_kinase_at5g41260-like_transcript_variant_mrna|length:4953
CCAAATGCATGTTAGTCCAAGCTTCATATGTAGTAGCCCCACCCTATTATACATAGAGTCTAATATTTATGCACCCTATTATTATACATATGCAATTATATTTAAAAGTATATTGTTGAAACAAATGAAGACATGAAGAGACAAATGTATCATTTACATAAAGTACAAACCAATATTTGCACACATTCAACTACTTTGTGTTGTAGGTCTTTTTTTGGAGTGCAAAACCCTCTATGAGTGCTACTTGGGCCTCATTCTCCCTACCCAGTGCAATAAGAGCCACAGCTTGTAAATAGGATGCAATGTAAGAACAAATGAATATAAGTTGTGCCTGCAATGCATCATTAAGTGCTTCCTCTGCCATATCCATCATCAGATAACATAGACTACGACGTGCAAAAACAGTCGGAGAAATCGTCGTTCCAACATCAATGAACACTGTGTATCTTTCAATTGCTGTTTTAAAGTCCTTATGCCGAAAAGCAGAATCACCCTTCATCTTTGAGGTCAATGAGTCCTTCATCTGGCTAGTCCACATTTGGAATGACAGCTCAGTTGCAGTACCCTCATCATCTCTGTACCCAATCTTCTCCATCATCTCATGTATAACAGTCAAATCCATTCGTAGACAAGCTTCGGCAAGCGGAGAAAGAGACAAAGCAGCAACATCATGTGGTATACCCATCAGCACATGAGAAGGAACCTCGGAATCCTTTTGTAGATGTGTTAAAGCATTGACCAATAACTTAGGATTTGGACGATCTTGCGGCTCAGATTGTAAACATCGTGTGGCCAGACGCAGTAATTCAGTCCCCTCATCATTTGAAAATTGACCTTCTAAACTAGAATCTGTTAGCACCTGAAGATTCCTGTCCCTAATCAACTCAAGTGCACGGCTTGGAGGAATATGTTTCCCACTGACAAGGTCAAGCAAAAGCGTCCCGAAGCTGTAAGTTACACTTTCTGGAGAAATTTTACCTGTCCTGAGATACTCAGGTGGAGTAAATGCCAGATTTGTGCTGTAACTTTTCCCATTTCGACTGTTTTTCATCAGACCAAAGCATGATAGCCTAGCATTGCCTTCATTATCAAAAAGAACTCTGTAAGCATTTAGATCATGATATATAGCATGTCCTTTGCTGGTACAGTATTCTAGAGCTTGGGCGAGGTGTAAAGCAACTCTCAGTCGCATTGCCCATTTCATGGTCTGAGCTTTCCCTAAATAATCATGTAAATGTGTGTTAAAAGAAAAGTTACTTAACTATATTCAGAATAAAGAATCATATCTACAGTTCACTGTGTAGCATTGAAAGACAAAAAAAGTGTTAGAAACAAAGTTTCTTCAATCCAATTCTTAAAGAGACATCTGCAGCTTCATTTGAGCCACACCTTTTAGAAAGTTAGCCACAATCAGAACATGACCAACAAAATAAGAATAAGAAACCAATCACTCACATGTTACTTCTGTTAGTGGCTTTCACAGCTTGCATAAGAACATCAGACCATGTATTCAACAGATTCAAAATATTATAATGTTAATGCCTTTCACTACTTTATTATAATATCTTAAAAATCCATCCAGGGAAGACCTTTTGATCCTCGACAGAAAGCCAAAATAAAAAATGGATTGTACTGCATAGTATCTGCTGGGAATTGGCATACATGATTGCCTAATGAAACCAATTGCTTTTGGCCACTGCTTCGATCAGATTTCATTTAGAATAAGAATGTAGCTATTTGAGCTCTCAGTTACCTATATATGCTCGGCACTACCTAATTTTAGATTAGAATGAATAAAATAATTTTTTATTCAAGTAAAAAAATGCTATATTCTCCTATTGGTAAGGGTATATATAATTGAGGGAAAGTTGGAAATTACAGTTAACAGTAGATAATGATGAGTCATGAGTACCCCACCCCAACCTTAAAATAAAACCAAGTAAATGTAAAAGTTAGTTCAGGGAAAATGAATTACTTGACAGTTTTGTACTTACAATGGAACAAGTGCTTTACCAAAGTATCATTGGGCATATATTCTGCAACAAGTAGCTTCTCATCACCCTCACAGCAACATCCAAGCAGATTTGTCAATCTTTGGCTCCTTAAGTGACCAACAGCCCTTGCTTCTTCCAGAAATTGCCTGACATCTGGCCAAGCAGAACTATTAAACCGCTTGACAGCAATTTGCATTTGATTAGCAAGTTTCCCTTTATAAACCACATTTGGAGCCTTTTCTCCATGCTCAGAAACTATATTTTCTACTGCAAAACCAGAGGTGGCCTTCCAAAGCTCGTCAAAGGTATATTCATGGAATTTTGGCATGTCATTGGGGCCACCTTTATCTTCATTTTTAATATCATTAACTTGGTCCTTGGTAACTGGGAATTTTTGCCCTGCACCCCAACAGCGTGCTAAGAACTTAAAGAAGTTGTAACTCATCTCAGTCCTTGTAATGAGGAAAGGAAGAATGAAAAAATGAATAAGAATGAAAAATGAGAAAGCAAAGATGAAGAAGGAATAGCGAAGCGAGTGAGTCAAAGTCAAAGGGGTAAGAGAGAGAGAGGATTAATTTAGAAATGAGAAAGACAATAATGAAACGTAATTAGTGGAGGGAAGTTCATGAGCTTCTTTCAAATGTGAACCAAGTTTCATTTCATTTCATATTTGTTAATAATGATAATGCTCAATTGCTCAGCTCAACAAGTTAACGTGTGTAATGTGACATTTCTTGTGTAACACAAATAAACAAAGGTTTTTGCCTCAGAAGGATGGTGAAGGCTTTTGACATTTCATGCCAACTCAACATCAACATTTCTGTCAACCTCAATAGCCACGATTCAAATTAATTATAAATGTTGACTTTTGTTAACTCTTCACCATTTCTGTTGACAAAAATGTACTTACCATACGATATGCTTTACTATCAAGTTAAAACATATATTATTTTGAGTTCAGAATGAAATTAACAAAATCAGTATTAATTTTTTACTACTAATAAGAGGGTTGTTTTTCTTATTAAACAATCACTTAAAAATATTTATGTGAAGAAAAAGAGATAAAATTCAATTTTAGGAGAATTTGAATTACTATACAAGTCAAGGCCTTCATTGATGACTTCTCTAACACCAAAATGAGAAAAACTTATTGGAGACAACAACAACACCTCATGAATGATGATTCATTAAATGATGGCCCCCAACTCCACTAATTGAGCTTTTTCTTCTTCTCTAACATGAACATTCAAATAAAATTATCTCCTCTGTAGTTCTGTGAAAGCCCTGGAATTTTCAAATATAACGTTTTGTTTTCTTAATCTGTTCCAGATATTATTCTGGAGCTTCCATCTAGCTAGTTTGAGTTTTCTATGTTCATTCCAACCTCCTCATTTTTCTGCATTTTCCTTCCCTAACCTCTCTCTTGATTTTTCAATGCTCATTCTTTTTCAGCTCTAAAAGCACTTCCTTTTTCTATTTGCTCATTTCTATCTCATCCTTTTGCAGGCTGCCTTGAGTTCCCTTATCTTTTTCTTTGCTTTTTCGGCTTAAAAATCTAATCTTTTGAACTTGAAACATAGGTGCCATAAAGTTACTATGTTGTTAATCGTAAATTAACTAAATCTGTCATTCATTGCATTGCAGGTTAAGTAGCAATCTTCACTTATGCAAAAATGTTTGGTCAAGGCATAGGGATATCAATGTGGTTTTGTTTTTCTAAAATAGCTTTTTTATTATCGAAAAGGTATTAGCTAAGATGCACACACACCCGACGCACCCATAGCGACTGCACTCTGGAGTCTAAATTATGTAAGAAATCAACATCTATGAATAGCAACAACTCTGGAGTCTATATTTGCATATAATTATAAATAGATACCCAATTTCATAAAGATGAACCTGCAATTCAGAGATACATTAACAACTGCTCAGTACATATAAGGTGCACTAATATCTGCAATACATTTCTTATTCATGATAATATTCCAATTATTGTAATTTAGCAGCAACTCCAATCATTCATGCATCCAGCAGCTTCTTTATGTCTTTCTGCAGAGATATCAAACACGATTAACATTGTATTAGTAACTATACTTTATTATTAATCCGGACGATAAGAATCTTTTATACTATCATTACATCAATCATGTGTTAATCATCATGGACTCTTAACTAAAATAATACAAATGAGTGATGAATGATGTGTTAATAGTATAAAAAACTCTAAATTTTCTAGATATTAAGAAGATATCTGCAGTGTAATAGATGAATTAATATTGTAGAAAAAATAGATGAATGAAAGAGAAGAGTGTTTGATGATGGGAATGAAGAATAAATGGTAGTTGAATAAGGTGACGAGGGAACAATGTTTGGCAATGAGAATGAATATATTCTCCAAACCACTGTGTCTAACTGTCCATCTCCAAACCACCATGATGGACAGTTAGACACAGTCATTTTAAAGACACTCATTGGTAAAGGATATTGTTCATGTCTCCACCAGTCCACCCTGTTTTCTTCTACCTTTGTTGTGGCTGCCACTTCTACGGAATCTCACCCACCTTACATCATGTAGCATGATGGGTTCCTCATCAATAAAATAATGGCCAGTGAATTGCAATGATGGATGATGGAGCATGTGGATGCTGAAATTGTTTGTAATCATAGATAGATAGATAGTATGATGGTTTTGCAGCTGGAACCATGGTTAAGTGAATAGTGAATACTAACAGCATAGTTAGCCAAAATAGCTAGTTGGGGTGGGGTGTTAATTTTTATAGAGAATGTGGTGGAGTGTCATATCCTCGAATCTGAAGGGGTATGATTGCAATTTAATCAATATACTATTGGCACTATGTCATCATACAAAGGGTCTTTACCTCAATGCTGAGGGGAGAAGTTGTAGGTGCATAACGTTCAACAACATTTCCTTCTTTATCAACAAGGAACTTGGAGAAGT
>LAGI02_31|Glyma19g14700.2|medicago_truncatula_lysine-specific_demethylase_3b_complete_cds|length:3539
ACAAAAGATTACTGCATTTGGCTCATGATCCTGCTAACAGGTCAGCAATTGAAGTTCGATTAATCCAGGTCTGCTAGCTAACTAAACCTTTTGAAAAGCATGTTTGGAGTATACCTGTGGACAATGACCATTTCAATAACTGTTCTTAATAGATTAGTTTTATGTTTGGATAAGCATTTTGAAACAATTTTAAGATAATCTGATTTGTTTGAGGTGCGTACAAAATCTGTTTTATTAGAAGAAAGTGATAAGTTATTTGTTAATATTTGTTATGCAGGGGTTAAACGGTACAGATGTGACAGGTTTCAAAATAACCCAAATACCTTTTCAAATAAGCCTGAACTTCTAGTTTCTGAGTATTCCTGGATTAACTTGTGTTTTTCCTAGATTAGGAAAGGAATACTATATCCACATGTGAGTAATGTGATGTTTAAAAAGTACCTCACACGAAAACAAAATAAAAAGCTGTTCTACAGTTGGGGCATGCATGCATAATCCAAAATTATCACACCTCACCAATAATGGCTCAAAAAACATACACTTCAAATCAGCTTCAATCTGTTGGGAACCTAGGTTTCCCCAGACCTTGTTTTCTCCAAATTTTTAACCACATTATCCATAGCATAGACTGTCATTTTCTTCACCTCCAATTTGTCCTCGGAAGATTTGTGATTTATTGGAAGTGTGCGGAATTCCTCTGTCAAGCGGAAACACTCACCAACATTTTCAGGAGAGACAAAATCAAGTGCAACTTTAATGCATGACTTCAGATTTCTAACTTGGTGAGGMCAGCCAGTGGGAATAAAAACAGCATCTCCTAGCTTCTGAATAAAAGTCCAAGGCTCAATCCCATACTCCTCCTTTAGCTTCCTCTTATGCTCCTCCGTCAGATACATGGTTTGGTCATGAATGGGGTGCATAACCTGATTTAAAGGACGGCAGTGGACATGCCTAAACTCTCTAAAATGCTTCTTTAGATATTCCTGCAATTTAGGTACATCCTGTCTTCGAAAAATATCCCAGAGAGCACCATCTGAAGCATCCTCCCCATATGAAAGACCATCTACAGTAGAGGATGAACTACTACGCAACCCATCATTACTTTCTCCCTCCTGATCATCTTGAAGTAGCTCCCTCTTGTCTTGCTCGAGGTGCTTTAGCTTCAACTTATCAATGGCAGTGAGATGTTTAGGCCACAATTCCACATTGGCAATATGAACCAACACATTTACTGCATCAGACATGTTACAGTGAAGCTTAGTCACAGCGTCACCACGTCCAAGCTCCTGACTAACTCCATAAGCAATAAATGTATTTGGCCCCATGTCTGCCTTTGAATATTTAAGATCAAAGGAGTTAAGGGCAGTGAGGTTAAGAGCACCTCCGAGAGGATCTGTATATCCTTTAAAGGGCAAGGAAGATAAGAACTCGGCACAATGACGAGGTAAATGTTCCACAAATAAATTGGACGGAGGCCAATCTTTCAATTTCAGTATCTGAGGCCAATTTTTCCAATCATACCGACCCTTTGTATACCCTGTAAAGAATTGATGGATATTGATCTCTCCCTCACACCAATCTAAGCAATCCAAGACCTTCACATCCAAATGTTGACCATGCTTGGTATTAGTTATTTGACGGAAAGCACGCCACATCACTAGTGGTTCCCAACTTAAACCAGATGTACATTCAAGCACATCGCTGACAATGACAGGCTCCCCCTTGTCCCAATGCCATTGAAAATGCTTTAAATCCACAGGTCGTAAATCAACAGCCCTAGGACAGTATAACCAGTTGTCACTGGAATCTTCACGAGAAGCTGCTTTCCTCGTATTATTTCTAACATCTGAGTTTCTACTGATCTTCGGACAAGAACACGAGTTGCCAGGGGTTTCAATTGCATTTTGAAGCTTATATGCTTTTGCTAGTTCTTCTGCTTTATATACTAACTCTGAAATAAAAGTCTGGCCAAAAATGCTCTTCAACTCAAGAAAACCATGGCAGCACCCATCATTGACCTTTGGACAGGGAATGCTAGCATCACTTTCTGCATGCCACCCAGATCTTGACCATCCACGAATGTCAGGCTCAGACTTGAGTTGGAATTCATGTATCTCGGGCTCCTTTATCTTTTCCTTTTCTTTTCCTCCATGCAGATAGTCAAGACTGCATTTGATAAATTCCAACTCAACTGGATCAGCACCACCTAGAAGCTGCCCATCACGAAGCTCATGGCAACAGGTGAGACATAGGTCAAAAGAGCATTTTCTACAGCTTCTGTGGTAATCGAATATTGATGTTTTGCAGTTGTCGCAGTAGACACGCTCCTTCAGTGAGTACTTTGCCTTTTCAATATTTAGCTCTGAGAGTGAGAGCCCTTGTCTCTTAGCTTCTATAACCAACTCAAGCATTTGTTCTTCATTCAACTGTCTTACAAATGGAAGAAGTCGTATCAGCAAATACTTGGAGAGCTCAACTTCATTACCTTGATACCTCTTCTCTTTCACCTCTTGTTTCATTTTCTTAATAAGTTCATCAGACCGCAAACATGCTTTGCAATTGCAATTACCACGGCACACAGGGCATGCCTCAGCAACAACATCATTTGTCCATTCAGGATACCAATTTTTCAAACAGAACAAGCAATATCTTTTGCGCTTACAACGTGTGCACCTCACAACCTCGCCTTTATCATTTCTCTGACATTGATGGCACATTAAGCATTCCTCTTCAGTAAATTTGACATTTCTCTTGACTTTTGGCATCTCTGGTGTATTACTGTGTCTTCGAGCATTTCGTAAGCTGCGTCTCAGAATGGAAGTCTCTGAAGGCATTCCAGATTCACCATTAGATTGATCTTCGGGCTTTGCATCACTAGCTTCATCATCTTTGTTGGAGGTGTTTCTTTTTCTACCATGATGACTCTGTTTCGAAAAGCCACTTTGCTCTTCATGGTCATCCTTAAATTCCTTTTCACCATTAGATTGATCTTCGGCCTTCGCATCACTAGCTTCATCGTCTTTGTTGGAGGTTTTTCTTGTTGTAGGACGACGACTCTGCTTCGAAAAGCCACTATGCTCTTCATGATCATCCTTAAATTCCTTTTCACCATTAGATTGATCTTCAGCCTTTGCATCACTAGCTTCTTCATCTTTGTTGGAGGTTTTTCTTGTTCTACGACGACGACTCTGCTTCGAAAAGCCACTATGTTCTTCATGGTAATCCTTAAATTCCATTTCACCATTAGATTGATCTTCGGCCTTTGCATCACTAGCTTCATCATCTTTGTAGGAGGTTTTTCTTTTTCTACCACGATGACTCTGCTTCGAAAAGCCACTATGTTCTTCATGGTCATCCTTAAATTCCTTTTCACCATTAGAATGATCTTCGGCCTTTGCATCACTGGATTCATCAACTTCGTTGGAGGTTTTTATTTCTCTACGATGACGACTCAGCCTCGAAAAGCCACTATGTTCTTCATGGTCATCCTTAAATTCMTTTTCACCATTAGATTGATCTTYGKCCTTTGCATCACTAGC
>LAGI02_32|Glyma11g01370.1|glycine_max_exportin-1-_transcript_variant_1_mrna|length:3507
GCTTAAACAATCATTGAATAGTGAATTTCAGCTCATACATGAGTTATGCTTATATGTGTTATCAGCATCTCAACGGACCGAGCTCCTACGTGCAACACTTTCTACGTTGCATGCTTTCCTAACATGGATTCCCTTGGGTTATATATTTGAATCACCATTGCTCGAGACACTGCTAAAGTTTTTCCCACTTCCAGCATATCGTAACCTGATATTGCAATGTTTAACCGAGGTGGCAGCTCTTCAATTTGGGAATTTCTATGATGCACATTATGTTAAGATGTATAATGTTTTCATGGTTCAGCTGCAGAGCATACTCCCACCTACTACAAATATACCTGAGGCATATGCACATGGTTCAAATGAGGAACAAGCMTTTATACAGAATTTGGCACTGTTCYTCACSTCATTTTACAAGGTTCACATTCGAATCCTGGAATCYRCTCAAGAGAATATATCTKCTWTKYTATTGGGTCTTGARTATMTTATCAAYATCTCATATGTGGATGATACTGAGGTTTTCAAGGTCTGTCTRGATTAYTGGAATGTGTTGGTTTCAGAATTGTTTGATCCACACCGCAGCTTGGAGAATCCTGCAACAGCTTCTGGAAATATGGTGCCGGTGATGCTTCCTGGTATGGTTGATGGCCTTGGTTCAGAGCTACTTCAACGCCGGCAGCTTTACACTGGTTCCATGTCAAAGTTGAGAACACTTACAATCTCTCGTATGGCTAAACCAGAAGAGGTTATCATAGTTGAAGATGAAAATGGGAATATTGTCCGTGAAACCATGAAGGACAATGATGTTCTTGTTCAGTATAAGATTATGAGGGAGACTCTTATTTACTTGTCACATCTTGACCACGATGACACTGAAAAGCAGATGCTGAGGAAATTAAGTAAGCAACTTTGTGGTGAGGATTGGGCATGGAATAATTTGAACACACTGTGCTGGGCGATAGGATCTATATCAGGTTCCATGATGGAAGATCAGGAAAACAGATTTTTGGTTATGGTCATTCGTGATTTATTAAATCTATGTGAAATCACTAAGGGAAAAGATAACAAAGCTGTTATAGCAAGTAATATCATGTATGTTGTTGGGCAGTATCCACGGTTTTTAAGAGCTCATTGGAAGTTTCTAAAAACTGTTGTGAATAAGTTGTTTGAGTTCATGCACGAGACACATCCTGGAGTTCAGGATATGGCCTGTGACACATTTCTGAAAATAGTCCAGAAGTGTAGACGTAAATTTGTAATCACCCAGGTCGGAGAAAATGAACCTTTTGTATCTGAACTGTTATCTGGCCTTTCAACTACAATTGCAGATCTTGAACCCCATCAAATTCATGCTTTCTATGAATCTGTTGGTAACATGGTTCAGGCAGAGTCTGATGTGCAGAAGAGAGATGAATATCTTCAGCGGTTGATGGAGCTCCCAAATCAGAGATGGCTGGAAATTATAGGCCAGACACGCCAGAATGTTGATTTTTTGAAGGAACAAGATGTTATCCGAATTGTGCTTAATATATTGCAGACAAATACAAGTGTTGCATCCTCCTTAGGAACATATTTCCTGCCACAAATTTCATTGATTTTTTTGGACATGTTGAATGTGTACAGAATGTACAGTGAGCTTATATCAAAAAGTATTGCTGAAGGGGGGCCTTTTGCTTCAAGAACATCCTTTGTGAAACTTCTACGTTCGGTTAAGAGGGAGACACTTAAACTCATTGAGACATTCTTGGATAAGGCTGAAGATCAGCCACAAATTGGAAAGCAATTTGTGCCACCAATGTTTGATCCTGTTCTGGGAGATTATGCCAGGAATGTGCCTGATGCAAGGGAGTCAGAGGTTTTGTCCCTTTTTGCGACTATTGTAAACAAATATAAAGCTACAATGGTTGAAGATGTTCCTCGCATATTTGAAGCTGTATTTCAGTGCACATTAGAGATGATTACCAAGAATTTTGAAGATTACCCAGAACATCGGCTCAAGTTCTTCTCTTTATTACGTGCAATTGCTACTCATTGTTTTCCAGCTTTAATCTGCTTATCGAGTGAGCAACTGAAGCTTGTTATGGATTCAATCATATGGGCATTTCGGCATACTGAAAGAAATATTGCTGAAACCGGGCTGATCCTCTTGTTGGAGATGTTGAAGAAGTTTGAGGTCTCCGAATTCTGTAATCAGTTTTACCAGTCTTACTTTTTGACAATTGAACGGGAGATATTTGCTGTCTTGACAGATACTTTTCACAAGCCTGGATTCAAATTACATGTCTTGGTGCTTCAGCATTTGTTCTGTCTGGCAGAAACTGGTACCATAACGCAACCTCTTTGGGATGTCGCTACAAATCCTTATCCATACCCTAATAATGCAGCTTTTGTACGTGAGTTCACAATAAAACTTTTAAGCACTTCATTTCCCAACATGACTGCTGCAGAGGTTACCCATTTTGTTAATGGACTCTTTCAGTCTACAAATGACCCCTCTGCATTTAAAACTCATATACGAGATTTTCTTGTACAATCAAAAGAATTTTCAGCTCAGGATAACAAAGATCTTTATGCTGAAGAGGCTGCAGCTCAGAAAGAGAGAGAACGGCGAAGAATGCTTTCTATCCCAGGGCTTATTGCGCCAAACGAGTTGCAAGACGAAATGGTGGACTCATAGATTGTAAGCTAAGCAGCATGAGTTCAAACCAATGGTATTTTGACTTGTCTCGCTGGTGCCTCTTTTCAATCAAATACTATAGGCATTGAAAACGGATGCATCATTTCTTTAGTTTTTTCTGATCTCCCAATATCTCATGTTGGGACTGGTTTGACCTAGGTTCCTGTTTTCAGAAGTTTTGGCTGGCTAGCTGGTGATACTAGCCCTAGTTGATCAGGTGAGTGTAGATTATTTAGTTGCTAGTTTGGAAGATAACATTGTTATTTGTAAGGAAGATCATAGCTTTCCATATATAAACACAGGATGGATGACACAATTCCTATAATTGACGACTCCTTAGGTGTGTGACTTAACCTCTGGTGGTTTTGTATTTTTAAGCTATTAATTAATTTTAGGGTAATTGATGAGTGCCATGGTTTTGCATTTAATGTATGTTTTTCATGGTATTAGTGTGTTCCCCCTGACCCAATGCAAAGTAAAAAGTTTATGTTACTACCTACATATCCCAATCTCTGAGTATTCTATATATTGTTAAAAGTAAAGGGAAACTTTGTTGGTGAAAGAGTGTTTGATGTAGCTTCTATTTGAGCTTCTTAATTAATGGCTGGGATAAATTTCTGTAAATTATGTTGGGTGGGTACCTTCTCAATATGAATTGTAAGTTCAGGAAAATTTAGTGGGGAGTGGTATTTGATTGATGTCTTACATGGATGTAACTTTATTCTTTATATTGAATGGTAGACTGAAAAACTAAAATTACATGGATGTTTTTTCTTGTGTATTTAAAACTTTCATTCAAAATGTCTTGGAAATAAATTAAAATTCAATATAGC
>LAGI02_34|Glyma02g13320.2|cucumis_sativus_receptor-like_protein_kinase_2-like_mrna|length:3036
CTCTTCCCTACTTTATTACAAAAGCTCTAACACTGGCTTGATTTTGTTGCTGTGATGACATGATCTAAACTTGAACATAGACATTACTAAGTACAAGCTATTTTGACTACACACCAATGATAATCTGAAAGCCACATTTGTAGTTTCCAAATATATTTGTTGATTTTAATTCAGCCACAACAAAATTTACAAACATATAAAAAACAATAACAGAAGTATCACTGAAAAGCAAAGTGATTAAAAAAACATCCTTATGCTGTAGAAGATGATGAATGAAGTAGTGAAGACACAGAGAAGCTTGTGTTGTTATTTTTTACATTCAAGTTTTGCATGGTTGGCACTGATGAAGTTGTTGCCAAAATTCCAGAAGTGATTTTATTGTCATTTGCAGAAGACCCTTTTAGAAGTGCATCAAATTTTGCATATTCTTCCCTCTCATGTCTTATTTCTTTGAGCATTGCTGCAATATCTCTCATTGTTGGTCTTTCATCTGGTGATGAATTTACACATAATAAAGCTATTCCTAATGCTTGCATCATTTCTTCTATTTCTGATTCTGGTCTAGAGAGTAAACTAGGATCAAGTACTTCAAGCCCTCTTTTCTTTCTCACCCAATCAACAACATGTACACCATCTGGTATTGTTGGATCAATTGGTTGCTTACCTGTCAAGACTTCTAACACAACTATACCATAGCTATAAACATCACTCTTTTCTGTGATCTTCGTCATATAACCATATTCTGGGGCAATATATCCATAGGAACCAGCTACTGTATTAGAAGACCGACCGAAATCGCCATTGTCAACAAGCTTAGCCAAGCCAAAGTCAGCAATATAAGGCTCAAATTCAAGGCCAATGAGGATGTTATTGGCTTTAATATCTCTGTGGACTATAGGCGGGACACAATCATGATGCAGATATGCGAGGCCTTCTGCGGCGCCTAACAAGATTCGGTACCTAAGTTCCCATTCTAGAGAATTTCCAGTCCTTTCATGGAGTATACTGCTTAAACTTCCATTAGCCATATAATCAAATATGAGCAATCTGTTTTTCTTGTTCCAACAACAGCCTAAGAATCTGACAATGTTCTTATGACGGATTGAACCAAGCGTCTTCACCTCAGTAGAGAATGAGTCGCGAACTCCACTTTTTTCATCCCTAAATGCCTCCCCTGCATCGTTTGTTATTGGCCATAATTTCTTCACAGCAATGACTTCACCATTATCCATTTCAGCGCGATAAACAACACCTGAGCATCCCTTCCCAATCACATTTCTATCAACCAAGCATCTCAGTATTTGTTCCACTGAAAAATTTAGCTTCTGGAAAGGTATGAATTGCCATGCCCATGAGTCTCCTCCTAATTCTGAATCCTCATCTCTAATGCATTTTCTTGCTTTTATCACAGCTGTTATCCCCATAATTATCATTATTACTGTTAAGGCTATCAGCAATCCAATTGCTAGCTTAAGCCTTCGCGACTTCCTTGCATCATTTCCATTCAATGACAAACTTGTCTTGCCAGAACCATTAACAAAGCATGAGTCCTGACCTGAATTGCAAAGGCCTTTATTTCCGGTGAGGTCTTTTGATGATAGCTGCCTGAAAAGCTTGTTATCTGGAAGAAATCCAGTGAACTTATTGTATGAAACATTAAGGGAGACAAGATTGTATWGCAGTCCAAGAGATTGCAAATCTCCCTCCAACTGGTTATGTGAGAGGTCAAGTATAGAAAGCTTGTTAAGAGCAGATATCTGAGGTGGGATTGGGCCACTTAGTGAATTGCTACTAAGATTAAGAGCAATTTCTAGACTCTCAATAAGGCCTAGCTCAGCTGGTATGTTTCCAGTGAACTGATTGCTACTAAGATCAAGAAGTTGGAGATTTGAACATAGGCCTAGTGATGTTGGTATTGATCCAGAAAACAAGTTATTGCCTAGGATTAATTTACTTAGAAAAACAAGATGTCCGAAACTTGATGCTATGGGACCAGAGAACTTGTTTGAAGATGCATCCAGTACCTGAAGTGAGGATAGTGATGACAAAGAATTAGGTAGTGGTCCTTCTAAGTTGTTACTGCTGAAGTCTATCATTTGAAGTTCTGTGCAGCTTCCAATCTCATCAGGCACCAGTCCGGAGAGGCGGTTACCTGAGAGATCTAAAAAGTTCAAGCTCTTGAGGTTGCATATCGTCTTAGGAATGCTGCCAGTGATCCTGTTGTTTCCAAGCCTCAACCTTATAAGAGAGGCACAACTACCTATTTCTGATGGTATAGAATCTGATATGTCATTGGAAATCAGAAGCATTTTTGTGAGGTTTTGGAGCAGAAAAAGACTAGCAGGAATGCTACCAGTTAGTGCATTGTGAGACAAGTCTAGTGCTTGTAGCTTACTACAGTTTCCCAATGTGGAAGGAATGCTTCCTTCAAGCTGGTTCTGCCAAGCAAAGAACACTAAGAGATTTGACAACTGCCCAAGCTCTGGTGGAATCAAGCCTGAGATCTGATTTGTGTCAACTTGCAACTGTTGAAGATTCTTAGCATTTGAAAAACTTGAAGGTATTGATCCAGACACATTATTATCACTAATCATAAATTCCTCAAGTTCTAAAAGACCCCCCAAAGACAAAGGTATAGTTCCAGATAGAGAATTCAAAGAGAGATCAAATTTTCTCAAGCTTGTACAGTTACCAATCTCTTCAGGTATAGCCCCAACAATACTATTCTTCCATAAAAAGAGCTGTTCCAGCTTTTGTAGCTTACCAAGCTCAGATGGAAGAGATCCTGATAGACTATTCTCATAGAGAAACAAATCAACAAGTTCAGAACAGTTACCTAAATCTGGTGGAATTTCACCAGATAGCATAGTAGTGTAGATAGACAAAGTCTTAATCTTTTTAAGTTTACCCAATGAAGCAGGCAAAGAACCAGAAATTCTAGTATCAGCCAGCCCCAACACAGTCAAATTTCTACATTCTCCAAGCTCTTCAGGAATCTTCCCAGCTATATCTTTGTTTCCACCAGCTCTAAGGACT
>LAGI02_35|Glyma15g37780.1|medicago_truncatula_two-component_response_regulator_arr9_complete_cds|length:2925
CATCACCACCCTCATCTCTCCCTGTGGCCTTCTATAACTCTTCATTCTTCTCTTCTTTCATCATTCTCCTTGTGTTTGTCTTACACATATTATATTCCAAGTTATGGCTATAGATGCAGATGCCCAGTTCCATGTTTTGGCTGTTGATGACAGTCTTATAGACAGAATGTTGATTGAGAGGCTCCTTAAAACCTCTTCCTTTCATGTTACTGCAGTGGACTCTGCCASTAAGGCTTTGAAATTTCTTGGTTTGGTTGAAGATGATCTSAGAACTTTTGACRCTCCTTCTGTWGCTTCAAAATTTCATCAGGATGTAGAAGTACACCTGATCATAACAGATTACTGTATGCCAGGAATGACTGGCTATGATCTGCTGAGAAAAATYAAGGAATCTAAATMTCTTAAAGACATACCAGTTGTGATTATGTCCTCAGAGAATGTTCCATCAAGGATCAACAGATGYTTGGAAGAGGGKGCTGAAGAATTCTTTCTGAAACCAGTTCAACAATCAGATGTAAACAAGCTCAAGCCCCATTTGTTGAAATGATGAGTTAAGGAAGAGCAAGACCAAGTCATCAACAACAAAAGGATGTTCATGGAAGAAAGATACTACCCAAATAAAAACAGACAAAACTTTAGCAGTTAAAATTGGTTTCAAATACATAGGTAGTCCCTAGAACTTTTTCCAGTCTCAATGGCAGACCAATCATACAAAAGAAATCAGCAGTACAAGTTCCTGATGTAAATAGACAAGAATGAATTCCATTCAATTTTGGTGGACTAATAAATTTATGTTGACAATTTTTTACTTCCTTTGTGTCTCTTATGATTGAATAATTTTTTACTACAGCGGTCGTTCCCAGTCACATAGTGAAAAGACTAGAGTCATAATTGTCATCAAGACGGAAAAGATGAACTAATAAGGCTTCAAAATAAGATGATTTACATGGTTAAGACACAAGGTTTGAAAAAGTCCCCACCATATATATTCCCAGAGCTCAATCATTTTCCTATCTGATGAAAAGTGAAAACATGAAAAAAGACCTTGTAGTAAACAGAAGAAATGAAATTCCCACAAGTTCTAAGAAGAATTTTACAGTTGTGAGGAGTCTTTCATAAGCAAGAACATCATCACATCGCCATCTGCCGTATTTTGTTCATTGTATTTCTCGACATCAGACCCCTCTCTACCACATGACCCCAGAAGATCTCTGACACTTTGTTTCCACTATCATCAACATCACTAAAACATCTATAGATTTTGGTTGTTATCATCAACCTCCTTCTCGCCATCTCTTCTAATATATTTGAGGCAGCCCTTGACTTCCCTGCTTTAAAATAAGCATAAGCAAGACTGGTATAGATAATACTGTCAGCTGATATTCCCTTCCCTTCCATTTGATTGAATAGGTTTTCAGCACATTCAATCCTTTCTATCTTGCACAACCTTCTTATCAATGCCCTGTATATTGAAATGTCGAGACAAAGACCTCTACTCAGAAAATCATCTGGCATTGTTGAAATTGCATCTACATTATCTTTCTTGCAGTAGCCATCCACAATCCATGAGTACGTGCAATAACTGGGGGAAAACCCAGCACCAAGCATACTAAACAATAACTCCTTGGCCTTTTCCAGATCACGCATCTTGCATAACCCATGAATCAATGCCTTGTATGTAAATGGGTCAGGCTTTAGTCCAGCATCTAACATCTTTTCTTTAAATTTAAAGGCAGATTCAAGATCTCCTATCTTGCAGTAAGCATTAATCAATGTGTTACATGTGATGTTGTCAGCTTGAACTTTTCTTTCACTCATCTCATTCAAGAGTTTGTTTGCATCCCTTATCCTGCCATCTTGACAAAGCTTGCGCAAAATTGAATTATAAGTAACAACTCCAGGGTCCAATCCCTTAGCTTCCATCACCTCACGCAATTTCAGAGCTTGCTCAAGTTCATTCGTTTTACAATATCCATCAATCAGTGTAGTATATGTCACATGATTTGGAGTTGCACTTTTGATATCTCTAAACATCCTCAATGCTTCTCTCATCCTACCCTCTTTGCAAAATCCATGAATAAGAGAATTGTAACTAACAATATCAAGACTAATCCCTTCACCTTCCATCTTATCCTGGATGGACAATGCCTCATAATGCATACCTTTCTTGCAATACAATGATATCAAAGTATTGTATGTGAAAATATCAGGATCCACACCCTTCACTTCCATCTCATTTAACAATTTTTCCACCCTCTCCACATCTCCTGATTTGGAACAAGCATGGATTAAACAATTATAAATATGAATATTCTCAACAACCCCAAGTTGAACCATTCTCTTGTGAACCTTCCACACCATATTAGTAACCCCATCCTTTGTCAAACAATTCAAAAGCACAGTACAAGCATGCAAATGAGGCCTCACATTAAACAACCCCATCTGCTCAAAAACCTGAATTGCATCAAGGGTCATCCTCAATTTCGCATAATGTATCAGAAGCCAGCTCAAAACCTGGGAATTAACTTCTGGGTCATCATATCCCCTCACCAAACTGCTCAAAACAGAAGGTGATGACAGAAAATCCCTGTGAGCAATTTTGTCAAGCATGTGCTGTGCAGTTTTGAAGTGCTTATGTTTTGTGAGTATATGAATCATGGCCCATGAACATTGCAAGGAGTGTTTGTAATTTGGGGTGGAGTCAACCCATTTGAAGAATGCCAATGAATGGGTGGGGCCATAACCATAGAGTGAGAGGTACAAAATTATATGGTGAATTGTGGTGGAAGTGAGTGCAGAACCATTCTTCACTTTAAGGAGATTGTTCCAATGACCCTTGGTAACAATTGCATACAAAGTATGAATAAATTGGCTATGATTCTCAATGAAAACCATGTCTTATGATCGATCCGTACATAATATGAC
>LAGI02_36|Glyma13g04480.1|glycine_max_xyloglucan_glycosyltransferase_4-like_mrna|length:2892
TTATGTTCTTAATCTTGTTCATACCATTATGTACTATTAATACCTTGCTTCAAGCTAGTCAAAGTGGTTCCCTTTCTCTATCTCAAACTAGAGTGCTAAACTCATTCTCAGAGTTCCATCTGAATTTCTGGGTTCTGATTTGATTTCAGATTTGAGACTCATAAAGGGGAAATTTTCATATGGGAATGACCCTTTTGTGTTTGTATTTCTTCTCATTCAAACATTATTGATGTTGAGCAGAAATCTGTAATAAGCTGCATCCATTGCCATTGTTGAAACCAACCCATTTCAAAAAATCTTAGCTTTTCTTCCCTGTGAGCTTGAATTGAATTCCTAGAGATAAAAGAAAGAGTGATGGCACCACCCAATTCAGCTCTTGTTACAACTGAGAAGACTAATAATGATTTCACTTTGTTACAAGTTCATGATTCAGAATCTCAAATGTTTGCAGAGGAGAAACAAAAAGCTGCAAGTCCAAAACAATATAGGTGGTTTCTTCTCCTTAAACTCCAAAAAGTTTTGACCTTCTTGTCATGGTTGACTACAGGGTTCAAATCCACTTTTGCTTCTGTCAAGAAAAGAATTTCATTGTCTGACACAAGTGATGAGGATCCTAAGTACAGAGGGARNNANTTGTATAGGATCATCAAGGTYTTCCTTGSTCTTTCAATTGGTGCCTTGGTTATTGAAACCATTGCTCATTTCAAMAAATGGAATTTGYMTAAYATRATGATTCAACCATTTGAGGTCCAAGGCCTTCTTCAATGGTCCTATATGGCATGGCTTTCTTTCAGGGAAGATTATGTTGCTCCTTTTGTKTTGTTKGTTTCAAAGTTTTGCATTGYYCTTTTCYTGATTCAATCMTTGGATMGGCTTGTGCTTTGTCTTGGTTGTTTYTGGATCAAGTTTAAGAAGTTGAAGCCAWCCATTGAWGCARATGCYYATGATGTTGAGGATCCTTCAASYTTTCCTATGGTCCTTGTTCAGATTCCAATGTGCAATGAAAGAGAGGTTTATGCTCAATCCATTGGTGCTGCTAGTCAACTTGATTGGCCAAAAGAYAGAATATTRATTCAAGTYCTAGATGATTCAGATGATAGCAATTTGCAGMWTCTCATCAAAGATGAGGTTTCWACTTGGAAAGAKAAAGGKGTCAACATTATCTATAGRCATAGATTGATCAGAACTGGGTAYAAAGCTGGAAATCTTAASTCAGCYATGTCATGTGACTATGTCAAAGACTATGAGTTTGTGGCAATTTTTGATGCAGATTTTCAGCCTAACCCTGATTTCCTCAAACTAACTGTTCCACATTTCAAGGGAAAACCAGAGTTGGGTTTGGTTCAGGCTAGATGGTCATTTGTGAACAAGGATGAGAATTTACTTACAAGGCTTCAAAACATAAACTTGTGCTTTCACTTTGAGGTAGAGCAACAAGTTAATGGTCATTTCTTAAACTTCTTTGGATTCAATGGAACAGCTGGTGTTTGGAGAATAAAGGCATTGGAAGAATCAGGTGGATGGTTAGAAAGAACAACAGTTGAGGACATGGATATAGCAGTTAGAGCTCACTTGAATGGATGGAAGTTTATTTACCTTAATGATGTCAAAGTTCTTTGTGAATTACCTGAGTCTTATGAAGCTTATAAGAAACAACAACATCGTTGGCATTCCGGTCCGATGCAGCTTTTTCGCCTATGTCTTCCTACTATAATAACTTCCAAGATATCAATTTGGAAGAAGGGTAATCTGATATTTTTGTTCTTTCTGTTAAGGAAACTTATACTTCCCTTCTACTCATTCACCTTGTTCTGTGTCATATTACCCTTCACTATGTTCATACCAGAATCTGAATTACCCCTTTGGGTGATATGTTATATACCTATTGTCATGTCATTCTTGAACATTCTTCCATCTCCAAAATCAGTCCCTTTTCTAGTTCCATATCTCCTTTTCGAGAACACGATGTCGGTGACAAAGTTCAATGCAATGGTTTCAGGACTATTTCAGCTAGGAAGTGCTTATGAATGGGTTGTGACAAAGAAAACAGGTAGATCTTCTGAATCAGATTTATTAGCCTATGCTGAAAGAGAATCAAAGTCTTCAAATGAAGATAAAATACTTAGAAGACACTCAGAATCTGGGTTGGAATTATTAAGCAAACTTAATAAGGAAGCAAAAAAGCCTCAAAAGAAGAAGAGGAATAGACTATATAGGAAGGAACTTGCACTTGCTTTTCTTTTGCTCAYWGCWTCTGCWAGAAGTYTTCTATCAGAACATGGTCTTCATTTCTATTTCTTGCTTTTTCAAGGATTATCATTTCTTGTTATGGGTTTCGACTTAATTGGTGAGCAAGTTAGTTAAAACCATGCAAATGAATGTGTTCGGAATGCTTGTAACACCCCAGTCCTGACATGCGACTCGAATCCCGGAGAATGAATGTCTATGAATACATGAGCGTTTTATTCTCCAATATATTCATGAGTCCGGGAAGGAAAGGGGAGGAGTCGCATATCAATGCTGATACAAAATAAGCATGCAAGTTGGTTTAGTTATTCTTTGACACCAATACTTTATATTAGTCTATATTTCAGCTGAGGTTGATTGAAGATAAAATCATTTGAAAGAACTATATATCAAATGGGGGAAAAGAGATATAGTGTAAATTTGATTGTATAATCATAAAAATGTGAAGAATAAGAGGTATAAAGTAATGGGGACCAATTAGATAAAATAATGTATTTTATTTTGTTTTTTTTTCTCAATTTTTTGTAGACTTCAAATTTATCAGTTGTATTTTGTGGATTTTCATTGATGGAAAGGTTTAGGAGTAAGAAAATATTGTTCAAACATAACTGTATTTATTGTGTTGAGAATAATAGCTTGTGAAAT
>LAGI02_37|Glyma01g07930.1|glycine_max_alpha-_-glucan-protein_synthase|length:2834
TTTTTTTTGAAAACAAAAGGAGTTTTATTCATAGCATATCCTCTTGTGATGGGGCTTATGTCGCTAGCCATTTTTATATCTGACAGCTCTTTTACCATATATTATGTGTTATATTGCCACACCTCCTTGGACCTAATTGATAAAAAACTAGCTCGTATCAACCATAATAATAGCATGGTAGTGTGGCTCAATAGTCAATAGTAATATAAAGGTGTGACTGACAATTGCGAAAGGATCCGAATTCAGAATCTGCAGTCATTTATGAAACTAGTCTGTTTTATGTAAAGAAAACTCCAAATCTCACTAACAAGTTCAACAAACTCAAAATACAATGTTCCAGGAATCATCTGTTTTGGGTAGATTAACACACAAGACAAGGAATGCAATCACATTTCTTCAATATCATCAGCATGGGCCACCTCAACCAGGTTTCAGTCATTATCTTCACGACCAAAATCATAAACTATCTCAATCCCTTGAGGTGGAGTGGGATTGCGATTGAACTTAGAACCACCAGGAGCCCAAGGAACAATGTAAGGATCCGGATGACGCCACTTATTGTAGGATGCTTCACCATCAGCTATCAATCGATCTATCGTATCAACGTCTTCCACCTCTTTGTTTTTCTCGAATCTATCACGGAGATTTGAAGCGTCATCGTAGAAGAGGTGGCGGTGCACAGCCCAATTCAGAGTGTCCTTAAGGGCTCGCCGGTACAGGATCCGCACCCTCTCCTTCTGCGCCGCGCGCCGAGCAAGGTATGCTGTCGACGATGTCAAACTCATCTCTCTCTCTCTCTATCACTCAGTTTCTGCTTCCGATCCTTCTCTCTCTCTCCAATGGCGGAAGCATCACACAAACCGGTTCCTCTATTGAAAGACGAGCTCGACATCGTGATCCCCACGATCCGAAACCTCGATTTCTTGGAGATGTGGAGACCCTTCTTCCAACCTTATCATCTCATAATCGTTCAGGACGGTGACCCTAATAAGGTCATCAAGGTCCCTGAAGGTTTCGATTATGAACTCTATAACCGAAATGATATTAACCGGATCTTGGGTCCTAAGGCTTCTTGTATCTCTTTTAAGGACTCTGCGTGTCGCTGCTTTGGGTATATGGTGTCTAAGAAGAAGTATATCTACACCATCGATGATGATTGCTTTGTAAGATTTTATTTTTCTTTTTTTTCATTTTTTATTTTTAAATTATGTTTTTTTGGATCGGGAAGTTAAGTGTTTGAATTTAGTTGACTTTGCTTGATTTGTTGATGGGTTATGATTTTTTTGTGGAATTCAGTTGACTAGTGTACCCTTTTGTAAAAAAAAAATATTTTTTATGTACGGTGTGTGATTTTTGCTTGGTTGGGATTTTGGGGTGTTTTTATTTTACTCTGAGAACTTATATGCATGTTTGGATTCATGGTTTTAAACTAAGGTTGTCTGGTCCTCGTTGTGATTATGCTGTGTTTACTGTAATTGTGGAAAAAACAAGATCTATCTCGCTGCAATTGCAATAATGTACATGAATGTTGCAGGTTCTTTTTAAATGGGGTTAGATCTGGCTTGTTTTGTTTACTGCAATTGTGAATCCAGTTCTGTTTTATTTGGTATGATTTGAAAAACTTATTTGATGCGGCTGCAATTGTGGTTGCAGCTAAAACTGTATTATTGAAGCCACAATTGCTGGTAGTTGTGGATCATAATTTAAACCTTGGAGTGTTGTACATTAGGCATTGCATGGGTTTATCAGATGGATTGGATCTAACTAGTTATAAGGGTGCTCTTGTTTGATTTGTTTAACTATATGGCTTTTGTTGTGGAAGTACTTGGTTTCTTTTACATCATTGATGATTGGTCTGTTATAGTTGGATTGCTTTCATTTGATTCATTTGATGTCTCTAATTGACAATAAGAGTTTGTTTGGAATGATTGATGACTAACTGTAGGAATTGATTTGATCTTATGAAATATGAATGATATATTTCATTGTTCGGAAAGTTTAGAAATATCTTTTAGTATAATTTATGATACTTAGAAATCCAGTCAAATCTGGTATGATTTGATTTAAATTCAGGTACAATTTTTTAATTGAGAATTTTATCCTTATTTATTTATTCTACCTGTTTTAATTAAGGGTAAGAGAGTAAAATTACTAAAACACAATGATTTCCTGTCACTTTTATCATGTTCCAATAGTTAGAGTGGATTTACAAATCAATTCAAATGCTATCTTTTTATATTATTAGGTTTTATTGTTCCAAACATGATAAATGATTTCTAAATGAAGTCAATTCAAATCACATAAACTCTAATTTTATTGATTCTAAATACAATCAGATCTTATTCAAATCAAGTCAATTGTATTTGGGTTTCTTTTCCGTACTTTGGAGAATGATTTCTAAATGAGAACAATTGTTTTGGAATTATCTCCATTTGCCTCAAATCTTTTTAAGCTGTTCAACCTTAATCGTCCATTCTGTCCCAAATTTCAGCGGATTTGTTGCTTTTAATACAAAATGTATGTGATTTTCTCAACATTTTCTATATGAAAATATGTAGGTTGCTAAAGATCCATCTGGCAAGGATATCAATGCACTTGAGCAGCACATCAAGAATCTCTTAACTCCATCTACTCCACATTTCTTCAACACCCTTTTTGATCCTTACAGAGAAGGTGCTGATTTTGTCCGTGGATACCCTTTTAGTCTTCGTGAGGGTGCCCCCACTGCTGTTTCTCATGGCCTTTGGCTCAACATACCCGATTATGATGCTCCAACACAGCTTGTCAAGCCTCGTGAGAGGAACACCAGGTATGTTGATGCTGTTTTGACCATT
>LAGI02_38|Glyma15g15520.1|glycine_max_two-component_response_regulator_arr2-like_mrna|length:2753
AAAAATTGGATTTACCCTTTTCTCTCTTTCTTCCACCAAGTTTCATAAACTCTCTTCTTCACTTTTCACTTTCATGACAATAATCTCAGCTGTTATGTGACATAAACACACACTTCTCTTGTGTTTTTGTTTTTTCTTGTCTTCTTCTTCTTCTTCTTCTTCTGTTTCGATCTTTGAACAATGAATCTGAGCATGTCAACGCCTAGTTCAAGTTCACTTCTTAAATCTTCCGACGCCATCTCCGACCAGTTTCCGGCGGGTCTCCGGGTACTTGTGGTGGATGATGACCCCACTTGYCTTATGATCCTTGATAGGATGCTACGTGCTTGCTTCTATGAAGTGACCAAATGCAAGAGAGCAGAGGTTGCATTGTCTATTCTTAGAGAGAACAAAAATGGGTTCGATATCGTTCTAAGCGACGTGCATATGCCCGATATGGATGGATTTAAACTTCTAGAGCATATTGGATTGGAGATGGACCTTCCGGTTATTATGATGTCAGCAGATGATGGAAAACAAGTTGTAATGAAGGGTGTGACTCATGGTGCTTGCGATTATCTGATTAAACCCGTGCGTATAGAGGCTTTGAAGAATATATGGCAGCATGTGGTTCGTAGAAGAAAGAACGGGTCTAAAGATCTGGAGCAATCGGGTAGTGTAGATGAAGGAGATCGACAACTAAGGGCATTTGATGATGCGGATTACTCGTCGTCTGCAAATGAAGGGAAATCCTCAAAGAAGAGGAGGGATGAGGAAGAAGATCCAGATGAGAGGGATGATTCTTCCACGTTAAAGAAGCCGCGAGTCGTTTGGTCTGTTGAACTCCATCAACAGTTCATGGCTGCTGTCAATCAGCTAGGACTGGACAAGGCCGTTCCTAAAAAGATTCTGGAATTGATGAATGTTGCTGGTCTAACTAGAGAAAATGTTGCTAGCCACCTCCAGAAATACCGTTTGTACCTTAGAAGGCTGAGTGGAGTATCACCACAGCAAAATAACTTGAATAACCCCTTCATCAGCCCCCAAGAGGCATCATTCGGGACAACTTCAATCAATGGAATTGATCTTCTAACTCTTCAAGCTGCTGGCCATCTCCCAGCACAAAGTCTAGCCAAGCTTCAAGCAGCAGGGCTTGGCAGGCCAACTGCAAAAGCAGGTGTATCTATGTCTCTAGTTGAACAAAGGAACCTTTTCAGTTTTGAAAACCCAAGAATAAGCTTTGGAGAAAGCCAACTGCAACATTTGAACAATAGTAAACCAATGAACTTACTTCATGGAATCCCTACCAACATGGAGCCAAAACAGCTTGCCAATTTGCACCAATCTACCCAATCCCTTGGCAACTTGAACATGCGAGTAAATTCTTCTACCGCACAGAGCAACCCCGTGTTGATGCATATGGCTCAATCCCAACCAAGAGGTCAGATGCTAAGTGAAAATACTGGTTCTCATGTTAATAGGCTTCCATCATCTTTGGTGCAGACTACATTACCAAATGGAATTTCTAATGGTGTTTTGGGAAATGGGATTGCGGGTATCAGCAATATAAATACTGCTTATAATCCACTTCAACAAAACTCTTCAATTTTGAGTTTTCCCATGAACCAATCCACTGAAATGGCTGTCACTAGTTTCCCTCTTGGAAGCACTCCACGAATATCCAGTATGGCAACAAAAGGCATGTTTCATGAAGAAGTTTCTTCGGGATTTAAGGGACCTAGTGGATTTGTTCCAAGTTATGATATCTTTAATGAACTCAATCATCANCNNAAGTCYCATGATTGGGACWTARCGAATGYRGGYCTAAYATTTGATGCCTCTCAGCATGCAAATMCTTTAMMAGGTAACATTGAYGTMTCACCRTCAGTTWTAGTCCATCAGARTTTTCCAACTATCCACCAGACTGGACAAAATAGAGATGCTACTTCAATTGGAAAAGGTATGTTCTCAATGAGTGAAGGAATAAATCAAGGTAATCTCCAAAACCTTGGTCAACACGTCAATATGCATCTTGTTGACAACTCAGTAAAGGTTAAAGCTGAAAGAGTTCATGATCCAAGCTCCCAGATTAACCTCTTCTCTGAGCAATATGGGCAAGAGGATCTTATGAGTGCGCTTCTGAAACAGCAAGGAGGCATTGGACTAGCTGATAATGAGTTTGACTTTGATGGATATTCCTTAGACAACATTCCGGTCTAGAACATATTCTGCCACTTCTCTTTCTAATTGCAGTTGCCGATGTAAATAGTTCGTGTTCCATGTGAATCTATTCATATTCTGCAGTTAGCTAGTTCGGACGCGAGTTATTGTTCAACAAAAAGAGAATTTAATTTATGTAAAAAAATCCAGGCTTCGGGGAGTAGAGTACTGTGATGGTTTAGTCTAGAAGGTCAAGATGAATAACTATAAACTTGTGCTGCATCTATGCAAAATGCATATGTGCAAATTTTGATTATGTTTGGTTGCAAAATTGGTAGGAAGCCTCTAATTTAAGGGTGTTCATGAAAATGCTATTGTTTAGAGCAGAACTGCTGAAGCAAGGTTGTTATACATTTGCAGACTCTTAGGAGCATTTCTAACTCTAGAAACAAATTATCAATTTTTATTTTTATGTTCTTTGAATTAAGTAAATGAATGCTGTAAGTTTGTAAATATTCCATTTAGTTTCTCAAAACATTCAAGTTTGTTTATGTATATCAAAAGAGGGTGAGTTTATCGTAACGGTAAACTATTGTTGTTTAGTAACTATGAGG
>LAGI02_39|Glyma19g27060.1|lupinus_albus_glycerophosphodiester_phosphodiesterase_2_(gpx-pde2)_complete_cds|length:2731
TATTCCTTCTATTGATATTGTCCCAGAAACTCATTTGTCTCTACACTCTACTCCCTTTTCTAATGGTAACATTATTTATCGACTTTGTGTATAAATCTTTATACTGATAGTGCTCAATTATATATATATATATATGAATGTGTTTTATGATTGATTTTTTTATATGATCAGGGGTGAAATTTAAGGTACCAGAGTTTGTAGTGATTGGACATAGGGGATATGGCATGAATGCTTTGCAATCTTTGGATAGAAGAATGAAAGCTATTAAGGAAAATTCAATTATGTCCTTTAATGCTGCAGCTAATTTTCCTATTCATTTCATTGAATTTGATGTTCAGGTGACAAATGATGACTGCCCAGTCATTTTCCATGATGATTTCATTCTCTCCCAAGAAAATGGTGTTGTATTTGAGAAGAGAATCACAGAGCTGAGTTTGTCTGAGTTTCTTGCCTATGGTCCTCAAAGAGAGTGTGGAAAAGATGGAAAAGTTCTAGTCAGGAAAACCAAAGATGGTAAAATTGTTCAATGGGAAGTTGAACAAGATGACTCACTTTGTACACTAGAAGAAGCTTTTCTCAATGTGGAACCCTCTTTAGGTTTTAACATTGAGTTGAAATTTGATGACCACATTGTCTATCACCAAGATTATCTTTCCCATGTTCTTCAAGCAATCTTAAAGGTTGTGTTTGATAATGCAAAAAACAGACCTATAATCTTCTCAACTTTCCAGCCAGATGCTGCATCACTAGTTAAGAAATTGCAAAGCACATACCCTGTATTTTTCTTAACAAATGGAGGATGTGAAATCTATGAAGATAAAAGAAGGAACTCTTTGGAAGAGGCTTTAAAGCTTTGTTTGGAGAATGGGTTGCAAGGAATTGTGTCAGAGATTAAAGGGGTTTTTAGAAATCCTGCAATAGTAACAAAGATCAAGGAATCTGAACTTTCTCTCCTTACATATGGATCATTAAAGTATGTTTTGTCTTGTCCATTTTATGTGTGTTTTGTCTGTTTTTCATTCTAGTGTTTTAAATTGCGGTTGCAATTATGTTGTGACTCCAAATCACAATAATGTGGCCGCATTGGACTACAACGCAACCACATCGGATTCAAAAATATTGTTTTAATAACAAAATAATTTACACCGCAACGGCCGCAATCGCGACCGCAACTGCAATTTAAAACACTGGTTCATTCCATTTTATGAATTTGTCACTGATTTTTTTGTTTTGTTTTGACAATATAGCAATGTTCCAGAAGCAGTTTACATGCAACATTTAATGGGAATTGATGGAGTAATAGTGGATTTAGTTCAAGAAATAACAGAAGCAGTTACAAATTTGATAACATCAGCAAAGGTTGTTGTTGATGAAGAGGGTTTGAATGAAAAGTTGAAATTGCATTCCAAGCCTAAATTTTCTCAGCTGGAACTTTCTTTTCTTTTGAAGCTTATTCCACAGTTGATACAGATTTGAAAGTAAAAGCCATTCTATATAGCTTTTTAGTTCATTTTGTCCTTCACACTAATAGAATAGGCTTTAGAATTGTTATTTTCATGGGCTTTGTTATGTCATTTTTATGAAATATTATGGTACCATGAAACCTTAATCCCTGTACATATATTTTGTTCTTATAACTTGAGGGGATTAAGAAAAGAGAGTGAATTATGTATGAAAAGAAATATTTTGATGGCCCTTTAACAATTTCCTTCACTTGTTCAAAAGCATTAAATTTCATGTCACATTCTTCTGGTATACCAATTATCATTGTTCTTAACAGCTTTTTCAGGCTAACAACACATTTAACTAACACTAATATTACCATTTTTTCTGACTTTTTTGAACTTACAAAAACTAGACATTATAGGATGAAATTGTTGAGTAATTAACATCTACTAGAAGCACTTGTACTTTGACTTGTGCAAGTTTGGCTAGTTTTTGATGAAAAAACTGCTGAAAAGGGTAGTTAGTGCTGAAAAAAATGAGCTTAGAATTCTAATAAGACTTGGAATTTGGCAAGGATATGGTTTTTGTAGAGGAGTTAGCTTATGATGAGTTTTCAACAATTCTACTTAATTGATTTTACTAATGTGTTATATGAGCTACAACTTAAACTAATTAGCTTAGTTTATTGTGTTTGTGTACCACTACCGGGCCCACTCACAAAATCCATTATACACCTTGATGCACACTCTAATGAGTGAACTTAGGGTTGGGATCCTCTCTAGTACTGTACTGTCCAGTACTGGAATGTGAGACCCAAATTTATTTAAAGATTAGAGAGAAAAAAATGATGGAAAAAACTTGAAATCTAGACCATTAAAAATTTGCAAAGTACACTTGTCAGCATCTCTACCCGTACTGGACCCTCCAGTACATGAGAGGATCAGTATTCATGAACTTAGTCTTATAAAGCTTTTCAACCTCTTTTCTTCAATCAATGTGAGACTTGGGGAGTTTTTTCATTTCACACCCCAAGATACCCGAATAATGATCATATTAATGTGCTTTAAATACACTTTGAAACCGACAGTTATAATAAGCATACAAACATAATTCAACATCATCCCAAATGGGATTATACTTGCCACAATAGTTTACCACAGAAATCTATTCAGATGGAGGTCTGGTTTCCTCTAAATTGCAGCTAATTGGATATCATACTGATAAGTATTGTTTTTCTGTACTACCAATAATATTCCTTTACTCTATGAGTTAGGAACTAATCCAT
>LAGI02_40|-|lupinus_albus_multi_drug_and_toxin_extrusion_protein_complete_cds|length:2719
TGAGTCTTGTGCCTTGTGCCAAGAGTATCGTCAACTTCAACACCAGGGATATAACATGGTCATGGGTATGCAACACTTTTTCCTTCTAGGATTTTCTTTATGAAGGGAATTATGTAACCATGTTAGGAAGTGAGTCTCACATTGTCTACCTCACTGTCAATTGGTTATTTAAATACATGTTGGGCTATTTCTCTCATTGCCAATTGGTTTTGAGATGAAACCTTAACATTGTATCAGAGTCAGAGTCCAACTTCTTTTCGGTTGTCATGGGCCAAATAATATCATTTAGTTATGGGTCATGGATAACCTTTTGCCTGGTACGGTAGACTTATGTGGAGGGGGTATGTTGGGATGTAAGTCCCATGTCGCCTACCTCATTGTCTTGGGACCTGTTGGACTACTTCTCTCGTTATCAATTGGTTTTAAGATATAACCTTAACAAACTATGCTTAAAACTCTACTTTTCACAAACCATGTTTTCTTTTACTAAGTTTTCTTTACTTTTAAGAGATGTTGCAACWAAATGTATTGTTCTAATTCTTATCATGTTAACATGATAAAAATATATATTTTATTGATAAATCTTTCTATGATATATTATCTTTTTAGAACATCAAAATCATCTAGGATTCCATATCTCAAAAAATTCATGTTCCTAGCCAATTATATTCCTTCAAGTAGTAAAAACACACTATTTTCTGTTTTTATAATTATTTTTCTTAACTAGTTGACATTCTTTTATTGGATTAGTACACAATGAGATACCAAATATTGGGACAAATAATCTCAATTACATAAAAAAAATGTTTACGAAATTGAACTGGATGAGATTTTAATAGGAGGAGCTTTGTTATTTGTCAGGGTGGCAGGGAAACTTGCAACGGAATCTTGGAAGTGATATGAATTTAACACCTCCAACAATGCAACCAAACATGAAAAGATGATGTGAGAAATTATATACTCTTGTAAGATTTAATTTTAGTTGCACTTACCATTTATGAACTTTTCCATAGTCTATATCTGAGTTCTATACACATAGTTAGAGATTGGAAAGCAAATAAATATGGTTTTCAACCCAAAGCAATTGGGAGGATCCACTCCCAATTGTTTTTATGTAAAGATTCACATTAAATGATTAAATAACATTATAATATCACAAGATAATTGTGTTACAGGATACACTCACATCTCAATAAGATAATAATTTACTCCTAAGTTTATATCTAGATTAATGTATGAAAATCATACCATTGAGATAGGGGAGGTCTTATTTTGGAAAAACAAACTTCATATAGTATCTTAGAGGAGGGATTCACTTACTCCAATAGTAAGTTTTTTAAACTTACTCCAATTGTAAGTTTTTTAAACTTACTCCAATGGTAAATTTTTTAAACTTACTCCACATCTTAATCATTAATTTAAACCATTGAATAACCTTACAATTGCGCCACCCCTCCAATTTTGCATAAACAATCGATCAGAATTAATCTTTATAAATGTATCTTTTGTATAATATAATCAACCTTAAATACATGACACTATGAAAGATATAAAAACAAAAAATAAGAATTACGATTATGTGATTTTGATAATTGGGGACGAAGATTTTCAAGTTCGCTCCTAAACCGAGCAAGTCGGGTAATGAGGTATCGGACCGAGAGATTCTCTAAATATAWATACACACATTTATATAGTAAATATTTATTACAAATACAATACTAGATGATATTGATGATGCTTTTAGTAAACTTGTCAAAAAAATTATTTATGATGTATGTGATACAATTGATTATTCGGTCTTTAAATTTAGCTCTTATATGTTGCAGGAATCAATCGGCCCAAATGATTTTTGTGGAAGGATCTCATATATGATATGCCTTATTGCCTCAAACATCGTTTGAGTTTTGTTTGTTTGAGTAAAATATTTTCTGTTTAATTGACAATTTAAGATTGTGTACTTGGGTTAGAATTATGTTTTATAATTTTTATTATTATTGTTTCACGTTTTGATTGCATAAAATAATTGACAAAGATTATAAGAAGCATGTTACAATTGCATAAGTTGTGTGCAATAATTTTTTTAATATATTCTAAATTCATGAGAAGTTGTTTGGTATCCAAGGATTCGTGGGTAGTAATAGACCAAACGACCAAACGAGTATTCACACAGGTTTAGGGTGAGAACAAATCCAAATGTGAATGAACATGGCGGGGCGAAGTAGTGCACTAGATGAAAAATATAAGTACGTTAATAGTTGTAGTACGTCTTTTACATAAGAATTTGGTGTAACATTTTGTAAAGAAATACATTACCTATCTAATTAAAGCATTGTGTAGTAATGACAAATTAGTATAAAACAAAAGTTGATTAGTGTTGATTTGTTTAGACAACGCAATGATTCCAATTTAAATTTGTAACTCCTAAGTTTGGTCTAGAATTTTATTTTGAATTATTGACAAGCTATTTCCATTATCAAGCGAAATACATAAAGTACGATGCTCATCCCTCAACTGATTTTTTAGGGTTAGCACCCCTCTAGATCGTGTTGTGGTTGATGACAATCATAGAGAACATGTGGGCTCCACAATATGATTGTATTTGTTCTCATTAGGGATGGCAACAGGGCCAGGCGGGCACGAATAGTGCATACCCGTGCCTATATCTGCACTATTTTCGGGTACCCATGCGGGTAGAGGGTATTTGCAGGTACCTAATGGG
>"LAGI02_42|Glyma01g03700.1|Medicago_truncatula_clone_mth2-25n14,_complete_sequence|length:2533"
TTTGCTGAAAAACCACCTGAGGCAGTTCCCTGTTCAACTGATTCTAATACCTCTTTAATGAACTGTTCTCCAGCAATTCATGTGTATAAACCACTTACTGCTTCCACATCTTTCCCTAGTCCTTCACAGCATCCAGCAAGTACAACACCTTCTTCTATTGGCATTACAGAAACAGCATTACCTGTAACCAGTCCTACTGTTCCAACAGCTGCAAATTCTGGTTCATCATCCTACTGTCCTTCTTCAACAGTATCTCCTAACTTGTCTATTCATCCTATGCAGACAAGATCTAAATCAGGAATATCTAAAACCATTTATCCTAGTGTTCATCTTGCTCATATTGAACCATCTAGTGCCAAAACAGCTCTTACCATACCTGTTTGGAAACAGGCTATGCAAGTTGAGTTTGATGCTCTTATGGCACTAAACACTTGGACTCTTGTACCTCTTCCTCCTCACAAGCAAACAATTGGGTGCAAGTGGGTATTTAGAATTAAAGAGAATCCTGATGGTACTGTTAACAAGTATAAATCAAAACTAGTTGCTAAAGGGTTTCATCAAAAGCATGGAGTTGATTACAATGAGACCTTTTCACCTGTTGTGAAACCAGTCACCATCAGAATCATTCTCACCTTAGCTGTCACTTTTCAGTGGAAACTTGAACAATTAGACATCAACAATGCATTTCTAAATGGATTCCTTGAGGAAGAGGTCTACATGAATCAACCTGTTGGTTTTCAGCATTCTGACAAAACTCTTGTTTGCAAATTGAACAAAGCTATCTATGGGCTCAAACAAGCACCAAGGCAGTGGTTTGAAAGACTAAAGGGAACCCTAGTCAGCATTGGTTTCAAAGTAAGTAGGTGTGATAATTCATTGTTTATTCACACTTCAACAATCTATCAATTGTATGTCCTTGTCTATGTTGATGATATCATAGTTACTGGATCTTCCTCTAAACATGTCAAACAAGTCATTACTGCCCTTAGTACAACATTTGCCCTCAAACAACTAGGAAACTTGGATTACTTCTTAGGCATTGAAGTGCATCACAGGACAGATGGTTCTCTTTTTCTCTCTCAATCCAAATATATAAGAGACCTTCTTGACAAAGCAAATCTATCCTCTGCAAAATCAAGTGTTACTCCAATGCCTAGCAACTGTAAACTGACTAGACATGGGACAAACTATTTTGAAGATCCTACTTTCTATAGGTCTGTTGTTGGGGCTCTTCAATATGCTACTGTAACAAGACCAGATATTTCCTATAGTGTCAACAAGGTGTGCCAGTTTCTAGAAAAACCTTTAGTATCTCACTGGACAGCAGTAAAAAGGATTCTTAGATATCTTCAAGGAACCAAATCCTTTGGCCTCTCTATTACTTCAGCTAAAGTCAGTTCTTTCAATTCAGAAACTCATCCTCTCCCCTTAAATGCCTTCTGTGATGCTGACTGGGCATCAGACATGGATGACAGAAAATCTACCTCTGGTGCTTGCTTATTTCTTGGACCAAATCTTGTTACTTGGTGGTCTAAGAAACAAAACACCATTTCCAGATCTAGCACAGAAGCAGAATATAGGAGTCTAGCTTTGGCTTCTCAAGAGCTTATGTGGATTGAATCCTTACTCACTGAACTCAAGATCAACTTCAATGTTCCTACTATCTACTGTGATAATCTGAGCACAGTAGCCATGTCACATAATCCTGTTCTCCACAACAGGACCAAACACATTGAGTTAGACTTGTATTTTGTAAGAGACAAAATACAAAACAAGACTCTCATAGTCAAGCACATTCCTTCAGAACTTCAAACAGCTGATATATTGACTAAACCTCTACCCAACAACCAATACATCACTCTAACGAATCAACTTCATCTACAAGATAAAGATGAGACTGTTTTAGCAAAGGACAACAACCCTAAACTTCAGGGGGATATATTAGAGTGATAGCTGAATTAGTTTTTATTGTTACAATATAATAAGCTAACTAGCTAATAGTTAGTTAGTTACTATTCTGTTAGGTTTAGTTTCTCATTTTAGTTAAGCTCTTTTTGTACTCTATAAATAAAGTAGTTGTGGCTACTGTTTTGAATAACAATAATAATAATAATCAGAATATAATACATTTCACTCTCTCTCTCTCTTAAAGTACTCTCTCTCTCTCTTTTCTAGAATATTCCTTCTCTATCACTCTTCTCTCTTCTTCTTCTTCTTCTTCTTCTTCTTCGTTTCTCTTCGTTTTACAGTTCAACATTCATTTAGCTCACAAAAATGGAAAAAGGACAAAAAAAATTGTATCCATTTGAGAATAGATTATTATATGATAAAAGAATATGCAACTTTGAAAGAAATAAGTCACATTTGAAACAAAAATTCTGCAATGACTCTGAATCCTAATATGAAGCAGAAAATATTAAAAATACATTGACTCCCCACAAAGTATAGGCTGTGACAGAAATACATACCATGAATATACGAAACTGCTTTAGTTCATTCTTATCTTGAACGGATATGAGAATTTTCAGTCTTT
>LAGI02_43|Glyma12g35840.1|lupinus_albus_phosphoenolpyruvate_carboxylase_4_complete_cds|length:2417
CGATCGTGATGGCAATCCAAGAGTAACTCCTGAAGTGACAAGGGATGTTTGCTTGTTGGCTAGAATGATGGCTGCTAATATGTATTATTCCCAGATAGAAGACCTCATGTTTGAACTGTCTATGTGGCGTTGCAGCGATGAGCTACGCAATCGTGCAGATGAACTTCACAGGTCTTCCAATAAAGATGAAGTTGCAAAACACTATATAGAGTTTTGGAAAAAGGTTCCGGCAAATGAACCATATCGTGTAGTACTGGGTGAAGTAAGGGACAGACTCTATCAGACTCGTGAACGTTCTCGCCATTTGCTAGCTCATGGGTACTCTGACATTCCAGAGGAAGCAACTTTCACCAATGTTGAAGAGTTCCTGGAACCTCTTGAAGTTTGTTACAGATCGCTTTGTGCTTGTGGTGATCGTCCAATTGCTGATGGAAGCCTTCTTGATTTCTTGAGGCAAATATCSACATTTGGACTGTCRCTTGTGAGGCTTGATATCAGGCAAGAGTCAGACCGTCACACKGATGTGATGGACGCTATTACCAAACATYTGGAAATWGGCTCCTACCWGGAATGGTCSGAAGAAAAAAGACAAGAATGGCTTTTGTCCGAATTGAGCGGTAAAAGGCCACTTTTTGGACCTGACCTTCCCAAAACAGAAGAAATTAGAGATGTTTTGGACACATTTCATGTCCTAGCAGAACTGCCACCAGACAACTTTGGAGCATATATCATATCAATGGCAACTGCACCATCTGATGTGCTAGCAGTTGAACTTCTGCAGCGCGAATGCCATATCAAGCATCCATTAAGAGTTGTCCCGTTGTTTGAGAAGCTTGCAGATCTTGAGGCTGCTCCTGCTGCTCTGGCGAGGTTGTTCTCAATAGATTGGTACATAAATAGGATTGACGGGAAGCAAGAAGTCATGATCGGGTATTCTGATTCAGGAAAAGATGCTGGAAGGTTCTCTGCAGCATGGCAGTTATACAAGGCTCAAGAGGAACTTATAAAAGTAGCTAAGAAATTTGGCGTTAAGCTAACCATGTTCCATGGTCGCGGTGGGACTGTTGGAAGAGGTGGTGGTCCAACTCACCTTGCTATCCTGTCTCAACCTCCAGACACAATCCATGGTTCACTTCGTGTAACGGTCCAAGGTGAAGTTATTGAGCAATCATTTGGAGAGCAGCACTTGTGCTTTAGAACACTTCAACGTTATACTGCTGCCACTTTAGAGCATGGAATGAATCCTCCGATTTCTCCAAAACCAGAATGGCGAGCGTTGATGGACCAGATGGCTGTCATTTCTACTGAGGAATACCGTTCTATTGTTTTCAAGGAACCACGCTTTGTCGAGTATTTCCGCCTGGCTACACCTGAGTTGGAGTATGGCCGAATGAACATCGGAAGTCGACCAGCAAAGCGAAGGCCTACTGGAGGCATTGAAACACTCCGCGCAATACCTTGGATCTTTGCATGGACACAAACAAGGTTTCATCTTCCAGTGTGGCTAGGCTTTGGAGCAGCATTTAAACAGGTTATTGAGAAGGATGTTAGGAATCTTCACATGCTGCAAGAGATGTACAATCAATGGCCTTTCTTTAGGGTCACCATTGATTTAGTGGAAATGGTTTTTGCCAAGGGAGACCCAGGAATAGCTGCTCTGAATGATAGACTACTTGTTTCAAAGGATCTATGGCCATTTGGGGAGCAGTTGAGGAAAAAATATGAAGAAACTAAGAATCTCCTCCTTAAGGTGGCTGCACACAAGGATCTTCTTGAAGGAGACCCCTACTTGAAGCAAAGACTTAGGCTGCGTCATTCTTACATTACTACCCTAAATGTTTTCCAAGCTTACACATTGAAACGCATTCGTGATCCGAACTTTAACGTGCGGCCGCGCCACCATATCTCGAAAGAGTCTTTGGAGAAAAGTACATCAGCTACTGAACTTGTATCACTGAATCCAACAAGTGAATATGCCCCTGGTTTGGAAGACTCTCTCATTCTCACCATGAAGGGTATTGCTGCTGGCATGCAGAACACTGGTTAAATACTTAAATTTCAGCTCACTGCATTTACCTTTGTATTTTCTGTCTTGCCAAAGATCATAAATTACTTGCACTTACCAAAAGTCAGTGTCATTTTTATGTTCTTATATCAACTTTTTATGTCATTATGCTGCTCTAAAGAAATCTACTAGAGCAAGCTACTACACAAATGAGCAAATATGCAATTAATCATTATGTTTTCAATGCTGAAATTTTGCTGAGTACTACTTCTTGTACTTTTGCCATCAATTTTGTGAAGTGTTTGTTTGGTAAACTGGTACTAGATAACAAGAATGAGATTTATGGGCACTGAGTGATCCTTGTGCTTGTTATTACTGTTGAAAAATATAATAAAGCATGTCTTTTTGGAGG
>LAGI02_44|Glyma05g33330.1|glycine_max_calnexin_homolog_mrna|length:2400
ATTGGCAATAGGATTGATTAATGTTGGGAAAAAGATTAGGGACAAAAAATTTCATGATTGAACAACTGGGCACAATATTTGCATTGCAAGCAAAATCCATTACTAAACGAAAGAAAAATAATTGTACAAACTCAATTTAGCTTGGCATAGTAAGTCTCCAAAATGTCAAGCACTGGCGTAACAGACTATCTGGTTTACAACTCCTTATTCCAAAAGGAGGTGAAGGAGAAAAATGAAACAAAGTGCTATCTGATCTAGTATCCAACTAAAGCTCAAAATCTATCTCTGATAATGATATTCTTGTTCGGCTTCCCTTTCAACCATTTTAATTCTCTTGCCTTGTCCTCCGGCGTGGAGCACCAGATGTTTCCTCCTTCTCTTTGTTTTCTTCATTCTTCTCTCCCTCTTGGTTAGTGGAAGTTTCTGCAGGTTCCTTCTTTGTCTTCTCCACTCTTGCCTGTAAAACAAGATATGTGGCCCACAGATGAACATGCATTCTAAAACAAAAACTACAAGAAAGAGTGCTCTGAAGTTTATTGGGGAAGATAAGAGTTTCACTACTGACCGGCTTCTTGCCACCAAATATGATCCTCAAGAAAATTGACAAGAAGACAACCACAATGGCTACTAGAATTCCAATAGTCAGATTTGGTTGCTTCTCACCCTTTTCAATGACATCCTGCAGAGAACCATAGAAGTTCAGGCAATAATAAGTGAAACACAACGGATAGTAAGGTTACTACAATAGAAGACATAAGTTTGGTTACTTACAAGTATTTTTAGCTTGTACGCACTCAGGAAGGGAATGTCAGCAATCTGGTATAAGATATCAAATACCTTCTTCTGTGCAAAGTCAAGCAGCAAAATCATGCATAAGAAAAAGGAGAAAGTGGGTGTTAAAAGCCCATAGAGAGAAGGGAAGAGAGGGAAAGGAACTGCAAAAGAGATTACCTGGAAGCCTGCAAGATCAGCTGGACCAGTTTCCAATTCTTCTTCCTTCTGTTTCTCTTTCTCAATGGTAAACTTGGGTTTCCATGTAGTCTCCCGATAAGACGATGCAATCTTGTCGTCTTTAGCTATCAAAATGTTGTCAAACAATATGCCATCTTGCATTGTCCAAATTTCAATACCAATAGCAGCAATAGGCTCAAAATTTGGTTTTTCAAGTTCAAAGTAGTCAGGGTTTGGGATCTCCTGGGGCTTCCAGATACCCTTATAATTGGGGTTATCAATTAGGGGGGCATGCCATTTTCCCTTATAAGCTGGATTCTTCTTCGTTGGCCTCTTCCACTCACCACAACCAGGGGCTGCTTCACACTTTGGGTTATCAACCTTGGGGGCTTCCCATTCACCATCCTCCTCGTCATCCCAATCTTCTGGCTTTGTTGCATCTGGGTCATCTATCTCCTCGGGTTCATCATCTAACCAACCTTCAGGTTTCTCAGCTTCTTCATCAACAATTTCCAAGGGTGCATCCTCATCCCAGTCTTCTGGTTTTGTTGCAGTTGGGTCTGGAATTTTTGCTCTTTCATCCCAGTCCTCAGGTTTCTTATCCTCRGGATCTGGGATTGTCTTCGTTGGGATAAGAGCAGGCTCAAAATCCTCAGAAGATAAGAAATTTGCCTTTTTCTTCTCTTCCCCATCAATCAAAATTTGCAACTCATTGTCAGGCTTCAAAATAGCAGTGTACACATGAGATAGCTTGTCAGCTGGGACAGATGGGGGGAACTTGAGATGGTGTTCAACATACTCCCCAGTCTTGGGATTCTTATGCTTGAAAATGAAGTGCACCTTGTTTGTGGCCCCACATTTGTCAGGCCCAAACATGATAGAATAAGGAGATTCATTGTCAAACTCCTTAGGTTTCCATCCAGCCTCTTGTGGTCGAAGATATTTTAGATATGCACCACCACACTCAAGGCCGTCCTGAAGGCGAGTTTCAAACTGAAGAACAACTGATTCATCCTTAAGAATCACAGGCTCACCAACTTCTTTCACAATAGCATATTTCCTCGCCTTCTCGCTGACAAGAAGTCCATAATCATCATGCCCTTCACTCTTAGCATGCTTCCAGACACCGTTGTACTCTTCCTTCTGTGATACGATCCAACGGTCTTCAAAAGTCTCATCAAATGACTCGTAGAAGATCGCATCATCGGAAGCATTGAGAAGTTGAAATGAAGAAATGAAAATGAACGCTGCTAAGATCCACAGAGGGATTCGTTTTCCTTCTCCCATAACTTTTTTCTCTCTCTATCTTTCACTGTGAGAGTGAAATGTTAATACTATAATAACTTTGAATAAATTTTCGATTCTAAGATCTGAAAATGTTAATGGATCTCACTTTTGACTGTAATGTTAGCGGTTTGTTCAACTTTATAGATCTCTGTGACATTTTCG
>LAGI02_45|Glyma02g36990.2|glycine_max_lactation_elevated_protein_1-like_mrna|length:2162
TAAAAATCAAATTACTACTAGCTTATGATACACCTTTCTAATTGGGAGCCAACTGCAAGTACTAAAGGGWATTTTCAAACTTCATTCCATTTAATTTTGAATTTGTATACTACATCATTCAATTACACATTCATTGTTTTTGGGTAATGATAGTAACTCTTTGATGGGTGATTTTTTATTGAAATTAGTGGGGCTTTTCACAATCATAACACATGGTTTTATTCCATATATATGCTACAACAATAGTAGATAGTAATGATGCCTACTATTACAAGTTTTAGTTTTCAATCCTCTCTTCAAGCATGAACCACATTCTGAGCCAATTTTAGTTTCTTTTCTTCTAACATGACAGCATGATGCTCTAAGTATTCCTTGCTGTTTATCTCTGTCAGTCTACTAATGGTGCGATCTTTTGCAAAACCAAGTTCATTGTCTACACAAAGATCAGATTCATCACTTTTCCTTGATCTTGAAGAGGTCCTTGGTGCCATTTGTTTAGCCTCTGATATTGTTACTATTTTTTCCATAATTTCATGAGGGCTCCCCTCAGCTGTACACAATAGTCTAACCCTGTTCTCATATATCACATCCACTAAAGTGACAAATCTATGTGCAGCTGATTTATTACTAAGCCCAAAAATTGGAATGCCTTCAAGTGCTAAGGTATGGAATTTCTTGAATAATCCAAAATAGTCTGCAGCCCCAAGGGGTCTATCACAGAGTTCCTCAAATGTAAAATAGGCACATCCATTAGCTCCCAGTGGAACTTGAAGTGTCCTTCCCATTACTACTTCAACTTCTTGGGGAATAGCCTCAGCATCTCCGATCATCTGTTGAAACCTTTGCCTGAGAATGCTAGATAAGTTTCTGCCAACCAAATAGTATCCTTCCTCACCCGAAGTCATTTTGCGATAGTCAACTGATGAACCAATCTCATGTACTACACATCTTTCCTTCAATGCTGCAATGAAGGGTAGAAAGAGATCCCTCTGTAATCCACCCTCGTAAAGATTGTCCGGAGCACGATTTGAAGTGGAAACTAGAATAATTCCTTTGCTGAACAAATGTCTAAACAAGCGGTTAAGTATCAATGCATCAGCAACATCAGTTACCTGTTGAATTGAAGGGTTTTACATAGAAAAGAAGAAAGGAGAGAGTAAACAAAAGTGCTGAATTGCTTAAGTTGCTCACAGATGGACTAGTACACAGGTATTTGTAGGTGCTTTAGATGTCATATGATGCAAGTTGTACAAGGAACCTCAAGCATGTGCATTAAAACTACAACTCCTAGAAATTATGAGTTCTTGAGTGTATAGATGCATGCATATGAAAAATACCATGAACCTAGAAAATACATGAATACTGCTTAATGAAGTGCATGAATGTAGTTTATATCTCCGACACTCTTTGACTATGATATTTCCAACATTACCTACGCAAAACAAGATAACAAATGTCCAATAATGGCATTAAAGTACAAAAGCATGACCTATGGCTTAAAGAATCAAATGTTATACTAAAGAATTTACCATAAATTCATCAAGACACAGTAAAATTGCCTCTTCAGAAATTTCTCCTGCAACAACATCAAGAGGATCTGACAACCCCTTATGCTTTTGCAGTAGGCTATGTACATTCAACATAAAGTCATGAAAATGGATCCTCTTTTTCCTCCAATTTGAGGGCAGTTGATGAAAAAACAGGTCCATCAGCATAGTTTTACCAGTGCCCACTCCTCCATAAAGATATAGACCTTTTACAGGTGAGTAAGAAGGATGTGACAATAGACGAGACCACAACCACCCAGTTCTTACAGGTTTTTCAGCAGTCTGATCCAATTGGCAGGCATCAACATTCTCAACAAGCTCATCATAGAGTCTCTGAAGTTCTGTCAGAGTTTCTACCTGCTTCCCCCAAAAACAAAATTCATAAACATGCTTTTAACAAAGGAAAAAAACATTAGGTGGAGTAATTTACCAATAAATGCATGAACAAATCTATATAATAATAATAACTATCAATCTAACATCATTTACCAATAAACCAAAGTAGCAAAATCCATTCCATCAATGATTTTATGGATGGTGCTACATCCTTACCTGGCAGACATCACCTTCTACAAGTTCACCATTAGCAATTCTTCGTTCATACTCAACAAGAGG
>LAGI02_46|Glyma02g46690.1|glycine_max_probable_wrky_transcription_factor_20-like_mrna|length:2098
CGTTAAATGACTGTAATGCCCTTTCTACCTTCCTTCCTTGTCTACTTCATCCTCTTCTTTTGCTTTGTCTCTCTCAGCAATACCACAAAATGGACGCTTCTACCACTAACGAAACCCACTCAGCTTCACAACCAAATGATCCGAATCGTATCGGGTCGGGTCATAACAATTCAGGTAGGTACAGGCTTATGTCGCCGTCTAAACTTCCGATCTCCAGGTCACACTGCATCACCATACCTCCGCCACTCACTCCGACGTCGTTTTTAGACTCCCCTGTTCTTATTTCCAATATCAAGGTGGAGCCTTCACCTACTACAGGGTCCTTTTCTAAGCTTCTTCAAACAGTGCATAGTTCCATGTCTTCTTCTGCGTCTGCTACATTTCCTGTAACCACTACATGCTTCAATACCAATACTATTGAGGAAAGAGAATCAAACATCTTTGAGCTTAAACCACACAATATATCAAACATGGTTCCTGCAGACTTCAACAACCATGTAAGTGAACAATCTATTCAAGACGAAGGTCCAGGAAAAGTTCAATCATTTGCTTCCTCACCATTAGTTGAAAGTGAGACTGGTGGTCTATCTAATGAATTAAGCATATCATCACCTGTTCAAATGGTTAGTTCTGGGGCTATCACTCATGTTGAAGTCGATTCAGATGAATTGAACCACAAAGGCAACACAACCGCTGTACTTCAAGCATCACAAATTGAGGAGGTTAAAGGCAGTGGACTTTCAGTTGCACCTGAGAGAACATCTGATGATGGATACAACTGGCGAAAATATGGGCAGAAACTTGTTAAAGGAAGTGAATTTCCGCGCAGCTATTACAAATGTACACATCCTAACTGTGAAGTGAAGAAACTTTTTGAACGCTCTCATGATGGTCAAATGACGGATATAGTTTACAAAGGAACACATGATCATCCGAAACCTCAACCAAGCCGACGATACTCTGCTAGCAGTACTGTGTCCATGCAAGAAGAGAGATCTGCTGAGACCAACATCACTCCAGACCTATCGCCTGTAGCAACAAATGATGATAGTCAAGAAGGTGCTGACAGGACTAATGACGAAGTTGATGATGATGATCCCTTCTCGAAGCGTAGAAAAATGGAACCTGGATTCGCTGACACAACTCCTGTAGTCAAGCCTATCCGGGAGCCACGGGTTGTTGTACAAACTGTGAGCGAGGTTGATATATTGGATGATGGGTACCGCTGGCGCAAGTATGGGCAAAAGGTGGTGAGAGGCAATCCTAACCCTAGGAGTTATTACAAGTGCACAAATGTTGGTTGTCCGGTTAGAAAACATGTGGAAAGAGCATCACATGATCCAAAAGCAGTGATAACCACATATGAGGGTAAACACAATCATGATGTACCAGCTGCAAGAAATAGTAGCCATGACATGGCAGGAGCAGCAGGTGTAGGTGGTGGAGAAGCAAGAATCAAGTTAGATGAAAGTGATACTATTAGCCTTGACCTTGGCATGGGAATAAGCTCAGCTGCTGAAAATAGATCAAATGGGCAAGGGAAAATGCTGCTCTCTGAATTTGGCAACATCCAAACTCAAACCAGAAATTCCAACTTCAACTTTGTTCATACTACCGCAGGTCCGGTATACGTTCTAAATAATGGTGCAAATCCATATGGTTCTATAGAAAATAGGAGTGATGATCCATCTTTAAACCACACCTCATCATATCCTTGCTAATACTAACTGGTCCATGACATTGTTCACATTATAAAGATTAAAGTAAAATTTTGAGTTTCAGTTTGCTTTCTTCTTTTTGGCAGGCATAGCTTCAAAGTAATGTATCTCATTAGAAAATGCAGAAAGTTCTTTTATGTTTATTTCAGTGCTGCGATTGAGTAGAACTGGTAGCAGCTCCTGGTTGACTTTGTTTGTATAGTTATGTGCAAATTATTCTGTACAAAAATGAAACTCATCTTATAAACGTTGCTTCTACAAAAAAAAAACCTTGTAAAAGTGTTTGAATTAAAGTATTTGTATGTAGCATTTAGCCTCTTACTGAACTTTTTGTATATAATAACCAAAGAAAAAGCCTTTTACATATCGTTATTGAAAAT
>LAGI02_47|Glyma13g28440.5|glycine_max_sugar_transporter_erd6-like_16-like_mrna|length:2035
TTCAGTGACAGCTTCTTTCCCACATGCTATTCCAATTTTTCAATGAGACAGACACTAGCTGTTTCAGAATGCCCTCTATTCCCAATGAACACAATCAAACAAACATAACAATATATCTAACTTCAATAATGATGCATTGCTACATGCATCTACCATATTCCTATAAATACCATTCACCACTCACCATGTTTTTGCATCTCCTCGTTACTCACTATCACAACGTTGTTCTTAACTTCTCAAGGGGCTTTTTCATTATTCTTTTTTTGAGGCCATTTTCTTATTAGTGAAGAAAATGGTAATTGAGGAGCACAAGGATGTTGAGAGTGGAAACTCCAATGGATTCCAGGATGTGCAGGAGCCCTTCATTCAACAAAGGAAGGATGTTGAATCTAATAAAAGGGTGGAAAATGGATCCATTGGAATGGTTCTWCTTAGCACAYTAGTTACTGTTTGTGGTTCCTTTTCATTTGGAACTTGTGTAAGTATATTTAAGCTTTCTTAAATTTATAATTGGTAAAGCCAAAGAGTTTTTTTTTGGAGACAGGACACCATAAAAAAAATGTTGTGCATGGCTCAAGAAGAAAAAAACATTCTGAAAATATACTTCACTAAGTGTCTGTTTCTTTTTGTGTTTGTTGTTTGGGTTAGGAACCAAACCAAAAAATCACATTAAATAAACAAACAAAAAAGGTTTGTATGTTTAGCTTAAAGTTATTATTTTGGCAGGTGGGCTATTCAGCACCCACTCAAGCAGCTATCAGAACAGATCTTAATATATCTCTTGCTCAGTTTTCCATGTTTGGTTCTTTAGTAACCATTGGTGCAATGCTTGGAGCTATAACAAGTGGCCGGATTACTGATTTCATTGGCCGGAAAGGAGCAATGAGAATCTCAACAGGATTTTGCATATCAGGATGGTTAGCTCTCTTCTTCTCACAGGATCCTTATACTCTTGATATTGGAAGATTGATTACAGGATATGGAATTGGAGTTATCTCATATGTGGTTCCAATTTACATAGCTGAAATAGCACCGAAAAATCTTAGAGGTGGACTCGCGACAACAAATCAGCTTATGATTGTTATTGGAGCCTCAGTCACATTCTTATTGGGAAGTATCATAAATTGGAGACAATTAGCTCTAGCAGGGCTTGTTCCTTGCATTTGCTTGTTGATTGGTTTGTGGTTTATCCCAGAGTCTCCTAGATGGCTGGCAAAGGTTGGCCTTGAAAAAGAATTTCAAGTAGCTTTAAGGAGACTTAGGGGAAGAGATGTTGATATTTCTGAAGAAGCTGATGAGATTCTGGATTATATTGTAACTCTTCAAAGCCTTCCTAAAACTAAGCTTCTTGATTTGTTCCAAAGCAAACACTTGCGCTCTGTAGTTATTGGGGTTGGGTTAATGGTATGTCAACAATCTGTTGGAATTAATGGTATTGGATTTTATACAGCAGAAACTTTTGTAGCAGCTGGATTTTCTTCGGGAAAAGTTGGTACTATAGCCTATGCTTGTATGCAGGTTCCATTCACTCTATTGGGAGCCATTTTGATGGACAAGTCTGGAAGGAGACCACTTATAATGGCTTCAGCAGGTGGCACATTTTTAGGCTGCTTTATTACTGGAATTGCATTCTTTCTCAAGGGTCAGAGCTTATTACTTGAGTGGACACCAATATTAGCAGTTGCAGGCGTGCTGATCTATGTAGCAGCATTTTCAATTGGATTAGGACCAGTTCCTTGGGTAATAATGTCTGTGAGATATTTCCCATACATGTGAAGGGGACTGCTGGGAGCTTAGTGGTTTTGATAAACTGGTTAGGAGCATGGGTAGTGTCATATACTTTCAATTTTCTCATGACTTGGAGTTCTCCTGGTACTTTATTTTTCTATGCTGGATGTTCCCTCTTAACTATACTATTTGTAGAAAAATTAGTCCCAGAAACCAAAGGAAAAACACTTGAAGAAATTCAGGCATGCATCAATTCATAGAGAGAAAACAGCTGCAGGCTTAGATGCATAAATTTCTTCAAGTGTTT
>LAGI02_49|Glyma09g19730.1|lupinus_albus_gene_for_conglutin_clone_48|length:1941
TGGACACCAAATATTCTGACATTTAATCTCCTATTATATACCCCCTTCTACTCTATTATGCGAAGGTGACATAATAGACTCTCAACTTGGTCAAACTCATCACCCCAATTATCTTCACATTCCACACTTCTTATCATTTTCTTCTCTTTCACTCTTCTTCATCTCTCTTCATCCCAAATGAACCAAATAACCCTCTTTATCCCCTTCTTCTTTCTCATACTTAGAATCTCTTTCTGTTATCCGGATCCAAAGTTCTTAGCTTGCCAACCCATGACATGTGGTAATAACCAAAACATAAGCTACCCATTCTACATCATAGATAAACAAGAACCTTTTTGTGGGAACCCAGGTTTTGAACTCACTTGTAATAACAATGGTTTCCCAATCCTTAGTCTTATAAATACAACGTATATAGTCCAAGAAATCTTCTACAACAACCACACACTCAGATTATCCAACGTTGTGTTCTCAGAGTCAACCACTTCTGATCACTGTATTGATCAAATAAAGAATCTCTCGGTTGGAAAATACAGGTTCTATGTTGCTCCAAACCAAAGTGACGTGTTATTGTTCTATGGCTGCGACTTAACGTCGCTGCCGGAGAGTTTGAAAGCGAACAAAATTGGGTGTTCACAGGAAAACAAAACTAGTTCAGTTGTGGGTTCATATAGGGAAGATAAGAGTCTGAGAGAAGCGTGCAAGGGTGATGTGGTGAATGTAACAGTGGAAGATGTTGAAGGAGAGATTAAAGAAGCACTGAGAAAAGGGTTTGTGTTGAATTGGAATGCTAGTAATTGTAGTGTTTGTACAAACAGTGGAGGGAGGTGTGGGTTTGATTTAGATACTGATACTTATGCTTTTAGGTGTTATTGTCCTGATAGACCTCATGTTGTTGATTGTGGTCAAGGTTAGCCTCTTCTCTTAATTTAGATCGTCGTATTTTATATTTTGTTGGGAAATAAGTCTTACATCGCCTATATTATTGTTTTTGGAATAGTTTAAATAGCTGTTGAGTTACTCCTCTCATACCAATTGGTTTTGAGATGAAACTTTAACATTATATCATAGTCCAACTTCTTTCCGATTGTCATGAACAAAAAAATGTCATTTAGTTATGAGTTAGAAGTAACCATTTGTCTGGTCTGGTAGACTTATGTAGAGAGAGCATATTAAGAATTAAGTTTCATATCACATAATTCATTGTCTCGAGAATTATCTAAATACCATTTAAGACTACTCATCTCATATCCAATTATTTTTAAAATGAAACCTTAATATAGTTATGATTACAGTGTATAATGTTTTATAAAAAGAATCATAAAATTTGTGTTATAATAAGGACTAGATGGACTAATATTTTGTTAAGGGAGGGAATATATCTACTCAAGAGTAAGTTTTTTAAACTTATTTCATATCTTAACCATCAATTATATAGAAATTCAATGATTTGAATCAGTGAGTAGATTTAAACCATTGGATTCCCAAAAAATTGATTGTTAAAATGTGGAGTAAATTTAAAACTTATTCTTAGAGTAAATGAATATCTGTATTTTTTTTAATGTATAACTAACTAGATAATCTAATAAGTATATTTTTAGCCATATCCATATATGGTTTATGACTTTTCACTTTTTCTCTAGGAATAATTCATAGGTACATATTGCCTCTCCAATAATGCTTCCAATACTCTATGCGTGACACTTTGTTATATAACATTATATAAAATCCAAAGTTGCATAAATGTTGTTCAGCTGATGGAACTGGTTTTTGTTTCAAAGGTCTTATGTTTGATTGTTCATATCCTATTCATGATATGCATGACCCATGAGTTTTAATTATTTATGTCAAACAAGATAGATTGATTTTACGAGAAAGACACGTCTGATAATTGTGAAMATAAAATATCTCCTAATATCAAAATATAATTTACATCTTCCTGTC
>LAGI02_50|Glyma08g23380.2|glycine_max_probable_wrky_transcription_factor_40-_transcript_variant_2_mrna|length:1831
TTTTAAGCAGAATTTTGGTTAACCTATTCTATTGACTGTCTCTGTTTTTTTTTTGTATCTAGTCAAGTCTCATGGTCAATTATATCCAACATTGCCTAATTTTTTGAAATCAATGTTGAATATTTTGGTGAGGGGTCATCAAAGTACAAAGCTGGACTCATTTGAAATTATTGGTTTAACACTTCAACATATTAGTCAAAAATATACATGATTCTAGCAAAAAAAACAYGCTGCTAACCAAGTTATATGATTCATATGAGTCAAAAATAGTGTCTCAGTTGACCTTTAATGAAAAGTTATATGATTCATTGATAAAAGTATAACACAATCACTTTTATGACTTCAAATTCACTCATTATGATTTGCTGCTCAAAATATCAATCTGTGAATTGGACTAAGCTAGAATTTCCACTTAAAGGATCAAAATGAGAGATATTGCTTAATATTCTGTGATGTATTTACATAAAGATCTCATGCTCTAAAAAATGATCCATTGAAGGACTACTTAGTATTCTGTTTAACTCATTTAACTCTTCTGCAACAATCTTCCTGAGATGGCAGCCATAATCTGAGGTACGGTTTCGTGATCTTCGAGTCGCTGTTGCACGTAGATTTTACCAATTCAATGATAACTGTTGGTGCTGAAATGGTGCTGATGTTGCCTGCAACTAAGAAGGATGAGGATGATTATGCTCCCCTTCATAAGTTGCAACTAGGACAGATTGGTCATCCACACTTCTTTGCACCTTCTTTTTGACAAGGCAGATTGGAGCAAAAGAACATTTGAAGTATGCTCTTGGACATGGGTTATCTCTTGTCACCTTTTGCCCATACTTCCTCCATTGGTATCCATCTTTCACAATCTGAAACCATATATATAATGAAAAGCATGTTAAACAATTAATACCTTAGTCTATGCTATATAGAGTTAGTAATCTTATCTGCCCAAAAATTCAGACAACTTCACTCTTCTTTATGACACAAATTAGTACTTTGTGCTATAAAAATCAAAAACAAAGTCATACAAGGCTTGTATCAGATGCTTCAGTCCTGACATAAACTCTTGAAATTTTTGGTCTAATGGTTTCTTCTTCATCATTGTAGCTGCTTTGTGAATTGCCATTATTAATTCTCATTATCTTACTACTTTTGTTGCTGCTTTCACACTTCCTTTTCTTTGAAGATGGAGTGAGTTTTTCAGGATTTTTGCTCATATATTCCATCAAGTGGCTTTTCAAACTGTTGTAGTTCTCACACACCACTGAAAGCATTTCCACTAGTTTCTTGTTTTCTGCACTTGCCCTCTTCAATTCCATCTCCAACTCAATAGTGGACTGAAATCGCAAACATATATTTAAGTATCGCTCATAGAGATCGAAATGTTATCTTTTTTAGTTTTTGGTATTGTTCTGTTTATAAAATACACCAAATATGACAAAATTATCACTATAACTAAGGGAAAACAAAACAAAACTCAGACACTAACCTCTTCTTTCACATGAAACTTGGACATCCCCAATGAGAATAATTTGCTTTCTACCTTTTTCTGAAATCAACAAAAGTGAAAACATATTATTCCCTGTATCAGACATTATCACAAAATAGCTTTTTGTTAATCTTGAAATGGCTTATAGTATTCAACATGNTNTATATATATATATATACTTACACTAACTTGTTGATGAACTGTGTAGGAATTAATGTTGAGATTCAAGGAAGTGTTAATCCATGATGCACTATCCATGTGTGCCTAATAAAATCAAACAAAGTATCACAACTTGTTCAAAGCAAAACCAACTTAATATAGCTGGTGAGAAGCCTTCAACTTTCG
>LAGI02_51|Glyma12g05800.1|glycine_max_beta-glucosidase_24-like_mrna|length:1831
ACCTCCTTGAATAGGCAAAGTTTCCCTCCTGGCTTTATCTTTGGAGCTGGTTCCTCATCATATCAGGTACACTATATATCCTTACATATTTTATTTACCACATTAATTACTAATTAGTTTTTATATGGCAATCACTTACTATATTATACATGTATATATATGTGTTGCAGTTTGAAGGTGCAGCAATGGAAGGTGGGAGAGGACCAAGTGTGTGGGATACCTTCACCCATAGATATCCAAACAAGATACAAGATAAAAGTAATGGAGATGTAGCCATTGACGAATATCACAACTACAAGGTACACTTGCTTCAAATTAATACATACTTTTACATTCTAAACCTGTTTATGTATATTAAAAAAATGTGAGATTTTATATGAAAGACCAAGTAATCGAATAATAAGTCATATTTTCTTCTTCTAATTTTAAATCCAATACTTATTTGTTGTTCCTATATATTATAGGAGGATGTTGCAATTATGAAGGATATGAACTTGGACTCATACAGATTCTCCATATCTTGGTCTAGAATACTGCCAAGTAAGTCAAATGTTGATTATCATCAGCCATTTTGGACTATATTATATATATTCTTGAAATTTAACTTTAATACCTAAGTTTAAAATTAATATGTATAAACATTATTATATCCACAGATGGAAAGTTGAGTGGAGGTATAAATCAAGAAGGGGTGAACTATTACAACAACCTTATCAACGAGCTATTGGCTAATGGTCAGAAATCAAACTCTATTATTCTTCAACTTTTAATCATATACTTTGCCTTTTAACAATTCTCTTGTTGATAATAATCACATATCTACTTTGTTGCAGGCATACAACCACTGGTGACTCTTTTTCATTGGGATCTTCCCCAAAACTTAGAAGATGAATATGGTGGCTTCTTGAGCCCTCTCATTATAAAAGATTTTGGGGATTATGCGGAAATTTGCTTCAAGGAATTCGGTGATAGAGTGAAGTATTGGGTTACTTTGAATGAACCATGGAGTTATAGCAGTAATGGGTATGCAAATGGAAGAATGGCACCAGGTCGTTGTTCTTCATGGCTGAACCCAAATTGCACTGGTGGTGACTCAGCCACAGAGCCATATTTGGTTACACACCACCAACTTCTTTCTCATGCTGCAGCAGTTCGTGTATACAAGACTATGTTTCAGGAATCTCAAAAGGGTTCAATAGGTATAACGTTGGTAGCTAATTGGTATCTACCACTCACAGATACCAAATTAGATCAAAAGGCAGCTGAAAGAGCAATTGACTTCATGTATGGATGGTATATGGATCCACTAACAACAGGAGATTATCCAAAAAGCATGCGTTCACTTGTGAGAACACGTTTGCCAAAGTTTACAGCAGAACAAAGCAAGTTACTGATTGGCTCTTTTGATTTTGTTGGTCTAAACTATTACTCTTCAACCTATGCCTCTGACGCACCTCATCTAATAAGCAATGCTAAACCTAGCTATGTCACTGATGCTTTGTTCACTCCAGCATTTGAGCGCAATGGGAAACCCATCGGTATAAAGATTGCTTCAGATTGGTTGTACGTTTATCCAAGAGGAATTCGAGACCTTTTGTTATACACCAAGGAAAAGTACAATAACCCCATCATTTACATTACTGAAAATGGTATAAATGAGTTTAATGATCCAACACTGTCACTTGAGGAATCACTTATAGATACTTTTAGAGTTGATTATCATTATCGTCATCTCTATTATCTTCAATCTGCGATTAGGAGTGGTGTAAATGTAAAGGGATATTATGTGTGGTCCTTGTTCGACAACTTTGAATGGTGCTCAGGCTATACA
>LAGI02_52|Glyma02g00260.2|glycine_max_auxin-induced_protein_22b-like_mrna|length:1825
TTTTTGTAAGAAATTCTAGATGTGGCATATAAGTAGTTAATTAATTTTGTATCCATTCAATTACAGACAAAACTATACACACAAATTTTGCTACACTGCATTTTGTATTGATACAAAACCAAAAAAAAAATATCAATCCCTTCTAACTCTCTTGCATACATGAGATTTCTCACTGAAAAAGTTCAGAAAAAAAATATAGCACCCCATAAGGTACTAGCTAAAATAACAAGAAACTTGTCCTAAAAAATTTCCCATCTTTCTACTTCAATATTTTCCAACTCCAAGAACCCATGCTGAAAGAATAATGTTTGAATTTCCTCCACACCAAAACTCTTGTATTCATTGAAATTTAGTTATTTCTTATACACCACACCCCAAACCCTTAGCTTCTGAGCCTTTCATGATTCTTAGCCTTTTGCATGTGGTCATAAACATGCTGCAAAAAAAATGTATAGTTAGTGATATTGAGAATTTATAGCTAAGAAATTGACTTTAATTCTCTAAAATCTTAAACTAACATATAAATATGTTGTTCTATATCTTGTCTCATACGTTTTCTCGTGCCAATAATAATGAAGCAAAGACAATAATAATAATGAAGACTTAAAAAATTTCTTTAGCTCGATATAACATATGAGACAGTAGATCTGTGTCGATCTTAAACTGAATTGACTAAGAGTCTAAGAATTGATGAATCTTAAAACAAATTGCAAAGGGTTAAAGAGAGAGTTAACTTACTCCCATGGTACATCTCCCACAAGCATCAAATCACCATCTTTGTCTTCATATGTAGGTGCATATTCAGATCCTTCATAACCTTCTCTTTCAGAGTATTCACCTATGATCAACTTGAACATGGTTTCAAGAGCTTTGAGTAGTTCAACATAGCATCCATAAACCTTCAAATCAATCTTTCTTAGATAAGGGGCTCCATCCATGCTCACTTTCACAAATATCCCACCACCCTCACTTTCCTGCAAGCTGTTTTTCCTGTAGGATCTTATTGGTGGCCACCCAACTATCTTTGCCCTGTTCATCAAAACATATTCTATCAATTACCTCATAATTCAGATCCAGACCTGTTGAGTTTATTCAAGTGTGAATTCTCACATTGAATATGCAGGGAAAAATAAAAAAGTTTATAAGTAGAAAAGACCAATTAAACTAATATCTTAAGATTTTGGTTCAAGACGTATTATGAAATTCTACTTAAGTTTTAATGGTCCAATAAGACCAATATTGAAAACTCACAATGTTATGCTAAATTCCTACTTAAGTTTTAAATTTTACTAAGCAATCTCAATTGTGGCTAMAATATKAGTCTATACTCAATGGACTCATCATAGCCATAATTGTAATCTTATCGACCACAACCACAATTTAAAACACTAGTTAATAGAATTGTGGGACAAAAAGTGCGAGATTTAGAACTTACTTAGCAGGTGGGGCTGCATCAGAGTGTGCATGTTGGCCTTTAGAGTCCTTAGAAATGGAAACAGATTGTTCATAATTTTCTGGCAATTGTCTTTTGTTGTTTTTAACAAAACCTTGCATGGTTTTTTCTTCCTTTTCCTCTGTACCTGGCAACCCCAATCTTAGTTCTGTTGCAATATGGTTGAGATCATTCTCATATCCCACTTTGTTTTCCATTTTTCACTTTGATCTATAGTTTCTTTGATGTTCAACAAGAAAGTGCTTAAGCTTGAGAATAATGTGAGGTACTTTTCCTTAAGAGAAGATGTGTTGTAATTGTGAGATAGATGGAAAAGGAAGGTAATGTTTTATAGGGAAAGTGGAAAAAAATGAAAGAGGGGTAACAGTGATG
>LAGI02_54|Glyma04g09110.4|glycine_max_nadp-dependent_malic_enzyme-like_mrna|length:1612
CAGGGCATGGGGATTCCTGTTGGCAAACTTTCTCTCTATACTGCATTAGGAGGTGTTCGCCCTTCAACCGTAAGGACTATTAAATGCTCTTTTCCCTTCTCCCTTTTTCTTCATCATAATTGATCAATTGATGAATCTGGATCTATGATTTCAGTGCCTGCCTATCACCATTGATGTCGGCACAAACAATGAGAAGTTGTTGAATGATGAGTTTTACATTGGGCTCAAACAAAAGCGGGCTACTGGGAAGGTCTGATCATCTCTCTGACTCACAGACATGCAAACAAATGCACAATTTCCGTTTTTCAACTATAATAGTATGAGAAATTTCTACGCCGTTAAACTGATATTAGTTTACTGTGGTTTAGGAATATGAAGAGCTTCTAGAGGAGTTTATGAGTGCTGTCAAGCAGAACTATGGGGAGAAAGTTCTTGTACAGTTTGAAGATTTCGCAAATCACAACGCATTCACTCTGCTGGAAAAATACAGTTCATCTCATCTTGTTTTTAATGATGATATACAGGTATCATGCTTGAAAGATTTTGAATATGTGTGTATTAATTCTGGTTACTGACTAGTATCTTCGTTGGTTTAACTCAGGGTACCGCATCCGTTGTATTAGCAGGACTAATTGCTTCCCTGAAATTAATCGGGGGAACCTTAGCTGACCACACCTTCTTATTCTTGGGTGCGGGAGAGGCTAGTCCGTTAGTGTCCGAGGCAGATTTATTAGCATTTGTTATGAAGTCCTGACAATGTGTGAAAGGGGACAAAGATCATGTTTTCCACATCTTCACATTAATCTTTATCATGCTCTATGACTTCCTTGTATAACCCTTTGGGAGGAACTTTCATTCTGACTTTTATGTTTGGTTGTTGAAGGCTGGAACTGGTATAGCAGACCTGATTGCTCTTGAGATTTCTAAACAGACAAAAGCKCCGGKGGAAGAGACCCGGAAGAAGATTTGGCTTGTGGACTCAAAGGGACTTATCGTTGGCTCTCGTCTGGAATCACTTCAGCAATTCAAAAAGCCTTGGGCTCATGAGCATGAACCTGTAAAGGGGCTTTTAGATGCAGTCAAGGCAATCAAGCCAACCGTATTGATCGGAACATCTGGAGTAGGGAAGACATTCACCAAGGAGGTGGTTGAAGCTATGGCATCCATTAATGAGAAACCTCTCATTTTTGCTCTCTCCAACCCAACTTCACAATCTGAGTGCACAGCTGAAGAAGCTTATACATGGAGCAAGGGTCGGGCAATTTTTGCCAGTGGAAGCCCATTTGATCCTGTTGAATATGAAGGAAAAGTTTTTGTTCCTGGACAGGGCAACAATGCTTACATATTTCCTGGTTTGGGTTTGGGTTTGATAATGTCTGGTGCTATCCGCGTGCGCGATGAGATGCTCTTGGCAGCCTCTGAAGCTTTGGCTTCACAAGTATCACAGGAGAACTATGATAAGGGACTGATTTACCCTCCATTCACAAACATCAGAAAAATATCTGCTCACATAGCTGCTAACGTCGCAACTAAGGCATATGAACTTGGTCTGGCTTCTCATCTACCTAGACCAAAGGATCTTGTCAAATATGCAGAGAGATGCATGTACAGC
>LAGI02_55|Glyma08g13630.1|glycine_max_protein_lsd1-like_mrna|length:1604
TATATATATATATATATATATATATATATATAAGAGAGAACTATGTCCTTTTCCTTAATGTTTTTCCTAAACTTTTAGGTCTTCATCTAACTCTTTATTTGATCAACTTTTTCTCACTAGACCTGTGGTATTGTATGTTGGGCAGATCTAGATTCTAAAAATGCTATAACACATCAAGCTATGTTTGTATAACAGCAAGTCACAAATGATATATAAAGCACAATTGACATGTAAAAAAGCAGCATCACACCATGCATATCAAGTCACAATATTTCAACCCAAAAAACATGTCTAGGACTAGAACTTTCCAAGACATAATAATCTGAAACAACCAATGATCTAGATATAGATACAATGGCACCAAAACAAACAAAAAGTGGGTTCTGCCAATCACATAAGTGACATGTTTTGTCACCACTAGTCCTTTTTTTGTATACACATACATAGATACATTCATGAACTCAGTTTAAACCTTGTATTGCAACAAAAAACATTATAGATTGTAGTTTTTAACCATTGCAGGCTGCAACATCATTTACACCAACAACAATATCTTCATGTGCCAGCAATTGATATGTTCCTTTTCAACATATAATATAATGTCATAAGCATCATTTCTTATCTGTTGTAACACCTACAACAACATTGCTCACCAGTTTTCCACTCGAATCAACCGACATAGGATTTTCTACTACAACGGTTTGGCTCTGAGATGTTGTTGCAGACGATACCGTTCCGGGGTTGGTTGTTCCGTCAGGTCTTTGGCCGGGAATCGGAAGCCTCCCGTTGGTGGTACTAGCATTAGTGATATAGTGACAAAGAGCACACTTGACCGAGGGAGCTCCATAAGGATACATCAGTGTTGTCCGGCAGTTCCCACAATGGATATGGCTAACTTGATTAGACGCTGGTACAAGGTTTACAGTGTGACAGCAGGAACATCTTACGCTTGTAGCTCCGCGTGCATACATTAGCAAGGTCCTGCAGCCTCCACAGTAAATTTGTGACATTTCCATTCCAGGTGGGGGAACAGAGGTAATGGTGTTGCACAATGCACAGCAAACATTGGTTGCTCCTCTAGGGTAAAGCAAAATGTTCCTACACCCATTACATACAAGTTGGCTCTGCATAGCTGCAAAGTTAAAAACACCACTCAACCAAAAGAAAAATTATAAAGGGCACCCCAATGCACRCAGCCTTATTCTCGCGAGCCTTATATCCTTATTCTCGCGAGCGAAGAGGCTGGTTCCAGAACCAAAAGAAAAATTATAAGGGGCACCCCAATGCACGCAGCCTTATTTTCGCGAGCCTTATATCCTTATTCTCGCGAATGAAGAGGCTGGTTCCAGAACTGAAAGAAAAATTAAAAATTGAATAGAATAAAATACAATAATATGTGTGCCATATATTATCTAATCTTAGATCAGTTTAATTTGGATGCAATTATCAATCCTAGCAGAGAATTCAAATATGAAACAAAAAACATGTAATTTGTAACRATACATATATGCTATGAAAAATTTAATCTTTTTCATATTTTAAACTGCAAACACATCGAAATTCGAGAAATATATGGTCAGAAAACCAAATAAATATATAACAGA
>LAGI02_56|Glyma13g31920.1|glycine_max_transmembrane_protein_184a-like_mrna|length:1576
TGTATATATTATATTTTTAGTTTATTTTTATAAATTGTGAGATTGTAATCTTTTTAGGTTTATGTACCTCATTTGAAAACTGAATATAAGTTAATATGTTTCGTTTGAATGCAGTAGGAAATATGAACTAATGGTGACTCCCTTCCCCATAAAATTCATGAACAAATGAGCATGAACAATTATTCCCTTAATACAAACCATAAAGTATCTGATGTAGTGATCAGAAACACTTATAATATATAGTATGTAAACGGTATAAGCTAGAAAAACATGGGGAATTAAGAGTGCTAATAGCCTCACTCTTATATTTATAACTTCACTTTCTTACTTTGGCAACATCATATCATTCATATTTCTTGTTTTGTCTCAGCATTTGTTCAACTTGTCCACTGTATGGTGAAGCATGATAAGCATACTGTTGAAGAACAGAAAAGAGAACCATCTCTACACATACCAAAATATTCTGCATTGCTTCCTCAATGTGCTCCACATCTAACTTGAAGGGAAGAGATTCAAGGACTCCTGTTGCTGCTAAAATGTTCAGAACCATTCCCTGCACATGGCCAACAATTACTTATATTAATTCAGAGCCGAAATTTCTGTGTGTAAGAAGCCAGCATATGTGCCAAAATTGCGAGTTCAACAGGTTTGGTTGCCGAAAACTTAGTTCCTAACTTCCCTCTTTGTTACTTTTGCTGCCTTAGTCTTCTCTAGGTGTTCATTGAACCTAGCTAACCCCGGGAATAATAAGTGTAGAATAATAAGGGATGCTAAAATAATAAATTATAATGTTATCAATTGCGATGTGACGATAATGTGATATAAAAGACATAATAAATATACCTGCCAAAAGCAGAAGAACACAATTCCTTTGATGCAGAGGAACTTTGCTAGTGGTTTGTGAGGTGCCAGTTCTTTTGCAAAAACATGGTAAAATATCACCAGAGAATACAAGGCTAACGATACAGAAATATTGAGAATGGCGGTGAAGGGCCAGCTCAACCAAGTTGGATACAGTCCAAGAAGCTGTAAAGCAATCATCAAAATTGAACACACTGGTCGGACGATAACAAACTGCCATGTCCATTGTTTTAGAAGCTTCAGCGTCTGCTGGTTCAGCCGAACAGAATGAGGCTACACAAGGTCAATTTACACTATTGTTAATACCATGACATCATTAAACACACACATACTGCACCCTCAATTTAGTCCCATAAAGATGAAAATCTCAACTTACTCTTCAAGAATCTCAAATATTGGTCAAAGTAATATTTTTCGGCACAACTTTTATGGACAAATTGATCCCAATTTAGGGAATGTTTTAAGTATCATTTCCGATTCTTAGGGACCAAATTAAAAAAATTCATTCTTCAAGCACTAAATTGGGGTGGGAGTTTTTTCTAAGGGACTAACTTGAGTATTTACCCATCACACATCATGCTAACATTGTACCAATAAATGAATATTCATTCTACAAAAATTTACACAAGAAATGTAAGTGTGTTGATACCTGAAAAAGTGTCATTGGAAAAGAGTGGTGAATTTCCCTGCCCTTAATTTCATCAGGCACAATGTT
>LAGI02_57|Glyma12g30490.1|glycine_max_bifunctional_polymyxin_resistance_mrna|length:1537
GGCGGATTATAATACACGACCTCTTGATACAATTTACAGCAATTTCATTGATGCGCTTCCTGTGGTACGTGTTCTTGTGAATCAAGATTCAATCTTTTTTTTGTGGGTGCATGTTGATGAATTGATTGAAGTTGAAGGGTAATAAATGTTGGTTTAATTGTGTGTTTTTTTCTTCTTCTTGTTGTTTAGGTGAAGTACTGTTCGGAGAATAACAAGAGGCTCATTCATTTCTCTACTTGTGAAGTGTATGGGAAAACGATTGGRAGCTTTCTCCCTAAAGATAGTCCTCTTCGTCAGGWAAACTTTCGTTTTCATAATCTTTGCTATTTCTTGATACCCTTTTCAATCAACGATTTTGTTTCAGATCTGTGCATGTTGAATATTAGTTTTGCGTTTGCATGCATGTTTTACTGTTGAATCTATCGTTGGTTAAGCTCACTTGGTTTTTAGATCTTAATTATAATTGGTGTTGCTTTTTGGTTTAAATTACATTTTCTTGTAAGGAGATGTTGACTTTGTGCATTCTCCATTAACATTTTAGTTTGTTAGTTAAATGAAAATAGAATTGGTAATTTGAGATATTGTTTGTTACCTTCCTATAAGTATAAGGTATCTTAGAAATGATGGTGGACACTTTAAATCAAACCTTTGCGCTGTCCCAATCAGTCTTTTAATTTGTTTCTTCTCATTTTGTATTGTTTTTTTTGTTGTTCTTGTTGTTGTTGTTGTAATGAGTTCAGCTGCATTATTTCCAATGTTATCATAGGATCCTGCTTACTATATTCTTAAAGAAGAYGAGTCTCCATGCATTTTTGGTTCAATTGAAAAGCAGAGGTGGTCCTATGCATGTGCAAAGCAGCTGATAGAGAGGCTGATTTATGCTGAGGGTGCTGAAAATGGTATGGACTTCACAATTGTTAGACCTTTTAATTGGATTGGACCAAGAATGGATTTCATTCCAGGCATTGATGGTCCAAGTGAAGGTGTTCCACGGGTTTTGGCATGCTTTAGCAATAATCTCCTCCGTGGGGAGCCTCTGAAGCTCGTGGATGGTGGCCAATCCCAGAGGACTTTTGTTTATATTAGGGATGCTATCGAAGCTGTCTTGTTGATGATTGAAAATCCCGCCCGGGCCAATCGGCATATTTTTAATGTGGGTAACCCAAACAATGAGGTCACAGTCAAGCAGCTTGCTGAAATGATGACTCAGGTTTACTCTAAGGTAAGTGGAGAGCCTTCTTTGGAAAGTCCTACAATTGATGTGAGCTCCAAAGAATTTTATGGTGAGGGATATGATGATAGTGACAAGAGAATTCCTGATATGACCATAATTAACAAGCAACTTGGCTGGAACCCAAAGACTTCCCTTTGGGACCTGCTTGAATCCACTCTCACCTATCAGCACAGGACTTATGCTGAAGCCATGAAGAAAGTCATTGGAAAACCTCTTGCAAGTAAAGCTTAATTGGTCATGGTGATGCAGTTCATCCCATAGTGGTGCTTACATATAGCTTAATTGGTCATGGTGATGCAGTTC
>LAGI02_58|Glyma13g04410.1|cicer_arietinum_alpha-dioxygenase_1-like_mrna|length:1519
AAAATTTTCACCCCAACGTTTGTATATAAATACACATGCTAACTTTGCTTTTCTCATAAGACATATTACATACATTTCATCAAACATTGTGTATCAAAAGGAACAACCATGTGGTCTATAGTAACCGATCCCATTAAATCTCTTATTTCAAAAGTTGTGAACCAATCTATCCACAAAGATTTCCATGAAGTTGTTGCTAGAATGACCATCATTGATGCTTTTCTCTTCTTTATTGTACACAGCATAGACAAGTTGGGAATATGGCATCGTTTACCTGTTTTCTTAGGGTTAGTGTATTTAGCTATTAGGCGCCACCTTCATCAAGAGTATAACCTCTTCAATGTTGGTTCAACACCAGTGGGTGTTAGGTTCAATCCTTCTGATTTTCCATTCAGAACAGCTCAAGGCAAATTCAATGATCCCTTCAATGAAGTTGCTGGTAGCCAAGGATCTTTCTTTGGCAGAAATGTTCTACCTGTGGATCACAAACAAAAGCTATTGAAGCCAGATCCAATGGTAGTGGCCACAAAACTTCTAGCAAGAAGAACATACAAGGACACAGGGAAACAATTCAATGTTATTGCAGCTTCTTGGATTCAGTTTATGATACATGATTGGATTGATCATTTAGAAGAAACAAGTCAGATTGAACTGAGTGCTCCAAGAGAAGTTTCAAGTGAATGTCCACTTAAGTCTTTCAAGTTCTACAAAACAAAGGAAACTCCAACTGGCTTCTATGATATCAAAACTGGATCAACAAACATACGAACACCTTGGTGGGATGGTAGTGCCATATATGGAAGCAATGGTGAAGTTCTAAGTAAAGTGAGAACATTCAAAGATGGGAAATTAAAGATATCAAAAGAAGGACACCTTCTACACAATCAAAATGGAATTGCAATCTCTGGTGACATTCGTAATAGTTGGGCTGGTGTCTCAACCTTGCAAGCACTTTTTGTTCAAGAACATAATGCAATCTGTGATACTCTCAAGGTATATACATTATTTTTGGAATAAGGATATTAACTAGAGGGTAATATCTATACTTGAAAAGATTTATACATAATCGTTATATCATTCATCATTCATATTTTACAGAAAGATTACCCAAAAATGGAAGATGAAGATCTTTATAGGCATGGAAGATTGGCAACAGCTGCAGTGATAGCAAAGGTTCATACCATAGATTGGACTGTAGAACTTCTTAAAACTGATACTTTACTTGCAGGAATGCGCGCCAATTGGTATAAAACACTACTTTATCTTATTTATTATTATTATTTTCATGTTGATGAATTGTTCCATATATATGTTTACACTAGACTTAAATATGGTCATATAATAAATTAAACATGTATTATAGATTCTTCATTTTCATAAGTACACTTATATTGGATTTATATTTTAAGGAAGTATAACCCCATATTTTAAGGTGGGGATCCACTTAAACTTACTTCACATCTTAGTCATCANNNNNNNNNNNNNNNNNNNNNTTAGATCTACCCACTAACTTAAACCA
>LAGI02_59|Glyma19g42060.6|pisum_sativum_drm4_complete_cds|length:1515
CTGCTGAACCGCTCTTCCGATCTCTTTACTCTTTTCATTGAAACGTGCGCTACGCCGAACCCGCTAAAATACGCCTAGATCTGTTATAATACGCCTTGATCTGTTAAAATACGCTATGGGCCTTCTTGATCAGTTATGGGATGACACCGTCGCCGGACCTCAGCCGGAGAACGGACTCGGAAAGCTTCGAAAGCATCACACGTTCTCTTTCCGATCAAACTCCGGCAAGGGTACGACGCTGTATTCTGCAACGTTGAATAAAATTACAACTCATATTCATGAAACTAAATTACATATTACAATAGATAACTTACCTGAACATTAAAATAACAACATGTGTATTGTTTTGTTTAGTTTTAAAAATATTTCTGTARAAAAATAGATAATTTATATTCTTATTACTGAAGATATATTATTCTCTATTACTATTTAACACTTGATCAATACAAATACAAATACAATTATTCTCTATTCTCTATTACTATTATTATTAATTTAACAGTTCATAGTTATTTGACTTCGAAATCGGAAATTAATTTCTCTGATTTAGGTTACATATTGTTCAGATCTGAAGTTAAAATGATATAATTCATTTCGTATTATGTTTTATACACAAAACAGTTAACGAAGTGTTTCTATGGTAACGGTTTTAAGTGATGTTTGAATGAACAGAATCGGAGGGTGTGAGTGCGAGATCGTACGGTGAGGAATCGCCTGAAGAAGCGATTCGAGTAACACGGAGTATCATGATCGTGAAACCAGCGGGGTATCAGAGTGGATCGCCTCCGGTATCTCCCGCCGGTTCTACTCCGCCGCTATCTCCGTTTTCCGCTAGAGAGCCATTCCGGTTTCGCAGAAGGTCGGCATCAGATGCGTATGAGAAGCGAGGCCAGAACGGATCAAGCCCTTCTTCTCCTTTTGATGTGTGAGAAATGACCCACATTTTCTGGTGTCTCCGGAAGAAGGTAGAAGTTGAGGATGTCATACCTTTTGCCCTTTGCTGTATCCATTTTTGTTTAGTTTTGTGTGTTGATGTATATGTATAAGTTGAGTTTCTGCATCAGTTCATGTGAGATAGCTTCTATAAGGTCTTGAATCAGGTAATTTTGTAAGAATGTGGAAGGGTATAGTACTAATGTATATAGTATGTAAATTGTAAATAGAGCCATATTCCTGTGTTTGTTTACATTTTGCTTGCTGAATAACATCCTACTATTTGGTAAWWAMWRWTTCTAAGTTTCATATTCTGTTACTATGGAAATAGGGTGAGGATCCACTTACTCCAATAGTAAGTTTTTTAAATTTACTCCATATCTTAGTTATAAATTCTAGGGAAATGAGTAATGTAGCATAACTAAATCAACAATGGTCCAATAATAGTACCAAAAGTAAAAAGTTAAGCACCTTAAAACTCTACAGTTTTTTTAATTATTATTGAGGATTTATATGGTTGAACTAAGGATTTATCCTTATAATCTAGGTATCCTTTCACTCTATGGTTAATAAATTAATTTC
>LAGI02_60|Glyma12g07070.1|glycine_max_ras-related_protein_rabe1c-like_mrna|length:1449
GTAAAAACAAAGAGGTGGGGATACCTGCCACTGCCACTGCCACTGCCACTGCCACTGCCAGCATGCGCATATGGGGAACTCTGAAATAAGAAAAGGTGAAGAGAGAGAAATTGGAGAGTTGAGTTTATGAAGGCACAATTGTCGGGGATGCTCCAAAGTACAAGGTTGTAAACACTTCCACCTTGTCTCCTACTCCTACTGTTCTGCTCTTTCCTCCTTTTCTATCATTATTCATCACTTCTTTTTTAATAACACCAAAATTAAAAAAGAAACAATCAGACACATACAAAATAACATCCTTTCTTTCTCTGTAAATTCTGCATGCTCCTTCACTTCTGAGCTCTGCGGATCCTTCATTTCATTTTATTTCCTTTATTTTCTATTTCTCTGCATTTTCTCTTTCTTGATTTGCGTGCACCGAGAGAGGGAATACAGTTTATGCGTGAGTGTTGCAATAGATTCATTCACTGATTAAAAAAAGAACAAAAACTTCAAAGTTAATGGCTGCTCCACCGGCAAGGGCGCGTGCTGATTACGATTACCTCATCAAGCTTCTCTTGATCGGYGACAGTGGTGTYGGAAARAGTTGCATYCTTCTGMGATTCTCTGATGGTTCTTTCACKACTAGTTTCATYACWACCATMGGCATTGATTTTAAGATWAGAACCATTGAGCTTGATGGCAAACGGATCAAGCTCCAAATTTGGGATACAGCAGGCCAGGAGCGGTTTCGGACAATTACAACCGATATCAGGAATTGGATTCGTAACATTGAGCAACATGCTTCCGACAATGTTAACAAAATACTGGTGGGCAACAAAGCTGACATGGATGAAAGCAAAAGGGCTGTGCCAACGTCCAAGGGCCAAGCACTGGCTGATGAGTAYGGAATCAAATTCTTTGAAACYAGTGCAAAGACAAATCTAAATGTGGAAGAAGTTTTCTTCTCAATAGCAAGAGATATCAAACAAAGGCTTGCTGACACTGACAACAAGKCMGAGCCAACAACAATCAAAATCAACCAAGATCAGGGAGCTGGGGCTGGTCAGGCTGCACAAAAGTCGGCTTGTTGTGGTTAAGGATAAATTTTACGATTGGCAACAACATTGTTGTCAAAGAACATGAAGGAACAAAGAAATTATTGTGCTTATCGTTTTAGTTCAGAGGTGTCATTCTTTACAAATTTTGCTGTGATTGRTAGTTCCTGATAAAACAAGTTATATTGATCCAAAACTAGATGTTAATCTGGTGAATRCATTGTGAGTTTTGACTTGTGAAGGAAGAACAATTGAATATTGATTTTTGGAATGTAAAAATGTGCTAAACAATTTGTATTCTATCTTTTAAACTTAAGTTGTTAGAAACAAAAATATTATGAAGTTGTTATCATTACCTTACGCCTCAAAGATAAAGCTATAAATATCAAAGGCGAGCAAGGGCTTATGACCT
>LAGI02_61|Glyma11g01350.1|lupinus_luteus_isolate_chalcone_synthase_complete_cds|length:1441
TTAATTAGGAAAAGGAGAAAGAATAATGAAAGGATATATGAGAAGAAGATGTTAGAAGTGTTGCTGAGATTCGCAAGGCTCAAAGGGCAGAAGGYCCTGCTACCATTATGGCYATTGGYACTGCTACTCCACCTAACTGTGTTCATCAAACCACTTATCCTGATTACTACTTCAGAATCACAAATAGTGAGGACAAGGTTGAACTTAAAGAGAAATTTCAGCGAATGTGTGATAAGTCCATGATCAAGAAGAGRTATATGTATTTGACTGAAGARATYTTGAAAGAGAACCCYAGCCTKTGTGCTTATATGGCACCTTCCTTGGATGCTAGGCAAGACATGGTGGTGGTAGAGGTACCAAGGCTAGGAAAAGAAGCTGCAACCAAGGCCATAAAGGAATGGGGCCAACCAAAATCAAAGATTACCCACCTAATCTTTTGCACCACAAGTGGTGTAGACATGCCTGGTGCTGATTACCAACTCACTAAACTATTGGGTCTTCGCCCATATGTGAAGAGGTATATGATGTACCAACAAGGATGCTTTGCTGGTGGTACGGTCCTTCGTTTGGCCAAAGATTTGGCTGAGAATAACAAAGGTGCACGTGTSTTAGTTGTTTGTTCTGAGGTCACTGCGGTCACATTTCGTGGCCCAAGTGACACCCACTTAGACAGTCTTGTGGGCCAAGCATTGTTTGGAGATGGAGCTGCTGCACTCATTGTTGGTTCTGACCCATTGCCAGAGATTGAGAAGCCTTTGTTTGAGTTAGTTTGGACTGCACAAACAATAGCTCCAGACAGTGATGGGGCAATTGATGGTCACCTTCGTGAAGTTGGACTAACATTTCATCTCCTCAAGGATGTTCCTGGGATTGTGTCAAAGAATATTGACAAAGCATTGGTTGAAGCCTTCAACCCATTAAACATAAATGATTACAACTCAATATTTTGGATTGCACATCCAGGTGGGCCTGCAATTCTAGACCAAGTTGAGGCAAAATTAGCCTTAAAACCAGAAAAGATGAGAGCCACTAGACACGTGCTTAGTGAATATGGTAACATGTCAAGTGCATGTGTGCTGTTTATATTGGATGAGATGAGGAGGAAGTCAAAGGAAGATGGGCTCAAAACTACAGGGGAAGGACTTGAATGGGGTGTGCTCTTTGGCTTTGGTCCAGGACTCACCATTGAAACCGTTGTCCTGCATAGTGTGGCTACTTGAAGATACCAACAAAAATGTGTCTCGCTATACATTATATGCAAATTTTGTTTTATGATTATGTTTGACATTTCCAACTCTCATGAATTTCTGTGTGTATGTTATTGTTAAGATAATAATAATAAATGTGTGCCATGACTTTGTTGCTTATTAACACTCATCTTAATTGGAAATTATATCATGTATAACTACAAAATCATGGCACACATTTATTATTATTATCT
>LAGI02_62|Glyma13g17421.4|medicago_truncatula_sucrose_synthase_complete_cds|length:1287
TGCTTCCAGAAGCCATAGACACCCGTGAGAGTCAGAAGCCTCTCGGAGTAAATTTGCCATGTATACCTTTGAAGCCAAAGCAAAAGATACAGATCAATTACAATATACACAAAATAGGTAAAAGAAGAAGAAATCATGTCGTGTTTGGATAAAACAAAACATGATGGTTAGAGCAATTTCATTCTATTTTGTCTGGCACAGAAAATACTACCAAAATGATGGTTAGAAGTTAGAACAATGCACTTACTTCTCTTCAATACGCTGTAGGCCTCCGTGAGAGATTGTGTCCCAGTGAGATGGATCTGCTTTAGACTTCTCAAAGAATTCAACAAGAAGATCAGCAGCACGGTCACCGTGATAAGGATCAATGTGGTATCCAGATTTTCCATGCACAATGATCTCAGCAGGACCACCATTGCAAGTAGCAAAAGTTGGCAAACCACAAGTCATGGCCTCAACAACAGTCAAACCAAAAGCTTCGTACACAGCAGGCTGCACAAAAGCACCCTTTGTGTCACAGATCACACGGTACAGCTCACCATTCCTTATTCTATTCATCTGAGAGGAAATCCATCTGAATTGGCCATTCAGCTTGTAGGTCTCGATCAGGCTATACATTTTCTTCATTTCAGCTTTCTCTTCCAAGTCCTTGGACTCTTTCCTCCTATCTCCAGCCACAACCACAAGGTTAACCAACTCGCGGAGGCGAGCATTCTTACCATACCACTCCACAAGTCCTGTAATGTTCTTCACCCGGTCCAACCGTGCCATGGTGAAGATAATTGGCTTGTTGCGGTCCTTCAATACACATCTGTTACAATGGAATTGCATTAGACAGTTTTTCTATGGCAACATAAAGAAAATTTGGAAGAAAGGAGTGGAGAGTAACTTACATGTGCTCTTCATTCTCCACTGAGCTGTAAAGAAGCTCTTCAATCTCAGGGTGGAAGGATGTCAACCTACGGCTAGTTTCGGTGTAAGGGAAGTAAATGGTCTGGTCAGCTCCAGGAGAGACAATGTTGAACTTTGGGTCAAAGACATCGATACCGTGTACAACACGGTAGAGTCCAGGAAGGGTGAAGGCAGTGTGACTCTCATACTGCCCAACAGTATCCTTGCTGTATAAGTATAAGGGATACAAGAATTTCAGTTAGCTATAATATATGCATGACATTTTGCAAGAGAACAAAAAAAATAGAGAACAGTGAGAGGATAACTCACTTTCCAGCAATCTCTTGGAAGGTACTGGTGATAATAAAGTCTGTGTGGTTCATTGCAAAAAGATCA
>LAGI02_64|Glyma05g00640.1|glycine_max_snap25_homologous_protein_snap33-like_mrna|length:1226
GCAGAAGTCAATCCCAGCTTCTCTCTCTGCTCCAAATGGTTCCCCTTACTTCTGACTGGATCATCTGCATAGCATGAAGCACATTATTTCTAAGCACTCCAACATAATTAAAATCAACAAAGCCAACAAATGTGGAGAAAATATTAACCTCCAAAGATAACAGGGCCTCTAACTGCATGTGTCTTCTTCGGTTTCCAAGTTTTGCTGAAGAGGCCACCAAGGCTACCTAAAAGCTTTTCTCCCTGTAAGCAGCAACAGGACAATCAAAATTTAGTCATTTTTAGTACAGAATACAAATGGAATGCTCTCTTCAGAGGGCTACAGAACAAAAGAATGTCATGAAGCACCACAATGTTTTCATCACAAAGGTGAAACATGAAGAAACCACCCGTTCAGGAGCATTGAAATGGTTGTATTAATTAACTTGGTCATAACAAGATTAATACCCGACTTAAATCTTGATCAATGTCAGTGGCTATGTAGTGAGTCCTGGTAATTTGTTCGCCCTGTTGATGAAGGGTAACTAAAGTTTGGGTAGCATCCTCTCTTATGTTCTCTGCTATCTTCAAACAATTGTTGACTGATTTTGAAGTTTCCTCAGCCTTGTAAACAGCATAACCCTCCAATTCTTGCACAGATTGATTCTCCAATCCACCAGAGTCATGGAAATCATTCTTATATCTGTTACGGTCTGCAGATCGGAAGGCATATGAAGATGATGAGGTGCTCTTATTGGCATCAATGTCATCAAAAGGATTTGTGTTGGCTTCTACCGTAACCAGCGTGCCTTGTGACAAAGTCTTCCTAGATGAATTATAGTTTTTGTTATCCTTGGCCTCATCATCAGAATCAAATGGATTGGGACCAGACTTAACAGGATAGATAGGACCACCAGAGCTAGGCTTAGCAGCTTTTAGAGGAGATCTCTTTGAAGCAAACATTCTGTCTCTTATTGCAGAATCGAGTCACTGATAGAGATGGAGCCGAAGTGCTGAAGAAATCCAAGGAAAGTGCAGAAAGAGTTGTAACGAGTTGAAGAGGGAAATAAGCAATTTTAAGAAGTCAAGATTCGAGAATGGATTGTGGGAGAAGATGAGTTTTAAAGAAGTTTCTGAGAAGGAAAATGCAAAATCGCGTCAAGAAAGATCAAAGGGAGAAGGGAATTGGTGGTAAGTGTTGACAAATCCAACGATTACGAGCAACGTGCTCTTGTAATCTTGTTTTTG
>LAGI02_65|Glyma17g13280.1|cicer_arietinum_phospholipid-transporting_atpase_9-like_transcript_variant_mrna|length:1226
TCATCCGATGTAGAAAGTAATGCCTTTCCGTCTTTTATTTGACGAAGAACACTTGCCTTGAGTGCCTAAAGAATCAGTAAGTTTCTATCATAATCATACAATATCTTATAGCCTAAAGTTCAATGGACCAAATTACCAAAAGCCAAAAGTGCTTATTGTATTTGTAAAAGACTACCTAAGTTTTTTTTATTCATCTCATGACACGCAAAAGGGTAACCTATATCAACATTAATGCCTATTGAGAGAAATTAAGGGTCGAAGTTAAGGCTTACCGCTTCAGAAGCAGACTTGTCCTCCATGTTCTCCAGAGATTTGATTTCTGGAGTGTCTGAGCTGATTATAATCTGTTTCATTCCTTGTCTGAGTAAACTACAAGCAAATCCAATATTGATTGCTGTCTCCATTTTATCACCAGTCAAAACCCATAGCTTAATCCCAGCCTGTGCCAGCTTGTCAATGCATTCAGGAACCTACACAACACAAACTGATTCATAAGAACACAAACACAACATATATAACTGTTACACAAGTTCTTCTTATAGAATAGGATGTGACTAATTTAAAAAAAAAGGTGAGAAGGTACTAGCTTTGCTGGTTTGACAAGTATTATCAATTATTCAATCACATAATTGTAATAGGTACCGTAAATGCTACGGGGGGAAAGGAAAGCAAGCCCTTGCTTCCTGCTACTTTCATAAAGAAAAACAGTATTTATAACATACCCCATTTTGAAGTTTATCTTCAACAGCAGTAGCTCCAAGAAGAATCAAGTCCTTCTCAATATTTTGWGATATTTCCTCTASAATMYGCTCCTGATCTGCACTCACTRAGTTNTTTNGCCTCTGTGAATTCTTTATTAAATTKAYTGTACTCTTCCTCATCAAGTTCACGRTATGCAAGTATTAARGTCCTCARACCAGAATCAGCATATTCACTWATGTGYTGYTTAGTCTTTTCTTCAAAYTCCCTTCCATTCTTTGCTAGGCGTTCAAACATGACACTGATTGTGAAAACCGGAAAGAAAAGGAATTTAATGTTTTGAACTTCAAAAACAAAATGGCACTGTTTTTATCTTTAAGAGTAAGATTTAAAAGTAAAGCACAAGGTCACATACTTGTCAGCGCCTTTGCTAAGTAGTAGGAGTTTCCCCTCCTCATCTCTTACAACTACAGACATCCGCTTTCTAGCACTACTAAATTCTAGTATTTTTAAAAGTTTGTAGGACC
>LAGI02_68|Glyma08g37670.1|cucumis_sativus_probable_1-deoxy-d-xylulose-5-phosphate_chloroplastic-like_mrna|length:1061
TACATGCAGCAATGGGTGGTGGGGCAGGTCTAAATTATTTCCAAAAACGGTTTCCAGACCGCTGCTTTGACACGGGTATAGCTGAACAACACGCTGTGACATTCGCAGCTGGTTTAGCMGCAGAAGGTCTTAAGCCATTTTGTGCAATCTATTCATCATTCCTGCAACGTGGATATGATCAGGTGAGCCAAAAGTAGTAGACAGAAAATAGTAGAGACCAATTTTATTCTTGCATGTCAACTTAAATATCACAAAACATCTTATGTTCATTGTTTTTATTGGCTATAMAGGTGGTCCATGATGTAGATCTTCAGAAACTACCTGTCCGATTTGCCATAGATAGAGCTGGTTTGGTAGGTGCAGATGGACCAACACACTGTGGAGCATTTGATATCACATACATGGCCTGCTTACCCAACATGGTGGTCATGGCTCCATCTGATGAAACTGAATTGATGCACATGGTCGCAACAGCAGCAGCGATAGATGACAGACCAAGCTGCTTTAGATTTCCAAGAGGCAATGGAATTGGATCCATTTTACCCCTCAATAACAAAGGAACCCCACTAGAGATTGGAAAGGGAAGAATTGTTATGGAGGGAAACAGAGTTGCAATTTTGGGATATGGTTCTATAGTTCAACAATGCCTGCAAGCTGCAGAAATGCTTAAAACACTAGGCATCTATGTGACAGTTGCTGATGCTAGGTTTTGCAAACCTTTAGATACTGATCTCATTAAGTTACTAGCTGAAGAGCATGAAATACTCATCACAGCTGAAGAGGGTTCTATTGGAGGTTTTGGATCACATGTTTCACAGTACCTAAGCATAACTGGTATCTTGGATGGGCCTCTGAAGGTAAATTTTCCTTTATGTAGACAGTTCAATCATTATGTGATTTCATTTTGATTACTAGTAGTACTAGATTGCCCCTATTTTCCTATTTCTAATTCTCTTTTGATCTTTCCTTGTAGTGGAGAGCAATGATGCTTCCTGATAGATACATTGAGCATGGAGCACCACAAGATCAGACTGAAGAAGCTGGACTTTCATCAAAGCATA
>"LAGI02_69|Glyma15g03856.1|Medicago_truncatula_hypothetical_protein_(MTR_2g098060)_mRNA,_complete_cds|length:1006"
GAAGCCAAGGATGAAGGGAATGAACATAAACCTTCTAAAGAAGAACTAGAGCTACAAATTCATAAAAGATATGGGAACCTCACCTAGGCCAAGGCACTGGCCTCAACTCTTCTATGTTGTGGCATTTTGCCTAATTGCTATTAGTGTTGCTGCTGATTATAATTCTTACTATGGATCCAAGCCAACCCATTATAGCCCACTAAAGCATGCACATTATCCAACTTACAATCAYAAATTACCCCTAAAACATGCTTACAAATATCCTCCATATGTCTATAAGTCTCMACCTCAACCACGACATTATAAAAAGTCTCCTTATGTCTATAAGTCCCCTCCACCACCACCTGCATATCTTTATAAATCTCCTCCACCACCACAATATGTAGAAAAGTCTCCTTATGTCTACAACTACAAATCCCCTCCACCACCACGATATGTAGAAAAGTCTCCTTATCTCTACAACTACAAATCCCCTCCACCACCACGATATGTAGAAAAGTCTCCTTATGTCTACAAGTCCCCTCCACCACCATCCCCATCACCACCACCTCCATATCTTTATAAATCTCCTCCACCACCACAATATGTTGAAAAATCTCCTTATGTCTACAAGTCCCCTCCACCACCATCTCCATCACCACCTCCTCCATATCTTTATTAATCTCCTCCACCTCCTTCTCATCATGTCCACATTCCATCATATCACACTTCGTACCTCTACAAGTCACCTCCACCTCCTACAACAGTCTATTAAGCTTACACTTGATGCAACTTGAGTTCTCTCAAACAAATTGCGTCACTGACTATTGTGACTTCTTTCTGGACTTTATCAATAATTTGTGGCCAACTACAGAGCTTCAATGAGTATATCTATGTTATATTGTTCTTTAATTTTATTAATTTATAAGCTTGTTTTACCTTATTTATATCATATTATATTATAATTGTAATCCTTTCTTGTCAAATTTCCATTTTATTATTCGCATTGTATCCTACTATATTCTTC
>"LAGI02_70|Glyma03g04651.1|Glycine_max_aspartate_aminotransferase,_mitochondrial-like_(LOC100814593),_mRNA|length:976"
GAGAAAGTGAAAATGGGACAGGCCGGGACGGTTCTTGTTTGGTCCCTACCCGACCCTAAATATTGATTGGGTCTAATTTTTGAACCCGAACCCGGCCATAGACCCGATGAGATTCGACCCTTTTCAGGCCCGACCACGATCGGACCATACCAGGTGAGCGGGTAGGTCGGGTCCTGCTCACCCCTAATGCATATCATCTACTTTATATCCAAATACGAGATACATCGACATTTACTTACACGATAATGAAAGGGGAGGGATCCACTTACTTTTTTGGAAAAATCTAYTCCACATTTTAATAATCTATTCTTGGAAAATACAATGGTTTAAATRTATTTAAYAATTCAAATAATTGGATTTTCAAAAAAATGAATGAATATAATGTGAAATATGATTTTTTCAACTTACTGGATCGCTCCTCGTCATCATCAAAATATAGAATCAATTTCTGGAATTAAGAATTTGTCACTTACTTGTCCCATGCCATGACATTAAGATCATATTCCAATTGAATAAATATTAAGATAGAAGAATTAGACAGGACTAAACTGATAACAGAGACAACATGCGTAAAAGAAGAAATGTCAAAGACTCACACTAATTTACATCTCTCAATCTTTGCTTCCGCTTCACGAACGCAATGAGGAATAAAAGGTTTGCCATCATCATCTCTATACGTCCCCACACCAAGGTTGATCTTGTGGGGAAAAGGGTCAGCAAGAAAAGCTTCATTTACACTAACAATGGGGTCTTTGGGTGCTGATCTTACATGTTTCCACCAGCCACGGGCAGTGGCAGAAGTGGATAGAAATCTTGTCGCAGTTCTTTCATTAATGTAGCTCCACATGATGTTACAGAATTATTACACTCTTGAATGGATAATCAATGATGTGAGTTCAGTAAATTGGTGCTTCACGTGGTTGAAGCAAATTGAAAGGGAAATATGGATAATAGAAGCATATAAGGTGGTTGTAAA
>LAGI02_71|Glyma12g05010.1|glycine_max_4-hydroxy-3-methylbut-2-enyl_diphosphate_reductase-like_mrna|length:815
GTGCATCTTCAACAGCCTTGTCTGGTGTGGATGCACCAGATGTCACACCAATTGTTATTGGACCCTGTGGCAGAAAGTTTTCTTTCTCCACCAGCTCACCATGATTCAGCTTGTGTGCTATTCTGTTTCCTGGGCCAATTCTTTGTTCGTTGTCAATCCAGTAAGAAGGAATTCCACGCTCCTCAGCTATCTCTTGCAGGTGTGATGTATTGCTTGAGTTCCATCCACCAATTACCAAAATAAGATCCAAATCTTTCTCCACCAGCTTGTACATAGCATCTTGTCTCTCCTGAGTAGCATCACAAATTGTGTTGAAGCTTACGAAGTGTTCATTTACGTTTTCTACACCAAATTTGTGCATCATAGTCCTCTCCACTAGTTTCCCCATTTCTTCAGTCTCTCCCTTCAGCATTGTTGTCTGATTTGCAATGCCTAATTTTATCAGGTCACTATCTGGGTCAAAGCCCTCAGAAACTGCAAATTTAAATTTCTGCCACCAAAAAATAAATCATGACAATGATATGATCACAAGATTTTGAAAGCAAGATTAACCACATGACAGGAAACCGTACCTCTAAAAATGCTTCTTTGGTTGAACTGGATCCATTTAATTCACCCCCAAGAATATAGTCACAAACATATTCAGCCTGGACAAAGTTAACAAGTATGCAAATTTTACAACAAAATTCGGGTAAGGCATTTCCCACACCACACACAACAATTGAGTATTAGCAGCAACTAGGGACATACCTCTGCCATATTCTTCACAATGATATACTTTCCAGCAAAAGAGACAGTTGCCACAGTTTCCTCAT
>LAGI02_72|Glyma15g20180.1|dussia_tessmannii_isolate_susy1-41_sucrose_synthase_exons_10_through_12_and_partial_cds|length:802
GTTGGAAACTATAGTGATGGAAACATCGTTGCCTCTTTGTTGGCACATAAATTAGGTGTAACTCAGGTTTGTCTACATAGGCACTTGCTATCTACTAGAAGTTGTAACCTTTTAATTACTATGCATTGAAACTCAGAGGTCTAAATTTCTTTTTCCTCTATGATTGTAGTGTACCATTGCTCATGCACTTGAGAAGACCAAATATCCTGAATCTGACCTTTACTGGAAGAAATTTGATGAGAAGTATCACTTCTCCTCCCAATTTACAGCTGATCTTTTCGCAATGAACCACACAGACTTTATTATCACCAGTACCTTCCAAGAGATTGCTGGAAAGTGAGTTCATTGTTTACTATTTTTGTTTGTTCTTTTGCACAATTTCATTCATTAATTGTAGCTAACAGATTTGTATTCCTTAAACTTCTACAGCAAAGATACTGTTGGACAGTATGAGAGTCACACTGCTTTCACCCTTCCCGGACTCTACCGTGTTGTACATGGTATCAATGTTTTTGATCCAAAGTTCAACATTGTCTCCCCCGGAGCTGATCAAACCATTTACTTCCCATACACTGAAGCTAGCCGTAGGTTGACATCCTTCCACCCGGAGATTGAAGAGCTTCTTTACAGCACAGTGGAGAATGAAGAGCACATGTAAGTTTCTCTCCTCTTTTTTCTTCCAAAATTTCATCATGCTGTCATAGAACATTAGTCTAATGCAATTTCATTGTAACAGATGTGTATTGAAGGACCGCAACAAGCCGATTATCTTCACCATGGCAAGGTTGGACCGTGTGAAGAA
>LAGI02_73|Glyma07g39090.1|cucumis_sativus_autophagy-related_protein_8c-like_mrna|length:752
ATTAAATAAACAACCTTCTCTATTACGTGTTCTACAATCATCTAATTAACAATATTATTATAAGTTTCTTCTCTCTCGATTGTTGTTTGAAATTTGCAGAGACCAATCGCACCATGGCCAAAAGCTCCTTTAAGCTTGRRSATCCATTTGAAAGAAGGCAGGTTGAATCTGCTCGCATCAGAGGGAAATATCCTGATRGAATACCTGTAATTGTAGAGAAAGCTGAAAGAAGTGACATTCCTGACATTGATAAGAAGAAGTACCTTGTCCCRGCTGATTTRACWGTTGGTCAGTTTGTTTATGTTGTCCGYAAAAGRATTAAGCTCAGTGCAGAGAAGGCTATTTTTGTTTTCATCAATAACACTCTACCTCCAACTGCTGCKTTGATGTCTGCTATTTATGAGGAAAATAAGGATGATGATGGCTTTCTTTACATGACATACAGTGGAGAGAATACTTTCGGATTCAAATAAGCACAATTTATGATAACATTGTAAATAGTTTCTACAGCATGTAAATTCTCTGCCATCAATAATCAATGTCAATTCTGATTATTGCTTATGATGTGTGTCTATTTGTTGATGCCTTTTATCTTGAAATTATGGATTTGAATGGATAAATTTAGATATTATGATCTCACTGTTGAATTCTTCTTTAATTGAATGGCAATAATAGTTATTTGACATGAWWWMWWTGTGTACAAGATAAGAGATAGATAGGATAAATTATTTTATCATTGGAATATAGGATAT
>"LAGI02_74|Glyma12g24951.1|Glycine_max_mitochondrion,_complete_genome|length:26102"
CTTTCAATACTAGCTACCAGTGAACACTCTTCTTTTTAACTTTTCCGGCATAGTTGAAATCATGTAAGTTAGTTAGCCTTGGCCACTCTGTTGACGCAGTACCCTTCACTGCACGACAAAGGGAACTCTGTATTCTATGCTAATAGAAAGTCTGCGGTACAACTCTTGGGTTGGATATACAGATTGAAAACAAGGATTTAAGACAGCATGAAAGATTTCCTTCAGAAGACCGATCTTCAAACTGCCATGGGTGCGGTCACGGCCTCAAAGCCGGAGAAGAAGAATGAATCTAATAATTCGTCTGGTGAGAAGATGAAGTCTGGTTGTCAATTACCACCCGATACCCGACTTTCCTCAAGCGGGCTGATGAGGCCTGCTATGATTGATTCGGAAAAGGGATAGATAGGCACTCTCTCTAAGAAGGTACTCCTATGGCGATATACATGCCCTCTGGATAGGACCCAAGAATAAACCATTATCTATCTTCCTAGTACCTCTGTCTGAACACAGGCGACTCTCTTAGTTATAGTACTTGTTCAGTTAAGATGTACATATAAGGGTACGGTCATTACGCAGCAATATATCTTATCCACTGGGCGCGTATGGTAAGATGAGATAGATCCTCTGGGCCTAAGTCGCTCCTAAAAGAGTCTCTTCGATCTGGATTCAGAGGCTTCATCTAAGTAGAGTGAAAGATGGGCAGTCCCAGCGAGGGCAAGATGAAAGAGGTGGTGGCATCGTATAAAAGTGTAACCGCTTCAACAAATGAGCTTAGCTAGCTCAATCCCATTGCATCACCAGATGCCATGTAAAGAGATAGACTTTGCCTCTTCTCTGCGGATGAAGGAGAAATGACAGCTACGTCTACCATATATTGATGCTGGTCGGGATCGTGAAACTCTCGCTGTTTGGTCATAAGGATAATCGTTTTTATCTTCTTAGGTCAGGGGCGGGCCGGCCATAGGTTCGAATCCTGCCACCTTTCTTGTGGATCATCCTGTGGTTACCGGATGATGGGAATAAGAAAGCAGAAATTTTAAAATGAGCACAGCACGAAATGTCAATAATATATGCATTTTTTCATTTCTCGTTATTTCTGGGTCTTTTCGTTGCATTCACTTACAAGAAGAAACAACCACCAGCGTTTGGTGCAGCACTTGCATTTTGGTGCATTCTTCTTTCTTTCCTTGGTCTTTCGTTCCGTCATATTCCTAATAACTTATCCAATTACAACGTATTAACCGCTAATGCACCTTTCTTTTATCAAATCTCAGGGACATGGTCTAATCATGAGGGTAGTATTTTATTATGGTGTTGGATCCCACGTTTTTATGGATTTCTTTTTTTTTACCGGGGTCGACCCCAAAGCCATAATGTCTCAAAACGAGGAGGCCATAGAGAAGTTGTTTTTTATTACTTTGTCTTGAACTTCGTGAATAACTCCATTCTATCTCTCCCTCGTTACGAACAAAAAAGTGGGGCTGCGCCCCAGTTGTACACTCCCTTCGTTCTACGAACCCTTGTTGATTCTGAACTTCGTTCGCGAAGGAACCGGACGTTTGACGGGCCAGCCCTTTTTGATGCGCCGCTTTACCCTGAAAGGAAAATTAGCTTTGCTCCTCTGGGTGCTAGGCGCTCCCGTGGGGAAAGAGAAGGAAAAAGAAGGACTCATCCTTTGTTGCATCTGGCACGAGATGATAAAGAGAGAGCTTCGTCTATCGATGAACAGCGGATTGACGGAGCTCTTGGCATTGCTTTGTTTTTCTCTCTTTTCCTATTAGCGAGTTCTGATCCTTTTGTTCGAAATTTCTTCGTTTGTACCGAACCGCTTGCAGAATTAAATCCAGTTCCACAAGATCCTATATCAGCTATACATCCTCCTTGCATTTATGCCGGAGACGTCGCCAGTGCTATGGGCTTTGGATTATGTAGATCAAAAATGATGAATGGGATTGTGGCACTCCACTCGCCGCCAATGCGGATGCGGAAGGATGCCGCCGAAAAGAAGGGAACGCTGCTTTGCTCTGCTGGATGCGTCGGATCCCGTATAACAAGCGAGCTTTTTAGCAAAAAATTCAAACATGTGGTCGCAACATGCTATCCAGCTCTCTTGTTGCGTAGCAATAGAAGCCTGCTCATGCTGCTTTGCTTTTTCGCCTTCTCTTCGCTCTGGACAGGAGCGCTAGTCTTTTTTTCGGGGAGGGAGCAGGCGAAGCGTGTCGTTCGTAATGAACAGAAAGAGACCACTACTTCGCCTCTTTGTTGGAGCGCCGGCGCGAACACAGTGGTATCTGACCAGGACCAGGAAAAGATTCGAATTTTGATCTTGACATGTTGGTGGTTTTTAACCGTGGGCATCATGCTAGGAAGTTGGTGGGCTTATCATGAATTAGGTTGGGGTGGCTGGTGGTTTTGGGATCCCGTAGAAAATGCTTCTTTTATGCCTTGGGTATTAGCCACAGCTTGTATTCATTCCGTAATTCTACCCTTTCTTCATTCTTTTATCTTGTTTCTGAATATTGTTACTTTTCTATGCTGTGTCTTAGGAACCTTTTCAATACGGTCCGGATTGCTAGCTTCCGTTCATAGTTTTGCTACAGATGATACACGAGGAATCTTTTTATGGCGGTTCTTCCTTCTAATGACCGGCATATCTATGATTCTTTTCTCCCAGATGAAGCAGCAGGCATCGGTCCGTAGAACTTATCAAAAAGAGATGGTTGTGGCGCGAAGTACTCTTGTGCACCTCCGTCACTCGGCTCGCGCGCAACCCCGCCCCGTTATGTTATGGAATAATTGAACTTATTGCCGGGCTGGTTATTCAGAGCCAGCAATTGGCTGCCGTGCCGTATTTCGTCCCGCAACTAGAAGAAGATCGCTTCGGGGGTCACTGTGGCTGAATGTAGAGCAGTCCGCCCCTACTGCCTTTGATCAGTAAATTCTGGATAAGTTAGGAAGATGGTAAAGGTAGCTTGCTTCCAAGCCACTGCACTAGATGCGCATGTAGTCGTAGTAGTCGGCTCAGAATGCCTCTGTTCTATACTAAAAGACTACTTCGGATGAATGGGTCGTTCTCTTACTTGACCATGGCATCGCCAACATGAGTCTGTGTTCGGTGGTTGATAAGCTGCTAGTTGGTATTTAGTTTAGGGCTTTTTATTTCCTTTAACTTTTCCCAACGAGGTGGAGGGCCATCGCAGAAAGTCACCTATCCCCGTAGTTCCGAAGACAGGAATTGGGTAGTAGGGGGCGGCACCCTTGGACCCCCCAAAAAAAAGGCTTTGACCTGCTGGCTATTGGAAAGTCTCCGTTTACCGCGAAGTTAATAAAGTTGGGGGGCATGAAATTAACCCTGAGGTTACTCTGTCCCTGGCATCCCTTTCTGCAGCTCAGTTGATTGTTGAAGCAGTAGCTCTGGATCAAATCCAGAGCTGGATGCTTACCTTATTATAATTAGAATAATCAGGGGAAAGGCTTTTTTTATAGATTAAGAGGTGAGTAAGGGGGGAGAATGGAAGACCAAAGAGCCCCAACTCATATCGTACAAAGAACTTGCCATTGACCTGATCAAGCGCTTTTTGTTGGGGAGATCACCTTCACCCATGTTCCGAGAATCTACAATCGCTTGGCTGACTCGCTAGCCCTTATGGAATAAATACTCAGCCGCTCTAGTACACATGCTAGTACACCGAAGCACAGAGTCGCTTGTTTGTCATCGAGAGATTGGACATCCCAGCCACAGAGAGCCCTTCCGTCGAACGGGACTCATTCATCTTCTTGGATGAAGACTATCGAGAGTTGGAACATGATGAACTATCACCAGTCAAGACGAGGAAGATTACGAGGACGATGGGAACCATGGTAGGAGGTGTGATTTGTACAATTACCTCAAGGACGGGTTCATATCAGAGTACGCCACTCGTGGTCAGAGGAGAGCCTGGAGGATAACTTGCCCGACGGTTATCTTGGGAGATGTCCTTTACAAAAGGTCCTTCAAGGGGTACTCGCCCTTCCTTACTTAATAGGAAGAAGGAGCGCACATTGCATTGTTGAACAAGCTCATTCAAGTGGGTGCGGAGGACACGTCAACAGCCAAATGCTTGCCAAGAAAATCATGAGGCAAGGCCCCCCTATTAAAAGTAAGGGTGTCAAGAGATGTCAGAAATGTCCACTCCTTTGATGGAATTTTCTTTCAAAATGCTGCATCATGTAGAATGGCGGGTCCATCGTCTATCCCCAAGGTCTTTCTTTGAGACCCAGAATGAAAAAAGCGTACCTTCGAAGGCATGATTGCTGCGATCAGGAGCTGCTTAACATCATTGAGAACAGGAGATCAGAAGATTTGGTGGAGGATAAAGTAAAAAGTGAACCAACACTGGGATCTGATCATAGCCGCAGTGAAGTGTTGGGATGCAAAGGCGATGGTTTTTAGATTCGGCAAAGATGAGATGTGTCCCACACTTGAAGAAGTACATCGAATTTTTGAGATATCCCGTAATGTCCTTTTTGTACCTAGAGAAGGACGACCTCGAGAGAGCAGTTAAAGAACCAGTAGAGTAGGTGCTCCATATCGTTCCTGCTGCGTAGGTCTAAGGTAATTCACAGTGCTAGCAGATCAGAAGTACGGAAGTCGGCCCTCACCCTTCTCTAATAGGGGCAGTGCTACCTATAGAACGGGAATGTTCATCCTCTCTTAATTTCCTTTATGGATTTCGAGTCGGGAATAGAGCTGTGGCAAGCAATATAGATCGCCCCTTACGCTCTCTCTATAAAAAAAGCCCTTCTTAGTCAAGCTTCGGCCCTATGGAGAAAAGGGAAGTGCAGATCTGGAGTGTTTGGACGAGAAAGAAAGGCTTTGCAGCAAGCTGAGTTGTACCGAAATTTTCTTTTCCTGGCATACGAGAAAAGAGTCCAGCCGAGCATATTTGTTTGCGAGTTTCTTGATCCCGGAAATCTTGTACTCAGAGTCACGGATAAAGTAAACTACCCAGCGACGGGGAGTGAGTGGATGACCCCCCGTTCTTTCTAGTGGCTTTTTTCCCGTCCCTTTTGGGACCATTCACCCTTTTCCCTACCAAGCATAGGTAGAACCCCTCTTTCCCATACACAACGACGGTTCCAAGCAAGATGAGTAGTTTATAGTCGACTCAATATCAACGAAATCCCCCCATTTTATCTTTTTAGTACCGATGGTCTTGTAGTGCACCCTTCATCGAAAGAGTAGGCGGTTGAAAGACCCACCTCTGAATAAACCTTTAGGTTGGGAGATATCAAAGGGGAACCTCGCCTAGCTTATCTGTCCCTGTATTATTCAACTCATCTGTCCACTTATCTTGTTCAAAGCAGAAGGAAGATTTTAATCCTTTCTTTCGAGGGTAATCCGCCAGTCTCTAGACTGGAAAAGATTCAATCCACTTCTTGACCTGCTTCTTAGGTGCTGCTTAGGCCTGCTTCTATGTCCTGTAACTTCTACGACATTAGCTTCTCACGGGCATTTGCTTTAAAGGGGCTTGTTGGCCCCCTTCTTAGTTTGAGTTAGCTCTTGATGTCTGCTTTAAGCTTCGTCGGACATTTTATGGCCCGTAGCTTACAACATCTTATGAGAAGGGCCTGTAGCTCGATACAATTTAAGGCCAGTTGCTTACTTGCGTACGAGAAGAAAAGGGCAGACGTATTCAGCCATTCCCATCCCTCATCAGGGCCCAGCTTGACAAAGATTTTGATGTGGATGAGAGGGAGAGCATCTTTTTTAGATATCCCCACAATTAGAGCTATTAGATGAGAAGAGACTTCGCGCCATGGAACATGTCCAGGTCTACCAGAAATTTCCAGTGCATTCCCAAATCAGGTAATATAGATAAAGTCAGGTGTGAATGATTGGCTTGTCTAAGGCTGACCGTACCTAGTGCTTTGCTTAGTTAGTCGTTTACCTTTGCTTTGGAAAGCAAGAAAGATGATGTTGGAAAGCGGTTAGGAAGCAGCTCCTTATAAATACCAGGGGCACTTACTTTAATTCCCGAAGGCTAGGCAGCAAGTGCAGAAAGGACTTCAGGGGAGGTTTATGTGAGAAACTCTCTTATGAAAGATATTTTACGGATTCAATCACACCGGTTAATTTCACAGTTAAAAAATCTGTCTTTTGAACTCTCACAACTCATTCTAAAACAGCTGATATGCGACATCATTCCAAGCACTAGAGATTGAGAACTTCCCATTGCTAGACTGAGTCCAGATGCCCTCATCCTTCCTCAGACTCGGACTCGGACTCGGACTCGGACTCGGACTCGGATGAGCTGGATTAGGAATAAAAGAATAGCATCACATAAGTAGGACGGAATGGTATCAAAACTACCACAATGAAGGAGATATAACAGAACTCCTACTTGATTAAGCCGTATGATAGGCTGTAACTATATCTTAAACTCAATCCCCTCACGTAAGCCTTGCCTGTGAACCAGAGCTAATGATTGTAGATCCTCTACTGTAGTAGAATTCACACCAACTTACTCTAGACAAAGATAACGATTTGGCGATTTGAATGCCATATATGACTTGACTCTATCAATTCCGGAACCCTCCCAAAAGAGATTCCACTTGAGCTATTCTCGTTCTAACGACAGAAGCTTATTATATTAAAGCATTCCCCTAGAGCTAGAGGAGGGAAAACTCCTTAATCATTTTACTGGGTATGGGAACTCCTCCCTTCTAGTAGAAATTCTTCCAAGAACGGATTTTTCTTAATTAAGTTTATTTTATCTGCTGCTGATTTCAATAGCCAAGTAAAGCTTTCCAGCAGGCGAGACAGATGCCGATTCTACCTCTGCCAACTCCCTCTTTCTAGTTATAGCAGGATTTTATCCATCAATGGCAGCTCGATTGCCACGTGAAAGCTCTAAGTCAAGACGTCAAGCCAGCAAGAAAGTAGTCCGAAAGTCAGGGAAGGAAGAGCTAGGGAGCAAGGGAAGCCGGGCAGGTCTTGAGTCTTTAGGTCTTTCGTTTTCTTTCTCGTGAGGATAGCGATGAGTCTTGAGTAGCCTGAACAGCTTTAGTATCGAGTTCAGTTCGTAGTTACTCCCGGGCAAGAACAAGTCCAGTCTGGTCGTTCATCTATGGAAGCAAGCCGGTAATCCTCGGGTTGAAGCCGCTTCGTGCCGCTTTGGATAGCAAAAGAAAGGCCTGACGTCTTTGTTTGCTCGGTGGGATCGGATATGTCGTATGGGTAGCTATGTCTTGTATCGTATCGGATAGGGAAGGAGACTGGATAGCAAGGATAGGCACTTATGGGTCTGATGGTAGCGGTAGGGAATGACGGTCAAGTGAATGGTAAGGAAGAAGGGCAAGGCACATATTTGCTAGCGTATATAAGGCGTATAAAGGTATCCCAAGTTGGAGGAATATCCGCTTATCTTATAGAAGAAATGCCACATCTGACCCAAGGAAAGCTACTTAACTCCTGCTCCAACCAAACCAACTACAGGGGAAGGGGATTGGGGGACGGAAGTGACATATGAGCAGGCATCGAATACAAGCTTCTTCTTTCGATCTCTTTATCCGTCCCTGGATCACGCACAGGCGCATGTAAACTAAAACAAAGGACCTAAAGTTTCACCGCAGTTTGTTGAACGCGCACCATCCCTTGCCCTAAAATAAAAAAGCGCTTTTTCTGCTATGAAATGAAAGCAGCAAGGTCAGTCTTTTCTTTCTTTTAGGAAGGCTCCCACGTACCATTGATTTAGCTGAATTAGCTGTTGCCGTCGGCGCTCTTCCTGAAGTGAAGAAGGAAGAGCTTCTTCTCAAAGCCCTTTTTCGTCCTTCTATGTCTTAGTCTTAGATGGGGGACGACCAGACCGACAGCCCTCCCGCTGAGACTAGCCTCGCTCTCGTTCGGCTCATCCCCGCCTGTCTTCTTCCTGGTATAGTCAAGGATCTTCTCACTGAACTATACCAGGAACCTCACTGACTTACATTCTCAGTCAATTACTCAGCCAGGGTCTCCGCCAGCTTTACCTTTCCTTCCCTCCTAGGTCCTCTTGTTCGGTGGCGCTACTCACTCCTAATAGAATACTTTTTTTTGGGGGGGAAGGTAATCCCGTATTAGTGAGTTAAGTTTTTTAGGATCACTTTTGAGTTTTTGCGCCCATTGCCGAAGAAAAGAAGGCCCGTATCAGTCTCCGTGGACAGTTCAAGTTCCCTTAGAATATAGTGGGCCGTTTGGGAGTTGATCTGTCTTTGTTGTGGAAACAGAATGGACAGGGGACCCATTCCTTTTTCTGATTCCACACGTACTTGCTCTTGAATCAATCCGTGAATTTCCCCTTTGAGGGCGGAAATCTCGTCCTGGTTAGGAGCGTAGTGGGCTCTTGAAAATACTCTTTCTTCCAAGCCTAATGAACTAGTCGTCCCCCACCGGGACTAGGTCAGACTAGCAGTTAGTTGAGTCAGCTACCCTTTCGGGACTAGCATTTCTGCTACGCAGCTTAGGAAAGATCTCTTTCTTGCTGCTTAGCTCACTTTCAGCAACCCGGGAATGGGAATGAGTGCCCCTTTCAGCGCGGAGGCACATCCGGAACAGGTTTAGAGATAAGCCAATCGGTCTGCAAACAAGAGTTGGACAGCTTGACCCGCATTGCCTGATGGCTCGAGTAAGAGAGGAGAGAAGTTCACTGTATGCTTCACACATTCTGTCTTCTCCCTTACGTGATAGGGCTCTAAAGCCAAGTGCTTTCTTTACCGGCACACAAACTATATATCACGACCCAACCTTGTGAACAAACTCTACTTCTTTTCTTTTATGAGGATTAGAGAATATCGGTTCTTGGCCCTCGGGTATTCCTAATTGCGGAGATGACCTATATGATGTGGAGGGGATATGATTTGAAGCTTTTCCAAGAGACAAGGAGACATACGGAATACCAGACAATGAGATGTACCGGGGCTACAAAAGGAAGAAGAGTCTCATAATCTATTTGCTGATTTAATTCCTTGCGTCTAATCGTCTGGTGCTATAACTAAGAGGATGGTTAGTCAAAGAATTGGTTAATACCTTCCCGAAGGTCACTAAGGACATTTGCCGACTTGCTACGAATCTACTTCAATTTAGTTTAGGCTTGAGATGAAGATCCTCTCGTGGTAATATCATAGCATAGACTTAAATAGTAAAATCTGCCTACTATACTGAAAGTTCAGTCTTAAGTTAAGTAGTGAGAGACTTTCTTTCATATTAAGTCTTATGCTTTGTTTTATCTTTCCTGATCTCACCCCCGCTTGCAACTTGACTACTAGGGTTGCTGACGGTTGGGCTAACTCGGCTTTAGGCGTTGTCGTCTAAGTCTAAATCTTCTTCTCCCCCGCTCTCGCAGCCATACACATGCCAATCTTCTGAGTTCGCAAGCAAGCTCAAACAAAATTAGGGATGGAAGTTAGGCGAAGGGTGTCTTTCCTCTCCCTGGAGGTTCGGTCGAGCGTATTACATGACCTCTCCTTGTTGGCTTAGTTAGCCTGGTCTCGCTAGTTCCCCCGATCAAGCATCTTCGGGAATAGTTAGTCTGCAAAGTCCTCTTACTCTTTTGATAGGTCTGTTGAGCTGGTAAACTCCTCTGGGCTCGTAAGGAACTCTTCTTATATTGTATTGGAATCGAATCCCTTTTTAGAGGAATCCCCTGCGACTGATCTTGAAGTTTCGGTTGATTCCCTGTTGGAAACCCCTGGCTCAACTCCTGCTACTGGTTCAACTCCTAACCTAGTTGGTCAATCAGTTGGAAACTCCATACTTTCTGTGTCAGCATCTGCGAACCTTGTATCAGCTTCTTCGGATTAGTCCTCAGGTTCAGGTGTGGAAACAACCCTAACTTATGTCACTTCTTCCTCCGCTACTGAACTAGATACCTCAAAAAAAGCCCCAACCCCAGCTCTTAGGCTTTCCTCTCCTGGAGCTTCACTCCGATCCTCTACTATTCTATTAGTAGAAAGAAGGTGACAATTCTTTACTGGAGAATCGGTTGTTCTCGTCTCGTCTCTTTCTCTGCTGCTGAGTATTGAGAGTTCCCCCCTAAAAAAACTAACCAAACCAAGGGCTAAGTAAGTGCCAAACCTTCCTATCTCTTCGGCCTTAGTCGATCGAGTAGTTCGCTCCTTCTCTTGATCTGATCTTTATCCTTATTATGTTTCGGTTGAGGTGGAAACTCTTCCCGACCTTCTGTCGAGTACCCAATTTCCTATTCCTTCAATCTGGGATATGCTACCTCAACAGAATCAGGTCGATCGAGTGCTGACTTTGCGTCTGCTGCTTAGTCTTAAGTTTAGTTAGCATCTGGTAACCTCGCCTAACTATGAGTTCCTTCTTTCCCTTCGAACTTAACTATCCGCTTATTGGGAATCCCTGATCTCTGCTAAAGGTGAAATCTCTTTAGTACCCAAGTACCTCTCCCTATTCGGTGCTTCAAAAGCTGGTTACCTCCTCTCTGTCTTAGCCGAGCTAGCTTTATTTTATTCCCTTCGATCCCAGCTCGTGATAAAGATGATGTTAGCTTCGGCGAAGATTGACTTACCTATTCAAACAAAAGGGATTGGCTTAGTTTTAAGTGTACCAGATACAAGACAAGGACAAGATCAAAATTATGTCCAAGCCCTTTTTTTTGGAGATCTTTCAGGTGGGCAGGGCACTCCACTCTAGTAGTTTCCTACATAGAGCAATAGCAGTTACACTTATTCAGTTAAGGAAAAAGCAACCAAAGTAGTCGTTACCGTCTATGCGATGATCCTGTACGATGTTCTAGATTGCATACATTGGAATGGAACTTATTGGAAAAGGTAAGACAGGAAAGTCGAAAGATAAGTTGTACCGGTATCAGTTTGAAAAAAAAAAGTCTTATCCTGTATTTAACAGTCTTCAAAGGGAAGGAGGCATTTAGGTTAATCTATCCTAGTATGAAGATCGAGCTTTTTACTCAATTGATAGTAAAGCGGCAAGGAACCCTCACTGAAACTAGAATGTAAATAAAATCCTTTCAGTGAAAAGTGAACAAATTATGTAAAGAAGCCAAGTTATGGGGGCTGAAATCTCTTTTACTTTTGAGTAAGTAGGAGTGCCAGCCAATCTTTAGCTCCAGTGTGATAGTGGATTGAGGCGAATACAAGTTTAACATCTGGGCGAGAAATGGCATGATAAGAAGGCTTATTGCTTCGAAGCGGTCTATTCTAAGTGGTCCATTGGGTAAGCAGCAGAGGTAATAGGTCGTCTCCATTTCCGTAGCGGCTACGGTTTCCCTGTCTTTTCTAAACTAACAGAATCTTGGGCTCTTCCTTGGGAATTTCGTCTTGGATTCGATGTGCACTCGGCTCGTTCAATTCTGAGGACACCGGGAATGGAGTCAATCTTCGTTAGCGGAAGCAACTACTTTGAAGAAAGAAGAAAGGCTTCCTTCTCTCTAGCTTTCGATGGGCGGGATGGGACTGTAAAATGAGGTTGTTGGTTGATCTTCTGGTCAATGGGAGTGCTGTCTTCTTGGTTGAATCAGAATCCTATAAGAATATGCATCCAGGAATCTCGATGTTCTATATCCTACTACTTCTTTCACCAGGAAATCCACGAGAGGAGATAGGTGCTTTCTTCTTTCCGCTTTAGCGAATCTCTGCTCGCCCTGAAAGCTATAGTATACTTTTTAGCATGAAAGGCCTTTCCTATCATTAGCGCAGTTCAAGGACAATATGGTCTTTCTATAGCTTTCACGTGGCAATCGACCTTGAGCAACGGATTCTGTACCAGCAATCCTTTTTCGTTTATTGGGGGACTGAAAAGGTTTTGTCAAGCAGGCATGATTGTCACGTCGATCGACAGTTGAGAAATCCTATCTCCGGGGCCCTCACTTTAGGGCTATCTTTCACCGTAAGGCTTCACTACTCGTTCGCTTGAGGGGTTCAGTTGTTAGTGGACTAGCGCTTCTCCTTGTCCCCTTTCTGCATTCGCGCATGACCTAAACTATACCTCTTCTAAGGCAGAAAGAAGGTCAACCTCAGGTAATCACACCTTTCTTTCTCGACGATCAAAGAGTAAAAACTAGCTTTCGAGCTAACCAACCATGGAGCTACCAGCCAACAAGCAAAACGAGTTCTCATTCACGGATAACTAAGCTTTGACAAGGGAGAGGGGGACCCTTCTCATACCCGCCCTTACAGGAGCCTAACGGAGAAAAGGCTATGCCCAGCAGTTATTCTGGAATAGGGGAAGACTGCGGTAAAAGGATGTCCGTCTGTTGATGGCTAGCTCGTACAAGCAAATCGGATTTGGACCTAGGTTTGTTGATGGATCTGGTCTTGTCGAACAGGTCCGGATTCGAGGTTCGAAGACAAAAGCCCACTAGCCGAGCTGAACTGGTTAGTGATGGAAGCAATTCCCACGAACTGAGAACAAAAGGATGTACTTGCCCCCTTCCCCAGCCATTACCGCTCATCCACCGCTTTAAATTAGATTATGAAATCCTGTCTTTATCTTTCCAGGCTGTCTTTTGCGTGCTATTCCTTACGCCCTGAGAAAGAACCTCCACTTTTGTCCATACTAGCTCTCCTCTATGTCCCGGTCAAGCGTAGTCTAATAGAACTTGACTAAAATTAGAGGAAATAAGTATGATCTAGAAGAGGGTTCCACAGGCGATGAGGAGTAATTGATGGGGCCATTGCTTCTATGTGTATTCCCCATAAAAGGAGTCCCCTTAGGCGACGGCAAGAATATATTAATATCCCTCATCAAAAGGGCAAGCGCAAAGCATAAGACTGCCCGCTCCACCACGTGCATAAACTAATTATCTCATGATAGGCCAAAGCGTGACCTTTTTTCTGGCCAAACTCTGTGACAGGGATATAAAAAAAAAGGGTGTAATCCCGATTTATCTAAAGCGCTACGTCTTTTCCCGGCCATCATGCATCGCTCCAACCTCCTATTGCCACAGCCTTCAATCAAATAAAAGCAAAAAATATCAATAGGGACCTTACTGCCGTTCCCAGCTTAAGCGTCTACACCTCCCAACAAAGTGAATGTACCTTATGGAACCTCCGATAGGGACTTGGATGAGGCCCGCCGACCTTCTCCACCTGCTCTGTAGATGGAACCTTCGTAGAGCTACCACTTTCGATAATCATTTTGGTCTTTTTGCCCCGGCCAAGGGCACACCACATTCGAAAGAGATCCCTCAGACTCCAGTCCTACCCCGTCTTCTTAGGATTAAGGTTGCAGCACAGTTTAATGTAGAAGTGGCTATGATTGCAAAGAGCAGACGATATTTATTATAATAAGATAAGAGTTGAGAGCACTGCTAGAAAGATAAAGATGGCGATAAGAGATTCGTTCTGTCTTTCTTCACTTCTGATCTTTATCTATGATATTAACTTTAACTTGAAGACGAGTCTTATTCATAACTATAAAGCAGATCGAAAGAAGCATAGGTAGACTTCACACTAACCCAATCCAGATAAACAACTTTTATCGGAACCCAGCTTCTCTTTTTTAGCGAATAAAGATTGAAGTCGCTCTTAGACTATATTTTAAATCTTTATAATTTATCATATGAAAGAAGGAGAAAGGGGGCTGCTACTGCAACCAAGCAATTGGTGCAGACGCTCTACGATGCAATCAGACAATGAGAGAGCGGACTCTCTTTCTCTAAGGGACACTTCCTCATTTTATTCCACCCCCTTTCGTCGGTTCCAGTAATAATGAATGGGAGGGGGAGTACCATGTAGTTAGGAAGATGATCGATGCCTAAAGCATGTCTACTTAAGATCTCTATCCTTTCTGGTGATAAAGATATCCCAAGAAGAGAGACCTGACGGCGCGCCTTTACTAGAAGAGAAGGAAAGAAGACACTTACTAGAAATCTATTCCACCGGAAGACTACCGCTGGATTTATCTCTGTCCACATCCATGACTCACCCACCTTTCCATCCCCCCTCAAAGATCCACCCGATCGATGAAGACTTGAACCGAACTCGCAGTGATCAAATCTACTTTGGAGAGTAAATCCTCAGGGCAAGCCAAAGGAAGGACGGGAGAAGCAGGGCTCTAAGACAGGCTGAAGGCAGAGAAGGATAGACGAGACAAGGAAGCAAAGGAGAAAAGAAAGATCGGAATAGAAGAGAGGTAACGGTTGAACGAACGGTAGACCCAACTCTGTATACTTAGCCGGAAGCAGGGCATTCCACCGATTCCACTTAGGGATATAGCCTTTCCCGTATCTATTTTTACCTTATCTGCAAATTTATATCCGGTAGACTTGGTAAGGTCAAAGGGCCCCGACTTATTTGATTTCCAGAATTAGAGTTCGACCGCTGCTGCCCCTTTTTTGTTTTGGGGGGATCAAGTTCCTTGCCAACTATCGACCCCGATCTCTTTTCATTTCTTTATTTTGGGTATTACTAGCCTAGCCTTCGTCAATCACACTAAAGAGCAGAGCACCCAACTATGGCAAGGCCCCCTTAAGGCTTAGGTTAGTCAATCCGGCCCGAGACCAGATCGACTAAAGGCGTTGACAAAACCGCCGTAGGGTAGGAATGGAGACCTTTCAATAGAGCGGAGGCGAACTGATCAACGAGAAAGAGGCCCTACTCACTACAAACGAATACACCACAAGATCGAACTGCACTCATGCCTCTCCCGCATTTGCCCTAGACAGATCATTGCCCACCTACGTAGTTCTTCTATCAATCATGTACGTAGGTAGGGTCCTCCATTCTGATTGGTATATCATGAAAAAAGAAAGCAAGCCATTTGCACCAGGCGCACTGCGCTTTCCCTTGCCTAGATGTTCGCCTTTCTAAGTCAAGTAATGGTGACCCGCCGAAGACTGGAGCCTCATAACATGTTGACGAAGACCCCCGAACTGAGGGTTCGATCAGTAGAGGGGACGACTTTACCTCCCCGGATTCGGAATCGGAATCGGAAGAAGAATAGCCCCGCTCTCTAGCCGCCCTTCCTTAACAAGTCCCGTTGATCATATAACTGGGAGGGAACGTGTCACATTAGAGGTGAACGATCAGAGATGTCCGATAATTACCACGATTCGGAATCGGAAGAGGCTGGTCCCTCTTTAATTTTAGTAGACTAAGCTATGAATATGAATGAAGAAATGAATGAATGCCGGGCTCTTTCTTTCACTGCTAACCCCAATACAAAAAGTTTCTTAATGCTGATCTTTTCTCTTTCGTCGAGCCCCTGCGGTTGCTTGTGGTCCTCCTTTGAGTGTGGGTTCCATTGGATGAATCTCTCAAGTCAAGGTTCACGTACATAGCAGCAAGAATAGAATGGTGCAGCGCCTATTTATCGTTCTCGCTCGGGAGCCAAAACGAAGACGCCTGCTACCTACTGTACTGGACCTTCGACCAGGCATTCTACCCTTGTCGAATCGGAACCAACCACCCCCTATGTGCCGATCGCTTGCGCTCGAACAGTTGAGCGGCCGCCGGCCAGCAACTTCCGTACCGTACACAGATATATATTCATTATTCGTACCTGGTCCAACTTCACAACCCTTCGCGGGTTGGTCAGAAGTCAGTCTTGTTTGGTAATACTCTATTGGACAAAGCAAAGAAAATAGAGTGCTCGACCGGAACAACGGCCAACAAAGACCGTAATTACATAGATAACAGCTCCTCCCTTTCTCCGTCTTTAATTAAGGCTTTCAGGCGAACCGTATGGCGGACGGAAAGACGACCTCACCTTCTCGTAGATGGTGCCTTCATTGTCTATCCAAAGGAGAGCAACTTGAGTATCCCCCGTTGACCTTCTTTTGTAGATAGAATCTTCAATGAGTGGAAAGAAGCAACCTTACTAAACTAAGAAAGGTGCGCTTCTTGAGTAAGGCCGTTTTCTTGCAGGAGTGCTAACGCGCGCCCTTATTCTATTCTTCGCTTGCTCCGCAGTACGAGCCTCATACAGAGCTGCGCCCCTTTAATAGGATGAGGAGAAGAGGGGCCGCCCTCTTTTCTGCACCAATCTTTATATACAACTATATTTATATCTTTTTTGGGGTGTATAGCTCAGTTGGTAGAGCATTGGGCTTTTAACCTAATGGTCGCAGGTTCAAGTCCTGCTATACCCAAACAAACCTACCTTACACAATACCTATTCATAAATAAGGATGCGTAGTAACGTTCAAAGATCACTCTTTGGCCTTTAGACTCGCTTCAGCGACTTCGCCCTTTAAGTGAGAAGGGGGTGAGGTAAGGAGTAGTATAAGAGTGGCTCGGTCATCAATAGGCCTCTCCTTATTTTATTCATTCTATAGGGCGGGGCTGCAGACCAACAATCCAGCAAAAGGGCGAAAAAGTAGACCTAACATTTCTTTTCTTACCCTTTAGAGTAATGATAGTCGTTCTCTAGCAACTATGCTAGAGGGGATGCAAGATGTACTTTATACTGGGTAGTGGCACAAGCAATACAAAGACAACGGGCTGGTGCAAGTCACAACAGCAAACAGCTACTGATAATGCTTGAAAATTCCCATAAAATGCCGTTCTACAGCAGTATGTCAGAAGGTAAGAGCCGTCCTGAGACCTCTCATGGCTGTAGTCATAGTATAATAATCACATCCTCTATCCCACCATGGTAGTTACTACAGAAGAGAACAATCAAAGATAACATATAACTCTTCTGCGAAATCAAAAAGGTAGGAACTCGGTAAGGAAAAGGAACGCTAAGCCTATGTATTACACTAAAATTCCTAGTAAAAATGATTTATCTCAAAAGTAGCAGTAGTTTCTTTTTGTTGTTCAGTAGGGAACTGGAATTCAAGATAGGGGGCTTTAGCCGAAACTGGTCTGTAAACTGGTAGTTCTTGTTCGCAAGCAAGCGGGCGGGTTTTGAGTTGGATGTTCGAGCAAGCGTAGCCCACAGCATTCTACGATCTTCGTTCTATTCTACGGCTACTTGAAATCGTTAGGTTAGTCTCGGGTATCCTGTTAACGTTACTGCGCTTTAACGACACCGTAGTGGCGGTTTTAAAGATAGGATAGCGAGGCCGCTAAGGGCTTTCTGCTATTAGAGGATTTATTTTTTACTGTAAACACACCACCCTGTTGGCTGTAGTTTTCGCTTGTATATATTAGAAATTAACAATAAAAAAACTATATTTTTAAAAGAATTCAAATCAGAAATTTTTCTACACAAAACAGGGAAAGAGAATGAACTAGAACAAAGCGGATTTTATTCATTCCACAGCACTACAAGCATTTTTTTACATGGGAGTACATCCAATGGGAAGCTTACACACACATAGACCAGCCACACAACTAAACACAACATTACAAAGTCAACTAATAACATATTAAGTGAACAAAAGAAATATAACAACATGAAAGATAACAAATAAAGCCATGCATTAAAACACACTACTTTGCGTCGACGGACTACTTATTTAAATCTTCTAGAAAGAGTCGACGGACTCTTCTATTCTAGTTCCCCCCGTTGTTTCCATTTCCCCTGCGGTTGCTTATGGCCCCCTCCATTCGGATAAGGAGAGATTGCTGTTCTTGAAGGAGGGCCTCTTTCCGGTCTTCAAGAGCTCGGATGCGGTCCCGTATCCTTTGCATCACTCTTCCTACGACCTCAGGATCGAGAGCTGGCGGATGCTCCCATAACAGACCGAGCGAATTCTCCTGTTGGAGCTTTTCGGTTTCCGCTGTTTGTATTTCTTCTTGAATTTCAGCAAGTCTTCCAACGATATCCATGGCTAAAGCTCTTTCTTGCCGACTTTAAAGTCCCCGTCTCCCTTTGCTTTGCCAAATAGAGACTGAAAGAAGCTTATATTTATAGGCGTTAGAGGCCCTTAACCCTTTATTATTATTAGTCATAATTATTGTCTTGGTTCCCTAACAAGGATCATTTTAACCCTGGCTTTTCATAAATAAATATTGAACCACATCCACTAGATTTTAGTGCGCTGAATAATTATCCCCGTACGGATTTGAGTACGAAAGGCCCACCCCAAGGATAAAGAGCGAATAGTCCTTTCTTTTTCGCGGGTATCGCCACGCGGCTTAATCCCGATCACTCCCTCAGGAATAGGAGGCAATAATAGAACGCACATCAGAGAAGAGAGTACTCCCAAAGGCCCTCCGCGTCCTTTCTTAATAGATGGAGCAATCTTCACTCGACAGCTCGAAAGCGGATCAGTACAAACCCACGTGATCCGTATTCGCTTACGTACCAGGCGTGCTTCGTCGTACCCTGACTACTCCTCTTTCACTGGCTTCTTTGTACCCAGCTACATGATGGAACTCCCCTCGGCCAATCGTCACTCGACAGCAGCTCCGTCCTAGCGTAGGCGATTGAAGTAAAGCCTCTGCCTCTATCGCTTGATTGAAAGGATCAGACACTTTACCCTACTTTTTACAGCAGAACGAAAGAATTTTTTTATTTAAATAAGTAAGGTAAACTTGCTTTTGCCGATTGCACTCGGATAGCGGCCTGGGCCGTCCTGGAATGGGAATAAAATGAATTAGAAAGCCCATCCTGGACTTCGATGGGCTTTGTTTGGAAAGCCAGGAAAAGGTGGCATTTCCGGGCCAGGGCTTAAAATAGATCTGAATGCTAACATTGGGCTAACCTTCACTCCACTCCAATAGAATGGGGAAAGGAGCAGAAGCATCTTTTGTCTGCCATCCCTCAGGGCAAATCCGTGTTCATCACAGGCTCCGCTGGGACTGGTCAAACCCTATTGCTTGAGGAAATTATCAAATTACTGAAAAAATAATATAGCCAATATGTGGTTTTGTCATACAATAAGATCAAATTTCTTTGGACTCGTTAGGTTTGGCCCATTACCTTGAGTGAGGCCGAACGTGTACACCTTTTGTTATGAAGATGTGATCTTATCCACCGATGGGTCTTGTTATAAGCCCACTATCCTACCTAATAGGGTCCCTGTGTCGGGTTAAGGCTCCACCTCATGTTGGCTTAAGGGCTTAGTGGAACCCAATTTCTTTGTAGTCTAGGGCTTTTTGTTGCTTGGCGGCATTGGGCTTAGTGCTCCGATTGCGCCTTAGGACTAGGACTGATAGGTAAATGCCCCTTACTCTTTTCAAATAGGGTTAGACATGTTAGAGTAAGGGTAACCCGGCCTTTCCGCTCTTACTCTTCTGTAAAGGACTGAAGCTCACCATTAACCAACTGAAAAGCCGCTTTAATGCGGAGTTACAGTTGGCATTTTCCTCGTGCGAGTCTAGCTCTTACAGGTCTAGGATTCCCGTTATCACTAGTCTGAGTGCCCCGAGATCCAGTGCCCTTAACGTAAGATGTCTAGTCTCCTAGTGCCCTTTGGGAGGAGTATCTCCAGCTTTTTCTTTTAAGTCATATCTCACACGAAATCTCCTGCAGAGTAAAGGAAAAAAAAGAGCATTATATATATTTATCTTTAAGGATTAACTAAGCAAGAGGAGTACTGCTTCACTTCACTCACAGGGACATCATCGAGAAGAAGAAGCCAAGATTACTCTCGAATAAAGAAGGAAAGAGGGTTGTGACTCAAATGGATCGTTGAAAGACTGAGTCTAGGACTTGGTTGGTTGAAGACTTGCGGGGGAAATAAGTATGCGGGAGGAAGTAGCTCCAGATAATGAGCAGTAGGAGGAAAGTCAAGTATTGGAGCAAGAGGACTCGCATGTATGTGCCCATAGCAAGATGCCCTTAACACTTAAACATTCCCAAAATTTAATTCATGCACTAATCCACTTAAAATTCTTTGATCGCACATTTATTAGAGAACTTTACACTTCGATTCGGAAGAAGAAGGACCCACAGACATTCCTTATTGTTCATCTCCCCTTAAGTTAAAAGTGGAGTGAAATAGCAGGATTTTTTTTCATTGGATAGTGGTGCTACATGGAGTTAGGAAAAATAGGATCTCATGTGGAAGAAGGGCTAGACTGATAGAAGATCTAAAGAAGACAGGATTGGCACTTGACCTAATAAGCTATAAATTCCTTACTCTAAGAAGTAAGCAAGCCAGCCAGTGAATTGATCCGAGGGTTAATAGACTAAGGTAGTGAAGTCATCCTAGCTCAATGCTTTCCTATCTGGTCCTGGAGCCTTAAAAAAGACCTTACGGAACGGATAAATGGAATCCTCTGAGATAGGTTGAGAAAGCGCGTTAATATCCTGTTGAGAAGTAATCTTGCCACTCAGATAAGGATATAAAAAGAATATGAGGAATGATGGTCAGTAGTAAAGAGGTTCTGGTAATCTCGCATGATGTGGCCGCCAACCAAGGATATTGGTGTGATTAAATATCCAATTTCCTACAGAGTCCTTAAGGGCTAAAATCCTATTAAGCCTTCCGCCTTTAAGGGTGGATAACTGAAATGAATAGTCTTGGACTCCCCTTTTAAAATCCAACTGATACGGGATTTAAGAAAGAAAAAGTCCTCTTCCCCCAGAGTTCAATGTCTTAGGCGGAATCGCATATGAGGCAAGGTTTTTATCCCTTTACTTCTTTTTTTCCCACCAATCCGCCGGTTCCGGGACATAGTCAATCAAGGAGGGGAACTGCAAGTAAAAAGTAAGCACAGATGTCATTCTCTTCCTCTTATCTAGCTAACCCTATTTTCTTTTGAAAGGCTTTCCGGTTGTGTTGTCCTCCCTCCGGTCGCCTCATGTTGGTAATCCTTTTGGATTGCTTCTATTAGTTCTAACTATTAATGCTGCCACGTGTGCATACAACATTGAATTTAAAATCTTTCGCTTCCCTTTAGCAGTCTTTTACTTCTTTCCTAGGGAGCAAGAAAAGGGCAGCCATTAGCTTAGCTCATCCGTAGCTTGCCCCCAATTAGTAAGTAAGCCTTCGGTTACCGTGGTTCTTTTCTTCGCCATAATATCAGTTCAATGTCAATGACGGTGAAGGAAAGCAAGAAAGGAGAGTCTACTGACTTGGGTACAAAAGACGGGGATGAATCTATAGAAATTCCTTAATTTAAGGAGACGGGATCTGCTACTTATTTAGTTACGAGACCACCAGCCGAATCCAAGACACCTGTAGCTGGAACAACTTCTTCTTCCCCCGTTCGTGCCAAGGAAAGCAGCCTATCTCTTAAAATAATAAGATAACGAGACCATTCACAGCTTCATAAGAGCTAGCGACAAGAGCTATAAGCTTAACCACACTGGGACCTGGAGGTTATAGAAACTCTAGCTAATGCTAAGCTAATGTGATTCACATGAAAGAAGATAAAATCATTCTAGCTTTCTTCCCAAAGGCCTTAAAGAGCTTACTCGTAGGACAATACAGACGGGACTTTTTAGCACAACCTTTAAAGCTTTCTTCTAAGGACTAATACCATCTGTTGACCTGGGTCTTTCACTTCTTTATATAAAAAGATCATCCGATTCGGAATCGGAATCGGAAGAAGTGAAAGGGAATGTTATCAGATACTGATTCCATACCAGTTGATTCAATGGTGGGTTTTCTTTATGGATATAGTCTCTGGGGATTCCATAGTCAGCGGAAGGCAACCTTAGCCTTTACTTCACTCCTTGCTAAAAGTTTCTTTACTTTGATTCCACCTTGTGTTATATAAAGGGTATGTTCCAAAACTAGAAGAGTACTACTAGTAAAGTAGGAATACGGTAAGCTTGCCTTTTCCGATTTGTTCTGTCAATTTTTTAAGTAGATGAATGAGGGACGGTCCCCTTCTTTACTTTTTCGTAATACGCTTTAGCTCTATTTCCCGAGAACTAAAGATTGGCATTTCGGGCTGGATCTTCAAGTCTTCACTAGAGTCTGCCAGCTCGTAAACTCGCTCCTCTGTACTCCTACTATACTATAGGAGACTGAGACCAAGGGGTCCAACTCTTCGATAGTAAATGAGTAGGAAGCAAGGGGGATTCTTTCACATCAACTAAGGCAGCACCCGACCGAGGCAGAATAAGTGATAGCATCTACAGCAGGCATTTACGCTACATCAAAAGATGAAGCGATAGCGGGCGGACTCTGAGGCACTAGAGACTTTTAAGATTTAAGATATAGTCTCCGCAACAAAAATCAATGAAGCGGTAGCGCTCGATTCAACGATGTTTTCCGTCATCCTAGGACTCGGCGAAAGAGGTTCTCTATTGATTCAAAGTGACATCGTTTATAAAAAAAAAATAGGATTGTTTCATTAATAACTTAGGAAATGGAATGCTTTTTCCATCTTCTTTCTATCCTCGTTGTCACCAACGGGGACGTAGATGAGGCAGGCAGCCCGTTCAAAGTCAGAAATGTTCCTAAGATGGAACCCTCCTTATGACCTGTTTTCGAACCTTCTTAATGGAGTCTCTAGGTGAAGGGAGAAAACCCGATTCATTCCACCCTTTATGCTAGACCGGAGTCGGATAAAAGACCTCAAACAGGGACATTTACCATTCTACTCCCTGCCTCACAACGTTAACAAACTCCTTCCGATTCCTCTTCCGATTCCGAATCCGAATCCAGGGATTCAGAAAGAACGGTCCTTTTGCCCAGAAGGAAGACAAGAACGAGACAGATACAACTAGGAACCAGAATGCATAAAGTTAAGTAGGACTCGGGCATGACTCCCTCTATGGAGTTGGATAGAAGGGAACAAGCCCCTCTGCATAAGGAAGGAGAGAGAACCAGACATGCACAACAAGTGCTAAGCCAAAGAACTAGGACTCCACGAGTCGATCTAGCAGGACAAGTAGTTCGAGTCTGCTTTTCTGTTCAAGAGGGAAGAAAGCCAAAGCTCTCTTTCCAGAATCACAGGGGATGCTATAATAAAATAGAATTCCTGATGTATTTGACCCCGAAGTGCCATTGGCGCATTAGAAGTTTTGACAAAGCCCCAGAAGGAAGGGCTTAGGGCGGTCTCCACAGTCTCAAATTTTGTCTCCAATGGAAGTCGTATCATCTCCTTGACATTCTTATTACAGAGGGCCCTATTTCCTAAATGAAGTGGTGGTTTTAGCCCCATTTCACTAGTTCTGGTAAGGACTCGCACTCCCCAATTCTCATGTCTTAAGCACGATGGATTGGTTCTATTTTTCAATAACTGAAGTACGTAAGAAAGGGACATGATAGCTTCGACGATTCCCCTTTGGATTCATTGATGTCCCTGTTTCAGGAAAGATGCTCGGGTCTAGTGTATCGATTCGGCTAAGAAAACCAAGACAATCTCTGCTTTTACTGAGAATCTTTTCGATGAAATGATCAACTTCAACGAGATTTCCACAACGAGATATCATCTCAGTGCCAAAACCGACGATGAGACTTGAAGAAGCATATATCATCGTTCCCATTTCATAGCAGTAATTTGCCCTTAGGCAAGGAATTCTATTCTATGACCACCTTTCTATAACAAAACCCGCTTTTGAAACTGGGAAATAAAGTCGCAAGAAAAGGTTAGGTTAGGAGGAGCAAGAGCTAACACTAGGGATCAGACAGCCCCAGGAGCGGATAGACCTCGGAGTTGGGTCAGCGGTCAGTCCCTCGTCGTAGTGCGAAAGAAAACCTGAGTTGGGTAGTTCAAAGAGAGGTGAGTTAGGAACAACCTAAGAACTATGTAAGACAACAAGAACCGGGGGTGATTAACAGAAATGAAGCGGGAAGAGCTTAAGGCTAGCTAATCTCAATCATAGAGCTAGAAGGTAAGGGCTAGAGGTAGAGCTTTCTCTCTAAGAGCTATGAATGAACTAGTAAATCTAGGAGCGGAGAACGGGCCCCTCTGAGCCAGCGGCCAGGCGAAACGAAAGATAAAATAATAAGAAGCGTCGGCTTTCTTACCTCCAATGCAACTCCTAAACAGTAAAGTCAGTAGTTTGTTCGAATCGCTTGTGTAAGCAAATAACTATCTTTTTATTTTCCGGAAAAGGTATCCCTAGCCCTTTTCCAGGGGGAACCTTTCTAGGGGTTGATGCACGGGGGGATGTTCCTCTTTTTTCTTTCGGTTAGGGAATTACTTCTCCTTAAGAGGCTTAAGGACTGTTGGTTTTTAGTAATTCTTTTCTTTCTTTTCAGAGCGGCAGAGGCGTAAAGCCAAGCCGAGGATTAGCCTTTCGAGGAAATTCCTAATAGGGATTCTTTTTGCAAATAAAGGCGATTTGATCCTTCTGCCTTTGATGACTGACTTAGGAGTTCTTCCTTTTGTCTCGGCCAATCAATGAATAGACTCAATTGAGAAATGAAGGCGAAACCTAGAATACGGATTTAAAAGGAAACCCGTCGCGTGACCAGTCAAGTTGAACAAAGTGCTTTTGCGCCAACTCCCGGTCAAGAAAAGAAGCTTCGGCCTTGGCCACCTTTACGGAAAGAAAAGGAAAGGAATTTATACTGACTGAATTGGGGCATCAGATCCCGATTCTATAAGCAAAAGAGAACCAAACGAATTCGTTCGAGCGACGACCCTTCTTCTTCCGAAGCTCAGTACGCTGCCGCTACGACCAGTTCCGAGACAGGATAAGACAAACTAAAGAAAAGAAAGCATCTATTCCCCAGTCATTCTCTGATCTAAAGAGGAGAAGCTTAGATTTGACCCACTACGGACGGAGAATTGGGTGATCCGGTCAATTCGATCGAATGCGCTTTTTCGAAGAAGGGAAGACCTTGGATTCAGTGCCTCGGTCATCTACCTAATTTGAGAATTCGAGACGTATTTAGTAAAAAAACAGAAGCATAACCCTTTATTTAATAGGTCCAATTCGGGAGAAAAACCATAGTCTTTGGGGCCTAAAGATGGAAGCAGAATTCGAACTATCGACAGCTTTCTCTGTGGAATCCATATTCATATTAGTAAGTTTAAGAGGAAGTCCCGCTACGCTAAGTCAGGCACTCGAACTCCTTCCTCGAGCAATCGCTTCTGTGCCTCTTACTTACTATGCTTGGTCGTTCACTACTTTCTGTTATGGATGAGTCCTTTCAGCTTCCCCTCCTTCCTTTTCCTCTTAAAGGGAATTGCATTCATTCATTTACCAACTTTTTCTATAGAAAACAGCTTTTGAAAGCCCCTGTAAGGGCACCAATCATTTATGATATCTCTTGTTTAAATGCCTGTTATAGCCTTTTGAGAGAGAGGTGATCGCATCAGGAGTTCCTCTTCTTTCTTCCTGTTATGAGGAGGAACGTCTTCTTTATATCCCTGACTTAGGGAGTACAGGCATTCAAGTAAGGATACTAAACCTTTGAGAGTGGATGAGTTCCGGTAAGAAGGAGTAGATGGAGGGAAGACTTTTTCCGGTGGTTTCCATAGGGTGCATCCATTTTAGGTAAGTAATAGTGTATTTACCTATGAAGTAATCCAGTGATCAAGCCTTTGAGTTATCCTGTTTTGGTTTTGGAAAGCAAGTCACAATCAGATCAGTTAAGATAGTTTGAAAGCATTCTATGAGTTAAGGAGGTGACTAAGCAAGCCCTATTGCAGTCCTAAGGAAGTAATAAGTAAACTCTCCTGGCCAGTTAGTTGAAAAGCCAGGAGTGAAGCAGTCTAGTTCTTATCCTTGTCATTCAGACATGGGAAAAGAAGGATGCACAAAGGAAAGAGGAAAGCTTTTCTCGCGAGCACTATCAACTACCCGCTCTATTCGAATTTTCTAAAGACCTAGCTTAGAGAACTGAATGACTTGATCGATCGTACTGTACTAGATAGACCATAATCCTTTCGCTATTTTTGATCCAATCTCGCACTTGGTCTGATCCTCTTTATTGATGTTCCCTCACAGACCCATTATGTAACCTTATCTTATTACGACCTTTCTTTCTTGATTGAATACATCATTGATTGAAACAATCATGCAAGAGGTCTGCTACGGAAATCACTTCCTCTAAGTGCAGAACCTAGTCTTTTTCCCTAAGTTCTAGCTCTTTTAGCAACTAATGAATCAAGCTAGTTTACTGCCTCTAAGAGGTGGCAAGAGCTCTACCACTAGATTAGAATAATTAGAATAGAATGCATAGACATCATAGGTAATAGGCACAGGTGACTGAATTTTCCTCTTTCTTCTGATAGGGCTTAAAATATAGTATAATGACGGTCTGAGATCACTGATGTAGCAGGTGAACCAGAGCTGGGAATATGCCCTCGTAAGAGGTGGACGGAATTTAGTCTGATTGCTAAACAGAGGACGGGAG
>"LAGI02_75|Glyma04g10481.1|Glycine_max_E3_ubiquitin-protein_ligase_UPL1-like_(LOC100802630),_mRNA|length:8766"
GGTACCCACATTCTTGCCTCTGCTGGAGGATTCTGATCCTGCACATATTCATCTTGTCTGTTTTGCTGTAAAAACCCTCCAGAAACTTATGGATTATAGTAGCTCAGCTGTATCCTTATTTAAAGAGTTGGGGGGCATTGAGCTCTTGGCTCAAAGGTTACAGTTAGAGGTTCATAGAGTTATTGGTTTAAGTGGAGAAAATGATAATGTGATGCTCACTGGTGCAAGTGCAAAACCTAGTACTGGTCAGTTGTACTCGCAGAAGGGACTCATAAAAGTCTCCCTCAAGGCGCTTGGTTCTGCAACATATGCCCCTGCAAACTCTACCAGATCTCAACACTCTCAGGACAGTTCATTACCTGCCACTGTAGCCTTGATTTTTAGGAATGTCGATAAGTTTGGAAGCGATATTTATTACTCAGCTGTTACTGTTATGAGTGAAATAATCCAAAAAGATCCTACATATTTTGCTGTTCTGTACGAAATGGGTCTTCCTGATGCATTTTTATCTTCAGTTGTATGTGGAGTACCTCCTTCTTCAAAGGCTTTGATATGCATTCCAAATGGTCTTGGGGCTATTTGTCTTAATGCCAAAGGCTTAGAGATTGTCAGAGAAACCTCATCAGTGCGGTTCCTTGTTGACATCTTCACTAGCAAAAAGTATGTCTTGGCCATGAATGAAGCTATTATTCCTTTAGCAAATTCAGTGGAGGAACTTCTACGGCATGTACCTTCATTGAGAAGTACCGGTGTTGATATTATCATTGAAATCATCCATAAGATTGCATCCTTTGGATGTTGTAATGACACAGGGTCTTCAGGAAAAGCTAATGAGGGTAGTGCAATGGACACAGATTCTGAAGACAAAGAAAATGAAAGCTATTCCTGCTTTGTAGGCACCACAGGTTCTTCTACAGAAGGGATAAGTGATGAGCAGTTTGTTCCGCTGTGCATCTTTCATTTGATGGTATTGGTTCATCAGACTATGGAAAATTCTGAAACTTGTAGGGTTTTTGTTGAAAAATCAGGAATTGAAGCTTTGTTGAAGTTGTTATTACGCCCTGCTATTACACAATTCTCAGATGGCATGTCTATTGCCTTGCACAGTACCATGGTATTTAAGGGGTTTGCTCAACATCACTCGACTCCTCTTGCACGTGCCTTCTGTTCCTCTCTTAGAGAGCACTTGAAGAGAACCTTAACTGGGTTTGGTGCTGCTTCTGGACCGTTACTGCTGGATCCTAGAATGATAACTGATAGCAGTATCTTCTCTTCACTTTTCTCGGTTGAGTTCCTTCTCTTTCTTGCTGCGTCGAAAGACAACCATTGGGTAACTGCGTTGCTTGCAGAATTTGGAACTACTAGTAAAGATGTTCTTGAAGATATTGGGCAGGTGCACCGTGAAGTTTTGTGGCAACTTGCTCTACTTGAAAATAAGAAACCTGATTTTGAGGATGATAGTGTCTGTTCTTCCGCTGATTCACAACAGGCAGAAGTGAATGCAAATGAAACTGAAGAGCAAAGATTCAATTCTTTCAGGCAATTTCTTGATCCATTACGGAGAAGAAGGACTGCAGGTTGGAGTATTGAATCACAGTTTTTTGACCTTATAAACCTGTATCGAGGCTTGGGCCGTGCCACTGGTTCTCAGCATCGATCAAATATTGTTGGTCCTTCAAACATGCAGTTAGGTTCCAGTAATCATTTTCATTATCCTGGATCTGCAGAAGCTTCTGGGGATATTAATAAGAAGGAATGTGACAAGCAAAGGACACATTATACCTCTTGTTGTGACATGGTCAGATCACTTTCATTTCATATCATCCATTTGTTCCAAGAGTTGGGAAAAGTAATGCTTCTACCTTCTCGCCGACGGGATGATATGATGAGTGTAAGTCCTGTCTCCGAATCAGTCGCTTCTACTTTTGCATGCATTGCTCTAGATCACATGAATTCCGGGGGTCACAGAACATTTTCTGGGACAGAAGCATCCATATCAACAAAATTTCGTTATTTTGGTGAAGTGATTGATTTCATGGATAGCATTCTAATGGAGAGACCAGATTCTTGCAATCCTGTTCTTTTGAATTGCTTATATGGGCATGGAGTTGTTCAATCTGTATTGACCGCATTTGAAGCTTCTTGCCAGTTTCTGTTTCCATTTAATTGGATTCCTGCATCACCTATGGAAACTGATGATGGGAATGCAAAGCATGATAGCGAGGAAGATGCAGATCATTCATGGATTAATGCTTCTTTAGCACATTATGGTAAATTTATGGACCACCTGGTGACCTCATCTTTTATATTGTCTCCATTGACAAAGCATTTGCTTGCGCAACCTCTTACAAGTAGTATCCCTTTCCCACGGGATGCTGAGATATTTATGAAGGTCCTCCAATCCAAAGTGCTGAAGGCTGTACTTCCAGTTTGGACTCATCCCCAGTTCGTTGATTGTAGTTATGAATTTATTTCTACAATTATCTCTATCATTAGGCATGTTTATTCAGGGGTTGAAATAAAGAATGTAATTGGCAGTAGCAGTGCTCGTATTACTGGGCCTCCTCCCAATGAAACAACTATTTCAACCATTCTAGAGATGGGCTTTTCCAGGCCTAGAGCAGAGGAAGCTTTGAGGCAAGTTGGGTCAAACAGTGTGGAGTTGGCAATGGAGTGGTTGTTTTCCCATCCAGAGTCAGAGGACACGGAAGAAGATGATGAACTTGCTCGTGCACTTGCCATGTCCCTTGGAAAATCTGATTCAGACACTGAGGATGGTATTGCAAATGACAATGCTCAACAGTTTGAGGAAGAGATGGTCCAACTTCCTCCTGTTCATGAGTTGTTATCAACTTGCACAAAACTTCTACAAAAGGAAACTCTTGCATTTCCTGTTCGTGACTTACTTGTGATGATATGCTCACAGAATGATGGTCAATGTAGATCTATTGTTGTCACTTATATTGTTGACCAGATCAAGGAATGTGGGTTGGCTTCAAGCAATGGAAATGATACTGTGTTGGCTTCTCTATTTCATGTTCTTGCTTTGATTCTTAATGACGATTCTGTAGCACGGGAAGCTGCTTCCAAGAGTGGTTTGATCAAAATTGCCTCAGATTTACTTTACCAGTGGGATTCTAGTCTTGATAGCTGGGGAAAACTACATGTGCCAAAATGGGTCACAGCTGCTTTTTTTGCGTTAGACAGGCTGTTGCAATTGAACCAGAAATTGAATTCCGAAGTTGCTGAGCAATTGAAGAAGGAAGTTATGAACAACCAGCAGATATCAATTGCCATTGACGAGGATAAGCAGCACAAATTGCAGTCTGCATTGGGACTGCCTTCCAAGTATGCAGATATACATGACCAGAAGAGACTTATTGAGATTGCTTGTAGTTGTATGAAGGACCAACTTCCCTCAGACACAATGCATTCTGTTCTGTTACTATGTTCTAATCTTACAAGGAACCATTCTGTTGCCCTTACTTTTTTTCATGCTTGTGGTATAAATTTACTTCTTTCTCTGCCAACAAGTAGCCTATTCCCTGGGTTTGACAATGTTGCTGCTGGTATTGTCCGTCATGTTCTTGAAGATCCACAAACTCTCCAGCAAGCGATGGAATCTGAAATAAAACATAGTCTCGCAGCTGCGTCTAACCGGCATCCAAATGGAAGGGTCAATCCTCGCAATTTCCTGTTAAACTTGGCTTCTGTAATTTCTCGGGATCCAATAATATTCATGCAAGCTGCTAAATCTGTTTGCCAAGTTGAAATGGTAGGTGAAAGGCCTTGTGTTGTCTTGCTGAAAGATCGGGATAAAGACAAAGCTAAGGAGAAAGAAATGGACAGGGATAAATCATTGGAGAAAGAAAAAGCACCGAATAATGATGTAAAGGTTGTCTTGGGAAATACAAACACAGCAAGTTCTGGGAATAGTCGTGGCAAACTTCATGATTCAAAGAGTGTCAAAAATCATAGAAAGCCTGTTCAAAGTTTTATTGATGTGATAGAACTTCTTCTTGAATATATATGCAGTTTTGTTGCCCCCCCTTTGAAGGATGATATTGGCTCAAATGTCCTCCCTGGCACCGCAACGTCAAGTGGCATGGACATTGATATCTCTACAGATAAGGGGAAGGGAAAAGCTGTTGCTACCATTTCTAAGGGGAACGAAACCATCAACCAGGAAGCTTCTGCATCACTAGCAAAGATAGTATTTATTTTGAAGCTTCTGACAGAGACAATATTGTTGTATTCTTCATCTGTTCATGTTCTGCTTCGACGAGATGCTGAAATGAGCAGCACTAAAAGTACTCATCAAAAGAGTAATGCTGATCTAAGCACGAAAGGAATATTCTACCATATTCTTCATAATTTCCTCCCTTATTCTCGGAATCTGAAAACGGACAAGAAGGTTGATGGTGATTGGAGACAGAAGCTAGCAACCAGGGCTAACCAGTTCACAGTTGCAGCTTGTGTTCGTTCTACGGAGGCAAGGAGGAGGGTTTTTACTGAGATTAGTCATATCATCAATGAATTTGTGGATTCGTGTAATGGTGTTAAGCCTCCATGCAATGAAATTCAGGTTTTTGTTGATCTACTTAATGATATTTTGACTGCTCGTACATCTACTGGCTCATCCATATCTGCAGAGGCATCTGCCTCTTTTATGGATGCTGGTTTGGTTAAGTCATTCACTAGTACTCTCCAAGTTTTGGACTTGGACCATGCTGACTCTTCTAAAGTTGCTACTGGTATTATCAAAGCTCTTGAGTTAGTAACCAGGGAAAGTGTTCATTCAGTTGACTCTAGTGCAGGTAAGGGAACAAAGTCTTCTGATCGTAGCCAACCTGAAAGAACAGATAATGTTGGTGACATATTTCAGGCCAATCATGATTCCTTTCAAGTTGATCATGTTGGGTCTTACAATGCAATCCAGTCATATGGTGGGTCTGAAGCTGTTACTGATGGTATGGAACATGATCAAGATTTTGATGGAGGCTTTGCTCCTGCTAATGGTGATGAGTACATGCATGAAATGGCTGGTGCAAGAGGCCTTGAGAATGGAATTGATAATGTGGGGCTGCGGTTTGAAATCCAACCCCATGGTCAAGAAAATCATGATGATGATGATGATGAGGATGATATGTCTGGAGATGAGGATGAGGATGAAGATGAGGAGGACGAGGATGATGAGGAACATAATGATTTGGAAGAAGATGAAGTCCATCACATGCCACATCCTGACACAGATCAAGATGATCATGAGATGGATGATGATTTTGATGAAGTGTTAGAAGAAGAGGATGAGGATGAGGATGATGAGGACGGGGTTATACTGCGACATGAGGAGGGCATTAATGGAATTAATGTTTTTGACCATATTGAGGTGTTTGGAAGAGATAACAATTTTCCAAATGAAGCTCTTCATGTGATGCCAGTTGATGTTTTTGGATCTAGACATCCAGGGCGCACCAGTTCCATTTACAGCCTTTTGGGTAGAACTGGTGATACTGCTACTCCTTCACGCCACCCACTTTTAGTTGGACCTTCTTCCTCATTCCATTTGGCTACTGCGCAATCAGACAGCATATTGGAGAACCCAACTAGCTTGGATAATATCTTTCAATCATTGAGGAATGGACGTCATGGTCACCGTATGAACTTGTGGAGTGATAGTAACCAGCAGAGTGGTGGGTCAAACAATGATGCTGTGCCCCATGGCCTTGAGGAGTTGCTTGTCTCTCAATTGAGAAGACCCACCCCTGAAAAGTCATCTGCTAATAACGTAGCAGAAGTAGGCCCTCATAGTACAGTTGAAGTCAGCCAGATGCAAGATTCAGGAGATTCAAGGCTAGAAATCACAGCTGGAAGTAATGCAATTCAAGGTGTTACGGTGATTAATGCGTCGATTGATAACAATAATGACAGTGCTGATATCAGACCTTCTGGAAATGGACCTTTTCCAGCAGATGTACCAAACACTCACTCACAGTTTGAGAATAATGATGCAGCTGTTCGGGATGTTGAAGCTGTGAGCCAAGAGAGTGGTGGTAGTGGGGCAAATTTTGGCGAAAGTCTTAGGAGCCTAGATGTTGAAATAGGAAGTGCTGATGGCCATGATGATGGTGGAGAAAGACATGTTACTGCAGATAGGACAGCAGATGATTCACAGGCTGCACGCATAAGAAGAGCAAACACACCTTTTGGTCATTCACCTGTAGGTGGGATAGATGCGTCACTACATAGTGTTACTGAAGTTTCTGAAAATCCAAGCCAAGATGCAGATCAAAGTGGTCCAGCAGCTGAACAACAAGTGAACAATGATGCCAGATCAGAAGCAATCGATCCTGCTTTTCTGGATGCTCTTCCTGATGAGCTGCGTGCTGAAGTCCTCTCAGCTCAGCCGGCTCAAGTGGCTCAGCCATCAAATGCAGAGTCTCAAAATACCACCGACATTGATCCGGAGTTCCTTGCAGCTCTTCCCCCAGATATTCGAGCGGAAATTCTTGCTCAACAGCGAGCACAGAGGCTACATCAATCTCAGGAGTTGGATGGTCAACTTGTTGAAATGGATACTGTCTCAATAATTGCAACTTTTCCTTCAGAAATACGAGAAGAGGTTCTTTTAACATCATCTGATGCCGTCCTTGCTAATCTTACACCTGCTCTTGTTGCTGAGGCAAATATGTTGCGGGAGAGGTTCGCACATCGATATAGTCGTACCCTCTTAGGTATGAATGCCAGAAGCCGTAGAGGTGAGACTTCTAGGCGTGAAGGCATCGTTGTCCTGGATGGAGCAGGGGGAAGCATTTCTTCACGCAGGTTGGGTGGAGCTAAGGTTGTTGAAGCCGATGGAGAACCTCTAGTTGATACTGAAGCTTTGCATGCTATGGTTCGGTTATTTTGCATAGTTCAGCCACTATATAAAGGTCAATTGCAAAGGCTGCTTTTGAATCTTTGTGCCCATAGTGAAACCAGAACTTCTCTGGTGAAAATTCTGATGGGCTTGCTAATGCTTGATGTAAGAAAGCCTTCCAGTTATTTTAGTAAAGTTGAGCCACCATACAGACTCTATGGTTGTCAGAACAATGTGATGTATTCACGTCCTCAATCTTTTGATGGAGTTCCTCCTTTGCTCTCTCGACGAATACTTGAAACTCTCACTTATCTTACTCGCAATCATCCGTATGTGGCCAAAAATTTACTTCAGTTTAGGCTGCATCATCCTCCATCAAGAGAACCAGATAATGCTGATGTTGCACATGGCAGCGCTGTAATGGTTGTTGAAGATGAAGAAAATACTGCCATACGTAATGCAGGATGCATGTCCATCACAATGCTTTTGAGCCTCTTGAAACATCCCCTCTATTTGAGGAGCATAGCCCATCTTGAGCAGTTGCTAAATTTATTAGATGTTGTCATAGATAGTGCTGGAAACAAGTCTAGTTCATCTGACAAATCCCAGATATCTACTAAGCCGGAATCGGGTCCACGAACTTCTGCGTTGGAGGCAGATATGAACACTGATTCTGTTGTTATTTCTTCTGGACTCGGTGCATCTCCTAAAGTTGATAATTCCTCCAAACCTACTCCCTCTGGTAATAAGGAATGTGAGACAGAGCAAGTGCTGAGTAATCTGCCACAAGCAGAACTTCGAATCTTGTGCTCATTGCTTGCACTAGAAGGTTTGTCAGATAATGCATATGGTATTGTTGCGGAGGTAATGAAGAAATTGGTAGTCATTGCTCCAACTCATTGTCAGCTTTTTGTCACTGAGCTGGCAGCAGCAGTTCAAAAATTGACTTCATCTGCAAAGGATGAATTACACGTTTTCAGTGAAACAATTGAAGCTCTTCTTAGTACAACATCTTCTGATGGAGCTGCAATTTTGAGAGTTTTGCAAGCCTTGAGCTCCCTTTTGACCACAATGACCGATAGTGATGGAAAAACTCCTGCTCTTTCTGAGGCTTGGGAGATTACTTCAGTGTTAGAGCCCTTGTGGCTTGAGCTGAGCTGTTGCATTAGCAAGATAGAGTCCTATTCCGAGTCTGCATCTGAGCTTTACACCCTTTCTGGAACACTTGTGTCTAAACCGTCTGGTGTCATGCCTCCACTTCCAGCTGGTTCTCAAAATATCTTACCATACATAGAATCTTTCTTTGTGGTTTGTGAGAAACTGCATCCTGCACAGTCTGGTGCTACTCATGGTTCCAGTGTTCCTGTTATTTCTGAATATGAAGAGGCCAGCACATCTGCCACACAGCAGAAAACATCTGGACCTGTTGTGAATGTAGACGACAAAAATGCTGCCTTTGTTAAGTTCTCAGAGAAGCATAGGAAGCTATTAAATACTTTTATCAGGCAAAACTCAGGTTTGCTTGAGAAATCTCTCTCCCTCATGCTGAAGGTTCCGAGATTTATTGATTTTGATAACAAGCGTTCCCACTTCCGATCGAAAATTAAGCATCAGCATGACCATCACCATAGCCCATTAAAAATATCAGTAAGAAGATTGTATGTTCTAGAAGATTCTTACAATCATTTACGCATGAGACCGGCCCATGATTTGAAGGGAAGGTTGAATGTTCACTTCCAAGGGGAGGAGGGTATTGATGCAGGTGGGCTAACAAGGGAATGGTATCAATTGTTATCTAGAGTTATTTTTGACAAAGGAGCACTGCTTTTTACTACAGTGGACAATGAATTGACATTTCAGCCAAACCCAAATTCTGTTTACCAAACAGAACATCTATCTTATTTCAA
>"LAGI02_76|Glyma16g07750.8|Glycine_max_uncharacterized_protein_LOC100813697_(LOC100813697),_mRNA|length:7515"
ATCTTCTTTACTCATATTTCTATCTAACTTTATTAATACACATCATATACACTATGGAAACTGAGACCAATACTCCAGATTATGCATCTGCTATGAACACGACACGAGAAGATAAATACTCATTGGCAGCCCAACTTGACCGCATTCCAAATCAATGCAAGACAGCCGAGGCAGAAGACAAACAAAAAGGAGACAAAACCACAAAGATTATGATCACCAGCATAAGGACTCAAGAGGATGAATTGAGTTATTGTCAAGCTGATAAAATATTGAATCAACCACTTAAGCAGATATCTGAGAATGAAACAGAATATCAAAGTGGGATAACAAGCAAGGATATTGAGATTGGGGGTCATAATATTGAAGTCATCAATGACACAAACATTGAGGAATATGATCTTGACATAAAAGAAGTTTCAAACCTGGCATGGGCTGGAGAACCAAACCTCGAAGTTCATGAACAGGAGCCATCTATCGACAACAGCGATAGCTCCCATGACCAGCATCGATCTATTGAAGTAATCTCGGATGCTACAGAAAAACAGACAATAATATCCCAGACAAATGAGAACGCAATACCTAAAGAAAAAGAAGATGCTGATCTAGAATACATTGAACAAGCTACAATCATTTCCGAGGCCAACTTGGGGTTGATCAATGAAGTTTTAATTCCTAACCTTGAATTGGAAGCCAAGAACCTATACATGGATGATGAAAGAGTGACAGAGTCAAGTGTAAAAGATGAGGACATGGACAACAAGTTTACTAGTCAAAGTATCACACATCTTGAGGATGAGAATAAAGACACAAGCTTGATTGGAGTACAAAACAAGAGAGCAGGGATTTCATATGTAGAAGAGGGTGAATGGAAGGCCCTTGAATCAATCAGTTTCAGCAATAACTTGGTATGTGATAATGATAATAACCGGGAGGATAAACCCGTGCATGGTAAAACCGAAGATTCATCCAAAGCTAGTCAAGACACAGGAATAAACCTCAGTAATGATACAGAAGAAAAAGAAAATATTCAAGCACCAGACACAGGAGAGAAATCAGAGATAAAGGATGGTCACAAAATCATACAAGAGGAAGCAAAAGAGATGGAACAAGAAACAAAAAAGCAGTTACAAGAAACTGCAACAAAAAGTGTACCTGAGCAAGAAGCTCCGTCAACAGTGCCCACATTTGCAATTGTGGAAGATGGAACAATTGAGAAAACAATTCAGGAAAAAACACACAAGGAAGAGGAATCAACAATGATAGATGACGATAAGAGCTGTACCCCAGAAAATGAACATGAGCAAGCGGCTAAAGTTCTTGAGGCAATTGATCTACTCAAAACAACGAGCAAGGTCCATGCAGAAAATGAAGATCTTGCTGACCAGAAATCAGATGCACAAAGCAGTGAAAACATGACTAACAAGCATATTGATTTGGACAAAATGGACAAAACAGAAACAATACAAAAATCAAGTTATGATATCATACAACAGGAACAGACTCCAGAGGTGCTCTCTGCTGAGAATTGGAAGATCAATGATGGAAGACAAATCATAACGGAAGAAGCAATAGGTGTGCCTGAGGTACAAACCATCCATCCTCCACCAACTATAGAATCTGTCATACTTGAGACTTTTGACATAAACTTTCAAGAGGAAATTTGCATGGATGCCGAATCAGTAGTAACAGATACCGAAGAGGGGCAGACACGTGCAAATGAATTTGAGGACAAAACTAATGTTCTAGAGGCATATAAATTGCATGAAGTAAATGGAAGCACCTGCGAGGAAAATGAAAAGAATGCTGAACCCCAACCTGAAGCGAGTCTGGACACCATTGCATTAAAGCATCCAGATTTAAAAAAGCTAGACAGCACAGAAATAAACATGAGTAATGATACAGAAGAAAAAGAAAATCCTCAACCGCCAGAAACAGGAGAGAAACCAGAGATAAAGGATGGTCCCCAAATCATACAAGAGGAAGCAAAAGAGATTGGACTAGCAACTGAAATGCAGTTACCAGTAACTGCAATAGAAAGTGTTCCCGAGAAAGATGCTCCATCAATAATGGCCATGGCCACGCTGGCACTTGTCCAAAGTGGAATCACTGAGAAAACAATTCAGGAACTAACACATGAGGAAGAGGAACCAACACCGATAGATGACGAAAAGAGCTGCACCATAGAAAATGAACATGATCAAGCCACTAAAGTCCTTGAGGCAATCAATCTACCCAAAACAATGAGCAAGGTCAGTGCAGAAAGTGTAGAACATGCTGACCAGAAATCAGAAGCACAAAGAAGTGAAGGTGTGATTACCAGACATGTAGATTCAGAAGAAATGGTGAAAATGGAGAACATTGAGAAAGAAAGTCATGATGTCAAAGAAGTGGAGGAAAGTCTGGAGTTACCCTCTGCTGAGCATCAAGAGATAAATGACGGTGGAAAAATCATTCCTGAGGAAGTATTAGGTATGCCTGAGGATCAAACCCTGCAATCTCTACCCATTAGAGAATCTACCAGAGTTGAGAGCGCTGATAAAAGAATTCAAGAAGAAATCCAGAAGGATGTTGAATCAGCAATGACTGATACCGAAGAGGCACCGAGAAAAGAAATTGAATTTGAGGAAAGAACTACTGTTCTTGAGGCTTCTGATATACATGAAGTAATTTCAAGAACCAGTGAGGAAAATGAAAAGAAAGCCGAACAGCATTCTGAATTGAACCGAAACACCACTATACTAAAGCAACCGGATTTAGAAGGGCTACAGACCAAAAAAATAAACATGAGTAATGATACTGAAGAAACAGAAAATCTTCAAGCGCCAGACATAGGAGAGAAACTAGAGGTCAAGGATGGTGAAGAAATCCTGCAAGAGGAAGAAAAAGAGATGGAACAAGGAACAAAAAAGCAGTTACCAGAAGCTGGAATAGAAAGTGTGCCTGAGGGTCAAACCCTGCAACCTCCACCCCCTTTAGCATCTATTGGAGTTCAGAATGTAGATAAAAGCATCCAAGAAGGAATACATATAGATGGCAAATCGGCAGTGACAGATACAGAAGAGGGGAAAACACATGAAAATGAATTTGCGGACAAAACAAATAGCCTTGAGGCATTTGAACTACATGAAGTAATTCCTAACACCAATAAGGAAAATGAAAAGAAAGTTCAACCCCAATCGGCAGCGAGTCTGGAGAGCATTGTATTAAAGCATCCAAATTTAGAAGGGTTGGAGAAAACAGCAATAAAACAAAGTAATGATACTGAAGAAGTAGAAAATGATCCAGAATCAAACACAGGAGAGAAACTAGAGATCAAGGATGGCCTTGAAATCATACAAGAGGAAGCAAGAGAGAAGGAACTAGCAATTGAAATCCAGTTACCAGAAACTGTAACAGAAAGTGTACATGAGCAAGAAGCTCCGTCCACAGTGACTTCACTAGAAATCGTCGAAGGTGGAACAGTTGAGAAAACATTTCAGGAACAAATACATGAGGAAGATCAACAAAAACTGATAGATGATGACAGGATCTTCAGTTCAGAAAATGAACATGAGCAAGCAACCAATGTTCTCGAGGCAATCGGATTATCCGAAACAATGACCAAGGGCAGTGCAGAAAATGAAGAACTTGCTAACAACAAATCAGAAGCACAAAGCAGAGAAAACGTTATTACCAAACATATCAACTCAGAGGAAACGGGGACAACAGAAAACATCGAAAAATCAAGTTATGATGTCGAGGATCAGGAGAAGACTCCGGAGTTACCCTCTGCAGAGAATCGAGAAACCAATGGCAGAGGAAATATCATTCAAGAAGAAGCAATAGGTGTGCCTGAGGATCAAACACTGCAATCTCCACCCACTATAGAACCTGTTGTAGTTCAGACTTTTGATAAAAGCATTCAAGAAGAAATACATAAGGATGGCAAATCAGCAACGACAGATACCGAAGAGGGGCAGACAAGTGAAAATGAATTTGAGGGAAAAACAAATGTTCTAGAGGCATATGATTCACATAAAGTTATTGCACGCACCACTGAGAAAAATGAAAAGAAAGCAAAGCATTTGAATTTAGAAGGACTGGGGACAACGGAATTAAACCAGGGTAATGACACTGAAGATCTCAAAAATTTCAAGGCGTTAGACACAGTAGAGCAATCAAGCATCAAGGATAGTTCTCAAATAATACAAGAGGAAGCAAGAGAGGTGGAACTAGAAACAGAAAAGCAGTTACCGGAAATGGCAACAAAAAGTGTACCTGAGCAAGATGCTCCATCAACAATGCCCACACCAAGAACTATCCAAAGTGGAAAGGTTGAGAAAGCAATTCAGAAACATACACATGAGGAAGAGGAATCAACACCAATAAATGACAATAGGAGCTTCAGCCAAGATAATGAACATGAGCAAGTAACTAAGTTTCATCAGGCAATTGATCAACCTGAAGCAATGAGCAAAGCCAGTGCAGATAATGAACAACACGCCGATAAGAAATCAGAAGCAAGCATGGAAAATGTGAATAACAAGCATATTGATTTGGAAGAAGTGGTGATAATGGAAAGCGTAGAAAAATCAAGCAATGATGTCAAAGAACTGAAAAATACTACAGAGTTACCCTCTATTAAGAATCGAGAGATCAAAGAAGGTGTAAAAATCATGCCGGTGGAAGCAATAGGTGTGCCTGCGGATCAAACCCTGCCATCCCTGTCCACTACAGCATCTATTGGAGTTGAGACTGTTAATAATAGCATTCAAGAAAAAGTACAAAAGAATAGCAAATCAGCATTGTCAGATACCGAAGAGGAGCATAAACAAGAAAGTGAATTTGAGGACAAAACAAATGTTCTACAGGAATTTAAAATGGATGAATTAATCGCCACCACCTGCGAGGAAAGTGACAAGAAAGCTGAACCCCAATCTGAAGCAAGTATAGACACCATTGTATTAAAGCATCCGGATTTAGAAGTGCTGGAGACAACAGAAATAAACCTGAGTAATGAAACTGAAGAACAAGAAAATGTTCTGGCATCAGACACAGGAAATAAATTAGAGATCAAGGATGGTCCCCAAATCATACAAGATGAAGCAAAAGTGAAGGAACTAGCAACTGAGAACCAGTTACCAGAATCTGCAACAGAAACAATAGTCCAAGGTGGAACGGTAGAGAAAATGTCTCAGGAACAAACACATGAGGAAGAGGAATCAAAACCGGTAGATGACAACAAGAGCTGCAGCCCAGAAAATGAATATGAGCTAGAAACTAAAGTTGTTGAGGCAATTGATGTACCCAAAACAACTAGCAAGGCCAACGCAGAAAATGAAGAAAATGCTAAACAGAAATCAGAAGAGCAAAGCATAGAAAATGTTATTGCCAAGCATGTCGATTCAGAAGAAATGGACACGTTGGAGAACATCGAGAAATCACGTTATGATGTCAAAGACGTCGAGATGACTCCGGAGTTACCCCCTGCTGAGTCTCAAGAGATCAATGATTGCGGAAAAATCTTGCTGGAGGAAGCATTAGGTGTGCCTCGAGATCAAACTCTGCAACCTCTACCCAGTATAGCATCTGATGGAGTTAAGACTGGTGATAATAGCATTCAAGAAGAAATACATACTCATGGTGAATCAAAAGCGATGGATATCAAAGAGGGGCAGACACATCAATATGAATCTGAAGACAAGACGAAGGTTCTTCAGGTTTGGGCAGACTATGAGAAAATAAACTAGAAAGGATATATCGCATGATGCATATTCACATCAAGATCTATATTATGTGTTATGCATGCAAAAATATGAAACATATTTTTCGGAGACTTAAAATATCCATGCTTTCTGAAGCATTATCTTTGGAAACAGGCATTTGATTTAATTGATGAAAATGCATACACCAGCAAGGAAAACAGAAAGAAAGCTGAACTCCAATCTGATGCGAGTCCGGAAAACACTGTGCTAAAGCATTTGAATTTAGAAGGTTTGGAGACCACAAAATTAAACCCAAGCATTGATACTGATGAACCAAAAAATGTTTCAGCACCAGACATAGGAGAGGAATTAGAGATCAAGGATTATTCCCATATCATACAAGAAGAAGCTAAAGAGATGGAACTAGAAATCGAAAGGCAGTTACTGGATTCTGCAACAGAAAGTGTACCTGAGCAAGAAGCTCGGTCAACAGTGCCCCCACTGGCAATTGTCGAAGGTGGAAGGGTTGAGAAAATAGCTCCGAAACAGACACGTGAGGAAGAGGAATCAACACCTATAGATGACAACAAGAGCTGTGCCCGAGAAAATGAAAATGAGCACGCAACTGGAGTTCTTGAGGCAATTGATCTATCCGAAACAATGAGGAAAGCCAGTGTAGAAAATGAAGAACATGCTGACCAGAAATCAGAAGCACAAAGCATTGATAACATGATCACCAAGCATATTGATTCGGAGAATGAAGAGATCAATGACAGCGGAACAAATATGCTAGAGCAAGCAATAGGTGTGCCTGAGGATCAAACCCTGCAACCTCTACCCACTGCAGAATCTGGCGTAGATGACACTGTGGATAAAAGCATTGAAGAAGAAATGCATAAGGATGGCGAGTCAACCGTGACAGATACAGAAGAGGGGCTGACCCATGAAAATGAATCTGTGGAAAATGTTCTAGAGGAACTTGATTCAAGTGAAGTAATTGCAATCAGCAGCAAAGAAATTGAAAAGAAAGTTGAATCCCAATCTGAATCCAGACTGAGCACCACTGCATTAAAGCATACAAGTTTAGAAGGGCTGGAGACCATAGAAATAAACCCGAGTATTGAAACTGAAGAACGAGGAAATGTACCAGTATCAGACACAGGAAAGAAATTAGAGAAGAAGGATGGTGCCAAAATCATACAAGAGGAAGAAAATGTGATCGAACTAGCAACCGTAAAGCAGTTACCGGAAGCTTCAACAGCAAATGTAAATGAGCAAGAAGATCTGTCAACGCCGGTGATTGTTGAAGATGGAATGCTGGAAAAATTAATTCAGGAACAAGCACATGAGGAAGAGGAATCAACACCGATTGATGACAACAAAAGCAACACCCCAGAAAATAAACATGAGCAAGAAAGTGTAGTTCTTGAGGAAATTGATCTACCCAAAGCAATGAGTAAGTTCAACGCAGAAAATGAAGAACATGCTGACCGTAAATCAGAAGCACAGTTCAGCAACGTGATTGCCAAGCATACAGATAAGGAAGAAATGGTGACAACGGAGTGCATTGAAGACAAGACACAGGAGCTACCCTCTTCTGAGAATCGAGAGTTCAATGATGGTGAAAAAATAACGCCTCAGGAAGCAATAGGTATGAAAGAAGCCGATGAAGTGGAGTTACAAAAACTAGAAATGGAAACAAATTAAGTTGTGAAAACTTAGCAACATGTTCTCATGTTGTAAAGTGTTATTTGGAATTATAGAATTAAATCCCTTAAGTTTATGTTTCCCCTGGAATTAAAAAAATACCGTCAAATACTTACAAACCCCA
>LAGI02_77|Glyma17g23821.1|glycine_max_complete_genome|length:7000
TTAAATTTGAAAAAAATGTTATACATAACTACATAAGTGGTCACTGTTACAAATACCTCATCAAAATTAATTTGATCACCATATATACCTAAACAAGAATTATTACACCAAAATTAATTTGATCATCAAGTACACCTAAGTTAATTTGATCATCACCTACACTTAAATAATAGTGATCATCACCGTTTCCTCCCTCCTTGGAGCTCGTCCATTCGTTAGGTGATCCCTTGCTCTCACATTCGAGTGTTTGCTCGTCGTTTAGGCCGGTGAGTTATATTTCTGCTCATTGCAGTCACCTCCGGGGTTCTTCGCACCTGGATAGTACCAGGACCCTTGTGCCCCGGCCCTTGATCAGATAAATCCGCCCGCCCTATGACCAAAAACTAACAATGAGCCTTGCGACGAGACGCAGACATTCCCCATGCTACGGTTCCCTCCGGTCCGTTCCCGGGTTGGGTTAGGGGAACATCCGAGCGATTGCCTTCGCGGATCCAAACGCGCTCACAAGGCGCACAATAAGAATAAGACCAATAGAGACTTCATAAGAGACCATTTGAGCTGCAGATCGTAATGCTCCTAGAAAGGCATATTTCGAATATAGAAGAGTAAAAGTTCCCAACAATCAACGAGTTGATCATACCCTTCTTTGAACCGTACGAGCACGTCCTCTTTAACCCCCCCCCGCGCTTACGGCTCTATACCCCAACCCAACTTGCTCTGGCCCCCGGTCCTCCCTTTATCTTCCTCGGTAAGCGGACCGCGGGAGCATGAGGGGGGGCGGTATCTGCTTTTGACTGATAGAAAGCATCTCTCTTTTGTCCCTCCTGACCGAACCCGAAAAGAATCACTTTATGCCACTTTGTACACTTGAGTGTAGGCACCTTCTTTAAACGTGCCAAGCTGTGGAAGAGAGGTGCCAGGGGAATCAATGCTCTCAGCTGAAACAGGGCTTGAAGCCTTCGAAAAACCTGTCTGCTCTTTTATTCCTATCGAGTGGCGTCAACCGGACTGAAAAATAGAATAGCTGATCGAGCTCTTTGGTACGCGGCTAACCTTTTAAATGGAGCTGTTCTTGCTACTCCCATAAACTTAAAAGGGTGGGTAGGATAAGGACTCTTATCATACAGCTCTTTTTCTTGCTCTTCTGGTGTCCTTTTATTCTCTCTTGGCCCGTTGCGCCTTTTTGACCAATGAGAGTCCAGACTGGAGCTCATCTGATTCATTCTTCCGTTTACTCATTCGTCAGTCTCGTCAAAAGCAGCTGAACTCAATCCCGATGGCTACCATTACAGTGTCGATTGGCATTCCGCTTCTATAAACTATATATAGACTACAGATGTGACCATGATTCTATCTTGGTGAGAGTGGCGTGACTTGAAGCTGCACGGAGACCATTTCCTTTTCTTGCTCTTTTTTGAGCTGGATGTCATCTCGGCATATCGGTCGGTCGGTTTAAGATGAATCCGGGGGAGGGATAAATCCTCCATTGGCCGTTGACCTTTGATTCTCTTCTCTGAACTGCTCTGCTCTTAGGCTAAGATTGAGTTGAATCCGCTTCTCTTCCGTATTCCTCAGCTCGACTTTCTGTTGCCGAAGCTGTCTTGAAGCCCTTTCTTTCCGGCTTCCTTGAGTCAGCTCGGTAGCTAGTCTAGTAAAATAGCCTTTCTTCTCTTCCCTTAACTTAAGAGGGGTTGCTCCTTCTTCTCGTCCACTCGGGAATGAAGCCTTACCTTTCGCTACTAACCTTTTAAATGGAGTTGAGCTGGCTACAAAATCAATTGCTTCAGTGATGGTTGCTTCATCAAATCAAATATAGGTGGCAGGGTCAGACTTTGAGAAAGAGTCCACTGCTGTCCAGTCATAGTCAGTAGGAGCAGCTCCGGCTCAGCTCGATCCAATTTTTTAATTGCACTCTGGCCTTGTAGTACCTCGCTATCCTCTGTTGGTAAGTAGCCATTCTGAACTGAGCTTGCTTTCTTAACTCTTAAATTAGGTCGAAGTTGGTCCTCAACTCTTCTTTTCTTCGTTGGAACCCACATTTTAAAAAGTTCTGTTAGGTTCTTAGTAGCAGTCGGCGACCTTTTATTCTTTTACTTCACATATCTTTTCGTCTCCTTGATAGCTGGAAGTTCTCCAAAAGTATGAAAAGCTGGAGGACTTTGTACCAGCCATTCCAGTGTGGTTGAATTTTCTTCAACAGCCCAAGGAATGTTCGCCCTTGTTATGTTATTTCCACTGCTTAAAGTGATTGTTACGACCACGAAGAAACAACAAATCCCAACTACGGATATATAAGAGCCAAAACTGCTAAGGGCATTCCATCCAGCGTAAGCATCTGGATAATCTGGAATGCGACGTGGCATACCCGAAAGCCCTAAGAAATGCATGGGAAAGAAGGTCAGATTAACCCCGAAAAAAGTGATCCAAAAATGGATTTGACCTAAAGTTTCAGGGTATGTCCGACCAAAGATTTTACCCACCCAATAGTAAAATCCTGCAAATAAAGCAAAAACGGCTCCCATAGAAAGTACATAATGGAAATGTGCAACCACATAATAAGTATCATGTAGAGCAATGTCTAGCCCAGAATTTGCCAGGACTATTCCAGTGAGTCCTCCTATGGTGAACAAAAAGATGAACCCTACAGCAAATAACATGGGTGTTTTGTATTGTATCGAACCCCCCCACATGGTAGCGATCCAACTAAAGATTTTTATTCCAGTGGGGACAGCTATGATCATGGTAGCTGCGGTGAAGTAGGCACGGGTATCAACGTCTAAGCCCACAGTAAACATATGATGAGCCCAAACAAGAAATCCAAGAACACCTATACTGATCATGGCATAAACCATGCCTAGATACCCGAAGACCGGTTTTCCCGAAAAAGTAGAAACGATATGACTTATGATACCGAATCCAGGCAGAATGAGAATATACACCTCTGGATGACCGAAGAACCAAAAGAGATGCTGGTATAAGATGGGGTCTCCCCCTCCTGCGGGATCAAAAAAGGTTGTATTAAAGTTTCGATCGGTTAATAACATTGTAATTGCCCCTGCCAGTACCGGAAGTGATAATAAAAGTAGGAATGCTGTTACTAGAACGGACCACACAAAGAGGGGTAATCTATGCATAGTCATTCCAGGTCCACGCATGTTGAAGATAGTTGTTATAAAATTGATAGAACCTAAAATGGATGAAACACCAGATAGATGAAGACTAAAAATTGCTAAATCAACTGCTCCTCCAGAATGGCTGGTAATACCACTTAAGGGCGGATAGACCGTCCACCCAGTGCCGCTACCCACTTCTACTAAGGCTGAGCTTAATAGGAGCAAGAGACTTGGTGGCAACAACCAGAATGAAATATTATTTAATCGTGGAAATGCCATGTCAGGTGCACCTATCAGAATCGGAACAAACCAATTACCAAATCCACCTATCATCGCCGGCATAACCATAAAAAAGATCATTAAAAAAGCGTGAGCCGTTATTAAAACATTATAAAGTTGATGATTCCCACCAAGAATTTGATCGCCGGGTCGTGCTAATTCCATACGAATCAATACTGAGAAGCATGTGCCCATCACTCCAGCAATGGCACCGAAGATGAAATATAGAGTCCCTATATCCTTGTGGTTAGTGGAGAACAGCCATCGGACCAGATTTGTCATAAAATTGAGATTCTTTCGTTTCCTTCCTTATCAGAGAGGGGCCCCTTCTTAGGGCTTAGGGAGCGGGGCTTCTTTATTGAAAAAGGGGGGAGTGAGAGGGGAAGGAATAATTTAAAGATGGGTGGGGAAGGTCCGGAAAGCCCTCACTTTATTGATGGGAAATTTTTATCCCCTTTTCTTTCCTCTCAACCCCTCTCCCCCCGGTTATGTTATGGAAAGGGTCAACGCAAGGATCTTACTTCAAAGCAATCTCTGGACTTTTCCCTTATCCAAACGGGTCTTGCAATAAAATAGGATTTCATATTGAGCTCCAAATATACGTTGGCGTTTTAACCRAAAGAACTTCTTGCGCAATTCATGCGTTTCTGTTTTTATGACCAGAACTTTTTTCTTTATTTCCATTTCAAATTGTTCTCTGGACTTTTTATCAATATGAGGTGATCGTAACACAGTATATAAGACTCGTGATTCAGGCAATCCAATCTTCCGTGTGTAAGGCGGAAGCCCCCCAAAATGGTTTTCAAAAAATGGGTGATCAAAAGATCGAATCACTATGCATATCTTGGTGGTCATGACTTTTGGTGGTCTTTCTTTTTGGCTGACTCCTCTTCCTGTTCTATTGATCAAAAGCATCCAGTAGCACCATTAAGTAGAAAGAGTTAAGCTACTAAGCTAAGCTGCTGTTGGGGAACTCGGTAGAAGCGATTTGCCGCTTCCGCCTCTCTAGGCTTCACAATGGCTCCCCCCCCTATATAGATAGAATTAAAAATGAGTCTTCTCCCCTCCACTATAATTATTAATATAATAAATCCGAAAGGAATTAAAAATTCCGAAGGATTACCATTTTGTTTGAGCAGGGGGCTTCGAGTCCTGTGTTGACAAAGATCAGATAGGATCCTGCTGTGATCCTCGATCTCTTCCTGAATCTTGATCAACGTTCTATCGATAATTCAATTAAAGATCGAGTCCAGGGAGAATGCTGCTTTTAAAATAAACTAATAAAGAGAAAATTCCATGAATTAGGAGACCAAATCTAATCCCCCAATCCATCTCTCATTAGCGAAAGCTACCTAGTTTTGCTGAAGCTCTGCCAGTATAGCACGCTTTTTTAGTGTCTTTATCTATATTCGCTGAACACTTCCAATACCTCACCACACCGATTTCACAGCTCGATTAGAGCAGCTCGACTTTCTTCGCAGCTTTCGAGCCTTATTTTGTCTTGCTTGCTCTTATTTAAAAAAATAAATTGCTTGAGCGGCTTTAAAATAAAATCTGACCTTGAGCATAGCAACGGCAGGAGTCTTTCTTAGTGCAATACCTTCAACAACCCTTCAAGCGTGCGGGCGGCCCTAGCTAATCTAATAAAGTTGCGAGATTGAAAGGTCCAAAGGACTAAGCTTCACCCAGTACGCAACTCGGTTTTCCGCCCGAACGACCCTAGCGTACAGAAAAGAAGTAGTCCTCTTCAAAACTAAATTTCAGTCCTAGTAGGTGCGATATTGAAGGCCTTCACGGGCTTACTTAGTGCTTGTGCTAAGGAGTTCAGGGCTAAGGGCTGGAGCGTAGGAAGCATTGGCTATCAGAACCCCCGGAGGGAACTAACTCCTTTCTTGCAAAGCAGCTTTATGAGAAAGAAGTTGTCTGTGTATTGGATCCGCTCTTCTGTTAGCATGAACATTCATTATATTCTATTCGTCTTATTTATTCTTAAGAGAACCCCCCACCCGAACCATTCTTAAGACCACCAAGCTCTCTCGAATTAGTTCTATTTTTTCTGCTTTCGAGAGAGACTGGGGGCAAAATCTCCTCCTAACTAATAAGTGAAACTTTGTGCCTAGATCGTCCTGAAGACGGATGCGACGGGAAGAAATGGCATTTAGAAGTGTTGCTAACTTAACATTTAGGTTTCGGCATAACAAAGCTTGCACTGTCTTTTCGCACTTAGGCGCACAGCGTGCCATTGGTAATGATTCTACTACGGTGCCACAAATTCGCAAACTGATCCTAAGTAATCGTTGTTGTTCATTAGATTCCAGAAGAACTACTTCGTTAGGATTGAGGAATTGCTGCAATTCTTCCTGAATAGCCTGGATTCTCCCGTCGAGAGTAACTTTGAAAGTATTACCTAAACTCTTCCGACTTAATATGATGAAGCCTATAAAACAACAAGCTACTATCATTTCTTCATTATAGATTAAGATCTTCTTCGAACTTAATGCACAAATAAATAGAATAGCAGCAAATAACATCTTTTTAGCTTGCATATTCGTGGAACTAAATCTTATTTAGAAAGATTCTCTCTATCTTTCAGCAACTGAACGGGAAGTGGTTTAGGAAAGGACTTTAGAATCAATCGGATGCGCTCGCCCAGCGAGAAAGGCCCTGACCCTGCCAACCAAGTCAAAATAAAAAAGAAAGAAGAGAACNAAAGGGTTTACTTGCTTACTTGTTAGAGTCAGGAGAAAAGATAACTTCGTATTTTGGTAATTCTCTAGGAGTCATGTTTAACCTTGAATGCTATTAATAAATTCTACAGCAATAGTCCCTCGGACTCGGAAAGTTATAACGAAAATGGCTAACCCAATAGCTGATTCCGCAGCTGCCACCGTTAAAACCAATAAAGCAAATAATTGACCCATCATATCATCCAAAGAAACGGAAAATACCAAAAAGTTCAAATTCACAGCTAATAACATTAATTCAATTGACATTAACATAATAAGAATATTTCGTCTATTAAGGAGGATTCCCCRAATACCTAAAATAAAGATGATCATAGAAAATGTAAAATATTTGATAAGATCCATTTCGGAAACGTGGAATGGAAGAGAAATTCAAATGTTATATAGATTAAGTGACCTCATACACTATGTATTTTAGGACCTAAAATACATAGTGTATRAGKWMSATAAATGAGAAAATATCTTCGCATAACCAAGCATTTTGGCCATGTAAGATTACATCCGTATACACGGATGTGAGAAAGCCCGGACTGTCAATACGATCGTCGGAAATCACTGCCCGAACAAGGTCGGGCATCGTCCATTCGGGAGGTAATTGCCTCCCGCTTCTCCCAACCCACTTGGTGGATTCATCACAGATTTTTTGCAATACCTCTTCACACTCAGGTGGAGCGCTTTGCGCGTCCGACCTCGTCGAAGAGGTACTTGACGAGAAAGACAGACTCGCCTCGTTTTCAATAATAAATTCCCAATCACTGGGCGTTGGATTTCCCCACAGTGTGAGTGAATAAAAATTTTGCATAATAAGTAGTTCTCAATTTACTTCCGCTTCTTTTCTTGCTCTAATTTTAAAAAAGGAAGAAA
>LAGI02_78|-|medicago_truncatula_clone_mth2-_complete_sequence|length:5803
TTCTCTTTCAATAAAAGTTCCTAGAGGTATTTTTCAGATAGAGATGGGATCCCATGTTCTTCAACATGGTATCAAAGCTTGAATAAAGCTCTGATCGCCCTTTCCCCTTTTCCGCTGCCTCTCTTTTCACAAGAAAACCCTCTTTCTTTCCTCTTCTCTCTGTTTCGGCGTTTTCTTTTCCCCTTTTCGTTTTCTCTGAAATTCTTCAAAGATAATGGATTATAGAGCCATACAAGTGGTGAATCCCTTACAAGATCCTTCATCTCCATTCTACATGCATAATGAAAGTCCTGGAGCTGTTCTTGTTTCAAAAACTCTCAATGGTGAAAATTATCATTCTTGGTGTCGGACAATGTGGATGGCTCTCAAGACGAAGAATAAACTCCAATTCATTGATGGATCATTGCAAAAACCTTCTATTGAAGATCCAAGTTTCGGTGTATGGGACAGAGTTAATACATTGGTGGTTTCATGGCTAATTCAATCCATAGATGCTTCTGTTGTTCAAAGTGTTCTCTGGATGGAAACAACCTTTGAAATATGGAAGGATTTGCGTGAAAGATACTACCAAGGAGATGTATTTCGTATTTCAAAACTACTTCGAGAGATCTATACTTATCAACAAGGTAATCTTAGCATTGGAGCCTATCATACACACATAAAGGGATTATGGCAGGAACTAGATAACTTTAGACCAATCCCTGCGTGTACTTGCACACATAGATGCAGATGCAATTTGATACCCACTATCAAAGGGTACAAAGAGAATGACTATGTCATTTGTTTTCTTAATGGCCTTAATGACCAATATGAAGGGGTAAGGTCACAAATCATGTTGATGGACCCCCTCCCTTCTGTTAATAAGGCATTCTCTCTTTTGATACAACAAGAGAGACACGTTAACTCACAATTTGGTGAGTCAAAGATTCTAATGAATGCATCTACTTCTGAATATGTTGATAATGAATATGGAAGAAGTACTAAAGGCAATAGGGGAAGAAGCAGAGGAAGAGGTTTCCCAGTTGGAAGAAGCTCAGGAAGATTTTCTTTTGGAAGAAGCCTTAAAGCATGTACCTTTTGTCACAAGACTGGGCATACTATTGATCAGTGCTTCAAGAAACATGGTTTCCCACATGGAAGCTTCAAGAGTTATTCTGTTAACAGTGTTGGAACAAGTGAGATTCAAAGCTATGATTCTGGCCCTCAAGATAACGTGAGTAGCAAGAATCATGATAGTGCATCAGGGGTTAGCATTACCCCTCAACAACATCAAACATTGATGTCAATATTGCAACCTACTCCTAATCATAACACAAATCAGTTTGCTACACATGCTGCTACTAATCAGGATTCCAAGGAGAAAGGTATAAAAGGGCTTACAAATTATTCTGTTAAGGTTTTTGATTGGTTTCTTGATACAGGAGCAACTGACCACATATGTCACACTCTCTCACAATTTCAAACTTACAAAAGAATCAACACCATTTTTGTAACTTTGCCAAATGGTAGTCAAGTATCCACCAACATTGCAGGAAGTGTTATATTTTCTACCCAATTATATTTAGTTGATGTTTTATATATATCTTGTTTCACATATAATCTGATTTCCATTTCTAAATTGATTGAAACTATTCCTTGCCAAGTGACTTTTTCTAAAAACATGTGTCAAATTCAGGATCTCTCATCATTGAAGATGATTGGCGTAGCTGAACTGAGAAGTGGGCTGTATGCAATGACAAATAATGCCAAGACTTTGCCCATTTTGCATAAAGACAGTAATGTTGTTAACAATTTTAGCACTTATGATAATAATGTCTGGCATAAGAGGTTGGGTCACCCTTCTCATGATAAAATGATAGCTATGCAAAAGTTTTTTTCTTATATTAGATGTAATAAAACTTGTGATCCATGTGTTATTTGCCATTTGGCTAAACAGAAAAATTTACCATATGAGAATAGGACTTCTAAATCTATTTGCATTTTTTATCTTCTTCACATGGATATATGGGATCCTTTTGGCATACCAAGCACTTCTGGTCATAGGTATTTCTTGACCATAGTGGATGATAAATCCAGATTCACATGGATTTACTTCCTAAAGCTTAAATCTGAAGTCCCTGAACTTGTTAGAAATTTCATTTCTCTTGTTAAAACTCAGTTTGGGTTAAATGTCAAGTGTATTAGAAGTGCCAATGGAAGGGAATTTTCTCTTTGTGACTTCTATGCTAAGAAAGGTATAGAACACCAAACAAGTTGTGTTGAAACACCCCAACAAAATGGGTTTGTTGAAAGAAAACATCAACACATTCTTGGTGTTGCTAGGTCATTAATTTTTCAATCCAAAATACCTTACTGTTTTTGGATTTATGCTATTGCTCATGCTATTTACCTTATTAATAGACAACCAAGTAGGTATCTATCTAATAGCAGCCCCTATAGCATCTTATATGAGAAATTATCTAACATGCATGACCTTAAGATTTTTGGATGCCTCTGTTATGGCACCACTATCACTTCTCATAGGAAGAAGTTTGACCCTAGATCAAGAAAAGGTGTTTACTTGGGATTAAAAAGGGGTGTTAAAGGTTATCTTATCCTAGACATCATCACCCATGAAATATTTATATCTAGGAATGTGTCTTTTTATGAGCACATATTCCCTTACAAAGAAGCCAAGGACACTGACCAAGATCACAACCTTGCTATTCCTATTAATAGCATAATAGAGAGCTGTCACAGTGAAGAAATCACCACTGATTATGACCTTGTTCATCCTAGTAATAACATGGCAGAGAATTGTAGCAATAACTCTCAATCTATTGAAACTGTTAATGACCATACCCTTAGCAATAACACAAGTAACCTTAGCAAGTCTCACAGAATCAAACATAGACCACATTATCTAAGTGATTATCATTGTAGCCTAATATCATCCACTTCTCACTCACTATTACCAAAATCTTCAAAAAAAAAGGTATCCCTTATCTCATAGTCTCTCTTATGATAATTTGTCATCTGCTCAAAAACATTTTTCACTTGTTATTTCCTCTGCTATTGAACCTAACACTTATAATGAGGCTATAAAACATGCTTGTTGGAGAAATGCTATTGACCAAGAGTTAAAGGCTCTTAATGACAACAATACTTGGACCTTAACCACCTTGCCTAATAATAAGAAGGCTATAGGGTGCAAATGGGTTTTTAAACTCAAGTATAAATCAGATGGGTCCATTGAAAGGCACAAGGCAAGACTTGTTGCCAAAGGATTCACCCAAACTGAAGGGGTGGACTACATGGAGACTTTTAGTCCTGTGGTGAAGATGACCACTATTAGGGTCATTCTTGCCTTGGCTTCTGCTAATAGATGGCACATCCACCAATTGGATGTCAATACAACTTTCCTCCATAGTGACTTGCAGGAAGAGGTGTATATGACAATCCCTCAAGGTTTTTCTGTTAAAGACTCTAACCTTGTTTGTAAGCTTCAAAAATCCCTATATGGGCTCAAACAGGCAAGTCGACAATGGCATGCCAAACTAACAAGTTTTCTCATACAATTTGGTTATACTAAGTCTTTTGCTGATCATTCTTTATTCATCAAGTCTAATAAGAATAGTTTTACTTCTATACTTGTGTATGTTGATGACCTTGTGTTAGCAGGAAACAATATTGCTGAAATTAACCACATTAAGTCTTTGCTTAACACTGCTTTTAGTATAAAAGACCTTGGGAAATTAAAGTTCTTTTTAGGTATGGAAATAGCTAGATCTGAGAAAGGAATTTCTTTATATCAGAGGAAGTATACCCTAGATCTATTGGAGGACACATGTATGTTGGCTTCAAAACCATCCTTTACACCTATGGAATATGCAAGTAAATTGGTAAGTGCAGAGGATGGTACACCCTTGAATGATCCCACTTTTTATAGGAGACTCATAGGTAAACTTCTATACTTAACTCATACTAGGCCTGATATTAGTTTCTCTGTTGGTCATCTTAGCCAATTTGTCTCTAAGCCTACTGACCTCCATCTTGAAGGTGCCAAGAGGATATTAAGATACCTCAAAGGCACAATCACTCTTGGAGTTTTCTTTCCTGCAGAATCTGATTTCAAGATAAAGGGGTACACTGATTCAGATTGGGCAGGTTGTCCTGACTCTAGAAAATCAGTTTCAGGGTATTGCTTTTATCTTGGAAATGCCCTTATTTCTTGGAAGAGTAAGAAGCAGCAAGTGGTGGCAAGATCCTCTGCAGAAGCAGAGTATAGAGCCATAGCTTTGGCTGCATGTGAAAGTCAATGGCTGATATATCTCATGGAGGATTTGCAGATTCCACATCCAGACCCCATAACTCTCTTCTGTGACAATCAAGCAGCAATCCACATAGCTGCAAACCCCATATTCCATGAAAGAACCAAGCATATAGAAGTTGATTGCCATTCAGTTAGAGAAAATATCCAATCTGGCCTCATTCACATTCTTTCCATTCCCACTCTAATGCAAATTTTAGACATTTTCATCAAGTCCTTATCTCCTTCACTTTTCAAGAATCTTCATTCCAAGCTTAGGATGTTAAATACCCACATCCCAGCTTGTGGGGGCTGTTAGAGTTGAAAGATGATTTACATTTTGATCCTCATAAAATTAATATGAAAGATGTTAGATAAGTTTGCTTTGTATTTTCTGTTTTTAGATTAGTTTTCTGTTTAGTTTATTGGGCTTACTGTTAAACCCATTTTTCCTTTCTTGTTTATATTAGTTAGGTTCTGTTAGGTTAGTGGCTCCCTCTTGAGGTTCTTTAAATAAGTTTTAGTTTTGTTGCTTTAGTAAGCAATTTTTTTCTCCTCTTCTATTGTGTACATTTTGTTCTCTTTCAATAAAAGTTCCTAGAGGTATTTTTCAGATAGAGATGGGATCCCATGTTCTTCAACAATATACCTTCGTATGGACTCATATTCAAACTCATCTTAATGAGTTTAACTCTATTATTATGGATATTCAAAATATTGATATTAATATTGAAGATAAAGATAAAGCTATCTTGTTGATTGTCTTTTTACCTTTTACCTACAAACACTTCAAACAAATCATGTTGTATAGAAATAATGATACCTTATATTTTGAAGATATTAAATCTAATTTATTGTTCAAAGAAAAGTTTGATCTTGAGGTTAATTCTGTGGACAAGAGTGAATGCTTAAGTGTTCGAGGTAGAATTCAAAAAAACGGGAGTACCAGTTATAAAAAGTTCAGATCCAAATCGAGAGGCCGCAAATCCAACAAAACCTGTCGCTATTGCAAGAAATCAGGTCATGATATTCCTTATTGTTTCATCTTGAAGAAAAAACAGGAAAAACAAGAAAAAAGAAAATCTCAACAATCCCCTGAAGCTGCTAATATTGTAGTTGACTCTGACGGTGATGTTCTTTTATCTGTTATCTCTTCAAATAAGAGAAGTTAAACAAAATGAATTCTTGATTATGGATGTACTTTTCATATGTGTCATTATAAGGACTTATTCATCACTCTTGCCTATAAAAGACCAAGGACAATTAAAGTTCATCCAACATATTCTCATGAATACATTAAGCTACGTTTTCGCTTAAGTTCTAGTTTTATACATGTTCTTGATGATTTGACATGAAAGATCTTAACTATGTATTATACATCTTTAGTATAAATAAATGTCTACCACCACAATATAAATTCAATACTAAAGATTTTTCAAACACATATGTCTGCAAAATTGAAATATATATACTTAAGATAATTCATGTATGGAGACAAAATTGAATTGATAAAAT
>LAGI02_79|Glyma19g39590.2|cicer_arietinum_platelet_binding_transcript_variant_mrna|length:5603
CAAAAACCAGAGACAGAAGAAGGAAGAGAGAAGGAGCAAAACGTTATTTGTTGATCATATCACATAACATTATCAAAAACCTTGTTTAAGTTCCGAGGTTTGTTAATCCTGCTTCAATTTTGAGCCGTAGATGATTTCTGTTGGAAATAGAGATGCGGGGAAGAGGTTAGGGTTAGGGTTCGGTGTTGGTGGTATGAGAGAAATGGAGGAGTCTGAACTTGAAGAAGGTGAAGCTTGCTTATACCAGGACCATGAAGATTATGACGCCATAATCGATCCTGATGTTTCACTATCTTACATTGATGAAAAAATTCAAGATGTTCTGGGACACTTTCAGAAAGATTTTGAAGGTGGAGTGTCTGCGGAGAATCTGGGAGCGAAATATGGTGGTTATGGATCATTTTTACCTACCTATCCACGCTCTCCTTGTTGGGGTCGTCCAAGGACTCTGCAAAAAGTTCTTCCTCAAAATACACTTGGGTCTCCTAATAAGTTGCAAGTGGAGGGTGGGCAAGGAAACACCATGCCACTTTCAACTGGATCACAGTCACTAAAACTTGGCCCAGGTCCTGTTGGCTCCTCAAAGTTGCCTGCTTTTACAGCATCTATGATCAATGACGCTTTCGCACAAGAAAAATGCATGACAACTGCTGGTGCTGGAGCATTCAGTTCTAAGTATGAGTCTTTAAACATGAATTCTATCAGCATACGTGACCATAAGACACTGAAGGTACAAATCAAAATGGGTCCTGACAATTTACCAATGCGGAAAAATGCTGCAATCTATTGTGGACTTGGTCTTGATGAGTCACCATCATCATCACTGGACGATAGCCCCTCAGGACGTGAAGGACTTTCTCGTGAGCCTCAAGATGCTCCTTTGGAATCTCCAACTAGTATCCTTCGGATTATGACTGTCCTCCCTACACTGTTGTCGCCTCTCACTAATGATCTTATTCAGTTAAATGAAAAGGAAACATATCCTAGAGAGAGTATACCTGTTCATATGGATGACTCAGAAAGTTCTGGCATGTTACAATGTGGTTCTAACATTTTAAAAGGTGACCAAAATTTGTCAGGAGGGAAGAAAATGAAGTCTCTGGAGGGTCATGAGTCCTCAATGGAAGCTAAGACTTTCACTAAGAAGAATACTTTAAGTGATGGTGTTCTATCTAGGAAGGGTCAGGGTATGGATGAATTAACTACCGAGGAGCTAGTTTCAAAAACCCTGAAGCTTCCACTTTTATCCAGTTCTTATTCTAACACTGGTGACTCAGTAAAGTATGTGGATGGGAAATGTGATAAATTGAAGGAAACCACCAAAAAGACTATGGTGAGAGAGAAAACCTACTCTGATCATTCACAAAAGGGATGGGTGGAGCCAAAATCTACTGCGGAGAATGCTTTTGTTGGGAGGACAAAGGAAGGCTCAGTGGATCTATTACAAAAGGGCCGGGTAGGTCCAGCATCAGCTGAGGTTAATGGTGGGATGAAGGGATGTTTAGGGACAAAAGTGGGAGATAAGGTTTCCATCGAAGACTTGTCAGTTTGTACAGCAAAAGGCAGTCCTGACCGATATAAAATTTGTGACCCAGTAGCAGCTGAGCCTGATGTTTTCAAAGTTAGGACAACTTCAAACATTGATCGAATAGGGCCTTCAAAAAACCCAAAGGGAAGTCATGGTACCACGGTCACTGAGAGGGAGAAAGAAAAGTTAAAGGTTAGCACCCCTTTGGTGCCTAAAACAAAGAAGAGTTCTGATTATAGTTCTACGTCAAAAAATGGAACTGATGATGTCAGAGCACAAGAGTATCCTGAAAAGGCTAGAGATGCATATAGAGATTTCTTTGGTGAATTTGAAGAAGAGGGGGACAGGATAGCTTCACTGGAAACCCCATATGGGGCTAAACTGAAGGAAACCAAGGTTGTCAAGAGGAGCACACCTGCAATTAACCGTGTAGCAAAGGAGAATTCAGGTGGTAAGACAGTTGGTTGGACATTAGCATCTGACGTATATCCTAAAAAAGCCACAAATGTGGCTGGAAGTGTGCATTATGATGATACAGACAATGGAAAAGGAGGTCCTATATCAGCGCCTGAGGATAATTGGGTACAGTGTGACAGGTGTCAWAAATGGCGTCTTCTTCCTGTTGGCACAAACCCTGATAACCTACCTGAAAAGTGGCTGTGTAGCATGCTTAATTGGCTGCCTGGAATGAATCGATGTAGTTTTAGTGAGGACGAAACCACAAAAGCTGTTATTGCATTATGCCAAGGGCCTCCTCCTGAAGGTCAAAGCAATCTGCGAAATTTTTCTGCAAGTGTTATTGTAGGGGGGACTGTACCAAGTGCCCAGCATCCTGACCATCACCAACTAAATCACAGTCTTCATGCAGTGACTTGTGGGAAGAAAAAAAATGTGAAAGAGATGTGTAGTTCTGCCTATAAAGGTGGTTCTTCTCAATTTTTTTCTTCTATGAAGAAAAACTTGAACTCATCAATTGAAAGTAGGAGCTTAAATAATGTGAACATTTCTCCTGTCATGAGTGATGCCAATGCTCTTCTGGAGAAACACAGAAGTAAGCAGAGAATGCTGGAGCAGAATTCTGCTAGAGGTAATACTAATAATATGAAGGTGAAAAGCAGGAAGAACCCCGATGAAGATTGTTTTAGGTCATACAAGAAAAGTAAGATCGATGGTATGCATTCTACTGATAAAGAGTGGATCCTAGAACAGGGATGGACAACTACGAATAGCAGTTTTCCAACTACTTCAGTTGGTAAAAATCAACATAGACAGAAAGGTCGCTCCTCTTCAAAGGACTCCAAATATGATCAAAGGGATAGGCTACAAGTTTCTGTTCAAATAACAAAAAATAATGGAAAGGGTTCCCTGGATGAGGGATCTCGGGATTTCGGAAATCATGATTCCAATGGTAGTATTAAAAAGAGGAAATTGAAGGAGTATGAGGATACTCAATTACAGGAGGGCAGGGTCTTTGTGCAGGAGTTTGGTGATTCCAGGAAGGACAAAAAGGTAAAACATTCAAAATCTGAGGGCAAGGAACCGGGTTCCAGTAAAGGCAGTGGCAGGGCAGACAAAAAAGGTAGTCATACTAAGAACCAGAAACTAAGGCAATATCCAGACAACACTCTGTCACAATGGAGCTTGGGGTCTGTGCAGGCTTCTGCTGCTGCCACGACTTCAAGTTCTTCTAAGGTTTCTGGCTCACATAAAACCATAGCCAACTTCCAGGAAGTGAAGAGCTCACCTGTGGAATCAGTTTCTTCGTCACCTATGAGAATTTTAAATACAGATAAGTCGACAAATAGGGAACTGATGTGGAAAGATGGCTCTCATGATACCGTTATGGTGGGTAGTCCACGACGATGCTCAGATGATGAAGATGGTAATGGGAGTGATCGATCCAAAACAGTTAAGAAGGATAAATCTGTGATCATGGCCCATAAGAAGTCTCGTGAATCTTCAATGCTTGATAGTCAAAACAAAGGGGTTAATCATGATTCAAATATTAAATCTAAAGCCCAAACTGCACCTTCTCCTGACATTGTAACCAGCAACTTTATAAATCATGGAGTGCACACTATAGACCAAGACGGGACATATCCTGATACAGGGAAGAGTATTGATCAATGCAATGGTGAAGACAGGAATGGTGTTTATCATGCTAATTTGACTCATCCAAGGAAAACTGGCAAAGGATCACACTTGAAGGATAATAGTGAGAGCTTTAAATCAGGGTCTAATGCAGAAAGGGTCAGGATCACTGGTTCTCATATTCAACTTCCAGAATGTCCTACTTCTGAGCTAAAACATCGGGATGGCAAAGTAAAGTCGCAGAAGTTTGGGTTCAAGCCTGACGATAGTGAGAATATACATATTGGAAAGAAAGGTTATTCAGAAAATGAGAAAGGAAAAAAAGAGGATCAATTAAATAGAAAGCATGACATTCAAGAAGTTGGTATAGATGCCATGTGCAAGCAGGAGGCGTTGCCTGCTCCTAGACAGAATCAGTTGCTAGACTGTGATACTGAAAGATCATCAAAGAGGTCTCTTTCTGAAAGAACTGATCAAGAAGTATTTGGAAAAGGGAAGTTGTCATTGCCACCCTCTGGAGGTGATCAGGTTGGGACATCAGGTCGTTTCCCACAACCCTTTGTTGGTTTGCACAAAGGAAATGAAAATGTGGAAGTTGATCCTCCCAAAATACATGATGCATTGAAGCTGCAAAAAAAGCAAACCAGAAAGGCTGATCATCAAAATGGCATTGAGCAAATTGGTTCAAAACATCCCACGCTCGATGGACACATATCGAAGGAGCTTGAATCCCCCAGTCCTATCAGAAAGGATACTAACAGCCGCACTACTGCTAACAGTGCTTTGAAAGAAGCTAAAGATCTGAAACATCTGGCTGACCGTCTTCAGAGTTCAGGATCCACTCTTGAGAGAACAGGGATATACTTCCAGGCAGCGCTTAAGTTTCTCCGTGGAGCCTCTCTTTTAGAATCTAGCAACAATGACAATACAAATGAGATGGTTCGATCAAAGGAAATATATAGTAGCACAGCAAATTTGTGCGAGTTTTGTGCCCGTGAATTTGAGAAATCAAAAGACATGGCTGCAGCTGCTCTGGCTTACAAGTGCATGGAGGTGGCATATATGAGGGTAATATATTCCTCAAACACTAGTGCTAGCAGAGATCGGCATGAGTTGCAGACAGCTTTGCAAATGGTTCCTCTTGGTGAGTCTCCTTCGTCATCTGCCTCTGATGTTGACAATGTTAACAACTCTACAACAGCAGACAAGGTCGTTTTGTCCAAGAGTATCAGTTCGCCTCAGACTGCTGGAACCCATTTTATTGCTGCTCAAAATCGTCCCAATATTGTGCGGTTGCTCAATTATGCTCAGGATGTGAATATTGCCATGGAAGCTTCAAGGAAATCACGCCTTGCTTTTGCTGCTGCAAATTCAAGCCAAAGCGAAGGCAAGAATGCAGATGGTATCTCCTCCATCAAGCAGGCTCTCGATTTTAGCTTTCATGATGTGAAGGGGTTACTACGTTTGGTACGACTTGCTATGGAGACCATTGCTCGTTGAAGGATCCACTTGGTTACCAGATGATTCTAACCTTTGAAGAGCTTATTTTCATGGTTATTTTTTATGCTTTACTGAGATAAAAAGATAGCCTAACCTTTTTATAAAGAACAAGGTTTACTATCTTGAACCTAGAGGCACTGTTAAAAGCATGTGAAGCTAGTATTTTTTATGTACATGTTTGCCGTTCTCACTGAAATGGAAGTTTCAGTTTGCATTCTCACTGTGCTGTCTCCTATTGGTTTACTCCCCTCTATAGAAGGAAGATTTGAAGGGAGTCAGATTAAAGTTAAGCCTTTCTTGTAAATACGCGAGGCACTATTTTGTTTACATTCTTGGTTATTGATAGAGAATGAACATAAAACAATAAAAAAGGGGGATTTACAACAGAAATTTATGAGTTGAGTGCAAGGCATCCTCTAGCCGTCCCTGCCTTATGCAGAATCTGACAGGATGAGCACCTGAGGCAAATTTCAGATGTGACTGC
>LAGI02_80|Glyma13g34100.1|glycine_max_clone:_gmfl01-34-e11|length:5507
CACATTTAAAACCTTCCTCTAATCTCCTATACTTCATTTTAATTAGAACATCTTTGTAGGTTAGAGGGCATGGATATATATGACCCAGTACCTCTTTTTCTCTGATTCCGTGTGTGAGATTTCACTTCTTTCTTTTTCTGAGTTCTCACCAATCCTAAACTTTCGTATTTTTATGTTCCTATCACAATCATATTGCTTTTAAAACCTATCAAACAAGCAAAGCATGAACATAACTTACCATGGGTTCTTCTTCCTTATGCTACTTTCTGCCTTTTACTTATCCTCTTTAGCTTTTGGAGCCACTTTATCCAATGATGAAGTGGAAGCTCTGAAAGACATAGCAAAGACACTTGGTAAAAAGGATTGGAATTTTAGCGTAGATCCATGCAGTGGACAAAGTAACTGGACATCACTTGTTCAAGTTAAAGGATCAGAAAATGCTGTCACATGCAATTGCTCTTATGCCAATGCATCCATTTGCCATGTTACTAACATACTTTTGAAATCACAAAATCTACCAGGCACACTCCCTCCAGAATTAGTAAGGCTACCTTACCTTCAAGAAATTGACCTTACTCGCAACTACTTGAATGGTAGCATTCCTAAAGAATGGGGCTCCATGAAATTGGTCAACATTTCTTTGCTTGGAAATCGAATATCAGGTTTAATACCTATAGAGATAGCAAACATATCCACCCTCCGAAGCTTTGTTGTGGAGGCCAATCAATTATCTGGAAATCTACCTGATGAGCTTGGGAATCTATCTCAGATTCAAAGAATGTAAGCACTTTATGTTATTTTCCCACTAAATGAATATATTCAATTTTTTTGGGAAAATGTCAATCCGAGCCGGAACTAAAGATGAAAGTTTTGCATTGAAAAGTGATGTATTTAATATATAGATAATTCAAAAAAATGTACTTTCCAATGTAAGGTATTCATTTTTAGATTAAATTGTGTCAAGACACATGATCATTTTTTGGTTAAGGAACTATATTGATATATTGTAGTTGATTATTTTCCTTGCTTGGTGTTTGATATCAAAATATGAAAATTCAATGTTATAAGATTTTGACAATAACATAAATGAAACACCTCAACCAAGAGATGAAAAGAGAAGAGAATGAAGAAGATGAATAACTCTTTTCTTGGATGAAATTAGAAAGTGAATAATCTAATTATTTATAAGGAAATAGGCTTGTCGTTTTATACTTAAACAAAATAACTAAATCCTAACTAACCCTATAACTTATTTACATATGTCATAATCAATCTAACTAAGATTTACAATAGTTTCTTTTACACACTGCCTTGGCTGAGTCCTTGACACAACCAATTATTTAAATTGCGGACAACATCACCTGATGCATCAGCAATATTGCGGTTGTGGTGACCACCACAACCACATCACACCGCAATTACATTGTGACTCCGAATCACAATGATGCAGCCGCATCGGGCTAAACACAACCGTATCGGAATGCATCACACCGCATTGGACAACAGTAGGTTGCATCCAATTCAATTTTTTAATCACAAAATAATGCACACTGCAACGTGACCGTAACTATTACTGAAATGGCAGCAATGACCGCAACTATTACTGAAATCGTGAACGTAATCACAATTTAAAACTCTAGGCACAAGAATGCACGATATCGTGGTCCTTGGCACGACATAACATATATTGTGACTATGTTAGACATTTCAATCTGGCACGATGTGGCGCATACTCTGACACCCAAGTTGGGCATTGGCTTGGGTCACGTTGGCTTGTTATGGCACCATCTGTTAGAAAGTGATGTTTATGAAGAAGTTAATGGTGATGAGCCTCTCACATGAGCGAGAGGCTAACACTCAATTGAGACTTCCAAGGTTGAAGATCAAACTTTATGCGGATTTCTCGCTTGAGCGAGAGCCTGTCTCCCAAGCGATAATTCCAAAGTTGAAGACCAAACATTCTATGGGTTTCTCATCTGAGCGAGTCTATCGCCCAAGCTCCTTTTTTGGAAGTTTTTTCAGTTTTACTGTTTTCCTTCTTCTTGCCTTTCTTCATTATTTTTCTTTCCATTCTTGTATAAAACCTTACCCATATAAATAAAGGAGWAAGAGATATGTATTTCATTGATCTCTTTGCATATTTCCTTCATCATCAATAATAAAAATTTCTTATTCGGCCATATAGTTTTCTTTGTTCATTCACTTCTTTAAGTTCAAGATGGGACACCATGGTTTTAACATGGTATCAGAGCTTCTTCATTGAAGGAGCTTTGCCACGTTTTTATCATCTCCTGCATCTTCTCCCTTCTGTCATGTTTTTCACCCATTCATAACAACCTTATTTGGTCTTTATTCATTTCCTCTCTCTAGTTACCAACAATTATCTTCTCCGTGCTTCAAATCCTTCTCTCATGTCTTGCTTCGGTTTCTTGGAACCTCTTTCATCTTTTCAACACACAATTACAAGATTGATGGACAACCAAACCATCATCACCATGAATCCAAGCCAAGATCCTACATCTCCATTCTTCATCCACCAGAGTGAAGACTTAGGTGCTTCTCTTGTCATTGTCCTCTTGAATGGTGACAACTATCACAAATGGTCACAAGCTATGGCAATATCCATAAAGACCAAGAATAAATTGCAGTTTATTGATGGATCGATCACAAATCCTCAGCTTTATGATCCCAATTTTGTATGTTGGGACATATGCAACACATAGGTGGTTTCTTGGCTACTACAATCTATAGATCCTTCCATATCACAAAGTATCATATGGATGAAGACAACTGTGGAGATTTGGCAAGATTTGAAAGAAATATATCATCAAAGGGACATCAATAGGATCTTTGAGCTTCAGGGAGAAATACATACATACATACAAATAAGGAAATATGGGAATTGGAGCATACTGCTTATACATAAAAGGGTTGTGGAAGGAGCTGGACAACTTCAGAGTCATGCCTACATGTTCTGCTACTTGCACTTTGGCAACTATTGTCAAAACCTTTAGGGAGTAGGACTATGTGATCTACTTCCTCAAAGGATTTAATGAGCAATATGAGAGTGTAAGGTCTCAAATAGTGCTCATGGGTCCAATACCAACTATCAACAGAGCTTTCTCATTGTTGACTAAACAGGAAAGACATCTTCAATCCCACTATAATGATGCAAAAATGATGATGAGTTCTGCTGAGAATGACTATGGCAGAAGTAGAGGTAGATCATATCAGAACAATGTAGGAAGATATGGAAATAATTCAGGAAGATCTTCAAACACAAGAAGCACAAAGATATGCAATTACTGCAACAAATCAGGTCACACCATTGACTAATGCTAAAAAAAGCATGGCTTCTCACCTGGATACTTCAAGAATAGCAACATCAACAACCTCACCACTATGAAAGAATTCACACGTGGTGATGATATGGAGACTAAAGCCAAGGAGCAAAAAATGAATGGACATGAAACTTAGAATCACATGGTGAACAACTTGAGCACCAATATTGACAATTCTAAAGGCAAAGGTAACAAGCATTTGCTTTCTTTTCAAATGAATCCCAATACTGGATTCTAGACATAAGGGCTACTGACCATGTGTGCTACACCCTGTCAATTTATCAAACATTTAGGCACATAGAGCCTATTATGGTGAATCAACCTAATGGCTAAAAGATTTTCTCTTCCATCTAAAGTAACATTATTTTCAAAGCAATTAGTCCTGACAAATGTGCTATACATCCCATATTTTTACTAGAACTTGATATTTGTTTCTAGATTAACTAATGATCTACCTTGTAGGCTAACTTTTCTTGAAAAATCTTGTCAAATTCAAGACCTAGTCTCCTTGAAGATGATTGGTGTAGCTGACTTGAAAGCAAAATTATATGTTATAAGGAGCCATGTTATACCTATGATAAGACCATTAGTTAATAAACATGTTAAACATAAGATTAATACTCTAATTGGTTGTGATTATAATGTTTGGCATATTAGGTTAAGACATCCCTCACATGAAAAACTTGTTGTGATGAAAAGATATTACTCTGAAATTATGCAATAAGAATAATCTTCCTTGCCATGTCTTCCATTTGGCTAAACAAAAGAGGTCGCCTTACAATAATAGTAACTCTAAATCTGCTCATACTTTTGATATTGTGCACATGGATGTTTGGGGTCTTTTTCTATGCCTAATACCCTAAGATATAAATATTTCCTAACTATTGTAGATGACAAATCTAGATTTACTTGGCTCTACTTTATGAAAGCAAAGTCTGAGGTCCATGATTTAATCAAGAACTTTGCTTCATTAGTTAACACTCAATTTAATTCTAAGATCAAAAGCATTAAAAGTGACAATGGTACTAAATTCAACATGAATGATTTTTATGAAAAGAATGAGATTGAACATCAAACCACTTGTGTGGAGACCCCCCCAACAGAATGGAATAGTTGAGAGAAAACACCAGCACATCCTTGCTGTTATGAGATCTCTCATATTCCAATCTGATGTTCCTCACTGCCTCTGGAACTATGCCATTAACCATGCCATATTTTGATAAATAGGCAGCCTACCATATACTTGTCCAATAAGAGCCCCTATTATATTCTACACAATAAGATGCCTAACATTTCAAGAATAAGAGTCTTTGGATGCCTTTGCTATGCATCCACTCTAGCTGCTCATTGAAGAAATTTTGATTTTAGATCAAGAAAATGAGTCTTTCTTAGACTAAAGCAATGTGTGAAAGGCTATATATTGATGGATATCAACACACTTGAAGTTTTTTATCTAGAAATACCATCTTCTATGAGCACATCTATCCCTATAGAAGTACTGATGACAATAGAGAGCACACCAAAGAGGATTCTCATCCCATGCCCATCATTAGCAAAATCTATGATCATGACCACAGTGATCATCTCAACACACAATATATATAACTGATGAAATTTATCTTGATCAAAATTGCTCAAGAGATATAACCGATGAAATTTATCTTGATCAGAATCAAGATTCTCACCTTATTACCATTGATTTAGATCAATCTTCATCCGTTAGTGGAACTAATTACACTAATTATGATAATGATCCTAGTCACTTCACACCTAGATAATCCCTTAGACTCAAGCAAAAACCCCACTATCTTAAAGACTGTCATTGTTCCTTAAACACCTCCACTCATCCTGATCAGAATTATAAGATAAAGACGATTCATATAGTGAAATATCCCTTAGCTGATAATCTATCCTATGACAGATTATCTAAAAGTCACAAGCACTTTTCCATGAACATCTCATCTTCGAATTAAATTTTATCGGGATATATGATCCTTTCTTCGTCAAGGAACTATATTGATATCTTTTAGTTGTTTGTTTTCCTTGGTTGATGTTTGAAATTTAGTTCCATAATTTATTTTTGTTGTTAACTATATATAGGTTACTTTCTTCCAACAATTTTAGTGGAGAGATACCTCCAACATTTGCCAAGCTCACTTCATTGCA
>LAGI02_81|Glyma03g33950.1|cicer_arietinum_probable_receptor-like_protein_kinase_at5g15080-like_transcript_variant_mrna|length:5407
CACGGTTTCACCTTTTCTCATCTCTTTTCCTTACTCGCCAAGACAACACTAACACTAAATAAAAATAACCATAAATTCCTTTCTCCGTTTCTTTCTTTCTTCCTCTCAAAACTTCAATGGAGGATCTATAATTAACAAAAACTATATCATATATAACCACTACTTCTCTATTCCCATGGAAAACCCACTCGAACAAATCGATTGGGACACTTTCCTCAACCAATTACCCAATCAACTAGACCTTGATTTTCTCTCTCCCCACAACAACAGTAATAGTAATAACACTCCCGTGCTCCCTACCGTAGACGATCATAACTCCTCTCCCAACACTGTTCTCTCTCAGATTCAGAATTTTTTATTTTCTGACGACCACGCCAACGACGTCGTTTCTTCCACCCCGTCTTCCGACGCCGAATACGACAAGCTTCTCGCCGAGATACTCGTCGATGAGCCGCCGCCGCCGTGTGGAGATTCCGACGGTGGATCGAATCGTTCGGATAAGGATGGAGTCGTTGCTAGAACCACTGGTGAACCCTTGTCCAAGAAGGAAAGAAGGCAGGTGAGGAATAGAGATGCTGCTGTGAGATCAAGAGAGAGGAAGAAGTTGTATGTAAACGACCTTGAGATGAAAAGCAAGTATTTTGAAGGGGAATGCAGGAGACTGGGGTATTTGCTCCAGTGCTGCTATGCTGAGAACCATGCTTTGCGGCTTTGCTTGCAATCGCGTGGTGCTGCATTTGGTGCTCCCATGACTGAGCAGGAGTCTGCTGTGCTCTTGATGGAATCCCTGCTGTTGGGTTCCCTGCTATGGTTCATGGGCATCATGTGCCAACTCAGTCTACCCCTGATGCTGTTGTTAGCAGAAGTACTTCCAAGAGAAAACATGGAGCAGAAGAAAGGTCTAAGAAAGGTGATTCTAAAAGGACCAGAAAGTAAGATCTCCGAGTATTTCCAGGTGCGGTCATTTGTAAACAGTAGAAGATGCCGCGCTTCAAGAACAAAGATGAAATTGGATTTTCTCTTGTTCTATATCTTCTGAAGTGGGGTCTTTTATGTTTATCCTTTCCCTTTTATTGTGGTTGTGTATGGGGTAGTTATTATGCAAGATCAGCTGCTATGTGCTTTTAACTTATCACCATACTATAATATGTTATGTTCCTATCTGAAATATGGAATCTGTTTGTTTTTGTAATTTAGACCACATATAAACTTTTTGTTTGCTTCATCTGAGGTCCGTTTCTTCTATGCATGGTTTTATTCGGTATGTTAAAATTAGTTTGTAGGTTATTAATTGTCAATGGACATGATTTATGATAGAGCATTATGACGTCTTTGATCAATGTAGTCAATCCCACCTAGTGGTATTAAGGCTTGGTTGTTGTAATTAATGATGTATGTGGTATCCATGACCTTGATTTTAGAGGCCGTGGTGGTTTTCTATGACTTTCTGTTTCTCAATTTTCTTTCACTGTTCTGAAAATGGAGTCCAGTTTCAGTTCAGGTTGCAATGAAGTGTTTTGCATTCTACTATGGGAGGAAGAAGGATGATCAGAAGATCTTGCAATCAATGTCAGGTCGGTCTGAAATGAATTCTCTGTGTATATCAGACACTAGTTCAGACTCCCTCAGGAGGAATGCATTTCCTAGTTTCTCCCAAAGACCAAGCAACCTGAAAATATTTACTGTACTGGAACTGAAATCAGCTACAAAAAATTTCAGCCGCTCACTTATGCTTGGAGAGGGCGGGTTTGGGTGCGTCTACAAGGGATTGATTAATAGTGTAGACGACCCTTCCAGAAAAATTGTAGTTGCAGTTAAACAACTTGGTAAAAGTGGAACTCAGGCAAGAAGAGTCTGCCTTCTTTTTTCCCTCTTAAAAGTTATGCCAATTTAGTTGCTTCTGCAATGTTCGAAGGTATCTTAGTAAAATATGATAAGGGGTTGTAAAGCACATTGTATACCTTATGCATATGTATGGTATACTTATGTTTTAATATAATAATACGCAATGCAAGTTATATAATAAGCATAGTACTTTAAGGCTATAATTGAATGATCACAGAAGTTTCTTCAGGTAGTGACAGTTATAATTGAGGATAATGTATATTCATCTTCCCATGCTTCATGTCTTATTATATTTTTACAAATCATGCTTGATTCTCAAAGCGTACAGTTGTATAGTCAAATTCTTTGATTGCTACATAAAATAGGAATTTTCATATGCGTTTCTCCCAAAAGCTTGAGATATTGGGTGAAAGAGCACGAATATATATATATATATATTCGTACAAAAGCTCATGAAATTCAACCCCTTTTATTAGACGAGCCATGGTAAAAAGGATTAAACTTTAAATCATGTGGTCATAAAGGCTCTAATACCATATCATGAACCATCACTCCCTAGTGATCAAGCTATTGGGCGAAAAAATGTGAATGGTTTTTCTATACCTAACAAGAATTATGTATTAAACATGGTGTTCTCTTACTCTATATGACAATGTGTTAGTTTGGTGTTACGTAACTTTTTGGCTTACAGGGTCATAAGGAATGGGTGACTGAAGTGAATGTTCTGGGAATTGTTGAACATCCCAATCTTATGAAACTAGTGGGATACTGTGCTGATGATGATGAAAGAGGAATCCAGCGCCTTCTGGTTTATGAATATATGCCCAACAAAAGCGTAGAATACCATTTATCCCCGCGAACTGAGACTCATCTGTCATGGAGTATGAGGTTGAAAATAGCCCAAGATGCAGCTCGTGGCTTAACATACCTGCATGAGGAAATGGATTTTCAGATAATTTTCAGAGATTTCAAATCTTCAAATATTCTTTTGGATGAGCACTGGAATGCTAAGTTGTCGGACTTCGGATTAGCAAGATTGGGACCATCAGATGGGTTATCTCATGTCTCAACAGAGGTATGTCCATGTTTATTAATCTATGATTTCATATATTTATCCAATGTTGTTAGAGTACACAGCTGACATTGGATTATTCTTCGACGAGTTAAACCGGGTAGTTATAGTTTGTCAACTGTTATGTCATATGCACCATGTAAGTGGTTCTTTGCATGGACAAAAGGAGGAATTTGCTATAATAGGGACCTGAATCTAGAGGCAACAACAAAACCTGCATACAATTTTGTGTGGCTGCGTAAATGGTTATATCAAATATGTAATAATATGAATTATGATTTAGTACTGGAAATCATAAGGCCTCTCCTAGTGCCTGCTTCTGCCATTCATCTTTTTAAGTCTACAATATGTTTTAGATATTTCTGTTGTGCCATAAAAAGTTACTCAAACTTAGTTTCTCTATTTTCCTTTGATTACTTTTATTGTAACATGGCCACACATTGATCTTGAAATTATGGGTCCGTAGTTAAAGCATTCATTATAATGTTATGCTATCCAAACACCACAAGAGTGCCATTTATAGCCAGCATCCTGCAAATAAACATACAAGTTATTTTGATGGCTGCTATGATCATCAGGTTGTAGGAACAATGGGGTATGCAGCTCCTGATTATTTTCAGACCGGGCATCTCACATCAAAGAGTGATGTATGGAGCTACGGTGTTTTCCTTTATGAACTAATTACTGGCAGGCGTCCTATAGATCGAAATCGCCCCAAGGGTGAGCAAAAGCTGTTGGAATGGGTAAGGCCTTACCTTTCAGATGGTAAGAAATTTCAGTTAATATTGGATCCGAGACTTGAGAGGAAACACATCTCCAAGTCAGCGCAGAGACTTGCTATAATAGCTAACCGATGCTTGGTTAAAAGCCCGAAGAGTCGCCCAAAGATGAGTGAGGTGTTAGAAATGGTGAATCGGATTGTGGAATCTTCTGTGAGTGCTAGTCCACAGCCTCCTTTGAAGAGTGTTACATCAGTTGAAACTTCCCAGGAGAGAGAAATACAGAACAAGAAAAGGGTCATCGATCCCAAAACAGTTTATTGTAATTGGTTTAGGACATGGAGACCAAAGCTTTTAAGAACAACTTGATTATTATAGCTTTTAGCTGAGCAAGCCTGTGAACTTGAGGTACAGCTTCTTAATGACAAGAATTATATCAATCATTGCCAGACACCATAACTAGCACATGTATAGTTCCTAATGCTACCCTATCACCAAAAAACACTTCACTTCTTAATATCCTTCAACATTTTGTACAAAGCTGCCATCATGTGCTACATACCAATTAATTACAGTTGGTGCTTCTATCAACGACAACAACAAAGTCTTAGTCTCACTAGATGAGATCGGTTACATTATCCAATGATGATATAATGTTTCATCATAAATAATGTATTGACAAAACATTGATATCTAAATTTTTTCTTAATCGCCTTGCCTATGTTTTTCTTAGCCTTTCACCGCTTCTACAAATTGGACTAACTTTTATTTGATTTACTCTCCATCCTTGGGCTTCTATCAGTCTCTTCCACACATGCCTAAATCACCTAACGCGTGGTTATACCATCATTTTCTTCAATAGGAGTTACCCAACTTTATCCCTAATGTATTCTTTCCTAATCTTATCTTGTTTAGTAAGTTCACTCGTTAAACGCAACATTCTTATATCTACTACAATGACTTTATTTTTTTTGTTAGCATTTTATCGCCTAGCATTTATTGCATCTTATATAGAAAGTTATTCAAGTAGATGAGAGGAATGATTTATGGATTTCAAGGTAGAGGTTGGGTTTCTATGATATGTTGCTGAGGGGCTGAGCCTGTTTCTGTTTCATATGGTTGTTCTGGATATATCTTAAAAGCCACTGTAGTACTGAAAATGTAAGCTAATCATTATTATTGTTGTAAAATGGTACACTTATAATTCTAAACTAATGTGTATATGCATATTGTGATCTTACTCCTTACATTCCCTAACAGATGTATGTGTGGAATAGGTAAGTTGGAAATACATATCTACACATATATGTGGGGAATGTGCAGGTTAGCAATTTACATAATTGTATGAAAAACATGGTCACCCTCCAACATGTTTTTGTTCCCAATGTTATGTTTGTCGAGCACAAGTTGTCTATGCTACTTCTATGTGTCACCAATTACAAAGTGGCACGTCAATTAAAGTTGCACCATGATAACTAACCAAAAGTTAACAAAACATAAATGTGAGTTTGTAATTGGTGGCACATAGAAATGACATATAAAAGTGGCATAAACAACTTGTGTTCATGTTTGTCTGGTTCACATGAATTTTACCATTAAAGAGAAATGAAGATTTTCTACAGAACTACATGACTTTGAGATTTACTATCCTACTGGTGGCATAACAGTAGAATCATCATTTTCTCAGGCCAAAATTATTCTCATAACTTGTGTTTCTTTTATTTTCTTTTTCAAGTTTAAGAAAAGGTTAAAATTGATATTTTAGGTTGCA
>LAGI02_82|Glyma06g31630.2|glycine_max_probable_lrr_receptor-like_serine_threonine-protein_kinase_at1g53430-like_mrna|length:5384
TTCAGCTATCCAAATAACACTATATCAGGATATTTTTTATACTTATAATATGGATTCTCCGGAATATACATTATGTACCAAACAAACTTGAGTTTCAAAAGATTTTACAGCATTTTATCTTCTCAATCACTTAAACCATTGGTTATTCTCATCAGCCGCATGTTATTTTTCTTTCTTTTTCACTTCAAGGTCTCAAAAGAAGGTCTGAAAATGCAAGGCTGATATGAGAGTCATGACTTAGTACACTTTCTCCGAATGCTTGTGTGCATGCAAATAAAATTTGCCAATTTCATGCTAAAACCCGCGAACCAACCACCATGGACGCCTTTTCATGCCTAATAATGCTGCAGCCTACCATCTTTTCTTTTCAGACATTGTATATAACTGTATATTATATGCTATCATATTGTCCTGTTTCATTTCAGTTTCTTCAAAACAAAAAAAAAGAACTGGAATTCCATGTGATATGTTTACTCATAACATTACAATGAATCACCCATCACCATGTGAATATCAAAGGAGTTTGCTTGTTGAAGAACTATCATCTACACTTGGAAGAGATATGGAGGAGTCAATCCATGGCCCATCTGCTGATTTGTCTCTTTGTTGCATACTTTCTTGTGAGAATTGGGAAGAAACAAAAGTTTGGCTGTCTTGTGATATCAACTTCAAGGCTTTAAATCTTGCATGTTGGCTATCCTCGCTACTCTCGCCGCGCATGATTATCGGCGCTTGAATTGGAGTTTTTCCTTCAAGCATGCGTACTACAGATGACATGGGTGGCCTAAGAGTTGGAGATGGGTTGGTGCATAAGAGAGCCAAGCTCAGCATTCTCATTGCCTCCACTGAAGAGTACCTTGAACCAAGACTTGGATCCACCAAATCCAGAAGGTTTCCTTGCTCTTGGAGAACATAGGCCCAATCCAGAAGATAAACAAACTCTTCTTTTGGTCTGTAATTTGTGTTGCTCTTTCCACTAACAATCTCTAAAGCTACAACTCCGAAGCTATAAACATCTGCCTTGTCGGTCAAGTAACCCCGCATAGCATACTCAGGTGCCATGTAACCAATTGTTCCCGCTATCCGTGTGCTGATATGGGTATTCTCCTCTTCATCAAGTTTCGCCAAACCAAAGTCAGAGATCTTGGCATTCAGATTCTTATCAAGTAAGACATTGGTTGCCTTAATGTCCCTGTGTACAATTTTCAACCTTGATTCCTCATGAAGATAAGCTAATCCCCTTGCTATCCCCACACAGATCTTCATTCTTGTGGGCCAGTCTAAGTTCAGTTTCTGTTCTTGTTTACCAAAAAGTGCGCGAGCAAGACTATTGTTCTCCATGTATTCATATATTAGCAGCAACTGGTTTGATTCAATGCAGCAGCCATAAAGATTCACAAGATTTGGATGCTGCAAAGCAGATATCATTCCTATTTCATTAACGAATTCACGATTCCCTTGCTTTGATTTGGACGAGAGCTGCTTAACAGCAATCACATCACCATCTGGAAGTACACCCTTGTACACTGGCCCAAAGCCTCCTTCACCTATTTTATTTGCTGGGTCGAAGTTATTAGTGGCTGCTTTAATTTGTCTTAAACTGAAATAACCAGTTTTCAGGTCTAGAAGTTCTGCAACAAGGTAAATTCATAAACAAAATCACTATTAAGATTAAAAAACAGAGTAGTCATAAATAAGATAAAAAAGAGTGGAAAGAAAGGCACAGAAGGAGAAAAGTAGAGAATCCAACAAAAATATTTGGCATAGTAATAAACTCTAATATTCATGTTCATTTAAAATGTATCATCACTTTTCCGTCAAAAAATATATTAATTTTGGATCTTTGCATCAAATTTGATGCATTAAAATGATGTAAATGTACAAATAAAAATCATGTTTATTACCACATCATAGATTATAGAGGCATATTCATCAAGCTTGACAGCTAACCCTGAACATTCTTTTAACAAAAATAAATTACAAGAGCAGTAAGTAGTTGCTTATGAAAATCATGTTCATTACCACATTAGATCCTCTTTGCCACAATTGCCTCATTGATTTATCATATCTGGTGTGAGAGGAATCAGAGAATTTTTTGTGAATCTTACCTTTGTCTGTTATATCTTTCCCACCAAGGAAACCCATCTTCCGAAGGGCAACCAGTATGAGTACGACAAACACACATGATGCAGCTACAATTCCACCAATTGCTCCAGCAGACAACCCTCCTGATTTAATTTTAAAGTTTGGTGTGACTGTGATTGCAGATATAAGAGGTCCATATACACCTCTGTCAGGAATAGCAGTAGTTCCTTTCCCTGCCCAGTACAAGTGGATTTCCAAGGTGCTATCATTAACATCCACATCAAATTCCTTAGTGATTCCCTTACCAACTCCACCAGTTTCTTGCATGATGTTAAAGTCTTTCAAATATTTAATACCTTGAATTGAAACATCAAATATACGCCTTCCAAGACTGCTAGACGTCTGGTCATCAGAAAACATTATCTCAGCAAAATGGAGCTTCACATTGTAATTTCCCTTCATCATACAAAGGCCGTAGTACTTTAGTGATAGAGGGGAAAGTCGGGCAGTTTGGTAGTAGTCTGGGCCACTAATATTCAAAGAAAATGTATTTTTTGCTACATGRTTAGCGTAATCATTTCCCAGGTATATTCCCGYGCTGCTATAAGCCCATTGATCTTCATTCCTAAGAACAAAGTTTGAAATACCATCTTGATGAAGATCGCCTACATAGCTATAGCCCTCAAACTCCCCTTCAGGTCCTCCACAGTTTATGAACAATGAATGATACTGTGATTTTCCTGGACAAGGTAGGTTCTTCTTCAAACAAAAAAGTGAAGTGATTGCTGAAGAAGAATGGCTTGAAGCTAAGTTCCTGTTCAGTAATAATAAGAGGTGGTTATTGACATAGTCACATAGCTGAAACAGTTTTGTAATTGTTACAGAAAAAGAATCTTACAAATCCTCCTGCTGGCAGGTAGTTGCAGAAGATTTTGTAAAATTGTTGTAAGATAAATCCCTTAAAAAGAAAACAAGGTAAAATTGAATCTTAATATATTCGTAATTCAATGAGTACGCGAGATTAATTACAAGAGGCGAAACTGACAGGATACTATATGGTGTTCTGTAATGACTAAATTTCATTCAAATAGAGAAAACAAAATCAAGGAAATATGCTAACAAATTTTTTTTCCAGTCCAGTATCCAATCTTGAATCTGTCCATTCAGAGAATTGTTAGTCAGAAACCTGCATCCATAATTAATATGTCTTATTTTATGATCACAGAAAGTTAAAATCAATAATAACCTTTCCCATGTTAAATTACAACCAAGAGAAACGCATGCGTTTGGCTAATCTTCTGGTCATCAGATTAAAATATTCAACTTACATGTAATCTAGCCCATCCAAGTCCTGAAATGAATCTGGTATTGAACCGGTCAACATGTTGAAGCTTAGGTCTCTGCAAGAAAACAATGGTTATGATGATAAAATAATGGTTCCCATGACACATACCAGTAAACAAGTCTTAAGAACAAAATATATGCAAGGTTTTTCAAGCTTCTATTTGAAACTATACTGATTTGAGTGTCATTTTAACATACATCAATGATTTTAAAGGTTATTGTAACACTATTGAACTAAAATCATACCAACAGGAACAAGTTTCTCCTTCCGTTATTTAGGTTTTTGTTTCGTAGTTTATGCATTACTATGGTAATCATATATAGAATGATGAGTTGGTACTAATACTTTTAACATGATTCACCTCTGGAAATTAATTTCTTAATTATTATCAGGCTGTGTAACTTACAACCACCCAAAGATGAGGATGTAAAAATGAGTGGCAAGGACTACCAACAGAAATAGTAGGCAAAAAAGTAATTGGATTCAAGCGATAGCTTCATATGTAAGTAAAGCATTATGTAGTATGCAAAAAACAGAGAACATAAATCAAAATAAAAGGATCAAACATGATTGTAGTGCAGTGAATGGCTTATTAACATGATCATTTAACTGTCTCATTATGAACCCAGCCTGAAATTTCTTCACTTTCGGACTAGCATGAGCATCTCATTCTCGTGAGGGGGACAAGACAAAAAAAATCTTGAAGACTCACACTTCCCTTGTATATTATATTAGATTAGAATTAAACAAAAATAAAGAGGAGTGATAAACATCAAGCATACATGAAAAGAGGGAACACATGAAGTTGGCAATGAGATTGTAAAGTTTATTTGTTTGTATCCTCATTCTCCAGGACTAACAAAATTATCTTCTGACACTTGACTAGATAATCTTGAAACAACTTTTAAAATGTGTTTACATTTTGCTTTTCTGTCATAATACAATGTGAGAATTTGAAACTAAACTTTTTAGTAGTATCTTCAAACATATATAGAACTAGCATAAAAAAAACAACTATAATTCCACTAGTTCAGTGAAGAAATGAAGAACAAAATGTAAATGGTTAGCAGGAGAGAAACAGAGAGAGAGAGAGAGAGAGCAGAAACTTGAGATATATACCCATTTGGTGCAACTTACAAAGTTTTTAAATTTGTCATTTCACCAATGTAATGTGGAATGGGACCAGTGATCATGCAATTTCTCAATTCCCTAAGTCACAGAAATAAACCACCTTATTTTAAAAGCCCTAAAGAATTATTAGTTCTTAACATAATGGCTGAATAACTTCTCAACTCACAGTCGTTTCAAGTTCTTCAAATTCTCCAGATCAGGAAATGTCATAGTTGATCCATTCAAATCACTTATTCTCCTGTTACAGAAATGTTATAAATGAAAGAAAATGTTCCTCTATTGAAGATTGCATTCCACAACACAATACAATATATTCAAATAAAATGCAGCAATTCAGCAGCATTCTAGAAAGGTGCATGTACTCACAATTGAGTTAAAATTTTCAACTCAGATATGGTAGAGGGAATTGGGCCTTCCATAAATGTTCCTTGCAGATCCAATCTGTCAAGTTTGGTCCAGTTCCCAATAAAAACAGGTATCTTTCCAGATAAACTGCTCCCATCTATCCTAAAATCAGTCAGATTCTTTAGTTTGCTAAATGTTTCTGGTATTATCCCTGTAAAATTATTTGCAGAAAGAAGTAGTCTCTTCAACTTGCTCAAATTTCCAAGACTCGGGGGAAGTGGTCCTCCAAGCTGATTATCTTCTAAGTTCAGTTCCTCCAGATTAGCAATGTCGCCAATTTCTGAGGGTATCGAACCACTTAATCGATTTCCCAAAAGAGACAAAACGATGAGCGATGTTTGCGCAAAACTCTTAGGTATTGAGCCATTGAGATAGTTGCGTGTGAGATCAAGTACTGTTAGATGAGTGAGATTTCCAA
>LAGI02_83|Glyma07g36065.1|cicer_arietinum_uncharacterized_loc101488675_mrna|length:5218
GTGAATAAGGGGACCGCTGAACTAAGGTGGTGTCAGTACCAGGTTCTTGCGAAAAGAATTGTTTGTCCCCACTCATAGCGAGTGACTGCCACCTATATAGCTTACTTGCATTCCATTTCTTCATTTTTCTTTTCCATTTTCATTTCCATTTCCATTTCCATTTCCATTTCTGTTTCATTCACTATCAGTTTTTCGTTCACGCAACTTCTCTCAACCGTTCCGATCCATTTCTCCTTTCTTCAAACCCTAACTCCTCACCGATTTTCTCACTCATCTCTCCGTTCTTTCGAACAATCGCAAATCTCGTAATGTTTCCCTTCCAATTTTCCGATTGATCGCTTCTTCCGATCATTTCAGACACATAGTTACTGCGATTCTTGATCATGTTCGAAGCTCACGTACTGCATTTGCTTCGAAGATATTTGGGCGAATATGTGCATGGTCTCTCTGCAGAGGCCTTGCGAATTAGTGTCTGGAAGGGCGATGTTGTTCTCAAAGATTTGAAATTAAAGGCAGAGGCACTCAATGCACTAAAACTCCCTGTTACCGTCAAAGCTGGCTTTGTCGGTACCATAACATTGAAGGTTCCTTGGAAAAGTTTGGGGAAAGAACCTGTGATTGTTCTAATCGATCGTGTGTTTGTTCTTGCACATCCTGTTCCTGATAGTCGAACTATAAAGGAGGAGGACAGAGAGAAACTTTTCCAAGCCAAGCTCCAACAGATTGAGGAAGCAGAGTCAGCTACACTTGATGCTATATCTAAATCAAAGCTTGGAAGTCCATCTTCTGGAAATTCATGGCTGAGCTCTCTAATTTCTACAGTTATTGGAAATCTCAAGATATCTATCAGTAATGTTCATATCAGATATGAAGATGCAGTCAGTAATCCGGGCCATCCATTTTCTTCGGGTGTGACTTTGGCTAAGCTTGCTGCTGTTACAATGGATGAGCAAGGGAATGAAACTTTTGATACCAGTGGTGCTTTGGATAGATTGAGAAAGTCAGTGCATCTTGAGAGGCTAGCTCTTTATCATGATTCTGATAGGCATCCTTGGGAGATTCATAAGAGATGGGAGGATATTAGTCCAAGTGAATGGATTGAGATATTTGGAGATGGCATAAATGAATCCACTGATGATCATAAATTGGTGTCTAAGTGGGCTATGAACCGTACGTATTTGGTTTATCCTATCAACGCAGTCCTACAGTATCATCGTCTTGGCAACCAAGAAAGAATAAATCCAGAAATTCCATTTGAGAAAGTTTCCCTTGTCCTTACCGATGTTTCTCTTACTCTAACGGAGGCTCAGTATCATGATTGGATTAAACTTTTGGAAGTTGTTTCAAGGTATAAGATATATATGGAAGTTTCTCATTTACGACCAGCAGTTCCTATTTCGAAGGCTCCTTATTTGTGGTGGCAGTATGCTGCACATGCTATGCAGCAGCAGAAGATGTGTTACCGCCTGTCTTGGGACCAAATTCGTCATCTTTGCCAGCGTCGGCGGCGATACATTCAGTTGTATGTGGCCTCTCTTCAACATTCTGCACATGTTAACCTCACTGAAATCAGAGAAATAGAAAGGGATCTTGATTCGAAAGTGATTCTTCTTTGGAGGCTACTAGCTCATGCCAAGGTTGAATCTGTGAAATCAAAGGTAGCAGCTGAAGAAAGGAGGATCAAGAAAAAAAGCTGGTTTTCATTTACTTGGGGTGCTGACTCAGAAGAGGCTTCTTTGGATGACCCTTCTGAGGGGCCACAGCCTACAGAAGAAAGATTGACTAAAGAGGAATGGCAAGCAATCAATAAGTTATTAAGTTACCAGCCTGATGAGGAGTTGATTGTACGCTCTGCGAATGATATGCAGAGTATGGTTCAGTTTCTGGTAACTGTATCTATTGGTCAGGCTGCTGCCAGGATTATCAATGTGAATCAGATGGAAATTGTCTGTAGTCGATTTGAGCAACTTCAAGTGTCAACTAAGTTTAAGCATCGCAGTGTTTACTGTGATGTGTTACTAAAATTTTATGGTTTATCTGCTCCTGAAGGTTCACTTACCCAGAGTGTCTATAGTGAGAAGAAGGTGAATGCCTTAGTGGCTAGTTTTGTGCACTTGCCAGTTGGGGAGAATATTGACTGGAGATTGTCTGCTACAATCGCTCCCTGCCATGTTACGGTTTTGATGGAAAGTATTGACCGTGTCTTAGAATTTGTGAAGCGAAGTAAGGCAGTCAGTCCTACTGTTGCATTGGAGACAGCTACTGCCTTGCAGCTCAAGTTTGAGAAAGTGACTCGTAGAGCGCAGGAGCAATTTCAGATGGTTTTAGAGGAGCAAAGCAGATTTGCCTTTGACATTGATCTTGATGCACCAAAAGTTATAGTCCCTCTAAGAACTAGTGGTTCAGACAGATGCGATAGTCATTTTCTTTTGGATTTTGGTCATTTTACAATACACACTGCGGAAACTCAGTCTGATGAGCAGAGGCAGAATCTTTATTCTCGGTTTTACATTGCTGGACGAGATATTGCTGCCTTTTTTACAGACTGTGGCTCTGATTTTGGGAGTTGCAGTTTAGTGAAACCAAATTATGATAGTCAAATGATGAACTCGCCCATTGCAGAGAAAGTTGAAAATGTATATTCTCTCATTGATAGGTGTGGAATGGCAGTACTTGTTAATCAGATTAAAATACCTCATCCAAGATACCCATCCACTCGTATTTCCATTCAAGTGCCAAACCTCAGCATTCACTTTTCATCAGAGAGATATTTCAGAATAATGGAACTGCTGAACATTTTGTACGAGACTATGGAAACCTATAGTCTGTCTACAGCTGATAGTTTTGAAGCCAAACTTACTCCTAGGAGTCCTAAAGATCTCGCCACTGATGGTAGAATTCTTGTTTGGAAGGGTATTGGCAACTCTGTTGCTACATGGCATCCTTGTTTCTTGGTCCTTTCTGGATCCTATGTTTACGTCTTTGAATCTGCAAATTCTCAGAGTTATCAGCGATACCTAAGCATGGCTGGTAGACAAGTCCTTGATGTTCCCCCAACAAGTATTGGTGGTTCCTCATTTTGCATTGCCGTAAGTGTCAGGGGATTGGACATTCAGAAGTCTCTAGAATCTTCTAGCACATGGATTTTAGACTTTCGAGAAGAAGATGAGAAGGCCAGCTGGTTTAAAGGCCTTATACAAGCTACATATCAAGCTTCTGCTCCCCCATCAGTTAATGTGCTAAGTGAAAGAGAGGGTGCTGCTGCTTCCTACAGTATTCTTACTACTACAAATCCAAAAGCAGCTGACATTGTTATTAGTGGGGCAGTGGTGGAAACTAAGCTGTTTATATATGGAAAGGTTGGAGACACCATTGTTGTGAAACAGGACGAGTCTCTTATTCTTGAGGTTGTTGCAGATGGAGGAAAGGTGAATGTCATTCTTGCAGATGGTGACTTGACGGTGAAGATGAAATTGCATTCTTTGAAAGTTAAGGATGAACTGCTGGGTTGTCTATCTGGGGCTCCACGTTATCTAGCTGTTTCGGTCTTGAAGAATGAAACTTTGTCTTCTTCCCCTGGCTCATTTGATTCCCATGGGAAGGATGCGACACTTGAATTTCCTGAGGATGATGATAGCTTTATGGATGCATTATCTGAATTCATTTCTCAAGCAGATGGAGGAAACCATGTACATAATATGGATTTGGATCAGCAAGGATTGTTGGGGATTTCTACTGATTTTGAGTCTCTTGAAAACTTAATTCATGAAAAGGAAATTGATACTGGAAAGAGCACTCCTCATGAGATATATTATGAAGCTGAGGGAAGTGATCATTCAAATTTTGTATCTGTGTCCTTCTCAACAAGGAGTTCAGGCTCACCTGATTACGACGGTATAGACACACAGATGTCTGTTCGTATGTCTAAACTGGAATTTTTCTGCAACCGGCCCACTATTGTTGCTATAATAAGTTTTGGCTTGGATATAATTTCTGGAATCAATGTGAGAAGTCATACAGACACTGTGGCAACTTCTCCAGAGGGACCTTTGGTGAAGAAGGAAAAGACCGATGAAAAGGGCCGTGTTAAAGGATTGTTAGGGTTTGGTAAAGAACGTGTAATCTTTTATTTAAACATGAATGTGGATAGTGTAACTATTTTTCTTAACAAGGAAGATGGTTCTCAACTTGCTACATTGATACAAGAAAGTTTCATTATGGATCTTAAGGTTCACCCGAGTTCTCTTTCTATTGATGGAACGTTAGGCAATTTTAGACTCTGTGACACATCCCTTGGAACAGACCAATGCTGGGATTGGCTTTGTGACTTGCGTAATCCTGGTGTTGATTCTCTTATAAAGTTCAAATTTATTTCTTATAGTGCTGAAGACGATGACTATGAAGGATATGACTACAGCTTGCAAGGTCATCTCTCAGCTGTTCGCATTGTTTTCCTTTATAGATTTGTGCAAGAGATAACGGTGTACTTCATGGAACTCGCCTCTCCTCATACTGAAGAAGCAATCAAACTTGTTGATAAAGTTGGAGGATTTGAATGGTTGATTCAGAAATATGAAATAGATGGTGCTACTGCACTCAAGTTGGACCTTGCACTTGACACTCCAATTATCGTTGTTCCAAGGAATTCAATCAGCAAAGATTTTATACAACTTGATTTGGGAAAGCTAGACATTAAAAATGAATTCAGCTGGCATGGATCTCGTGAAGACGATCCTTCTGCTGTGCATATTGACCTTCTTCATGCTCAGATTCTTGGTATTAACATGTCCGTTGGAATTGATGGTTGTCTTGGAAAATCAATGGTACGAGAAGGTCAAGGATTTGATATATTTGTTCGTCGAAGCTTGAGAGATGTTTTCCGGAAAGTCCCAACATTTTCTCTTGAAGTGAAGTTGGATTCATTGCATGGTATAATGTCTGATAAAGAATATCAGGTGATTTTGGATTGTACATACATGAACTTAGCAGAAGAACCAAGGCTTCCCGCTAGCTTTCGTGGGGGGAAATCGGATTCCAAAGATACTATTAAGCTTCTGGTTGATAAGGTTAACATGAACAGTCAACTTCTGCTGTCACAAACAGTTACAATAATAGCTGTTGTGGTGAACCATGCCCTACTGGAGCTTTGTAATGGCCCTGATGGGGAGTCACCATTGGCGCATATTGCTCTGGAAGGTCTTTGGGTTTCATATCGTAT
>LAGI02_84|Glyma08g25600.2|cicer_arietinum_probable_lrr_receptor-like_serine_threonine-protein_kinase_at1g56140-like_transcript_variant_mrna|length:5102
TAATTTTTAAAGGCTGTAAAAATATATGATAGTTATCAGTGATAGCAAGAAAAGTAATTGCGTGCTTGATGTCTGAAATATATGAGAAAATTGTCAAAATCCTCAAAAAGGAGTGTGCAACCAGCCAATGCGATTAGATCAAAGTATCATTTTTAAGTCACATTACAACAACAAAAAAGAGGTAATATCCCATAAATTTTAAAACAACTAATAAACAATCATAATTGAAGAACCTTGTATACAAATCACCTGTTGTTTGAGCTTTCTATTGTTAAGTAGTTGGCAACTACATTGAGTTGTAAATTTGGTTGGTTTACCCAAGAGGGGAAGCTCCCTGATAGATCGTTGTACGATAAGTCTATATTCACAAGAGACGAACTTATCCCTGTAGGGAGAGTGCCACTAAATTTGTTATTTCCAAGAAACAAGTAAGAGAGCGAACTCAAATTGAAAATTGATCCTGGAATCTGCCCCGTGAAATGATTAAAGCTTAAATCCAACTGACTCAAATCTTGAAATTCTCCAAGGACAGATGGAATTGAACCAGAAATATTGTTATTCCTCAGATCTAAGATAGTCAAAGACTTCATATTCCTTACAAAAGCCAACGAGGAGCTCCCATTAGATAAATCACTTATTCTCAACTCTGTCAAAGAAGTCAAATTGGAAAATGATGATGGTATTGGGCCTCCAAATGAATTACCCTGAAACCTCAAGGATTTAAGCTTAGACCAATTCCCTATGAAGTCTGGGATACTGCCCGTGAGTTCCATGTCTGAAGCCCATACTGTCGCCAGATTCTTGAGACTTGCAAATGTGGAGGGAATTGGACCGCTAATTCCTGAACTATCAAGGTAGACTTGTTCTAATTTTACCAGACTCCCAAGTTCAGATGGGAGAGATCCTGACAAGTTGTTTGAACCAAAACCCAATACTATTAAGTTGGTAAGATTTCCCAATTCCTTTGGTAGCTCCCCTGAAAAAGAATTAATGCCCATGGACAAGTATTGCATACGCGTTAGATTTCCAATGGCTGCGGGTATTGAACCTGTCAAGTAATTCTGCCCAAGATTCAAATTGGTGAGATAAGTTAGAGTCCATAGCTCTTCTGGGATTTCACCGACCACATCAATTGCATAAACCTTCAGTGCTGTAATGTGGCAAGTGGTTTTATTGCTAAAGGAACAATCGCATTTGATGAAAGGGTTGTAAGTGCTGTCATCAATGGTGGTAGAGGAATCAATGGCATTTCCAGTGCAAAGTTCACCGCTTATATTCCATTGTCTTTTGTCTGCAGAAATGCCCCATTTGCTGAATATTGCATTCAACGCTCTCGCTTCAGAGGGATCTGTAGTGGCGTTTGCAGCTTGAGCTTGTGCTATGTTAATCAAGCAGCTGAAGATACAAACAACAACAAGTGCAAAAGCTAAAATATGTGATGATAAATACCACTGTCCCATGAAGAACTTGACCAATAATTCTCACACAATAATAAGGTGCTGAACAATTGCTTAGAGAGAGGAAAACAGCACCTTATTATTGTGTGAGAATTATTGGTCAAGTTCTTCATGGGACAGTGGTATTTATCATCACATATTTTAGCTTTTGCACTTGTTGTTGTTTGTATCTTCAGCTGCTTGATTAACATAGCACAAGCTCAAGCTGCAAACGCCACTACAGATCCCTCTGAAGCGAGAGCGTTGAATGCAATATTCAGCAAATGGGGCATTTCTGCAGACAAAAGACAATGGAATATAAGCGGTGAACTTTGCACTGGAAATGCCATTGATTCCTCTACCACCATTGATGACAGCACTTACAACCCTTTCATCAAATGCCATTGTTCCTTTAGCAATAAAACCACTTGCCACATTACAGCACTGAAGGTTTATGCAATTGATGTGGTCGGTGAAATCCCAGAAGAGCTATGGACTCTAACTTATCTCACCAATTTGAATCTTGGGCAGAATTACTTGACAGGTTCAATACCCGCAGCCATTGGAAATCTAACGCGTATGCAATACTTGTCCATGGGCATTAATTCTTTTTCAGGGGAGCTACCAAAGGAATTGGGAAATCTTACCAACTTAATAGTATTGGGTTTTGGTTCAAACAACTTGTCAGGATCTCTCCCATCTGAACTTGGGAGTCTGGTAAAATTAGAACAAGTCTACCTTGATAGTTCAGGAATTAGCGGTCCAATTCCCTCCACATTTGCAAGTCTCAAGAATCTGGCGACAGTATGGGCTTCAGACATGGAACTCACGGGCAGTATCCCAGACTTCATAGGGAATTGGTCTAAGCTTAAATCCTTGAGGTTTCAGGGTAATTCATTTGGAGGCCCAATACCATCATCATTTTCCAATTTGACTTCTTTGACAGAGTTGAGAATAAGTGAGTTATCTAATGGGAGCTCCTCGTTGGATTTTGTAAGGAATATGAAGTCTTTGACTATATTAGATCTGAGGAATAACAATATATCTGGCTCAATTCCATCTGTCCTTGGAGAATTTCAAAATTTGACTCAGTTGGATTTAAGCTTCAATAATATCACAGGGCAGATTCCAGGATCAATTTTCAATTTGACCTCGCTCTCTCACTTGTTTCTTGGAAATAACAAACTTAGTGGCACTCTCCCTACAGAGATAAGCTCGTCTCTTGCCAATATGTGAGTATGCATGACCTATTTGAATTATGAAGGGTGAAAGTGCTAATGAAAGGAGCATGCATGACCTATTTTATTGTTTCTAACGGATGCTGAAAAACAAGGACTAGCATCCAAATTTATGGTCTTATGACTTATCTCCACTTTTCCTCCTCAATCTTGCAATGGCTCAACTATTTTTATGTTATGATGTATTATAGTTTTTCACTTCTTTGTTTTATTAGATGATATATTTACACATATATATATATATTTAATATATGTTATGCTGTATCATTCTATACTCATGACAATACCCTAAACTTGTAGAAAATTTCAAATCCCCAAGTGGTGCCTGTGTTATATAATACATGTATTTAGTACCTGTGTCCCTGCATCATATTAATATCTGTTGGTTCAGTACCAATTTAGTCGGCGTGGAGTTTGTCACAACTCATTCTTCATGTATTGTTCTTCATTTCAAATGACTCACATGCTTGCAGAGACTTATCGTACAACGATCTATCAGGGAGCTTCCCCTCTTGGGTAAACCAACCAAATTTACAACTGTAAGTAGTTTGGTTCTTTCTTTTCTCTTTTTAACTATTCAATTCTATAAACTCATCATATTTTCTAGATTTAGCTTTAAATATATACAGATAGATTACCTAACTCTAGATCTTCCTGATTTATTTTATTTATTTTTAAATGGTGACACTAATGTCTGGTATTTTGGGGTTTCTTGTGCAGCAACTTTGTTGCCAACAACTTCACAGTAAGTTCAAACAGCAGGTGATTTTTATGATTATTTTATTAGTTATTTTAAAACATAACGGATATCACCTCTCTTTTTATTGTGATATGACTTTTTATCATGCTTTGATAGCCATATGAAATTTACTAGTCTGGAACATAACTTCCCTTTTACAGTGGTTTGCCAACTGGGCTCAATTGTCTCCAGAAAAATTTTCCTTGCAATAGTGGTACTGGGAGATGTAAGTTTGATTCAGCTTAGTTTTCCTTGCACTAAAATTCAAAAGAAAGCACAATGTCAAATAACTTGCTACAAAAAATTATAATTGATATTAATTGCTCACCAAAACCGTGTTAGCCTTTGAACACCAACAAGGCAGCTTTTGAAGTCCTTTCACCTTTAATTGAGGTCAAATCTGTGAAGATATCATATTGAACTCCCACCTGTGATTTTATGCAGATTCTGACTTTGCAATCAAGTGTGGTGGTCCACAAGTTACTGCCGCGGATGGAACTGTGTATGAGAGAGAAAATGCGACACTTGGTCCAGCTACATACTTTGTTACTGATACAAATAGATGGGGTGTTAGTAATGTTGGATGGTTCACTGGGAACAGCAATCCTCTATACAAAAGTTTTGTATCTAATCAGTTCACTGGTACTGTGAACTCAGAGCTCTTCCAAACAGCACGTCTCTCTGCTTCATCTCTAAGATATTATGGCTTGGGGCTGGAAAATGGTTTTTACAACATCACTCTCCAATTTGCTGAGACAGCTATTCTGGATACTACTACATGGAAAAGCCTTGGGAGACGGGTCTTTGATATTTATCTCCAGGGGTCTCGTTTTCTGAAGGATTTTGACATACAAAAGGAAGCTGGAGGCGTCTCTTACAGATCAGTCCAAAGGCAATTTCGGGTTCAAGTGTCAGAAAACTATCTTGAGATTCATCTCTTTTGGGCTGGAAAGGGGACTTGCTGCATACCAAGTCAAGGTACTTATGGGCCCTTGATTCAAGCCATCAGTGCAATCCCAGATTTCATTCCTACTGTCAGTAACAAACCTCCAAGCAGTAATGAGAATAGAGCTGGCCTAATTGCGGGAGTAGTCATTGGTGTTGGAGTTGTATGCTTTCTATCTGTTATTGCAATTTTTTATGTCATTCGGAGAAAAAAGCGCCTTGAAGATGAGGAAGAGCTTTTAGGTATTGATACAAAGCCATACACTTTCAGCTATTCTGAGTTAAAGAATGCTACAAATGACTTTAATCTTGACAACAAGCTCGGAGAGGGGGGTTTTGGACCTGTTTACAAGGGGACACTGAATGATGGGAGAGTTATTGCTGTGAAACAACTATCTGTAGGGTCCCATCAAGGAAAGAGCCAGTTCATAACTGAAATTGCTACTATATCTGCTGTGCAACATCGTAATCTTGTCAAATTATATGGATGTTGCATTAATGGGAGTAAAAGGCTTCTCGTGTATGAGTATCTAGAGAACAAGAGTCTTGATCAAGCATTATTTGGAAAATCCTTAACCCTAAATTGGTCAACACGCTTTGATATCCTCCTGGGTGTAGCAAGAGGTTTAACTTATTTACACGAAGAATCAAGGCTCCGTATCGTACACCGTGATGTGAAGGCTAGTAACATTCTCCTTGATTATGAGCTTGTCCCAAAAATATCTGATTTTGGGTTGGCCAAAT
>"LAGI02_85|Glyma17g15263.1|Glycine_max_strain_Williams_82_clone_GM_WBb0158O04,_complete_sequence|length:5086"
CTTTATCATTTCCCTTATGGTTTTTCTTGGTCTCCTTCCTCCTCTAGGAATTGGACTAACTTCCATTTGATCTACTCTTCTTGTGGGAGCTTCTAATGGTCTCCTGATCTCCTCCACACATGTCCAAACCACCTAAGATGTGATTTTACCATCTTTTGTACAATATGAGCTACTCCAACTTTCTCCCTAATGCATTCATTTCTAATCATATATTGTCTCCTTTGTCTATTCATCAAAGACAACATTCTCATTTTTACTACATGTAGTTTATTCTCTTGTTAGCATTTTAATGCCCAACATTCAGTCTCATATAGCATTGTACGTCTTATAGTCGTGCGATAAAACTTCCCTTTAAGCTTGAATGATAGACTTTTATCACAAATTACACTTGATGTACTTCGTCATTTCATTGACCCCATTGAATCCTATTATTCGTATCTTCGTCAATTTCTCCATAGTCTTGTATGATAGACCCAAAATAACTGAATATAATGACTTGTCATATTATATGACCCTCAATCTTTATTTCTAGGTAGGGTTTATTTATCTCTTGCTAAACTTATATTCAATATACTTTCTCTTCAACTTGTACATAATTCATGTGCTTCTAAAGCTTGTCTCCATATTTCTAATTTCCCATTTAATTCCTTTTCTGAGTCTCAAACAAGACAATATCATCCATAAAGAGCATGCATTGTGGCATTAGTTCATGGATATGCTCGCGAGGACATCACGTCTTGTGTTCTCACGCTGGTCTTGACCTCACTGTATATATATTTGATTAATCGAATATATCAATCTTGTAAGGCATTCCACAAAACCCCTTTAGGCACTTCATCACATATCGTCTCCAAATTAATAAAGACCATGTACAAGTCCATTTGGTTCCTTTGATATACTTTCATCAATCATAATAACAAGTATATAGCATTCATGGTCGACCTTCTTGGCATAAAACCAAATAAATTTTCAGTGATATTCATCTCTTGACTCAACCTCCACTCCATTATTATCTCTCATAACTTCATAGTATGACTCATGAGCTTAATCCCTTATAGTTTGCACAATTATGTATGTCACTCTTGTTCTTATAAATAGAGATTAAGATGTTTTTCCTCCATTCATCTAGCATCTTCTTAGACATCATGATCTCATTAAAAAACTTTGCGGCATCTTATGTCTTGCTCTCCTAGAACCTTCTATGCCTCAATATATATATTATTTGGTCCAACCGCTTTGTCATTTTCCATCATTTTCAAAACTTCTTTCACTTCCAACTCTTGAATTCTATGATAAAATATATAATTATGATCCTTCTCTTTCGAATGTAGTCTATCAGAAAGCAAGGAATCATGCCTCTCATTGATAAACTTGTGAAAATAGTTCTTCCATCTTTCCTTCACATCTTTGTCCTACCAAGACTTTTCTATTTTCGTCTTTGATGCATTTCACTTGGTCCAAATCTCTTGCTTCATTTCCTTACCCATTGCAAGTCTTTAGATGCTTCATTTCCTTACCCTATGCAAGTCTTTAGATGCTTCATTTCCTTACCCTATGCAAGTCTTTAGATGCTTCTTTCCTATCCTTTGGTACTTAGATATTTGTATAACTCATCACACTTTATCTTCGCTTGCCGCTTTCTTTTTCTCTTTCTTGGCTATCTTGCATTTTTCCTAACTTTCAGAATTTTTACATAGACATGATTTATAAGATTCTATTTTTACCTTACTTTTGTTTTGGACACTTTTTTCTCACCACCATGATTATTTTTACACATACATGATTCTCACTTTTTTACCTCTAGATTTGCCAAGTATCTATTTTGCTATCGTTCTAATTCCTTTGGCTATCTCCTTACAAATATCATTAGCACTTCCCTACTCTTCTTCAAAAACCCTCTGGTTGAAGCTCTTATGTTTCTCTCCATTCAATTTCCACCATTTAAATCTTGGAGTTCTATGATGTCCTTTTTTATCTACTCTACTCTTAACCCTTACATCCATAGCTAAAACTCTATGTTAGTTCATCAAGCTCTTTCCAGGAATGACTTTGTAGTTGAACAAAAATTTCTATTTGATTTCCTTATCAGAAAGAAATCGGTTGAAGAATGTACAAATTCACTCTTATGTGTGTTTATTCAAGTATTGGAATATCTTTAATACTTGAATTAACACATCCATCCCCAAATATGGTATTATTCCCAAGGGATTATCCGTGCTGGTGTGCTGCATGATAAAAGTCTGGACTATTATGAATCTTCCAACACGCATCTATCTGCAGTTAGTAATCACATACTGATGCAATTTTAATGACTTTGTTTCAGTGTGAAATCAGTAATTGATCGTTACAACAAAACCAAAGAGGAGCTTCATCCACTTGGGAATTCAACCTCTGAAGTTAAGGTATTCATAAATATCTTATACCTATGCCCAAAAATAGTATGCTAACGAGAATTTACAAATATGCCTGGTATAAATATAGAAATCATGAATAATATTTACTACACTGATAAAAGTTTGTATTTTCTTTATTTTGTTATAAACTCTTCCCATCTCTTACTGAAAAATGTTGCATCTTCAAATACCCAAGAGAATAATAAAGTATCAGTTGTGGCGGTACCGGTTGATTATTTTTTCCCCGTATTTAAAGATGCAACACTATTCAAGGGAGCATATGTAAGAACTTGTGGAGAGATTATTTGTGCTTATGAGAATAGTTTAGTGAAAAGCAGGGCTACAAAGATGAGTAAGGAACTTAAAAGTAAAAAGATAGAGAAATAGAATACATCAATACTGAACAGCTTTGACGGTGCCAGGTTGAATTGTCACACCATAGGTAGTTTTACGGCACTGACACCAAATACACTAGCCATAACACCATGGCGGCACCATTAACAATAACGATCATAAAAAACTCCGATGTAGAAGCAGTGAATTATCCTAGATAATTAAAACTAAGAAATAGAGTTACTTCGGACCTAGAGCATATGAAAAGACAAACAAAAGGAACCTAGCTAACCCTCTCAGGTCATATACCTAATATGAGAAAATGCTCTGATCCGCCTATAACAAAGGCACAATCCATTCTGCTCTCCAAAACACATTTTATGTCAAAAACAATAAAAAAAACATAGTTAACCACACCAGAAGAAAAAACTCAGAAGATTCAAAGGAATGTATCTTAATGGCCTCCTTCTGTTTCATAAGAAATTACACAATGAAACAAAAATTTAAGGACTTCTGTCACAAAAATACCCTTCAATTTCACGTTCTCTCTACATCACTTGTTACTCCCATCAACCAATGGTTGTTAGCTTTTCTTAAGTATAAGTAAGTTTTTTCTAAAGGAAAAGCATGTTTAATAAGTAGATGTGAAGATCAAGCTGAAACAACACAGATCATCCACTGTCTGACAGTTAAGATTCATATGCCATACTGAGCTTCTGGCAGAACACTAAACCAGACACCAGATGAGATGTTCTTAGTTTAGTAGCAAGCTGTAATTCAATTATCATTGGTAATGCATGACTAAGGAAACATGTCTGCATTTGCAGAAGGTGGAAAAGTCAACTGAAATCCAGAAGTTAGGGATAAACTGATGCACGGATTACGACTCAATTCTATTAAAAGATAGTTCGTTTATTTTCACAAATAGGTACCAGGAATGTGAGAGTATCAAGGATAAATTCGAAAGAAGAATTATTGAAGCATGGTCAGGGAACTCGAGAATAACGTTTCCTAGCTCCAAATCTTATGGAATAAAGCAGAACTGCTGATTCAGAGCAGTAAATTCTAGACTTCTAGTGACATGGAAGTTCTTTACCATGCAGTAGAATGTTGCTTCCTATTCCCAGCAAATCCTTCTCAAAATTATGATGCATCAGGAACACGAGCTAAACTGGGATTCTAAATGGAGGATGGATCTCTAAACATGCTGGTAAGAATCATCCCAGAGGCAGCTCTGAGTTCTTCATATAATGCACTAATTTGTTTTTGTTCTTATTGTTTTGCACCATGTCTAGTAATGCATGTAGGTTTAATAACATTCAAGAGGTAGAGAATACCAAATACAGCATAAGTCATAAAACTCTTCAGGTGACACAGCTCACACACATGGATGCAAGGAAGCTCGTAATTAAACATATCGAAAATAGCTGAGATGTCAATAAACAAATTAGATGGTTATCTGGATTCAAAAGCTTCACATTTTCATTTCCCCAAATTTGCTAGAACAACATTTACATATTTAAAAAAAACACTATTTCACATAAGAATATCTAAACCAATATATGATTTGAAGAAACACAAGCAATCCATTCTAAAAATAAATAAAAAATAAATGTCCTGCATATGTTAGTGATAAACTGTAACTGCTTAATATCAATATTATGATTGGTAAAAGAAGACATTTTGTAAGTAGTAAACCATGGATACAATGAGGAAAGAGGAAATTGTGCATTGAAGTACACTTATCAAGAAACCCCAAGAGCCTGAGAAATCTCTAATAACACTACCAGCCTAGCTGACCTCAAGCAACTTGACTAAACTATTCGAGTCAACTTTAATAAGTATAAACTGAGGGGAGAGAGAAGTAACTGACTCTGTCACTGGTATTCTTATTATTGAAACTTAATCTTTACAATGGTAAAGGGTCTCTATATATAGAGGTAAGAGCCAGCTGGCACTAACTAACTTGATGAAACCCAGCTAGCACATCTGAGTTTATAACTAAGTACACTTATTTAAGCTTAAAGCTCAACTCTAACATGCCCCCTTGAAACCAAAGAGGGGCTATCCATCTGAGTTTATAACTAAGTTGGCTGATATGTGTTTGACTTCAACAGACTTGTTTTGAACCTTGCCTCTGACAACAAATAAGTCAAGTTCAATATGCTTTAGGTCTCTGGTATAAAACTGGACTATGGGTCATAGCTACTGTACTTAGTGTCACATAGTAATAGAGGACTTGAGTGGGAGAATGTTAGCACAGATAGCAGAGATTAAGAGCCAGCTGGCACTAACCATCACAGTTGGCACTAANNNNNNNNNNCATCACAGTTGGCACTAACTAACTTGATGAAACCCAG
>LAGI02_86|Glyma05g28570.5|cicer_arietinum_uncharacterized_loc101491057_transcript_variant_misc_rna|length:4987
CCTTAGGATACACAGTAGTATAGTTTTATTTGTAAATGATAAATTAAAAAAGTGTGTACTTTTCCTGTGTCAAACTATGGACTATGGAGACCAAGAACAGATCAATTTTATGGTAATAGTCTTTTGGTGACTGGACCAGTTGATGCAAAGAGATAAAACATAAGAAAACTAAAAAACAAAGGAAAGGAACTCCCACAGATCAAACTTCAACAATCATCCTTTCACTGCCTCATAAGTTCATGTCAACAGCTTTATCCAAAAGTGTGGCTATTGCATGAGGCTGCCATATAGGATCTAAGGAAGGTAGATGCTGGCAGTCTTACATTCGTACACAGAGACTGTTTCCAACCTGTTGAAATCGACATTTGCTTTTCACCATTTACTTAGGTAAAGACTGTAACTCTGCCAATGTGCTCAAATGCAACTCATTGCAGTAACATCCAGGTTCACTCAACCTTATCGAGAAGCTTTACCTAACCATGACAATTTCTCGGGAAAAGAAGAAAAAGGGAACGAAAGAAAAAACGGAAAAAAATGCAGGACAACGTAAGACACCAGATAATGACAGGAAAAAATTGGCAAATTAAAGCAACTCCCATTACTCTCAACACTATATGGATTAAAAACAGATATGCTCTGAACCGCAGAGCATCAGAATCTGACTGCATACCTTCATTAACACAAGAGAAATTCAACCTTGCGAAACTGTATCTCAAAGCTCCAAATGGTTTCAATGTCACCTGCATTTGTTTTGGGTATAACACGCCCCACCGTACGATTAAATATGAGAAAATAAAAGGGAGCCTATGGTTGACCACATCAAAGTATGATGCTTGTAAGTTGTATATAGAATCTATATATAACACAGACAAGAGGGAGGATGAACTAAAATACCATTGTAGAAAGTTCAGTTTAACACAACATTATTGCCACCCTTGACCCAAAAAGTTTTAGTTTCATATAATCAGGCCGGTGGATAAAAGGGTTTGTTCCTACTCGCTATCATAACCTCAGGAGGACTAGAAATAATAAACATTCAGATTCCATCAGATTCAATATAGATATCAAGACCCAAACATTGCAAAACACAACTACATTAATAAAATAGAATAGTATACTTAAAATAACATTCCAACATACATCAATCAAGCAGTAAAAGAACCATGATATAAGCACTGCATGGTTGGGCATGATATAAGCACTGCATGGTTGGGCATGATNAAAAGCAGGATAATTCTTGAAACCTTAAGCTGCATCAACAGCTCAGAGATTCTATGTCCCATCTTGGTCCAACCACCTGCAAAATGAAATAAAAAATCGAAGATGTTCATAAGCCAACAGAGAAGTCCTGGGGGTCAAATCAAATAGTGGAAGCCTCCCTGAGAATTCTGCTTCTCCTAAAAAGAAACAGTCTATTCCCTAAAAATAACTTGTTCAGGAAATCAAATCAAACTTGGGTGGAAGCTTTTACTGATCAGCATTTATAAGTAGGGTAACTTTGTTTATCCTCATCTTGCCAGTGCTTATTCTGATTTGAGAAGAAATAACAGGAATCTATACTCAGCTATGTTGTTAGCATTGTCAAAAGCCAGTTGAATCTTTAGAACCATTTAAATCACCACTCCAAGCATAGTAGGCTTAATATTTTCCAGTTCCCACTTCTTCGATGGACCTCCACTCTGCGCTATCATCAACTCCTGCATTTTTGGTTGATCCTTCTAACTTGCGCTTGTCATTCACTGAAATCAAAATCCCATTATCATTCAGGTTGGTTGAACTCTTCACGTTTATAATTGGTTCCTGCATGGCATCTTCATGAAGTTCTGAATGTTCTTCACAAGTAGCATTTTCTCCATCATTCAAATGATGCTTACCTTTTCCAGAACCAGAACAAGATTGTGTAATTACTTGTGATTCATACTCCTTGAAATTTCTTGGGGAGATCCCACTCCCATCACATTGCTTATTATTTTTTACTTTCGACTTAGATGGGGCTTTCTCTCGATCCCCTGATCTTTCATCTTTACTTCCATACGTATCACTGGAGTGTTTGCCCTCAGGGGACTTTGACCTGAATGGTCTCTGTTCAGAATTGCTCTTATCCAAATTTCTATGGGATGAAGAGCCTCCTTTGTCATGCCTTCCTTCAAGGGATATTGACCTTGAACGCCTTCGATCATGGTGCCTTGATTTCTTTTCTTTATATTCGCCCGATTTATCTTTAGAATGATGCTTCTCTTCAACAAATTGTGATTTGGTCCTTTTAGCATCATATCGCTTTGCCTTTTCACTTTTTATTTCATCCTCTTTTTCATCAGTTTGATCCCTATCTTCTGTAGATCTTGACCTGGAGCGCCTTTTATCATTGTGTCTTCTGTTTCTATTTTCATCCAATTTCTCAGGAAAATGGTGCTTATCATCCACAGATTTTGAGCTGGATCGCTTCTTGTGCCTGGATCTACTTTCATCCACTCTTCTTGGGGAGGATCGGTTCTTTCGGTGAGGCTTCTCATCCACAGATACTGACCTCGACCGCCTTCTCTCTCTATGTTTAGACCTTCCATGCAAGATTTCTTCATTTTTGTCTAAAGAGTGAAGCTTATTATCTGAAGATCTAGACCTTGAACGCCTACTGTTTCTTAGTTTGCTTTCATCATTCTTTGGAGATGACCTACTTCCTCTCCGATGACCTGGTGAGCCAGAATCGGCACGTGATGATTTCCTTCCTCTACAAGGTGAACTTTCTGTGCGACATTTTGGAGAAACAGACTCGGTACGATAGGATTTCCTTGCATGTGGGCTCACACTCCTACTCCTGTTTCTTCTATAAGAAAATGAATGATGATCACGTGATCTATATGAATCATGTCTTCTGTTTCTATCATTATGTTCCCTGATGTCTCTATAGGACCGCCGTTCCCTTTCATAGCCAGAATGATGATGGAACCTCAACGGTGACCTGGACCGATGATCCTTAGCATAGCGAGGAGGTGAGTAGGAACGAGACCTCCGGTTTCTCCTGTAACTGACAGGAGATCTAGACTTTGGCGAAGATCTGCCACGAGGAGGAGAAGGTGATCTGGATTTCTCTTTTGTCTCTTTCTCTTCAATTCCAACACCATCAGCTTTCAATTTCTTACTTATTTCTGCAGCCCGGGCTGCTGCTAACTCTGTGGCAGATTTCATAGTTGCAGCTCTGTTAGCAGCTTGCTGTGCATTCATAGTTTGTTGCATAAGAAGCGCTTGCTGGAATTGCATTTGTTGCATTGCAACAGCTTGCTGCATCATCAAAGGAATTGAAGATGAAGCCAGTGAAGAATTTACATGAGATGGTTTCTGCGGGAGTGATTTCGCCATTTCAACATTCAAAGGGCGACCCCCAACATCTATGTTATTTAATGCCAGAGCGGCAGTTGCCTCTTCAGGTTTTGAGTATTCTATATAAGCAAAATGCTTCGAATCAGTGAGTGTACATTCAATAACAGTACCACAGAAGCCAAAGAGCTGTTTTAGCTGTTCTGATGTGAGAAGTGAACTAAGATTACTAACTTGAAGAGTTTTCTTCAATGTGTCATCCTTACTAGCTTTATCGGGTGAAGCAGTTGAATCTTTTGCTGACTGAGCTGCATGCGCTTGAAGGGCTTGGGCAGCAACTATTGCCTGAGCAGCAGCCATTGCAGCAGCAGAAGGCGCCATAGGAGCATGGCTAAGTGTTCCCATTGAGGTTGTCGCAGCTAAGGCAGCCATTAGCAAATTATGTTGTGGGTGATTCAACTTACAATCAACTTTCGCACAGTGCCCATTAAGGTAGTCACGACAAATCTCCCCCAGTGAGGCCCCAAATCCTGGCAAAGTAGCACCCCCAGAAGGTCCGGGAAGAATCCCTGGAATCATCCCCAATAATCCTGGGAATGCCCCTGAAACAGACCCAGAATAATTCGGCATGTTGGGCATAGTCGTTTGATTTTGATTAACCAGATTTGGAAATGTAGATGCAGGAGTTAAACCAAGCAGCCCACCACTGCTGCTACCTGCACTAAAAAACACGGGGAATGGGCTACCCATAATTGGCTTGCCATTACACTCAACACTAACCATATAATTCCCTCTCTTGGGCACCACATAAGTAATAGTATAGGTCCCATCACCCATATCCTTCACAATACCTTCTTGCTCCGCCCCTCCGACACCCAATCCTGGCACCACCTTCACCTTAATCTGCGCACCCCCAGTCAAAACCTTTCTCTCATCAGCATCCTTGGTCACAACGGTAAATGATGACGGGGCACCAGCCGCTCCGCCTGCTATCCCAGTACCCGCAGCAGTACACTTTGCGGGATCAACTGGCCCAATCGGCTTCTTCGCCAAATCCTCATACTCTTCAGATTCACTGTCCGATAGAACAGTCCCCCTTTCACGATTTTTCTCCAAATCTTTGAATGTAGCCTCGAAAGCAGCTTTCGCTGCCGCATCCTTCTCAGCCTCACTCTTGATCTTGGCCTCCTCGGCTTGCTTCATCCAAATCGGTTTTACAACGGCTAAAGTCCGATCAGCCATCAACCCTAGTTTGAAAAGATCAAAAATCACCTAACAAATACCTAATTGATTCAATGAACACAGTTATTCAATAAAGCTATCAAAATCAACAACACAAAGCTTCCATTAACAAATAAAGAAAATATCAAACATGAGGCCCTCGAATTAGATTGAAACCCTAAAAACCCCTAACAAACCCTAACAGTTCGAATCCGATGATAAATGCAGAGATATCCAACAACCAAATAGTTACAAATTGTTATCATATAAAGGCGTCAAGATTGAAGGGTTAATTAGATTTGAAAGTCGTTGTTTGAAAATTATAATGAGAGAGAAAATCGAGGTGAATTTAACGGATAAAGAGGAGATCGAGAAAGAGAAGGAAAAAATTGTAGGAGAAATTATGAGTAACGAAAGAGAAGAATACGAAAGAAGGGTAGCGTACCTGTTC
>LAGI02_87|Glyma13g34310.2|medicago_truncatula_kinase-like_protein_complete_cds|length:4986
ATGATAGTCTGGAAGTTTGGGAAGAAGTTGGTGCTGCCTACAACATAGGAATTTTTCATTGGAGACCTACAGAGTCTGCAAAAAAATTGGCAAAGGAATGGAAAGAACTGCTTCTATCTGATGAAAAGATATGGGATCAGAATGGGTTTAATGATATTGTACACAGGCAGTTGGGACCATTAGTTGATGAGGACAGTGGACTTGTTTATGCTTATGATGGAAATCTTAAGTTGGGAATTTTGCCTGCAAGCATCTTCTGTAGTGGGCATACATATTTTGTCCAAGCTATGCATCAGCAACTGAGGTTGGAGCCATATGCAGTGCACACAACATTTCAATATGCAGGCACTGCAGGAAAGCGCCACCGACTGCGAGAAGCCATGCTCTTCTATGATCCACCAGAATACTATAATCCTCCTGGGGGTTTCTTGTCATTTAGGCCATCTATTCCAAAAAGCTTGTTGCTAAATGGGAAGCATACCGTTGGATCACATTTTACTCTCATTAATTACCAAATGAAACAGATTAGAACAGCACTGGCAATTGCGTCACTTTTGAACAGAACACTGGATTGATAGGCTATGGTTTCCCCATCCTGGTGTTTTGGAGGGGTCAATGACTAGGCAACCTTTTATCTGCCCTCTGGATCATGTATTTGAGGTGAATGTCATGCTGAAAGAACTCCCAGAGGAAGAGTTTGGCCCTAAAATAGACATCAGAGAGTACTCAATACTTGAAAATTCTGCTCTACCTGCAGAGGTGAAAAAGTCATGGCTGGATGTTCAGCTCTGTAAAGAAGGAACCAGAGATTGTAATGCATCAAATAATACCACTTTTGGGGGAGTACTTAAATTTCCAAAGCATAGCAATGAAGAAACGTTCATTGAAATATTCTCATCATTCAAGCACGTAAAAGTCATTCAGTTCTCTTCGGTGCAAGATGCTTTCACAGGTTTCACTGATAAGGAAAGGGAACAAAGATTCAGAAAACGTGTTAAACATTACGTTGGTATATGGTGCTGCGTGTTGGATCACACCCCTGGTCACATATATTATGATATGTACTGGGATGAGAAACCAGGATGGAAACCAATCCCTCCTCAAACTTCTGCAGATGACCATCCACCTTGGTGAGATCAAATTCAGGTTTATGTTTCTTGAAACACTAAGATGGACTTACTCAGTGTCAAGACCAATCTTGTATATTTATAGAAGTAAGGAATCTGTATCTATGTTGAGGTTTTTAGTTATTACAGGAGATGAGACAAACTAGAGAAATGGAAATCTACAATTTATTTGATGAGAGTGCAGTTTTTCAATGTTGATGTCATGGGATGATTTTAAAGTTAAGGTTTGTGCTTTGAGGTATGAAATTGCTACACACTTCTTTGAACTTGCAACTTGTTTATTTAGCTAAACCCATAACCCAAAAGTCTAAGTAAATTAATTTTCTAGCATAGATTGGTGAGTTTGAGACTGAGTATAAATCTAGGGATTTTATCTTAACCCTTTTACTAACTATTTCTAGTTTATCCTTAAAATTTTAAAGCCCTGTCAAAATAATTGTTGATGCTCATATACCTAATATGAAGTATGTTATCTCTGTACCCTTGGATAAAAAGTGAAGATGCATACCAACATTTTAAAAAATTAAATACTTCTGCAGGTTTAGCAGAAACGTATAGTTGATCCCATAAAACAAAAGGAAATATCATGAAAAGAGAAGGATATGAAACATCTCCTAGCATTACTTGGTAATAATAGTAACCTAAGAGTGTCACTATCTACAAGCATCTACCTGTGTTTGTAATGCAGGCATACTCCATTAATTACACAAGAAAGAAGGAACCTTTGATCAGATTAAGCTCCTTGATCACACCAATCATACTCATTCTTTGTTTTGGTGATTCCACTGAACAAGCTAGTGCAATACTAAAAAGTGAAAGTAAGCATTCCTTTACATTAGGATCAGTAAGTATCACACTCTCATTGTCAGCATTCTGTTCTAATTCCTCGGACAGCATAGTTGGGTCCACAATCTGTGAAAGGTGATTTGGAATTGAAATTCTGACATAGTTGTGAAGAGTGTTACCATCTTTAAACATTTCATCTGTGGGTCTCTTTCTGGTTAACATTTCTAAAACAAGAATTCCAAAGCTATACATGTCGCCTTCAATTGACACCTCATAACTCATTCCATATTCTGGAGGAGCATAACCAATAGTGCCCTTTATTCCAGTTGTGCTAGTTTGCTTTGGAGAGACTCCAATACTTGAGAGCAGTCTTGATATGCCAAAATCACTCACATGAGCTACCAAGCAATCATCAAGAAGAATATTGCTCGGCTTTAAATCACAGTGGACGACCGGTTGCTCACATTCATAGTGAAGATAATGGATTGCAGAAGCAACATCAGTAATAATACTCAATCTTTGAGCAACATTCAATGTTCTGGATTGCTGTGCATTTTCTATTTCTGGATGCAACCATCGTTCTAAGCTTCCATTTGCCATGTACTCAAAAACTAGAGCTTTAAATGTTTGGCCTTTGTAATCTGTACTTGAACAACATGTTAAAATCTTAACCAGATTTCGATGCCTCATATTTCTTAGTGCATCACACTCTACAATAAAACTCTTGTGAGCTCCCTTCTTTTGAAGGTTTAGGACCTTTATGGCAACAATTTTGTCTTCTGACTCGAGTTCCTTTGTACACAAAGCCAAAGTTTCCAGATCCTATTAAATTTCCAGCTGAGAACCCATCAGTTCCATTGTGTAGATTTTGGTATGAAACCTTAACCAAGTGATCAATTGTTGGTGAATCAAAAGATGGTTTCTTTTTACTTTTCTTCATCCAGTATATAGTTAGGCTAATGGACAATGAGAAGAAAAGCAACCGCAGAAACTATCACTGCTATCAACTTCCTATAACTGTGGTGCTTTGCAAGTTTTCTACCATTGATAGGGCATGGTGGTAGATGTAGATTTGAAATACCTCCACAAAGCTTACTATTTCCTGTTATGGAAAACCTGCTTGAATTCTGAAAGACATCTTCTGTTGGTACCTCACCATCCAGCATGTTAAAAGAAACATTCAAGTATTGTAAAACAGAAATGTCCTGCATACCTTCAGGAATCGATCCGGATAAGTGGTTTCGTGACAGGTCTAAATATTGAAGACCTTTCAGTGAAGACAAAGAAGATGGTATGATTCCATTGAAGGAATTTCCTTGCAAATAAAGGTTCTCCAAGCTCATGCATTCTCCATTAGTTCCCGGAATATTACCAGACAAATAATTGTCAGAGACATCCAGTTTTTCGATATTTTTTAGCTTTCCCACTTCATCAGGTAAACTTCCACTAAATAGGTTCTGGGACAAGTCTAGGAATTCTGTTAAGAGATGAAAGACTAAAAACCTCTGATGGTATGGGTCCTGTAAGGTTGTTTTGTGCAAGGTAAAGGGATTGTAGCTTCTGGCAGTTTCCTATGCTTGGAGGGATATTTCCTTCTAACATATTTTGTGTTAAACTCAAGGAGAACAACTTACTGAGGTTACCTATGGAGGTTGGTATAATTCCTGATAAAAAGTTTCCATCCAATCCTAAGATTTGCATCTCCCGAAATTTCCCAAAAGCAGTTGGAATGATCCCATCAAAATGATTATAGCCCAGGCTCAAAATGGTTAAGTTGTTCAGATTTGCTAATTCTGCAGGAATTTTTCCTGATATTTGGTTAAACCCAAGATATAGTTGACTCAGTTGGGTGGATAAGTTTCCTATGAAATTCGGTAAATACCCTCCCAAGTTATTGTAGGATATAGAGAAAAAATACAACTTGCTACAATTTGTCAATGGTTCCAAAAAATCAAAGTCATTAGTGGAATTGCCACCTAAACTGTTGTTTTCCAAGTCTATGTACACTATATCTAGCAACTTCCCTTGATTTGGAACTTGTCCTACAAAATAATTGAAGCCAATATCAAGAAGTTGAAGAACAGATGCATTTGTGATGGAAATGGGGATTGAACCTGATATTTGATTCCCTCCAATTCCAAATTCTTGTAGATTGGGGAGGTTTTGGAACATGTTGGATGGAAGAGAACCATTAAATTGATTGAGTGTAGCTGCAATTGTAATGAGAGATGACATATTGAAAAGAGTAGATGGAAGCATACCAGATAGTTTATTTTCACCAACTTGTATATATGTCAAATTTCTCAAAAGGCCTATTTCTTGTGGAATTTCTCCCTCCAAATTATTTTCACCCATAAAAAGATGGGTAAGTGATGAAAGGTTCCCTATTGATGCAGGGATTTGTCCTGTTAATTTGTTTCTCCCAACAGACAACACTTGAAGCTTCCTAAGAGATCCAATTTCAACTGGTATTTTGCCAATCAAATTGATTCCATACAAGTGTAACTCTTGGAGTTCAAAACAACTTGTCATGTTTGTAGGAAATTCCCCATGCAAGGAATTATTGCTAAGATCAGCTCCCTGCAGTTGTAATAAACGACCAAATTCTCGTGGGATTGTTCCATAGAAATTGTTGTTTCCGAGATCGAGGACTCGGAGGAAAGAGAGATTGCCAACTAGAGGAGATATGGTTCCATGCAATTGATATCCTTGTAGGTTCAACTGTATGACTCTTTCATGCATGGGATTGCATGTGAGTCCATCCCAATTGCAGAAGTTGGTAGAACTATTCCAAGAGTCCAAGATTCCATAAGGGTCATTGAATATTAATTCCTTGAACTTGAGCAGTGCTAACTGGTCGGTTTCGTTTCCTAATGTAGAGGCAATTGCGTTTCGGCCAAACCATGTTGATGTGAAGATAAAGAGGATAAGAAGCATGTGAAGGTATATAAACCAAGATGAAGGTAAGTTAAGAGAACAAAGATTCATTTTTTTGAAATACAAGAAGCTGCTAGATAACAAAGAATGAGTGTGTTCCTTAAATCTTACTTTATGGATTTAAGTACTGAACGGC
>LAGI02_88|Glyma17g06520.1|glycine_max_calcium-transporting_atpase_plasma_membrane-type-like_mrna|length:4961
AATTGCACAGTAAAAAACAACAACAACAAAACTACATTAATAATCTGCTTGGCGTGGATAACTTTTTTGAGGCCGCTATTTTATATGAAGAGTGTGATAGTTGTATTTTACTGTGCAATTGATTTCATTGAATTTATATAACAATGACCTGATTTGATTCAATCGTTTAGTTGCTTCATTTTCAAACATGGTTTGGAGAGTTCAATTTTGAATCAGGGAGGTTTTCGTTTGAAATTATTGGTCCACTAAGGTTTTAAGTTTAAATTACTAAGAGTGAGGTTGTTGTGAGAGTAGAATAGTGAAGAAATGGTTATTATGATTATAAGGCATTAGATAGTGACGGTGTCTTGTTTCTTGCGACAGTTACCAGAGTGATGAGTTTCCACAAGGATTCACCTGAGGTTGATATAGAGGCTAGTTCTCTGGCTAACCGCGCCGGTGATTTTGATGACGGAGGAGACTTGTCATTTGATACATTTGATATTACCAGAATAAAGGATGCTCCGGTGAAGCGCCTCAGGCGTTGGAGGGTTTGTCTTTAATCTTACACATTATTGTATTGTGATTACTGTTGCTCTCATTTTTATTATAGGATTGTTGATTGATACTGTTTCTTTTACTTTTATGTAATATATGGACATGTTGTTTTAGGATTTGTAGCGTGCTGTTTTTTCCTTCATTTTAATGATTTACATTATAGTTTCTAAACTGAGAATATGGGTTTGTTATAATTACTGTATTAACATAAGTGTCTAGTTGTATTTGACTATTCTGCTTTGTTAGTTTGAGGCATTATGTGTCTATTTTTGTTATCTGGTAGATAGCCTTTTGTTCATTGACTAGACAAGAAGTTTCCTTTATTTTTTTAGAAAGCGGCACTTGTGCTTAATGCTTCTCGTCGATTTCGTTACACCTTGGACTTGAAGAAAGAAGAAGACAGGAGGCAAATATTGAGAAAAATTAGAGCACATGCACAAGCCATTAGAGTTTGGTCCCTTCAGTTGCCTTTCTTATTATTTCTCATGTTACACATGTTAAGTGCACCAATTATTTATTTTATTCCTATTAGGCAGCATATCTTTTCAAGGCAGCTGGAAAGCAAGTGAATGGTGACATGGGTGAGTCGTTGAAATGTCCTCCCTTATATTTGTGTATAAAATTGCGATACTCACATTAATTTTTGTACTAGTTATTTACCGTCTCTCCTGATTTGTAAGAAGTGCCTTTTCTATGATGATATGTGATAGTTGGTGTTTGTAGTACTATCTTCTTTCTACGCTGAAAAGAAAGTTTCACCCTAGAAGACTTGCGATGCATTATGGTACTCAATGTGGGAGCTAAAATGTCAACAAGAGTATATATTTAGTGTTGTTGAGATGAGGATGATGCCTTGGATGAGCCCACATACTAGACAAGACAAGATTAGGAATGAATGCAAAACTATATGCGAAACAATTAAAATGACCCTTCTGAACCCTAAATATATGGTTTTTTGGAATTAGGAACCACAAAACCTCCTCCAAGCTCCAGTGGAGAATTTCCAGTTGGACCAGAGCTTCTTTCTTCAATTTCAAGGGAGCATGATATGAATGCTCTAGAGGAAAATGGAGGAGTTGAAGGGCTCTCAAAGTTGCTGGAAACCAATTTAGAGAAGGGGATTCAAGGTGATGATGCTGACTTGGTAAAACGGAGGAATGCATTTGGTTCTAACAACTATTCTCGTAAGGAAGGAAGAAGTTTTTTGATGTTTCTGTGGGATGCTTGCAAGGATCTGACCTTGATTATTTTAATGGTAGCTGCCGTGGCTTCATTAGCGTTGGGGATAAAATCCGAGGGTGTTAAGGAAGGATGGTATGATGGGGGAAGCATTGCTTTTGCAGTTATTCTTGTTATTGTTGTTACAGCCGTTAGTGATTATAAGCAGTCTCTTCAGTTTCGAGACTTGAATGAGGAGAAGAGAAACATACATTTGGAGGTTGTTAGAGGTGGGAGAAGAGTTGAGATCTCGATATATGATATTGTTGTAGGTGAAATTATACCCCTTAATATTGGTAACCAGGTCCCTGCTGATGGAATTTTGATCATCGGTCACTCTCTTGCAATTGATGAATCAAGTATGACTGGGGAGAGCAATACTGTCGCTAAGGATTCTAAGAAACCTTTTCTGTTGTCTGGATGTAAAGTTGCAGATGGCAGTGGCACTATGCTGGTAACTGCTGTTGGTATTAATACTGAATGGGGTCTGCTTATGGGTAACATTTCCGAGGACAGTGGTGAAGAAACACCTTTGCAGGTACGCTTAAATGGTGTTGCGACCTTCATTGGTATTGTTGGACTCTCTGTGGCTATCGTTGTTCTGATTGTGCTGCTGGCCAGGTATTTCTCTGGGCATACTACAAACCCTGATGGAAGTGTTCAATTTACAGCGGGCAAGACTAAAGTTAGTAAAGCTATCGATGGAGCAATTAAGATAGTCACAGTTGCGGTCACCATTGTAGTTGTTGCGGTGCCTGAAGGGCTCCCTTTAGCAGTTACCTTAACACTTGCCTACTCTATGAGGAAAATGATGGCAGATAAAGCTTTGGTGAGGAGGCTTTCTGCTTGTGAGACAATGGGCTCGGCCACAACCATTTGCAGTGATAAGACTGGAACATTGACTACGAATCAGATGACTGTGGTTGAAGCTTGGATTGGCGGGAAGAAGATTGTTCCTCCCCACAACAAGTCAGAGCTCTCTCCTATGCTCTACTCTTTCCTGATTGAAGGTGTTTCACAGAATACTAATGGCAACGTTTATGTACCCGAGGGTGGTAATGATGTGGAGATTTCAGGATCACCAACAGAAAAGGCAATTTTACACTGGGGAGTTCAGCTTGGGATGAATTTTGAGGCTGCTAGATCAGAATCATCAATTATTCGTGTCTTCCCGTTCAATTCAGATAATAAACGTGGCGGGGTTGCAGTACTGACGACTGAATCTGAAGTCCATATACATTGGAAAGGTGCTGCTGAGGTAATCCTAGGATGCTGTACTAGGTATATTGTCACAGATGACAAGTTGGCGGAGATGGATGAAGAGAAGGTCTGAGAAAGTTGTTACATATGGAAATCAACATTAAATGAAGGCATTCCTTTTCTTATCTATGGCATTTTTTAGAAAGGCTATTGAAGATATGGCTGCAGATAGTCTGAGATGTGTTACCATTGCATATAGATTATATGATATGGAGAATGTTCTGACTAATGAAGAACTAGCTCACTGGTCATTACCAGAGGATGATCTCGTTTTACTGGCTATCGTTGGACTGAAGGATCCTTGTCGACCAGGTGTCAAAGATGCAGTGCAGCTTTGCCAAAAGGCTGGGGTTAAGGTTAAAATGGTCACCGGTGACAATGTTAAAACTGCAAAAGCAATTGCTTTGGAATGTGGTATACTTGCTTCATTTGCTGATGCCACTGAGCCAACCATCATTGAAGGGAAAACATTCCGTGCCTTGTCAGATGCCCAGAGAGAAGAAATTGCTGAAGCGATATCGGTTATGGGACGATCATCTCCTAATGACAAGCTCTTGCTTGTGCAAGCATTGAGGAGGAAGGGACATGTTGTGGCTGTAACTGGGGATGGAACAAATGATGCTCCTGCACTACATGAGGCCGATATTGGTCTTGCAATGGGTATCCAAGGTACAGAAGTTGCCAAAGAGAGCTCTGATATCATTATTTTGGATGACAATTTTGCTTCAGTTGTGAAGGTTGTCAGATGGGGGCGGTCTGTATATGCCAATATTCAGAAATTTATCCAGTTTCAGCTTACTGTCAATGTGGCAGCTCTTGTTATAAATGTTGTTGCTGCAATTTCCTCTGGTGATGTCCCACTAAATGCAGTCCAGCTTCTCTGGGTAAACCTTATTATGGATACTCTGGGTGCACTAGCCTTGGCTACTGAACCACCAACTGATCACCTCATGGATCGTCCTCCAGTGGGTCGAAGAGAACCTCTCATTACAAATATCATGTGGAGAAATTTACTGATACAGGCTATGTACCAAGTGTCTGTCTTGCTTGTTCTCAATTTCCGAGGTGTGAGCATTCTGGGTCTTGGGCATGAGAAGCATGATCATGCGATCAAAGTAAAAAACACTTTGATCTTCAATGCATTTGTTTTCTCTCAAGTCTTTAATGAATTTAATGCACGAAAGCCAGATGAATTGAACATATTTAAGGGAGTTACTAAAAACTTGCTCTTTATGGGAATAGTGGGATTAACTGTCGTGCTTCAGATTATCATCATTGAATTTCTTGGCAAGTTCACTACAACTGTCAGGCTTAATTGGCAGCAGTGGCTCATTTCTATCATCATTGGATTGATCAGTTGGCCTCTTGCTGTGGTTGGAAAATTCATACCAGTGCCAACAACTCCAATTAACAACGTTTTTTCAAGGTTGCCCGGTCGAGGAATGTTAAAAAAGAAGGGTGAACCTAATGCTTCTTAATGCTCATGGTGCTGTTTCCATCACTCACATCTCTTTCATTTCTTGTCTATAACTGGTAGTGGAAGTAGTAGTGTATGAGTATTACATATACTTTTTATTTGATCTAAAAATGTTTTGCATATTAGTTTCCAAACAAATTTCTAATCGTTTTGTACGTAGTTTCTAATCGTAGGGTTGAAAAGTTGAAACTATAAGGATGCTAACTACAATTTGGGTGTTTTATTGCCGTTTTTTTAAATTATGTAATTTGGATTTTATTTGCTTCTGTATAAATGGTTTTGTTGTTGTAATGTGTCCTTTGAAGTTATTCTAAAGACATAAGAAAATGCTTATTTAAAATTCAGCTCCTTACAAATTGTATAGTAGTTGGAGCCATAATCTACCATTGTGTATATACTGTGTCATTTAGTAACTATATTTGCCTTTAAAAATTACATGGTAAATTTGTTTAAAAAGTATACTCTACCC
>LAGI02_89|Glyma02g16380.1|cicer_arietinum_myosin_heavy_skeletal_muscle-like_transcript_variant_mrna|length:4926
ATAGAATGTTGTGTGTTGTGTTCCATTTTGCAGAAAACACACAGTGTGACTCAGTGACACACAAATTATATACAAAGAACAAAATCACCTGAACTTGTTCTTCGTCACCGCTGCTGCAATTCATGACCCAAATACTTCAAGTTTCATTTTTTATATCCATTTTTTGGTAGTTTGTACTCATTCTGGTTTATCAGATGTTTATTCATTCAGTTTTGGGAATTTAGTCCATGATCAGCGAATACATACCAGAAACAGTGACTTGATTAATATTTTTGTCTCTTGTTGACTTTGTGGTCAAACACACATTTCTGTGGTTCTGGTTTTGCTCCATTGAATCTTTCAAGGATTAAGTCCTAATACAACATCAAAAGACAAAGTGTTGGTGTGAAGGGATGGCGACTTTGTCTCGTGCAAATTCAAATCAAATGTATTCATGGTGGTGGGACAGCCATATAAGTCCCAAGAATTCCAAATGGCTCCAGGAAAATCTGACTGACATGGATTCCAAGGTCAAGCAAATGATTAAGCTTATTGAAGAAGATGCAGATTCATTTGCCAGGAGAGCAGAAATGTATTATAAAAAGCGCCCAGAGCTAATGAAAATGGTTGAAGAATTTTACCGGGCATACCGAGCATTGGCTGAGAGATATGATCATGCAACCGGAGTGATCCGTGACGCTCATCGGACCATGTCTGAAGCATTTCCTAACCAAATCCCTACGATGGATGAGACTGAGGCTGAGCCACATACTCCAGATGTGCGTCACCCTTCAAGTGCATTTCTCGAAAAAGATGAACTTCAGAAGGATGCTTCGATTCATTTCCCTTCCATGAAAAGAATTGGAGCTCATACTGAAGAGCCTGATTCTGCTATGAACAAGACAGGTTCCAAACAGCTCGTTGATCATGTCACTACTGGAGAACATGTAAATGTTGCAAAGTTTGATGGAGGGCATGCTAGAAGGGGGCTCAATTTTATTGGCACACAGGAGAGTAAAGGGATAAACAACGGAAGCCATGACAGTAGGGCCCAAGTCTTGTCTGAGCGGATGAAAAAAGCTGAGACAGAAATTTTGGCCTTAAAGAAAGCCCTTGCTAAATTAGAAACTGAAAAGGAAGCTGGCTTGCTTCAGTATCAGCAAAGTTTGGAGAGACTGTCTAATCTGGAGCTAGAACTGTCTCATGCAAGAGAGAAATGTCAAGGGCTTGATGAGCGATCAAGTAAAGCTGAAGCTGAAGTTCAAGCCTTGAAGCAAGCTCTCACCATATTACAGGCTGAAACGGAAGTTAGTCTAAACCAGTACCAGGAGTGCTTGGAGAAAATATCTAATCTGGAGAAAAATATTTCTTTTGCTCAAAAGGATGCCAGAAAACTCAATGAACGGGCTACTAGATCTGAAAGTGAAGCCGAGTCCCTAAAGCAGGATCTTGCTAGAGTAGAAGCTGAAAGGGATGCTGCCCTTGTTCAATATAAACAGTGCCTGGAGTCATCATCAAAACTGGAGGAGAGATTAGAAGAAGCAGAGGAGAAAGCAAGAAGGATTAATGAGCAGGCTGATAAAGCTGAGAGTGAAATTGAGGCGCTGAAGTTAGAAGTTGCTAAACTTACAGAAGAGAAGGATGATGCAGCTGTCCATTATGAACAATGCTTGGAGATAATTTCCAGTTTGGAGCATAAACTCTCTTGTGCTGAAAATGAGGCGTGTAGGCTAAATTCCAAGGTAGATGATGCAGATGAAAAATTACGTAGTTCTGAACAGAAGTGTCTTCAATTGGAAACATCAAATCACACTCTGCAGTCTGAATTGCAGTCTTTGGCTCAAAACTTGGCGTCTCAAAACGAAGAACTTACTGAGAAGCAGAGGGAATTGGGTACACTTTGGATTTCCTTACAATATGAGAGATTGCGATTTATTGAAGCTATGATAGAGGATGTTGGATCAACTGGCTTCGACCTAAAGTGCTTTGGGGCATCCGTGAAACAATTTCAAGATGATAACTCAAAGCTGAAGGAGACATGTAAGGCTGACAAAGGTGAGAAAGCATCTCTTCTGGAAAAACCGGAGATCATGGAGAAACTTTTGGAGAAAAATTATGTTTTGGAGAACTCCATTTCAAATTTGAATGCTGAGATGGAGAGTATCAGAGGAAAGTTAAAGGTGTTGGAAGAAACATGCCAATCTCTGGTTGAGGAGAAATCATCTCTTACGTCTGAGAAGGCCACTTTGTTTTCTCAGTTACAGGCCTCAGCGGAAAAGTTGGAGAGGCGCTCAGAAAATAACAACCTTTTGGAAAATTCACTATTTGATGTGAATGCGGAACATGATGGGTTAAGGATGAAGTCCAATATCTTTGAAGACAGATGGCAGTTACTTGATGATGAGAAGTCCAGTATCATCTCTGAGAAAGAAACCTTACTTTCACAGTTGAACATCACTCAGCAAACACTGAAAGATCTTGAGAAACAACACAGTGAATTGGAACTAAAGCATTTGGAACTAAAAGGAGAAAGGGAGTCTGCACCTCAAAAGGTAGAAAAACTACTACTTTTATTATATTCCGAGAGGGAAGAGCATTCCAGAGTTATGAAATTGAATGAAGATGACCTAGATGAAAAGGAATTACAAATTAACACTCTTCAAGAAGATGTGAGTAGCCATAAAAAGGAATACGAGGAGGAACTCGACAGGGCTGTACACGCGCAAACTGAAATTTTCATATTGCAGAAATGTATCCAGGATTTAGAAGAAAATAATTTCTCCCTTCTAGTTGAGTGTCAGAGACTTTTGGAGGCATCTAAAATATCCGAGAGAATGATATCTAAATTGAATAATGACCCTGAGGGGAGATTAAAAATAATGGCATGCAAATTAGAAGAAGCAGAAATGGAAAACTCACATCTTAAAGAGTCATTTATAAGCTTGAATGTTGAACTGAAGTTAGTTGAATCTGTCAATGACCAGTTAAGTTGTCAGATTAGGACTGAAAAGGAATTACTGTCTCAAAAGGAAAATGAGCTTTTGGAAGCAACCATAATGTTCTGTGCTTTACAGACTGAGAAAACAGAATTGCAAAGAAAGGTGGAAGATCTGAAGATTAAGTATGATGAGGCCAAGGGGATACTTGAGGACCAGGCTAATCAAATTTTAAAATTTTCCTTAGACAAGGATCGTCAAAATGACGAGCTTCAATGTCTTTGTGAAGTAAATCAGAAGCTGGAGTCTGAAATGAGGCACCTACATCAAGAACTTGGAGAAACTAAACTGAGGGAAAAGGAGCTAAGTTATGAACTGCATAAGGGAACAAATGAGATTGAACAATGGGAAACTCAGGCTGCAGCACTTTATGCCGAACTGCTCATTTCTTCTGTCACTGAAACATTGTTTGAAGGGAAAGTTTCTGAGCTAGCTTATGCGTGTGAGAATGTTGAGAACCGAAACTACTCTAAAGAGATGGAAATTGAACTGCTGAAAGAAACAGTTAGCAAGTTGGAAGGTGAAAATGGAAAACTGCACGGTCATTTAGCTGTTTATGTCCCGGCCGTTAGTGCTTTGAATGATTGTATAACATCTCTAGAGATGCATACTCTTGTACATGCAAGACCTCATGAATATGAAGAATCAAAGGTCCAAGATTTGGTAAATCACCAATACACTGAAAACAGTCGACAAACAGGTGAAGATCATACTGTTATGGCACCAGATGCTCTCCTGAACTTCCAAGACATGCAGAGAAGGATACATGCAATTGAAATGGCAGTTAAGCAGATAAATTTTGAACCCAATGATGAAATAAGAGAGGCAAAGCGGCAACAACATGGATCCATTGATGAGTTTGAGGTTCTGCCAAAAGATATCATGCTGGATCAAATATCTGAATGTTCACATGGGAAAAGCATGAGAAGAACACTTGAGGCTGATGATCAGATGCTTGAGTTATGGGAAACCACTGATAAGGATGACATTATTGAAGTTGACAAGATACCGGAAATGGCTCAAAGAGGAGCAACCGAGGAGTGGAAAAATAAATATTCTTCATCGGAATTCTTGGTGGAAAAGGAGTTGAGTGTGGACAAATTAGAGATCTCAGGAAGATTGACTCAACCACATGAAGATGGAGACAAGAGCAAAGTTTTAGAAATGCTTGATTCTGATGCACAAAAGCTAACAAACCTTCAAATAACCATACAAGAGTTGATGAAGGTGAAAATTACAGAGACGGGTAAGAAGGGAAAACATGTTGAGTACGATTCCGTGAAAGATCAGCTTGAAGCTGCTCAGGAAACCATCAGAAAGTTGTTTGAGGCCAACCACAAGTTAAAGAAGAATGTGGAAGAGGGTAGAATGTCTTTTGACGAGAAGGCTGCACTTGAGTCTGGTGAGACTGGAAGTGTCAGCAGAAGGAGAGGAATGGAACATGCGCGGAGAAGATCGGCGGAAAAATTAGGATGTTTGCAGCTGGATGTGAAAAGACTGCTGTTTGTGCTTCTGAAAGAGGGTGGTGTAAAAGACAGCAAAGAAAAAGCAAAAGTTGCTGATCATCGCAGTCCAAGAGTTCTTTTGCGAGATTATTTCTATGGTGGGATTAGAACCAACAAAGAAAAAAAGAAAGCAAAGTTTTGTGCATGCATAAAACCTTCCACCATGGAAAATTGAGTCGCCAAGCATCTATGAGCAGATTGTTAGGATAGTCTAAAAGGTGCATGAGACAATTCAGACGTTACCTTTATTGTTTGTACATTTTCCTTCCTATATATGGTTTAAGACTTTACATATTTTGGTGCAGTAAATTTTGTGCCTCATTCATTCAGAAGAGGCTATGATGGACTTTTATCCATCCCTCCCTTCTAATTCAGAATAATGTCCTCCCTTTTTTCTATCTCTGGTTTACATGAAGAATCATGTTTTGTTTATTGCTTGCTTTAAT
>LAGI02_90|Glyma13g27800.1|medicago_truncatula_clone_mth2-_complete_sequence|length:4844
GCTTCCCAAGTTGTCAAGAGCTCCCTCAAACAAGCAGAAAACCTCATCCTTAACGGCAAATGACCTGTCATTTTTTCACTGTGTTTAGGTAACTGGGTAGAGATATAGAATTGTTGTTGAAAATTGTTGGTTTTAAGATGCATTAAAGCACATTAAAGTGGCCATTAAAGAGGGAGCTTGGAGTGTGAAATTCAAAAAACTCTCCAAGTCCCACATTGGTTGGAGAAGGGAACGTGAGAGACCTTATAAGGCTCAAGTCCTACCATTGGGGTGTGCCCCAAGGGGTACAATGGGTTTTGTGAGTGGGTGAAGACTCACACAAACAAAATCCCCCACACACCGCCATCGTCCGGCAGCCTCTGTTTAGGCTTAGGCCCAACATTCTTTTTAGTGAGTCAGCATATGCATGTAGAGCGTGTGAGTAATCCAATGGGTTTTATGAGTGGGTGAGGACTCACACAAACAAAATCCCCCACACGCCGCCATCGTCCAGCCGACTCGGTTCAGACTTGGGCCCGACATTCTTTTTAGTGAGTCAGCATACGCATGCAGAGCGTGTGAGTAATCCAATGGGTTTTGTAAGTGGGCGAGGACTCACACAAACAAAATCCCCCACACGCCGCCATCGTCCGGCCGGCTCGGTTCAGGCTTGGGCCCAACATTCTTTTAGTGAGTCAGCATATGCATGCAGAGCGTGAGTAATTTGGGTGGCACAAGCATGCAGAGCGTGTGAGTAATCCAATATTTTGGGTATTTCGGAATTGGCACTGGAAGCCATATTTTCTCTCCATTTCTTTCCGTGGCACTAGAGTTGGAATAGAAATCCAATATTGTGGGTATTTCAGAATTGACACTGGGGATGGCGTGGTTGATAGTCTGCTTGCACCTTGAGGCAGTACCACGAAACGTCTTAAAGAGAGCGACTTGGTCGTGACTCAGTCAGTAAAGATTATCTCGTGTCATTGTTGTGGGCTACCGATACAACAATTGTCATAACAAACATTGAATAATAGTTACATGGTTCTCTCGTTCAGCCTAGATACCTCATATTGGGTCAGATATAAATGAAGTTTTGTAATAATAAGAATGTAAAAACTGATAAACCACGTAGAACCGGATACTGTGCATCGGAACTTACATCTTACCATGTCACTTTGCTGTGAACACTGCAATCTAGGTAAACAGATCATACATCTTACTCCATCAATTTACTAGTCATTGTCCTACCCAAAAACAACTACTACATGAAGTTTACTTGTGTCCCATAGTAACTCTATTGTTTAAGGCATTGCAAATCCACAAATTATGTCAAAGAAATATGTAGCTTTCAAGAGTTGTCTTAACTCATGTCTGAAGTTCTTCTTCCACCAATGACAATGAAGCAAAAGCGGAAAAATAATAATAAATGTTTAATTTTTTTATTTGAAATTGTATGTTTTCATTGGTGCGATACAAAATTTAGAATATGGATCGAGATAGTTCAACTTTCATTGTGATATGCTCAAACATTAAGGCAAACAATATGTATTATTATTTTAATTGAAATATTAGTCCACACATTAATCAACTGATTTAAGAAATAAGGCATTTGTAGTGGAAACTAGACAGAAATGGTAGAATCACAAGATTTCAAAATTATTGTGCCTTTATTCTCGCCAAAGGAACCCACTAAACGTAGAAAACCAATACAATTAAGTCAACAACTTCAAAGATAAGGTAGTGAGAAAGAATCAGAATAAGACACCCAACTTTAATAATGAAGGTATCAAGCAATATGCATCATGCTTTTAATGTTATAGTACTCGGTCCATTTCATATATTTTTTAATATATTTATAAGATTATGCATATGCTTTAAGAAGACATTAAATGTGAAAATTTAGTATAATTTGATTAAAATAATTTCATTTAATAAACATTTGAAACTACATTAAAGAAAAATGAAAAATAAGTAAGAGTCTATTTTAAAAATAAAGTATAAAGTGTCTTGGTTTTTAAAAGATGAAAAATTGTAAAAAATGATTAAGAAAATATAAAACAAATTAAAAAAGATGTACTAGTTAAACTGCTATATAAATTATCACCTACCGATCAATGAAAACAAATTAAAAAAGAAAGAAGTCCACTAGAATTTTTTTGTATGACAAACTTGTTGGACAGATTTAAAATTTCAAAAGAACCAAACTTTTTGGACTATTCCGCACCAAAAAAAGGGGTAAGTTTAATGTATACCACCGACAATAATACTAAGTCTCAGAATTTTTATGTCCTCGTGTTTCTAGTCAATCAAACTTTACAAAATAATATTAAAATATTAATTTCTAATTTTKTTATTTRTTTTTTAATTAAATTAAGTCTTCTGATTGATTTGATACACAAAGTAAAACATGAATGTGGACATGTGATCCTCATTTGTATGCCACCACCTTTTCTCTCATTTTTTTAAGCTAAAAAAACAAACTATGCTCGAATGGATTATTACATGGGGCCCATGGATCAATCATTCACTCCGGAAACCTATGGCTAAAATCTTAAATTGCTAAATCTATTAATTTTTTATTTATTTTATTCTAAAATATTAATTTGTATTGTTAGAATCTAGTCTCAATACTGGACATTATCTCAGCCCAATGAGCCTCACATCGACTCAAATATTTGATATTTCATTTATCTAAAGACATACAATACACTCTACAATTATATTTAAAAAAATCAAATGATATGTTCCAAACTTGTATTTAATAATTAATGTTCTGACTATAGCTGTTGTGCAACAAAGAATTGACGTATTTCAGAAAAATGAAATAAAAATCTAAAAAAATAAATCATCTACCCAAAAAATAATCCTCAACCACCCTTAGTGGGTCACGGTAGTGTGAACACAGTATGATATGAGAACTGTGAGCAATCACTTTCTGGCCAACACAATTATTATTTGCAGCACCTAAAGTAATATCCTATGTTGAGATAAAACATACGAAGTTTATTAGCTATGTTTTTCTCTATGAAAATTATTTAATTTTGGATTAGCTGGTATGATTTTTTTTTTTGCTTTTACTCAAAAGATTCAAAAACTTATATTTTAGTTCTTAGTAATGATATGTCTAATATGGTAATTATATGTCATCTCCTTTTACCATCAATTTATATAGAGTGTAATATCTATGTATCAATAAAAATTTATATACAATTAATATATCATAGATTAATAGTGTTAGACTACATATATTATTGTCTCTTTCGTATGCCCACACACGATATGCTTCCACTTTCATCATGTGTAACCACAAAACCAAGTAATAAACCGTATTGTTCTTATTACATACACGTGGCCTAGTACGTATTTTATGCCCCACCCCACTCTTATCTTGTTCCTTGCCTTACCTTATTTTTTCCATCAACGGGATTTATTTTTTATCTTCTTTTAAGAAGCGATATTTTTTTAGGAATTAAATAAACGAGTCATGTTTAATTGTTCAAATTTTCTTAACCTATTGATAAAAACTTCATGAAGGAAAATATCCAACAACATAAAGAAATAAAAAAATAGTAATACCAAGTAGGACCCAGAAAGACTCAATTGTAATGTTATTATTATCGAGCAGTCAGAGTACTGATATAATATTAAATTTCATATTGATGAAATTAGATATAAGTATAATATATTAACATTAATATTAAAAAAATCAATAAAAACAATATTTTATATTTTTATTACAAATTAATTTTAAATAAAAAATCAGTTGGTAAGATCGTTACTGTTCAATTGAAAATCATCTTATTTTGACCGATTTTTGCTGGATTTGACCGATATGATTACATAATCAATATAATTGTTGTAACACATTGGTATTAGAACTAGTTGATCCGGCCGCACGAAATGGTTTTTACAACACTGTTGAACTATACTTGCTCACCCAATTTGACCTCATCATGATTCATCCATGTTATTTTCCAGTTTCATCACGTCTAAGATCACGTTCAAGCTAAACATTAGACCAGACAATATTTAAGATCGGATAAATACCGATCAATATTTAAGATCGGATAAATGACAAACATGACTCAGTCTGACCTACATCTTCAATTTTGTAATGATATATATTTAGTAAAAAGTATATTTAGTTCTCTAATTTTTAAATGTGATTAACTTAACAATCCACCTTACATGTGATTAAAAAGTGAAAACACTAATAAGCCTATCAAATTTTGAATATTTTGCTTTTTCGCGGTGGTTATAATTTTTTTTAAAAAAGAAAGTTACTTATTAGTTTATAAAAGAACTTATAAATTAAAAATAAGTAAATTAAAAGCAATCTCAGCCACGTAACTTAACGTAAGGGAACTGTAACAACGATTTGAGAAAACGACGTCGTTGAAGGGACTCTAAGAACATTTTAGAAGCCATTGTTAAATATAATTAATTACCTTGGTTGCCACGGTGACTCGTTGTGGTGAGTATATGCAAACTGAGCATTTTCCCCAAACCTGCACCGACACGGAGGATGACTTGCTTTCAACAAATCGTTTCATCAGCGCCGCCGCCTTTGTCTTCGGCGACGGTGTTCTGCTGCCGGCTGCTACCAGCTCGTCCGGTGGTGATACGATCGAGCTGCTGAATATTCCCAACATCTTCTCTATCTATCTAAAAAATTACAAACAAAAAATAAAATAAAATGGAAATGAAATATTTCACCGGAAAGATCACACGGTTGAGTATGGAATTGGAAATGAACAAAGGTGTGTTTCGTTATATAGAGGGGATCCACGAGGGTAATTCAGTCTTTTAGTATAAAATAAATTTTTAAAGAGTGGTGACCTGTCTCCTACAAATATCTTTCATCC
>LAGI02_91|Glyma02g41820.1|glycine_max_mannose-1-phosphate_guanylyltransferase_1-like_mrna|length:4549
AGTTAAACCAAAAAAGAGAAATGAAAAAAGGGTATATAAGGAAGCCACGCAGATTCAACATTGTCATATATACTCGATCGTTATCTTCTTCATAATAAGGTTCTAGATCCACTCACTCTGACTCGGTGCGTTGACTCGGTCCGCGTTGAGATTCAAGCGTGAGATTCTGTTCTGTTTTTTCTGTTTCTCGACACAGATCTAAATATAATAAATTATCAAGGTAATTCAATACTCAATTCTCGGATCGTAAACCGTTTTTTTGTGTTAAGATCATTATCATTCTAACAATGTCCTTTTACTTTTGTTTTTATTCTGAATTCGCGAATTTATATTATATAATCACAACGTTCATTTGTTTTGCTCAGATTTCTCTATTTATTTCGGATGTTTGGAATTTTTTTTATCTAATTTCAATTTCTATTAAGAGCTTTATTCAGATCTCTTGNTTTTTTTTTTTGTTGACGCTTTTTGTGTTTGATTCATTTATCTATTCTCTGTTTTCACTTCCACTTTTCATGAATCTGGTAAATTTCTGATCTAAACTGCAGCTTAAGAAAAATAAATAGAGTAATGTTGAGGACCAAAGATTTTTGATTTGCACAAAAATAGGTAGTTTCAGATGGATAAATAAACTACTGGCCAGTACAATATAAAAATGTGTCAATTGATTCAATGTTACTTGCTCTATCCAATTCATACCATGTCACTGCATTTTTGATTTATTTTTTCTCTTTATCAAGTAGAGTAAGCCATTTAGATTGTAAAAAAAAAAGACTAATTGGAAATTACGCTCACTCTCTTCCATGATAGCCAACCTCATATCCATATGTTGACTGATTTGGTTCTCCTTTGTTGAATCAAAACAATGTGCTTTATTTTGAAGGATTTGAAAGCAGAATTCCTTTAAATAAAAGCTATATTCCATCTAGAGAATTGCATAGATGCATATTTTAAACCTCCTGTTCATCGTAGAATACAAAAATGTTTACCATGCACTGTGAATCCAGCTTACATTTGATAACATTTATGGAGCTACCTACTTCAGAATGCAACCATTTTGTCATTCTTATTAAACACTACTTCAGAATGCAACCATTTGTGTGTTTTTACTTTCTTTCTAGCTTATGTCTAACGATACATAACTAGATCCTTGTCAAGCCCAACAGAACAAGTATCAGCTCCGTATGAAGTTATTTGTCAGTTTTTCACTAAAGCGTTCTGTGCAAGTTCTTTCTTTCCTTGCATCATTATTTATAGGACTGGGTGGAACTTATCTGCTTCATATTTCAGACGTTGTTACCTGTTGGCCTTTATTGATCTACTTCTAAATTTAGAAATTTACAGGAAAATCAAAGGGCATATCACCATGAAGGCATTGATCCTGGTCGGAGGGTTTGGGACAAGGTTGAGGCCATTGACACTCAGTTTCCCTAAGCCTCTTGTTGATTTTGCTAACAAGCCAATGATTCTTCATCAGATTGAGGCTCTTAAGGCCATTGGAGTTACTGAAGTCGTACTAGCTATCAATTACCAACCAGAGGTTATGCTGAATTTCTTGAAGGATTTTGAAGAAAAGCTTGGCATCAAGATCACTTGTTCACAAGAAACTGAACCACTGGGAACTGCTGGGCCCTTGGCCCTTGCCAGGGATAAGCTGATAGATGAGTCTGGAGAACCATTTTTTGTTCTCAACAGCGACGTCATCAGTGAGTACCCACTGAAAGAAATGATTAAGTTCCACAAAGCCCATGGAGGAGAGGCTTCTATAATGGTGACAAAGGTTGATGAGCCATCGAAATACGGTGTGGTTGTGATGGAGGAGGCTACAGGGCAGGTTGAGAAATTTGTGGAAAAACCGAAGCTGTTTGTTGGTAACAAAATCAATGCTGGAATCTAYCTGTTGAACCCTTCTGTTTTAGATCGAATTGAACTGAGACCCACTTCTATTGAGAAAGAGGTTTTCCCAAAGATTGCAGCAGAGAAAAAGCTATATGCAATGGTTTTGCCTGGATTCTGGATGGACATTGGACAACCAAAGGACTATATTTCTGGCCTGAGACTCTACTTAGAGTCATTGAGGAAAAGGTCATCTCCTAAGTTGGCCAGTGGCACTCACATTGTGGGGAATGTCATTGTGGATGAGACTGCMRAAATTGGYGARGGATGTCTYATTGGACCTGATGTTGCTATTGGYCCKGGCTGYATTGTTGAAGCAGGAGTTAGGCTCTCGCGCTGCACAGTAATGCGAGGAGSTCGGATAAAAAAACATGCTTGCATATCCAGCAGTATTATTGGGTGGCATTCTACTGTTGGACAATGGGCTCGCGTAGAGAATATGACTATCCTTGGAGAAGATGTCCATGTATGTGATGARRTTTACAGCAATGGTGGTGTTGTTTTGCCTCACAAGGAGATCAAGTCAAATATTCTGAAGCCTGAGATAGTCATGTGATGTTATTGTTGTTCAATTTGGTTGCAGTGAGGAGTTAGTAATTTATCGAGTCTGGAGTCTGTTTGTTTAATTATTTTCTTCATTCAATCCCTTTTTACAGTATACAAGTCAGTTTGTCGTTTAGAAGGAGTGATGCCATTACAAGTTAAGGGGCATAAATTTGGTATTTTGTGCAAAAGTTGTGTATTTTCTTAATTATTTGTTATTTGTATGTATAGAAATAAATTCTTAATTATTTGTTCATCCCCTGTCATATTCGCCAACTGGGGCATTCTAATATGAATATGGTTATAGTTGGTACATTATATCATGGAAAACTAGTGCTGTCATGGGACTAACAATCTTGCAGTGACCACATCTCTCTTCCAGATTTGAATCCTACAGTTGATGATGTATGCTTCATTGCTTCCTACCAATTATTACATCCTTTGGTAATCGGTCATCAAATAAGCTTCATAGAATTAAACAAAATGGTTTGCTATTAAGAAATGTTAGGGGCTGTACAAAGATAATTTCGTGAACTTCCTATGAAAATTTGTTGTAGAAACTATATAGGAGGAAGCAAAAATTGTAAGAAATAAATTGGAGCATTTTTAGGGTGTCCCATTGCTAGAGACTGTTATACCCTGATTGCAGAGCTACTGAAGTAGGAATAACCACATGCAAGAGCATATATCACTTTAAAAAGGGGAAATGAGAGATCAGGTTGATACTACAGGAAGTTGCCTAGGCCTCGCATGTAACAGCTGCTTGGATTTTCTTTTAAAGTACAAAAAATACAAATTTCATCGACGTAGTATATTTACGCAAACATGCATCGAAGCTCAAACACTCAGACAAATGCTACATCAATCATTGTTCTCGTTCCAAAATGTTGGTTTTCCACAAGGCTCTTGACCAAAAAAGCAAAGCTGATACAGAAAGCACTACCAATCGCACTACACTCACTTTAACTATCTATTCCATTATAGAAAAGCCAAAAAAACACAAACCAACCGTTGCTGCAGATAATTCCACTTTCATCATATGGTGTAGCTAACGCTAATGGTGATTGGGTCTTATTTGTACTGCAATGCATTCTGCTACACAAAGAACCAAACCTTGATAAAGACTGCCAAAGCTATTTGCAATAAAAATGCGGCAACTATAGCCACTGATAGATCATTGCCTTCGATGTAAGACCTCAGGTTTAGGGCAACAAAGGTAGCTGAGGAAGCACCGGTAGCGATTATTATAGTCCACCGAAGAAACTCAAATGGAATCATCAACAGAAAAGAGGAGATGATGAAAATGGTGAGAGAATATCCCCACATGCACCAAAACCTTATAAGGCTAGCATTTGAACCCATATACTGAAGGAAGAAATAGTATGCCAATGGGACCACTATCGCATAGCCATAGATAGAGCATGCAGCCATATTCACATAGCTAACATCAAAGCTCCAAGCGGTACTACTATCTGCATGTTTTCGCATCAGGTATGTCGCAAGATTTCCAAGTGACGCAAGCACAAAAACCAATGTTGTTGAGATCCATATAAGCCCATATAAATCAGGATTAGCATCTATCTTGCTGAAAAAGTCTCCACCAACTGGATTCAAGGAACTTAATAATCTGGTTACGACAACATCTGTATCTATATTGAAATACTGTGTGTAAGATGAGACACTAAAGAATCCTCTCCAGTTGTTTGTTGGCTGTTGTTCAAAAGTGTCAGGAGTTGGACTTTCAAGAGTTTGATAACCTCCTCCGCCAAGTCTTCCTCCTCCTCCTCCGCCATTATTGGGAGGGAATATTTCCATATTTGCATCCGGAACTACATTCACATTCATTCCTTCATGTCTTGTTGCATTATTTTCTTCAGCTACCACAGCAGGAACAGAACCGAGTAAATGGCTAGTGGGGAGGCCAGTGTAAGATTCCTCCATCGAATTGAAACAATTGGTAGTTCAATCACACAATCGCATTGAAAATTATAAGAGTCAGAATCGGATTCAGGAACCCTAGATAGAAGAAGAATCCTTCTCTCTCGACTGTAACAAAGGATTCTAGATCCCACATCAAAGTTTATTATTCATTTATTCAATTAATCTACGG
>LAGI02_93|-|oryza_sativa_indica_group_complete_genome|length:4492
AAGGGGCAAAAGAGTAGTAGGCTTTCAAAGAATCCCCTTCCCTGCTGTCTGTCCTTTCCTTTTTTGTAGGAAGGGATTTTCAAAGCGCCTACCTTACCTTAATAGCATGTCAGCTCCTGATCTGAACAAAGACTGAAGTCAGATCCATCTCATCGAAGTAAAAAAGAGCTATCTCGTCCGAGTCCCATCCCGGATCTTCTCTCTAGGAGCCTAAAAAGGTAATATGCCATCTCACCCATGCCAATCCGCTTATGAGTTATTTTCTTATTCCTTCCGATTTATTTATTTTCTTCTTATTATTCCACGTACGATACATAGAGCCTATCCACCTCCTTTGCGGAATACCAGATCCAGAGATGAATTAGCGGATCACAGGGCTAAGTCGAAGCATGCCTGAACCTTCTTTAGTAGTGAGCCGTACCGAGTAGCTCCTAGCAAGGGCTTCAAGATCACAGTAATGCCTGCCAAAACTTTCCTGGGGTACGAATGTCATGTTCAAAGCTGCTTTCTCATGACACCATGGAAAAGATCACTGACGAGCTCAATCTCTAAGTGTTAAATTGTAAGTTTCCTCCTCTTTTTGAGCCTGAGAGATCATATGGGTCAACAATTCTCATTTCTTAGTTACAATAAATAAGCCCTTCTCAAGGAAGTGAGCCAAGAGCCACTCATCTGAGCCAGCGGATTCTAATTCTGCTGTGCCGGTGCGCAAAGCAAGCACGCTTAGACTGCGATGTGCAATCTTTGGTCTGCCTATCATTGTCCATTAAAGGCTGACTCCGCTAGGCAAGAGGACCACTACTGGGATTTTTCAACTACTAACTGATGACCGGAGGACTACTCTCCTTCTTCCACTATTGATATTGACTGACCTGTTGAGAGGACAATAAAAAGAAAAAAAAAGAAGTGGAGTTTGGTTATGTTCGAGTGTGTAAGCATTTATTTCCTCGGTCGATTCGTCTGCTCATTCAGCCTATAATTCTTATCCAATTGCTTCTTCCATTCCAATAAGTCTTATGAAACGAATTCGGCAGGAGATAGGCATTCGGATTCGTTACTTGGGGCTGATGAGGGTAAGGAATCCGTTGTTTCGGGATAAACTTGATATCTTAGTTTGGCCTCGGCTTCAAGGGAAGAATTCCTCTTCAGCCGGTTCAGATTGAGAGGGAAAGAGCAGCCCTAGGCTCCGCTTCTTAGAATGATGCCTGTTGTATGATCTATCGGATTTTTTTATTCTATTCTCGGTGCTGTTTTTCAGCGAATGAAAGAAAGCGCTGATTCCGCAGTTCCTTCATCAGATTTGGGTGCTTTTTGAAAGAGCTGCTTCTGCGAATGACTCAACGGATACTACTTTAAAATTTCCCATATATATATTCATTTAAGGAAATGGGCATTCAAGCCCTGCCCCCTCTTCCGATTAACGCACCAAAGATGGGAACTGTTTGGATTGAATCAGACTCTCAAGTCTTGGTTCAAACTTTCAAGCAGTCAATCAAGCAGCACTGACCGCTATTCCATAGATAGCATAGAGCTCTTACACAGCGCCTAATAGGCTAGCTTCACTATAAAGTAAAGGCTTGATTTACCCGTCCTTTGTCTTCTAGTCGCATCTTCGGATTCGGAATCGGAAGAAGGGAATCGAATGACATTCTTAAGGGGTCTCTGCCTTTTAAGGTTTCTTTCTCCTTTTGTTGGCGGGGGTCGGCGGCTTAAGTCTTTGCCTGGTATGACAGTTTACTTTTCTTCACTGACAGCATTTCTTAAAAAAAAGGGCGACCTTCCCTTCAATTAAATTTTTCAGGCTCACTCCTGTCTCGCAAAACCACTGGTCGTTCGCGGAACACTTGCAAGATTACCCTCCACTCATGGTAAAGATACCTAACTTCACTTGCTCCACAGTCAACCATTGGTTTTGCGAGATAATAGTGGGGGCCTAAGAGAATAGTAGATGTCGGCATTTCAGCTCCTAAAGGAAACAACAGTCTTATCTTTCTAAGGTGCATTTCTGTCCATATAAGAGTATATTCTAGCAAACCAAGGGAGACCCAAGCAGCTTTTTTGTCCTAACAGGGGATTCATTCGTTAAAGCAGTTCTGGCATATGCCTCTTCCTTCTTTCAAAGATCGGATTCAATAGCTGTGGATTCTGTGCATCCATTCAAAGATAGTACATTCAATTAAGAATGAAGTATGTGAGTCTTTATTCTAAATAAAGATTAGAGCGAGCTCTATCAGTCCAATAAAAAGACAAGCCATAGAGGCTTCCTATTGAGTAAGATTTCGCTAATATGGGCATTTGGGGATCCCTTTCATACTATATATAGATATTATAGCATCTTATTTTAGGCATCTTTCTTCTAGTCTCCTGCTCGTACATTAACAAGGGAAGTTGTCCTTCAAAGAGCGTATTTGAAAACAACAGTCAAGGAATCAGTCCCAACAGCGTCTACGTTAACAAAGGATACTGTAACAAGAAAAGTGCTTACTCCACCAGCTGCTCCTCACAACCGAGTCTGGCTATCTTCCGGTTCCGATTCCGGGGACTGGTATCCTTACTTAGGGTATTACCCCTAATACGGCTACTCTCACTGCGGTTATGAAATCTCGACGCGCTACCACCGCTTTATTTAAGAAAAAACTAAACTAGAGCTGGAAGAGCGGGAACTGAGACTGCACCAGTGTCAAGTCATCGGAAGAATAAAGGCATTCCCGATACAGCAAAGAAGCCTTTTGATGGAGCTAGCTATATCCCATTTTTGCAAAAAAAATCGGATAATAGCCGAACTCAAAGCTCTTTATCCCGAAGACGAATGGGACTTTTCCCCACTCATTCGGGATAAATTCTTCGGGGGCCGACAGGTGAATCGCGAATATTCCCTTAAATTCCTGGATCAAATGCGAGAGGATTTAACTACAAAAAAGCAGCAAGCAAGCTGTGCCACCCGCCTTCACCGTCAAATTAATACGTGGAATTTAAGGGAAGAATTCGATTTCCCTCGCTACCTCTGAACGGAAGGGCCCCCGTCATGTAGTAAATATGTATCACATCATACAATACATGAGGAGAGAGAGTAGGGTGGGTCTCTTCTCATTGGGCCCGCTTGGACATTGAATCGGTTCTGATCTTCGCTAAAAAAGTAAGGCCTTACTTGACGAGTAGAACTTAGTTACCCGCTTATTGGGATCTGAAAGAAGCCTAGTTTCTTTGCTTTCTTTCGCCCCAGGTCGGGGAAGAAAGGAGCTAACTGTATTCTTACTGCTAGCAATCAATCATTACAGCTTTTTGCATAAGGGAAGTAAGATGGAAGGCCAAGGGCCTAGATGAATGTTATTCGACTTGAATGATTAAAATTTAGTCGAAATTAAGTTGGTGTTAAGTCTACCGAGAGCGTACTCGTACTATAGCCTGAGGATGGACGTAGTTCAGGAGAGCAAGGAGGAATAATTCTATCAAATGGCAAGGAGAAAGGAGTATTTCAAGCATTTCAAGGAGGACTATTTCAAGCCATCTAGTTCCATTCCTTCGCCTTTTCAGGCAGTCTTCGTACCATTCCCGGGTGAGAATATAGATGACCAATGCGAGTAAGGGTATCAAGTGATATACGATTTTTTTTTTCCTGGAACCACTCTTCTGAGCCTGTTCTTATGGGATTGGGGTCCCTCTTTTTGCTGTGAAGGGTTAGCCCCGTAAGTCCATCTCTTAAGTCCATCTCTGGGGAGTTCTCTTGCACTTATAGCTCCTTTCATATCTTCTGCCTTCTCTTCTTTTTCCCAGCCAGCTGGGAAATTTTCTGTGAGCAAGCCTCTTTCTTCCTTTGCTGTGGGACGAGGCCAGTTCTCTTAATCCATCCAGAGGGAGTACCCCATAAGCCAATGCCATTCCATTCATTTCCCGTTACCAGCCATTAATTAGGAATTGGGAGTTCTGTCCATGCGATCTAACGGACTAACAGGACAAGCAGTAGTTTTGAAAGGAAATCTGGCAAGGGAAATCCAGCAAACAAGGGATAGGGATAAGGCAAGTCTTTCCAGTAAGTGGTCGCAAGGTAAAGCTAGACCTAGGAAGAAGCCCGTTTACTAAGAAGTTCACATGCAACGGATCTCAAAGCGTGGCTGACAACGCCAAGAAAGTATGGCTTACACTTCCTTAGGAAGTAAGAACTGGTGGAAGTGGGCTGGGTAATTTACCACAAGGGCTCAGGCCTAATTGGACTTATTAATAGTTTTCAGTCACAAAGGAATTCTTCCTTTCAAGCAAGAAGGACTCGGCTTACTCACCAGGAATGTACCCTAAGGGAGAGTTCCTGGATCACTCAAAAAAGGTAGTAAAGAGATACTTATCCAAGAAGCTAGTGATTTGGCTAACCTCAGGTACCTTCCCAATCGAACTATCGTGCGTGACACATAAATGCCGATTCCATAAGCTTATTTTACTCATTGCTATTAGTGGAAGAATGCCCTCAATGTCCATGCGGCTGCCTTGAACGAATCCC
>LAGI02_94|Glyma17g23790.1|glycine_max_complete_genome|length:4407
CCGGTAAAAATCTTGGCTAATTGATCGAAGTGGGTAGCTCCAGTAGACCCATAGATCATGGAACAAATAGGGTGGGTAGGCCCAACCACCACACTACACGTATAGACGCGAACCCCCCTCGTTACCGTACGTGCGACTCTCACCGCATACGGCTCGCACAAAGACTCCTAAATCCATCCCGAGCCTTTTCTTCCATTCCACCTCTCCTATCCAATCCTCGATCAAACTTGCGTTCCCCAGGCGCTATGAAATAAATGGGGGGTCTTTCCTTCGCCTATCGTATGTATCGGCTTGGCTTCGTCCAGAACCAAGGAGGCATTCTGGCGGGCGCGTGCGTGTAGGAAGGCCGACCACTACATAAGCTAAAAGACTACGACGACTACAACGGAAGCGACTCGCTTCTATTCTCGTTGGGATTGGATATATCTGGGGAATCTATAGATCATAGTAGTTCGCCAACCTCTCTAACTAACATACGATACAATTAAACTTCACGGCACGGCAAAAAATAAAGAGCTTCGCTCGGTGGGCCTTCCTGCGCTGACGAATGCCTCCTTTCTCTTCTCTGAAGTCTAAAACAAGTGGGAGAGGCAGGATTCGAACCTACGTAGAAAAACTTCAACAGATTTACAGTCTGTCGCTTTTGACCACTCGGCCACTCTCCCCTTCCCGGGCCGAGGCCCCCCTCAATGGGTTCTAAGAAGGAGGGATAAAAACCTGAAAAAAGCTTATTGATTTGATTGAAGGGAAGGAACTCATACTATTTATTAGCTTAGCTAGCGTTCCGCTAGTCATTTAGTCAGTTCATAACTCTGTACAACAAAAAGGGCAAAGCTTCTTTCTACGACAGCTCCCCCCTAGTCGCTTCTGGCGAAGCTGCGAGTTCATGAGCAAGTGAATGAACGAGCCATGTTCCTAAACTAAAAAAAGGAGTGACCATCTTTCTTCCCTTCCTCTATCCCTTCAAAGCCCATAGGGCTTTCATTAGCGCTTTACTAATAATAAAATAAATATATAATATAWGGCTATTCTGCTGAGCGAAGCTGCAAGCCTACCCTTCTCGAGCCTACTAAAATAGCTTACCAAGCCTAGTCTAATAGGGCTACAGCAAGCAAGCTTTCCCCCTTTTTTGGGGGTTGCGCCTCACCGCAGGCACTGAATGGATGAAATGAGTGGAGATCTTCCTTCCCCCTTGTTAATTACCAAGAACTTCGTTGCCACTAGTGGCGAAGAATAATTAGACCATCCTACCCAAAAACAACTCGGAACCTAAAGATAAGAGAGTTCAGTAAGAAGCTGGCAGAGCTTTAGCCATTGGACTACATCCATCTATCCTACCTAAACAGTAAGCCCCTTTTTGTTCGTTCTTCGAATGACGCTAGTGGAGACAAATTCCTTCCGGCTAATGAAGATACTACTCCATCCCAGTGGATCCTTCTTCTCCCTAAGAATTGAACGAACCAAGTTCACCGAGAGTAAGAAATAAATAAAAAAAAAACCAACAATAAACTTCCCACTTTTGATGTCCCACGATTCTGCTAGTTTAGAAAGTCAGTCAGGGGAAGGACAGGGGTCGCTAGGTCAGAAAAGCGATAACTCAAAAATCTCCCCAAGTAGGATTTGAACCTACGACCAGTCAGTTAACAGCCGACCGCTCTACCACTGAGCTACTGAGGAACAACGGACTTAAGTTAAGGAAGCCGACTCTTTTTCTTTTCTAGCTTAGGACACCAACCTATGACCGAACAAAAAAGGGTTCGTCACTCTTTTTCACATACACCGGGAGAAAAGGTTACGATAGCAAGCCCCTCCTTTGACTGACCGGAGAGCCTCCAGGACAAGGGGGCGGCGGTCAACCATCCACTCTCGAGATTCATATGGATCAATCGATCTCCGCGTCCTGCCAGTTCGCTAAGTAGACTCACTCTCTAAGCTAAGGGGCAACAAAGGCTGGAACTATTCCTGCCAAAAACAAGGGACCTACTTCTCATCCTAGGAGTTAGCAGGTATGATTGAGTCCCCTCTCTGTCTGTCTCTCCGAGTTTATACTACTAAGTAGCACTTCTGCTATTCAATCATAGAATCGATTCCGATCAAGCTGAAAGATGAAAGAAAAAAGATAGATCTTATTAGTAAGCTAGCGCCCTGCAATCAAAAAAGAGCGCTTTAGAGCAAGAAAAGGCCCCTTACTATAGTATAGATAGGCGAAGGTTTGAAGACGCTCGACCCTTCYATATTATATAAATAATTAAGGCAAGCAAGGTAAACAAACCCCCACGCCTCCTATTTCTTAAGGGGGGGCTTTTCTTTGACGAAAAAAAGAAAGCCTCCATTACTAATAAAGGGCTGCATCCGTTTTCTTGCTGGGAGAGGAACGAATCCTTCGCGCTTGGTAAGCGCTTCGCTGTAGCCAAGCTTACTGCTAGCCTATCGCCTAGAGCCAAGCTTCGACCGCGACTGCTCGTCGCCTCTGGGCGCCTTCTTCCGTCACCCGAGATCCAAGTCAGCACCGGCAAAGATCTCTTGATTCCTCGCGGCCGGGCCGGCTTGGAAGCAAGCTACCTTTCGCCTATCTCACCCCCTTTCTTATTGCGAGACCTAGATCATTGACTGTCTGGCGATAAAGAGAGGCCACATTCTCGTCGGCGATACAAACATCGTCTCCAAGAATGGCATACCTAGTAAAGCGCTGTCCTGGGTACACCTTCTCTGCACAAGAAAACATCACTTAGTGATGTGTTAAAGTTAAGAGAGGCCAAGAAGACAGAAAGCCAAGAGGTTGTCCTACTCTAAAGAATACGACACCTCGAACTGAGCGAAGAAAGGGTACTTCAAAGATAGATCTGCTGAAGATTGCATCTAAACAATCTCCAACAGACTTACCAAATTATAATAAGGTTAGTCTGAAGACTGAGGGGCCACCTATCGGTGGCAGACTTCAAGTCAAAAGAAGAAACCTTACTGAAATTTTATCTATCCAACGAACGGTCGGAGCTGATTAAAAGTTCCATCCATTGGAATAGACCGAAGCGTGTCCATGAAGAAATCATGAAGAGGCTTCAATACCCTTTGATTCACAAAGTGACCTATGGCGAATATCCGTCTCTTACCAGCGCCAGCCTCGGTAGATTGCGATAGTCTACCAGGGGAGCCTGAGTAAATAGACTCACCGAAGTGTCTAGACCCGAAAGAGAGTTGATGGTACTCTCAGCGGTCTCTGTAGACCATGGAGATCTCTCTTCATTCTTTTGGTCATAAGGGTATCGGATAAAGGGCGACCATAGAGGAAAGCCTGCATCATAGTAAAAAAAATGGCTATGGATGTACAAACCAAACGATTTCATGACGCAGATGGTAGGGTAGAAGATTCCTCCACGCTTTCACCTTTACGGCCTCCACGAAGGTCTCGCTTTCCAAGTTTTCTCCCAACGTACGTACCCCTTGTGTCAAGGGAGTTGAGATCAAACTTGGAAAGTACCTTGGGATCAGGTCTTTAGATAAAGCGACAATCTCCTTTATTAATTGAGACTGTCTTGGCAGACCGGTGGAAGGGGTGACTATCGATTTCAATATCGATCTGTCAATCCGTTTCGCCAGGCGAATAGCCCGACAAAGACTAAAGATATATATGAACCCATAAGTCGGCCTTCTGATCCTTCTTCAGAATCATTTTGCGATGGAAGGAAGGTATAATCTTAGGGTATCCTGACCTCGCTTCATTAGATAGGGACACTGGCACAGGTAATAAACTGTGCGACTGACTGACCCCTGCATACGCTTGCTTACAGCAAGTAGCTGCTTGTTTTAGATAGAAAGCAGTAAAAAGAGGGCCAGATCGTCGGTTTAACTGAATTACCTTTTTGGCAACGAGGTATGCTCCTATACAGAGTTCCTTGGTCAGACCGTCGGTAGCTATTATTTATTAGTCTTATCTTTTTATAGATAGATACTAATAGCCCAAGATTTTCAAAAATCTTGTGCCATTTGATGGTCTTAAGAGACAACAGTTTGTCAAAGAAATACCTGGAAGAATTCATTTTCATGTCTTTCCTTATCAGGTTTGGGTACCTGATGCAGAAGTAAGTCATTGGACTAACCTCCACTGGGATGGCTTCCAGATCACCGCCCTCAAATGTCAATACTAAAGTATAAGACATTTGCGAATCCAACCGGATTCATTTGACAAACTGGTGTCTCTTAATAAACACCAAAACTAGCCTAAACGACTGAATGTCGCATCAGTCGTGGGGGGGCACCTAGTTAACCAAACCAAAGAAATAGGACTCCATGAGGCGAACAAGGAGTGAGGTTAAACAACCAAATGTTGAGATAGAAGACCCAGATCTCTCCGGATCTGTATCTCGCTACCGATTGTTCGCCTCATGGGCAGTCGGCACCATTTCTGGC
>LAGI02_95|-|vitis_vinifera_contig_whole_genome_shotgun_sequence|length:4133
CCTTTTCTATGCACTTTCCTTTCCATCTATGACCAAATCCATTCAATCTTATCTCAATTAAATTGATATAAAAGAAAACTAATTAGATAACTTTCACAATCTTCAAATACAAACATTAAACCCAAAATCCTTTCAATGTCACAAGGAATTGGAGCTAGAGTCCCTCTCCCAATACTAAAGTATGATGTGTTCTTAAGCTTTAGAGGAGAAGACACACGCCAATTCTTCACAACAAAATTACACGCCATGTTACAGCAAAAAGGGTTAGCAACTTTCATTGATAATGAAAGACTAATGAGAGGTGATGTTATTTCACAAGGACTTCTAAGAGCTATTGAAGAGTCTTTGGTTTCAGTTGTTATTTTATCTGAAAATTATGCTTCTTCAACATGGTGTTTGGATGAACTTCAAAAGATAATTGAACTGAGGAAAGAGTTTGGGAGAGCAATATTTCCAGTGTTTTATGGTGTTGATCCTTCTGAGGTAAGACATCAAAGGGGAAGTTTTGAAGTAGCTTTTGCAAAATATGAAGAAGTTTATAAAGGGAATAGAGAAAAAGTTAGAAGATGGAGAGATGCTTTGGCTGATGTTGCTAACACATCTGGGTGGGATTCTCGGGAATACAGGTAAGTTTTGATATTAGTCTCAAACAATATATCATTTGAATTGCATTACCGGTGATGTTAAACCACGTTTTCGCAAATCGTTTGAACTAGTAAACTGATTTGAATATTAGTACGATATAACAATTATATCGGTTATGTAATTATATTTGTCAAAATTGATCATACAAGTTGGTTTTTAATCGAACTGTATCAGCCATACCGGTCATAACGGWATATTTTTTATTTAAAATAATTTTTAATTAAAATAAAAAATATTGATTGTTATTGATTTTTTAATATTAATGTTAATATTATATATATATATATATATCTAACTTCCTCGGTATGCAGTTTAATTAGTAAACTACCGGTTGAACTGCTATACCAATATATCAGTACTCTAACTGATTTGATAACCAATACAATATTAACAAAACTTTACATAATTAATTTTAGGTTACTTGTACAAATGTTTTTTGGTATGTTAGAAAGTGAGAAACTGATTAATGAAAGATCCATGTCTATAATAACACGTCCTTCTATTAGGATTGTGTCTTGGATTTTAAATTCATCATAAGTTCTTGATCCTAATTGGGCCTAATCCATTAGGTCTGCCACCATATTGGTAGGTTACTTGTACAATGAAAATGCAATATTTTTTAAAATATTAATATAGGTTTAATTTTTGATACGGTAACTCTTTGATATGACTTATTATTAAAAATATAAAAGTTATTACATTAAATCAATAAAATAAAGAGTTTAATATATGTAGTATCGTCATAAAGATTTATGACTAATTAGTTTATTTGTATTATTTATATTTAAGAGACAATAATTATTAAATATAAATAGTAAATGTGTGGACAATCTAAAAACTCTTAAAGCAATAGTGTATAATTTTTTTATTTCTAAAATAAAATAAAATAGTTACAGTAAACGTTTTTAATTTTTATTTATTTTTATAATCAACAAAGCTAAATTCAAAATATATATTTATATATGCTAGTATATGGTGTTAAAATTCATTTTTTCATATATTTTATTTTAGACAATTGAAAAATGTCTTTTGTGTAGTGAGTGTATTTTATATTATATTTTTCTATTGTGTGTACCTTATATTGTAATTTTGTAATTTTTTTGTCTTTATTATAACTAGCGTGTGAGAGACACTTCCTGCATATTTGTTGTAGTTACCTAGAATTAGATGTTGGTGGTAATTATCTAAAATTATGTTCTTTTCATAAAAATTAAAAAATATTAAGGATAAAATATATAGTAAAATAAAAATTAGTACATGATGTTACATGGTAGAAAAATCTGGATCAATAATAGAGAACATGATCCTGTATCCTCAAATATTTATGTATCCAAGTATCAGATTAATCAAATCCTACTGAATAATATAATTTTTTTTATGATTTTTCTTTTTAAATACATAATTGGACACAATGAGAAATAAAAATAGACAGTGTGATCTTTATTACAATAATAGAGGTATGAATGAGTCTTCCAGGTCATGTGGGGCAAGACTGAATGGACTACCATGGTTCAAATTTGTCATGTGGGTCATAAACCAGATGGAGTGGATTAGCCTTCTTATACGACTCACCAAGCTGTACCCATGGTCATTGCATAAAAATATATATGTTTTCCTAAACTTTGTCTCAAACCATATTTTGGATCAATAAAAATATATCATATCAATTTAAAAAGTTAAATATTTATTATTTTATATTTTTTGGTTTAATATTATTATTCATTTGGGAAATGGTTTCTGACACACTTAGATAACAATTTTTTTTCCCATAATGATTAGCTACACCAAAACTTTATATATGTATATTTAATTTCACCGGTATGCGGTTTAATTAATAAACCACCGTTGAACCACTATAATACTATATCGTATCCCTACCATTTTAATGACTAGTACGATATTAATAACATTCATTAAAATTTCTCTAAGCATAATTTGCTCCATTCAATCTTTGTTTTAATTTGCACAGTTTTTGTTTTTGTGTGTTAATAATGATACTTGGATGATGTGGATGAAGATGATGGAAAGGGGAGGAAATAGATGAGAGAGAAGAATATTTAGAGGGGTTGGACTGATATTGGATCTAGATTATGCCATCTGATACCAAAAAAAATTGAAGTAACTAGATTTTCTTTAATTGTCTTGACTAAATAAAGAAAAATTATAAAAATATTTCATCCATATATTTCACTACCGGAGAGTTTAGTACTAATACTGGACATAAAATTGGAATCTAAAAATAAAATGAAACAAAATATTATTTATAGCCTATTTTAATTAAATACATATGCTATATTTTATAACATATCACTTGCCTATTCTTTTTTGGAAGTGCAATGGACATATACTGCAAAATGCTTATTTATTTAATGTGATCATCAAGTGGTAGGTTTATTTATTCAACCAATTGATTCTTCAGTTAAATGCTGTTAAATATGATGCTTATTAAAGTTTACTAACTTCATTGTTGGAATAATTAAAAGTAAAGGAAGCCAATAATTCCTTTTTCATTTATGTAGCCATGATGCAGAACTCATTCAAACTATTGTTGAAGCTGTGTGGATCAATTTACGTCCAAAAATACCATCTACCATTCATATGCTACAAGGAGTTGATACAAAAGTAGAGGATTTGGATAAAGAAGCAAGGATAGGGTTGGATAAATTGTACAACACAGAAATAAAGTGTGGCTGCATCATCCTTTGAGTTCATGAAATTCTTGTTTGTTTTACCAAGTAAAGCAAAAAAATAATTTTTTTATGTTAATTTCTTTATCTCTAATAAGAAACAGTTACATCATTTAAAAATATAAATTAACTTTCATTAAAAAAAAGTGATTAGAATTTTTAATGATGTGACTGTTTTTCATTGTGCCAAATAAAATGGTGTATTGTATAAGATTTCGTTTCAGTTAAAGTAATGTAAATGGGAAATTACTATTTCAATGTTATGATAAGTAGTAACATTTGAAGATTATCCATTTAATTGGGATTTTCATGTGAAATTGATCAATTTTTACTTTCATTATCTTCTTATAGTTGATTGATTACAAGGAATAGAGATCATCTCCAGTAATTGAGAGACAAATACTTTATTTTTATTATGTTTTTATTGGCAAATATGTTATTTTGTTTTACTTAAAAAGATAAATATGTCATTACATGTTAGATTTATTTGGTTTTTCAAGGACTTACGTCTCCATTAATAAAGAGAGTCGATACTCTATTACAAGGGCTTAGTGAATTCACATTTCAAGTTAATTTCAAGATGAAACATAATTAAAGAGCTATCTATGGTTGTGATATTAGTACTAAATTTGAAAAGTAAAATGACCACACACTAAGCATCTATGTCAAACACCACCAGATTTTAAAACAATTCAGGACCTAAACATTACTTGTGGCTAAGCATAAAAGAAGGGACTAAATATTTTTAAGAACTTGCACTATTTATTAGGCCTTAGTGATCAATAACTTGTACAATTTAAC
>LAGI02_96|Glyma05g18342.1|vicia_faba_complete_genome|length:4055
AGACTGAAAATTGTGTATGTATATAAAGAGTCTTACCTTTTTTCAAAAAGAAGAGTCACGCTCTTTAAAAGCCCCTATTCGACGATGACTGAAGCCTATCTTCTTTAATAAGGGCTTTTTTAGGTATACCGCTCTCCCATGAAGAAGAGAGCCTATGATATCTTTGGTCTTTTTCCCATGCTTTCTGTTGGTCAACAACCAAGCACATCTCACTATAGTTCTTCACTACTCCGTGCAGGAAAGACTCTCTTTCTGTCTGTATGGAGGGAATTTTTTTTTGATCAATCAATCACTATGTTTCCACTCAATTTTCATTACGAAGATGTATTACGTCAGGATYTGTTGCTCAAACTGAATTACGCCAACGTTATGGAAGTTCCTGGATTGTGTCAAATAAGAGTAGTACCAAAGGCACCCTATGATTTCATAATAAAAAATGGAAAATTGGCTATGGAGATTCCGTGCGGTCAGAAATTCATACAGACAAAAAGGGGTTCGACAGGAAAGTCGTTTCGATCCAATCCATTCTTGGGGTCAAAGAAAGACAAAGGATATGTCAGTGACCTAGCACGACAAAGCACTCTCCGAGGGCATGGAATGTCTAATTTTTTGGTCAGAATCTTGACAGTAATGTCTCTTTTAGATTCTCCGGTCGAAATACGGGAAAACTCCATTCAATTCTCGATGGAAACGGAGTTTTGCGAATTCTCCCCGGAACTGGAAGATCATTTCGAGATCTTCGAACATATTCGAGGGTTCAATGTGACTATTGTCACTTCGGCCAACACACAAGATGAGACTTTACTACTGTGGAGCGGCTTTTTGCAAAAAGATGAGGGAGAAACTCAGTAAGAGATGTCGGAGAAGCGAAATATACGAGATCACAAACGTAGATTGCTCGCGGCTAAATATGAATTGAGACGAAAGCTTTATAAAGCCTTTTGTAAAGATTCCGATCTTCCTAGTGATATGCGGGACAAACTTCGTTATAAGTTGTCCAAGTTGCCAAGAAAGAGTTCCTTTGCACGAGTAAGAAACCGATGTATTTTCACGGGTCGCCCTCGTTCCGTATATGAGTTCTTTCGAATTTCTCGTATCGTTTTTCGTGGATTAGCATCTCGAGGTTCTTTGATGGGCATAAAGAAATCGTCTTGGTAGCAACCGCCAAACCAATAGAACAAGGGTTAGCTCTGCAGCTGGTCCACAGTAAGTAGGTCCATTACCGGCCGGCTCCTAAGCTAGAAAAGACCTAACGGAGTAATCCCTTATCTCGGATCGGAGATGCTAACGGGGCAGGAATCGAAGTGGGGGACCTCTCTACCGCCTGTGTCTATCTCCTGTCAAGTATGCTCCCCAGACATAGACTACGTACAGGGTAGTACTCTTGGATATAAGATCACCGCGTGAACATAACATTAAGTTACGAATGTAACTCCCGAGGGATCGACCACTATTCTAACTAAATAAAGTCAGGCGGAGAACTGTTGTTCATTGGAGCGCCGGAGTGCGGAGGTTGTTCCCATCATTGNAAGTCAGAGTGTGGGACTGAGCCTTCCGAATGATAAAGAAAAAAAAGTGCTTAGTTTCGTTGGAAAAACCAACGCAAATATCATATTGACTTTATCTCGCCCAACTTCTAAGGATAGATAGAAAAGGTTGGAGAGAGTGACTTTCTGAACTGAAATTCTCTCCTTTCTAAAGCTGCGCAAGGCGGCCCCACCCCCAGAACAAAGCCCCACCCCTCTTTTCCCCCCTTTAATGAAAGACCCTCGCCCGCCCCGCTTCCTATTCATTTTTTGGTCGGGACCGAGGGCCTTTTTTTTTTTATCAAGAGGTGATTTCGAGAATCAACCGGCAAATCCGTAGCCCAGGTGACTCACAGCCTCCCTCTCGCCCAAATTAAATGGGATGAATCAAATAAAAAAAAAGAAGCTTTTTGATTGATTCAGGGCGCAGCGAAAGAAAATTCTTTCAAGGCAAAAGGGGGGGCTTACTTACTTGACTTTTCCTGACGCTGAGTCATCCTATTCTTAGCTATGCTAATCGAAGAGGAAAAGTTTTCAGATGATATGGACCCCCAAGAGATGGACGAGAACCTCCAATTGCTTAGGGGTCGCACTCTAAAAAAACCCGCTTGGTGGACGAAATCTTCTCTCCTTTTAGACTTCTTTCTCCCACACACCTTTGCCCTCTTTCACCGAAGAGGAAAGAAGAATCTTCCAAGCGGACAGAGACCTAAATTTCCATTAGATTCATTCCTAAGCTTGCTTTGTTGCAGTAAGATGATCAGTCCGAGAGTGCTGGAGAGAAGAGAAAGCGGTAAAAACCCCTCTGATTCGGTCACCGAGCAGTCGGACGACTCTTCAGTAACCCAGGATGGGACGACCCCTTGCTCGCTTCTTTCGCTGTATACCCCCTCCATCCTTCGGAGGTGGAAGAAAGAAAGGCTACTTTATATAATAAATTATTTATTATATAAATTATAAGTAGGGCCCCAGAACGAAAACAATGTGGGGGAACCAGAGTTGTCACGATAGGAAAGATTAAAAAATGACTATAAGGAACCAACGATTCTCTCTTCTTAAACAACCTATATCCTCCAYACTTAATCAACATTTGATAGATTATCCAACCCCGAGCAATCTTAGTTATTGGTGGGGCTTCGGTTCGTTAGCTGGTATTTGTTTAGTCATTCAGATAGTGACTGGCGTTTTTTTAGCTATGCATTACACACCTCATGTGGATCTAGCTTTCAACAGCGTAGAACACGTTATGAGAGATGTTGAAGGGGGCTGGTTGCTCCGTTATATGCATGCTAATGGGGCAAGTATGTTTTTCATTGTGGTTTACCTTCATATTTTTCGTGGTCTATATTATGCGAGTTATAGCAGTCCTAGGGAATTTGTTTGGTGTCTCGGAGTTTTAATCTTCCTATTAATGATTGTGACAGCTTTTATAGGATACGTACTACCTTGGGGTCAGATGAGCTTTTGGGGAGCTACAGTAATTACAAGCTTAGCTAGCGCCATACCTGTAGTAGGAGATACCATAGTGACTTGGCTTTGGGGTGGTTTCTCCGTGGACAATGCCACCTTAAATCGTTTTTTTAGTCTTCATTATTTACTCCCCTTTATTTTAGTAGGCGCCAGTCTTCTTCATCTGGCCGCATTGCATCAATATGGATCAAATAATCCATTGGGTGTACATTCAGAGATGGATNNCATTTCTTTTTACCCTTATTTTTATGTAAAGGATCTAGTAGGTTGGGTAGCTTTTGCTATCTTTTTTTCCATTTGGATTTTTTATGCTCCTAATGTTTTGGGGCATCCCGACAATTATATACCTGCTAATCCGATGTCCACCCCGCCTCATATTGTGCCGGAATGGTATTTCCTACCGATCTATGCCATTCTTCGTAGTATACCTGACAAATCGGGAGGTGTAGCCGCAATAGCACTAGTTTTTATATGTCTGTTGGCTTTACCTTTTTTAAAAAGTATGTATGTGCGTAGTTCAAGTTTTCGCCCTATTTACCAAGGAATCTTTTGGTTGCTTTTGGCGGATNWGMTNTANTNCTAGGTTGGATCGGATGTCAACCTGTGGAGGCACCATTTGTTACTATTGGACAAATTYSTNTCWWWTGTTTTCTTCTTGTTCTTTGCCATAACGCCCATTCTGGGACGAGTTGGAAGAGGAATTCCTAATTCTTACACGGATGAGACTGATCACACCTGATCAGTTAAAAATTCTGACACCAATCATTTACGTATTACACCAAGAATGAATTGACAAGCGCATGAGTTTTCTAGTTGGCTATGTTGATATAGCTTAGATAGGGAAAAGAGATTATACACTAGGGTAGGGCTGAACTTTTAAATCCGGGGGCTTTGTTCCCGAAACTCCCTTACTCCTCCCCGTCCCTTACCCGTCCTTTGAAAGCCAGAACATTCGCATAGAGGAGTATCCTTATCACGCATGCTTTTCCACTTAAAATTACCTTCTATCCTCTTCTAGGGATTCCTACCCCTATATGGAGAGGGTAAATTAATATTCTA
>LAGI02_97|Glyma02g01100.1|populus_trichocarpa_multidrug_pheromone_mdr_abc_transporter_mrna|length:4054
CTCAGAATCCCTTAAACAATAATAGAGAGTTTCAGCACCTTGAGAATTTGAAATCTTGGAAACCCTGTGGAACAAAGAAGACACTGAACTAATATGGCTTCAGAGAATGGCCTTCATGAGGCCACAACAACAAATATTCCTCTTCCTGCAGACACAAATGCTGAAGAGAGCAAACAAACAGAGAAACAAAAAGAGAAACTTGAGACTGTTCCATTTCACAAGCTATTTTCTTTTGCAGACTCAACTGATATTCTTTTGATAACAGTTGGAACCATTGGTGCCATTGGAAATGGTTTAGGTTTGCCTCTCATGACATTATTGTTCGGTCAAATGATCGATACCTTCGGAAGTAACCAGACAACAGAACATATAGTAAAAGAAGTTTCCAAGGTCTCTCTGAAATTTGTGTACTTGGCTGTAGGATGTGGTTTGGCAGCATTCCTCCAGGTGTCTTGTTGGATGGTGACAGGAGAGAGACAAGCTGCAAGAATAAGGGGATTGTATTTGAAAACTATACTAAGACAAGATGTYGCTTTCTTTGATAAGGAAACAAACACTGGAGAGGTCATAGGAAGAATGTCTGGTGACACTGTTCTCATCCAAGATGCAATGGGAGAGAAGGTTGGCAAATTTCTGCAGCTAATTGCAACATTCATTGGAGGCTTTGTGGTTGCATTTGTCAAAGGCTGGCTTCTTACTCTAGTTATGATGTCAACTCTTCCACTTCTTGTTTTCTCCGGCGCCACCATGGCCATCATCATAGGTAGAATGGCTTCTAGAGGTCAAACTGCGTATGCAAAAGCTTCACATGTAGTTGAACAGACAATTGGCTCAATAAGAACTGTTGCATCCTTCACTGGTGAAAAACAAGCAGTATCTAGTTATAGCAAATTTCTCGTGGATGCTTACATATCGGGCGTTCATGAAGGATCCATTGCTGGAGCAGGACTAGGCACAGTTATGTTTGTTATTTTCTGTGGTTATGCTTTAGCTGTATGGTTTGGTGCAAAGATGATAATGGAAAAAGGATATAATGGAGGCATAGTGATCAATGTGATTATTGCTGTGTTAACAGCATCAATGTCTCTAGGCCAGGCATCACCTAGCATGAGTGCTTTTGCTGCGGGTCAGGCTGCAGCTTTCAAAATGTTTCAAACAATTGAGAGGAAACCAGAGATAGATGCTTATGACCCAAATGGAAAAACAGTAGAGGATATTCAGGGTGAAATAGAATTGAGGGAAGTTTATTTCTGTTATCCGGCGAGGCCCGATGAGCTGATATTCAATGGATTCTCTCTTCATATACATAGTGGTACAACTGCAGCTTTAGTTGGACAAAGTGGAAGTGGAAAATCTACAGTGATTAGCTTAGTTGAAAGATTCTATGATCCACAGAAAGGTGAAGTTCTTATTGATGGCATTAACTTGAAAGAATTTCAGCTTAGGTGGATCAGAGGAAAAATTGGCCTTGTTAGCCAGGAGCCGGTGTTGTTTGCATGTAGCATTAAGGATAACATTGCATATGGAAAGGAAGGAGCAAAAATTGAAGAGATAAGAATAGCAACTGAACTTGCCAATGCTGCTAATTTCATTGATAAATTACCACAGGGATTGGATACAATGGTTGGTGAGCATGGAACTCAGCTATCTGGTGGACAAAAGCAGCGAATTGCCATTGCAAGAGCAATCCTTAAAAATCCAAGGATTCTACTTCTAGATGAAGCTACAAGTGCACTTGATGCGGAGTCTGAAAGGATGGTGCAAGACGCGCTAGACAGGATCATGGTTAATCGTACCACTATTATTGTGGCACATCGCTTAAGCACGGTGAGAAATGCTGACATGATTGCTGTAATTCATAGAGGGAAAATGGTTGAGAAAGGTACACACTCAGAACTACTGGGGGATCCAGAGGGAGCTTACTCTCAACTCATACGCTTACAAGAAGTAAACAATGAAACAGAAGAAACTGCAGATCATCGAAATAAGAGTGAACTTTCAGCGGAATCCTTTAGACAATCAAGTCAAAAGAGGTCACTTGGAAGATCCATTAGTCGAGGATCATCTGCAGGGAATAGCAGCCACCACTCATTTTCAGTTTCATTTGGTTTACCTACAGGAGTTAATGCCGCTGATACTGAACCTGAAAGCTCACAAGCCGAAGAAAAATCACCAGAGGTTCCTCTCTCGCGCCTTGCTTCTCTCAACAAGCCAGAGATTCCAGTGCTTCTGATAGGATGTGCAGCTGCAGTAGCAAATGGTGTTATACTTCCAATATTTGGCTTGTTGATTTCCAGTGTCATCAAAACATTTTATGAACCATTTGATGAGTTGAAAAAGGACTCAAAATTTTGGTCAATAATGTTTATGATTCTTGGTCTTGCATCCTTAGTGATAATACCAGCACGAGCTTACTTTTTCTCTGTGGCTGGATGCAAGTTGATCCAACGTATCAGACATATATGTTTTGAGAAGGTAGTGAACATGGAGGTTGGTTGGTTCGATGAGTCTGAGAACTCAAGTGGCGCAATTGGTGCAAGGCTTTCAGCAGATGCTGCATCTGTGCGCGCCCTTGTTGGCGATGCCCTGGGACTATTAATTGGAAATTTAGCAACTGCATTAGCAGGTTTGGTTATTGCTTTCACTGCGAGCTGGGAACTGGCGTTGATAATCCTTGTCTTGATTCCCCTAATTGGACTAAATGGATATGTTCAAATGAAATTCATGAAAGGATTCAGTGCTGATGCAAAGATGATGTATGAGGAAGCAAGCCAAGTTGCTAATGATGCCGTCGGAAGCATCAGAACAGTAGCTTCTTTCTGCTCTGAAGATAAGGTTATGGAACTATACAGGAAGAAATGTGAAGGCCCTATGAAAACCGGAATACGACAAGGATTGATTAGTGGATCAGGGTTTGGAGCTTCATTTTTCTTACTGTTTTGTGTCTATGCAACCAGTTTCTATGCTGGAGCTAGACTTGTGGAGGCGGGGAGGACAAAGTTCTCAGATGTTTTTCGAGTTTTCTTTGCACTAACTATGGCAGCTATTGGCGTTTCCCAATCAAGCTCTTTTTCTCCTGACTCTAGCAAAGCCAAGTCAGCCACTGCATCCATATTTGGAATAATTGATAAGAAGTCAAAGATAGATCCTAGTGATGAGTCTGGTTCTACATTGGATAGTGTCAAAGGAGAAATTGAACTGCGCCATATAAGCTTCAAGTATCCATCTAGGCCAAATATCCAACTTTTTAGAGACCTCAACTTAACTATCCATTCTGGCAAGACAGTGGCGCTCGTTGGCGAAAGTGGGAGTGGGAAATCCACAGTAATTGCCTTGTTACAAAGATTCTATGATCCTGATTCAGGTGAAATCACACTTGACGGAATAGAAATTAAGCGTTTACAACTCAAGTGGTTAAGGCATCAAATGGGACTTGTAAGCCAAGAGCCAGTGTTGTTCAATGAAACTATCCGTGCCAATATTGCATATGGAAAGAGAGGCGATGCAACTGAAGCAGAAATCATAGCTGCAGCTGAAATGGCTAATGCACATAGATTTATCAGTGGCTTACAACAGGGTTATGATACTGTTGTGGGAGAGAGGGGAATTCAATTATCAGGTGGACAAAAGCAACGAGTAGCCATTGCGCGCGCTATAATTAAGAGTCCGAAGATATTGCTACTAGACGAGGCCACAAGTGCATTAGACGCAGAGTCAGAGAGAGTTGTTCAAGATGCATTAGACAAAGTCATGGTGGATAGGACCACAGTGGTTGTGGCTCATCGCTTATCGACAATAAAAAATGCAGATGTGATTGCTGTTGTGAAAAATGGAGTTATAGTTGAAAAGGGAAGACATGAAACACTCATTAACATCAAGGATGGATTTTATGCTTCTTTAGTCCAACTTCATACAAGTGATGCAACTGTGTGAATTTTGACATTTTATTATATTCTATTCCTCTTTTCTTTTATACTCAACTTTTTGTTTATTAATTTTCAAAAGTGCATATGAGAGACTTCCACCTAATAAATTTGACAAAAGTAGATATACA
>LAGI02_98|Glyma12g05180.2|lotus_japonicus_genomic_chromosome_clone:_complete_sequence|length:4043
TCCAAGTCTACGATGTTGTCCATTTCCTTGGAATTTCCATTCAAACTATTTGAAACGCGTTTCATCACACACACTCGGGTCTTCTTCCTTTACTTTACTACTATGATGACTTCATTCTTCTTCTTTTTCTCAACTTTCATTCTTCTTTTTAAGTCAATGATCATTCATCCTTCACATCTCCCTTATTGCTTTATGGGTTTTTCCAAAAATAACATTCTTTCATGGGCTTCAACTTTTTTAGAACACTAAGAGTAAATTGAGTGTGTTTTTGGATCATCATGGCTTTACTTCTGAAAAAACTGCGACCTGTTGTGTCTTCTTCTTCAGTTCATGATGATAGCAGTGATTACAGTGTTGAGTACTCTTTTGCTGAAGAATACAAAGGCCCACCTTTGAATCATTCAATCCCTGAAGTTCATCCTTTCAAACTTGATCAAATCCCAATTGCTCATATAGCTTCTTTTCGCCATGGTCACTTCTCTGTCCCAGTTATCCAACCTTTCACTAAAAAAACCAATACTACACTTTCTGTTCATTATGATAAACAACAACATCATATAGGGTTTCATGATGAAAATGAAATCAATCCAATTTCCACCAATTCTAACACAACAGAATCAGGTTCAAGTTCTCTTTCTGCTTCTTGTGAGATATTTTCATGCAGAGAAGAAGAAAATGAAATTGGAAATGATAGCCCTCATAGTCCAAGACATGAAAAACGGCATTCTATTGTGACTTTTCGCGACCCGGAGTCTAATTGCACTATACATGATGAAGGGATTGTTGATTATGAAGGTGGAAGTGGAAGAGATAGTTGTACTAGTACACCTGATCATGTGAGAGTGAAACCACAAGCTGTGAGAAATGGGAAGAAAGGCTCTTGCTACCGGTGCCTTAAAGGGAATCGTCTTACTGAGAGAGAGGTTTGCATTGTTTGCAGTGCAAAGTATTGCCGGAAATGTGTGCGTAGAGCAATGGGGTCTATGCCTCAAGGTAGAAAATGTGTTACTTGCATTGGTTATAGGATTGATGAGAACAAGAGGAAAAGCCTTGGCAAGTTTTCTAGGATGCTCAAACACTTGTTGTCTGGTTTGGAAGTTAAACAAATCATGAATGCTGAGATGGTTTGTGAAGAAAATCAAATACCACCTGAGAAGATTCTTGTGAATGCTGAACCTCTTGATTGGGATCAGCTCATGTTGCTTCTAAGATGTCCAAACCCACCAAAAGGATTGAAACCAGGTTGCTATTGGTATGATAGAACATCAGGGTTTTGGGGAAAGGAAGGTCAACGGCCAAGTCAAATTATCAGCCCCCAGCTAGATATTGGGGGTCGCTTGCTGATGAATGCAAGTGGTGGAAAGACAAATGTAATCGTAAATGGTCGAGTAGTTTCTAAGGAAGAGCTATTGATACTCAAGTGGGCAGGAGTACCTTGTGAAGGAAACCCTGACTTCTGGGTGACTGCTGATGGATCATACATGGAAGTTGGACAGAAGAATATCAAGGGACGTATATGGGATAAGGGCAAGCTTCTGTATAATGTTCCTTTCTCTGAAAGTGACTACCAAAATATCAAGTTTGTAATCCAAACCAATTTGTATACCTACATTGCTATACTTCTTGAGGAGCGTGAAAATTTTGAAGAAGAGAGTTTGTTGGAGAATAGGAAAAGACAGCATGTAAATGAATCCACTTCATCTGTGAATACAGGTGAGATTGACACAACAGTCTACTCCATTAGCTCAAGACTGAAAGGTCTATCAGATTGGCTAGTCAAATGCATGGTGTCAGGTAACTTGGCTGCAATATTTCCAGCAGCTACTCGTGAATATGCGCCTCTCGTGGAGGAGCTGTGGAAGGATCCAGCCATTCAGGCCACTTACAACAGGAGAAATGAACTAAAAACGCTCCCTATAAGTGCAAGTTATTTTCTAGACGGGGTAAGTTTCCATGTTATCATCACAAGGTTATTCAATATTTCATACTCACATAACTGATTCCTGTTGTCAAAATTTATGCACCTTTCTTTCTTCTATGAAGCTTTTCTGTTTCTACTTAATTTGCTGTTTTTCTATACTTGTTTTGTTAAGGGATAGATTTTGGAATTTTGCATCATTGATTTATCACAATTAATAGGTTATAATTTGGGGTCTAAAACTATATAATTGCTGCTTTTCTTCAAATCTTTCTCTTTTATTCCCTTATGCACACCTTGTGTTTCAATAAGGCACAAGCCTATTTAAGATAACCAATTCAGTGAGAATTTGGTATTGAAATTATGTAAATCCATAGGTTGATAGAATTTATGATTTTTCCAATCAATAATTTGATAGCTAAAACATGTAACTAAATTTTTATGCTGTTAAATTGTTCTTCTTTGTCATAAGAGGGTGAACCTTAGTGCAACGAAAAGTTTATTTGCCTTGTGACTTTGAGGTCATATGTTCAAATCATAGAAACAACCTCTTCGCCTGCTAGGGTGAGTACATCTACCCTCCCCAAACTGCACTATGTGAGAGCCTCATACACTAGACTGCAATTTTGTAAATTGTCTTGTCACGAACATGGCAGGTGCATCACATCACGGAACACTAGCTATTCATCAATGTCTAAATGTTTCTCTGGATGCAGGCTGTTGAGATATCCAAGATAGACTATCAACCCTCTAACATGGACATCTTGTATGCTGGGGGGATAACCTTATCCAACAGCCTTGCTTCCATGGAATTTTCGTTTCCCGTGTCACGTGGTGAAGACTCTTTGGACGCTGAGTATAAACATGATCCTTCTGTAAGATATCAAATGATCAGAGTACATCCAACAAGCCTAGGAGAAAACTGCAAATGGTTGGACATGTTTGAAGACACAGATACTGTTCTATTCTCTGTGGCCTTAAGTGACTATGATGAGTACACTATAGACAGCAATGGAGTTGCTACCAACAAAATGTTAGCAGGCAAGAACCTCTTTGAAAAAATCATTACTCACATAGCATTCAATAACAAGAAATTCCTCTTAATACTGACCAAATTCGATCTACTCGAGGAAAAGATTGAAACCGTGCCTCTAACAAGATGTGAATGGTTTAGTGATTTCAATCCAGTAATAAGCCACAATGAAAAGACAACCAGCAGTAGTAGTAGCAGTAGGAGTAGTAGGGTTAACAATACTAATAGCCCACCATTAGCACAACGTGCATTTCAATATATAGCTATGAAGTTTAAGAGATTGTTCCATTCTGTTACTGAAAGAAAGCTGTTTGTTTCACTGGTTAATGGTTTGGAACCTGATACTGTTGATGAAGCTCTCAGATATGCAAGAGAGGTTAGTGTGTGGGAAAAATGGGACCCCTCTTTCAAAAATGACAAGTCTGAGATAACTACTACAACCATTGACCCTGAAGGAAGCTCCTCATGATTTTTTCCCTCCTCAATAATCTTACAAGGGCTGTTCCTGTATAAACACAGTTATAGAGTTATAGTTATATAAAAGCTTAGAAATTTTGACTACATATTTATGAAGTTGGATCCCCAATAATAGTTATATTTATGCACATTTGTATGTAGATGTGTATTATTATCATTGATGACATTTTCAGTTCGTTCATAGTCCTTTCTGTTTCTAGACACTTTCATCTAATGGATATCCTTTCCTCCCGGAATATGTATAGGTAAGTGCATCATGCATTATTCCAATTAAGGACTAGCTGATCTAAGATAGATTTCCAAAAATACACATTTTGAAATCATCCATCATCCTTATCCAATCCATTCTCCATAATAAAGAAAGTTCTCAAATTTCATGCTGATAAGATAGATACAATTTGCATTTCTCAAATAAAACTTGGTGTTTATACTTCATGGGTTAAAAAATCAAAGCTGATAGAGCTAGGGGATTTGGGTTGGGGTGTTAAAACTTAAAACTCAAAAAAAGGAAGACCCACAAACACTATTAAGCCATTGTTATCCTCTTACTAAAATTTACCACCTCAACTTCAATTTTTCAGGAGCTTAAATTATTTTTTAGATATTAATTTTCAC
>LAGI02_99|Glyma15g24761.1|cicer_arietinum_uncharacterized_loc101515712_transcript_variant_mrna|length:4040
TGATGATGAAGATTCACAACATCATGTGACTCAGTCAAAGAAACCTAAGTTACCAGGATTAGCAAGGTATTAATCAATACAATTTATTTACAACTATTTATTCAGTTATTATGGTTTGTCATTAGTGTTTTCAATTTTTATGTATGTTTGGATATTATCATTTTTTATGGAATAATTGCTTGTTTTTAATATAAAATAAGAAAATCTAAAGGCTAAATTTAATTATTTGCTTCAAAGTTAATATGAAGTTTGATTCTATGCAAATAGTGTTAAGAGTTCTTTTGCGAGTTGAGTTTTGGAGGGGAAGAAAAGGAAAGTGAAGGTTTTGGAGTCGGAATACACTTGTGAGATGATTTTGAAGTCTTCTCTTTCCTTCTTTTATCTCCAAAACTCGACTTATAAACGGACCCTTCGGATTTTAACAATGTTATTGTCAAACTGGTTCTTGCTTCTGTTGTTAATTATTGCCAATATCAATAGTTGTTTGGATTAACTTCAGTTGTAACTAGATCTTGATAACATGATATCAGTTATAGCATGTAGGGTTAAATAATTAATTGTTTGTGGCTGCTAATTGTGGAACTCACTAATGCAAATGTAAATGTAGAAATTCTAATTTTGAAGAATATCAATCTAAGTTGGATTTGAGTACAAAGAATTTCATTTTCTTGTTGTCCTCAATTTAAGGTTTTGTTTTGATTTTTTTCAATGCATTTTATTGCAAACTTAAGAGGGTGAGATTGACGCAATGGTAAGGTTGTGGTTTAGTGACCATGAAGTTACAGGTTCAAATCCTGAAAAGAGTCTCTCTACTTGCGGGTAAAGCTGCATACATCTACCCTCCACAGATCCCACTGAGTGGGAGACTTATGCATTAGATCTCCTTATTTTTTATTATATTGCAAAATTGGTGACACTAACACCAATAATTACTTGAAATATACAGTGTAATTGTGGAAGCTTTAAAGGTGGATAGTCTACAGAGACTGTGTTCATCTTTGGAACCTCTTCTCAGGAAAATTGTGAGTTATAGTTACTTTCTGACTATTTACTATTTAGTCCTGCATATATTTAGAGGGTTTGTCTTTTCTGTTTCTGTTTTGGTTCATAGAAAGTTGTTTCATCAACAATGATTAATCACTTTCTGATATAATAGTTAACCCTATGCTTGAACACCCTTCACACAAGAAGTGATATAAAAGTGACAAAATTCAGTTATTTTGTGTTGTTTAAAAGTTTTTATCAAAACAATAATAGAAAAGAAAAATCAATGATGTGACATGCAAGGCCTACTAAATACTAAAACATGGAGTAATATGAGCAATGCATCTATAAATAACCCAAATGTAAAGTAGTCTACAAGAAAAGACTCAGTATAGTTTTATTTGTGACCTTACTAATGCTTTTTCTAGAGTTTGATATTTCAATATTATACTTATTGCTTCTGTCGAGAAGTAAGTATCATATCGTCTACCTCATTCTCCTGACATGATTTAAATACATGTTGGACTATTTCTCTCATTTCCAATTAGTTTTGAGACGGAACTTTTAACAACTTTCATTTAGAAGTAGTTGTATGTAGCTAAGGGTGGAAATAGGTCAGGTCAGGTTAGGCCAGACTTTGCCTTAAACAGGCCGAACCTATATAGCATATAGGAGTCTGGGTCTGGTTTGTTTCCACCCTTATGTGTAGCTTAATAAAAGAACCTCTCTACAGCGTGTCGTAATGTATTCTGTTAATCCTTATAATTCCATGAACTATAGGTTAGTGAAGAAGTGGAGCGTGCTTTGGCAAAATTGGGTCCTGCTCAACTGGCTGAAAGGTGTGTTTCCTTGTTAAATTAGAGTTCTTAAAATCTTCATTTTTAGTTAGAAATGCTTGTTCAGTGTGATGCTGATGGCTCATGAGCGGGATTAACAATATTTTTGTACATGTGATCCTTATCAATATGTTGAAATTTGGATGATGCAACATTGTATAAAATAAGAAGATCCCAGTGAACATAGCTGAGTAATAACTATTATGTATTATCTGTTATCCGTGATTTCGTCAATTACGTTTTACTTGTGTMAGATCACCACCAAGAATAGAAGGACCTGCTGCAAAGAATCTGCAGCTTCATTTCAGAACAAGAATGCCACCGCACTTGTTCACAGGAGGGAAGGTTGAGGGAGAGCAAGGAGCAGCTATCCATGTTGTCCTGCTGGATCCGAACACGGGCAATGTAGTTCAGGTAGGACCAGAATCGGTTGCTAGATTGAATGTTGTAGTGCTTGAAGGTGACTTTAATGAAGAAGCTGATGATGATTGGACAAAAGAGCACTTTGAAAGCCATGAAGTTAAGGAACGTGAGGGGAAAAGGCCACTTCTAACCGGAGATTTGCAGGTTAACCTAAAGGAAGGGGTAGGGACCCTAAGTGATCTTACTTTCACCGACAATTCTAGCTGGATAAGAAGCAGAAAATTCAGGCTTGGTGTTAAGGTGGCTCCTGGGTCTTGTGAGGGGATTCGTGTTCGCGAGGGAAAAACTGAAGCTTTTGCAGTTAAAGATCATAGAGGAGAATTATACAAGAAACACTATCCACCAGCATTACATGACGAAGTTTGGAGACTGGATCGAATTGCGAAGGATGGGGCACTTCACAAAAAATTGATTCAAGCAAAAATATCAACTGTCGAAGATTTCCTGCGCCTTCTTGTCCGTGACCCACAGAAATTAAGAAGTATACTTGGTAGTGGAATGTCCAACAGAATGTGGGAGAATACAGTGGAGCATGCCAAGACATGTGTCTTGGGTGGTAAGCTCTTCGTTTACTACACCGATGAAACCGGTAGCACTGGCATTGTGTTCAACAATATATACGAGCTGAGAGGCCTCATTGCAGACGGGCAATTTTTCTCGTTGGATTCCCTTACTCTAGATCAGAAGATGTCTGTGGATTCCTTGGTGAAGAAGGCATACGACAACTGGAACCAGGTTATAGAATATGATGGCAAAGTTTTTAACTCCAAAAAGGGTTCAAGATCTTTAGTAACACCTATGTTGCTTCATAACAATGTCCAAGAGCAGCACTATACTTATCCAAAGAATAGGGTACCATATGTCCCCTCTGAACCAAATCAATATTTGCAAATAACAAATAACTACTATCTGGTCCTGAGTTGACTGATTATCCGTTCGGAAGATCGGATAATCAGATGGTAGGGACATCATCAAATAACTCGCAAATAGCATTGTCAGGGAGCATGAATTACATACCCGATGAACATCAGGAAGTTGAAGGTACATATTTTCAAGGAGACTGGTCTAAGCAGAGAAGTGGGCAAGGATTGGAAGATATTGTAGCCGAAGAACTTCGTCTTAGGAGTTCGGAGATGTTGGGGAGTGACGATATGCAAAGGTTACTTAAGACAATTAACTATGGTCATTCTAATGAGGCTTGTTATACCTATAGTCTTCAATATGAACCTCAGATGTATGATTCATTCAGTGAGGATCATGGTAAGTCTTCAGGAAAAGCTGTTGTTGGATGGCTTAAGCTAAAAGCTGCTTTGAGATGGGGTATATTTATAAGGAAAAAAGCTGCAGAAAGGAGAGCACAGCTTACTGAGTTGAATTGAGGTAAATGCTTGAAAGTGGGAAATTTTCATCTCATCTCAAGCTAGGAACTTGCTTAAATTATGCTCGGATCAGACCCGTCGTGTAACCGGTGTTCAACTCATCGAAGAATTTAGAAAAAATTGTAAAGAAATGCATTATAATGTGGAAACTATGTATTATGTGGCAACAAATTCATAGTTTTCACTGAGATTAAATATTAGACAGGACTGTGTTAAGCCCTCTCTCATTGTGGCATTTTTTCATTATTATTGTGTAATTTAATTATGATTCATATTTTAATTTCTTACTTTTGTTTTTACTGATCTGAAGTTTGTATCTAATGTGAATTGTTTTTAATTATATTATGATACTGTATCATGAAATATTTATGAGCTTATCCCACATGTAATAAATAACTTGTAATGAAGAAAATTAGAT
>LAGI02_100|Glyma02g00810.1|lupinus_albus_malate_dehydrogenase_complete_cds|length:4008
GTCGTTTCATGCTGCCGAAGCATCGTTTACGTGGCACGGTCTTCTTCATAAGGTTCTCGTGCTTTAACATTCACTCACTCTCTCACTAGCCTTTTACTCTTTCTTCCTTCTTTCTTCAATTTCTTCACTTTCTTCGATCCAAATCAAACAATGGCCAAAAACCCAGTTCGTGTTCTTGTCACTGGTGCTGCAGGGCAAATCGGATATGCGCTTGTCCCCATGATTGCTCGGGGAGTAATGCTGGGATCTGACCAGCCCGTGATCCTCCACTTGCTTGACATTCCACCTGCAGCCGAGTCACTGAATGGTGTTAAAATGGAGTTGGTGGATGCTGCATTCCCCCTTCTTAAAGGTGTTGTTGCTACAACTGATGTGGTTGAGGCATGCACTGGGGTCAATATTGCCGTAATGGTTGGTGGATTCCCTAGAAAAGAAGGTATGGAGAGGAAAGATGTGATGTCGAAAAATGTCTCTATTTATAAGTCCCAGGCTTCTGCTCTTGAAAAGCATGCTGCTGCTAACTGCAAGGTTCTGGTTGTTGCTAATCCAGCAAACACCAATGCATTGATCCTGAAGGAATTTGCTCCATCTATTCCCGAGAAAAACATTTCTTGTTTGACTAGACTGGATCATAACAGGGCACTGGGTCAAATTTCTGAAAGACTGAACGTTCAAGTTTCTGATGTAAAAAATGTTATAATATGGGGTAACCATTCATCATCTCAGTATCCTGATGTCAACCATGCAACTGTTACAACCCCAGCAGGGGAAAAGCCTGTTCGTGAACTTGTTGCTGATGATGCATGGTTGAATTCGGAATTCATAGCTACTGTCCAACAACGTGGTGCTGCAATTATTAAAGCTAGAAAGCTTTCAAGTGCACTATCTGCTGCTAGTGCTGCTTGTGACCACATTAGAGATTGGGTTCTTGGAACTCCTGAGGGMAYCTGGGTCTCGATGGGAGTTTATTCSGATGGATCTTACAATGTACCRGCTGGACTWATCTATTCATTCCCTGTCACCACTCAGAATGGGGAATGGAAAATAGTTCAAGGACTTGSAATWGAYGAGTTCTCRAGGAAAAARTTGGACTTGACWGCAGAAGARCTTTCTGAGGAGAAAGCTTTGGCTTACTCATGCCTCTCCTAGACTGCTTGTTTTTTGCCTAGTGACGTTGCAGGTTCCCCTTGTTCACCATTAGAAGTAGCTTCAATTTTGAATAATGCCCCTCTAAGATACAGAGGAACTATTGATGGATAGTCTGTTTTTTCCATGGAAACTTGTATTGCAGTGTCTAATCCATTAAACATGATATTTGAGCTTATGTATTTGGTCTTGCTAATAGATCACTTGCTATATATTAAGTATGATTATGCTTAATCTGTATGCATTTCTGACCATTCCACTGCTTTATTTTCCTTTATTGGTGTTGGCATTGCTGTTTGTGCAAGTCCTTTGATGCATGTTGAAGTGCATAGGGTTTGGTTGCATAATTTTCTTGATGGAAGCTTTTACATATAATATTACAATTACGCCTTTATCACAATGTATTATCATAAATTATGTTCACTAATAAAACATTGATCTTTAAATCTTTCATAATCGTTTTGTAACCACTAAGATGACAAGATGGGCTTATGGTGTTTCACATATATCTATCTACCTGCAGAGATATCTCCCCTTAAAAGACTTCTATATTGCATGTGCAAATCTATTGATGCTATTGTGACTTGTTGTGAGTCATCTTTCATATCAAATGCCAACAAATTCTTATGCTTTTGTTGATGTGAAATCTTCCTAAACATTTTCTCATTGGACAATAGTCATATGAGCATCATCTCATTATAGATAACTTACAGCTTATCATGCTTTTAATTCATATTCTAATTTCTAACCTTGACTCCATTTATTAAAAGTTGGATTATGTGAGACACCAGTGGCATTATATGCCACTGTGCTAGTACATAGGTTGATATATTACTTATGCTCTGGTTGCCACTTTTCTAATTCTCAAATAGTTATCAATGGACCAAAGTATTAAAAACCATAATAAACAAATTTGGTAGAACCAAAACTGTATAATATTATGTGCATTGCTCTATCCAACTATAATAATGCAGGCAAAAATGAATTCAATTTTGGCAATCAATAGCATTAGAACTTTAAATTAAAAATGGTTCATGGTGGACTAGTTCAAATTTGATAAACTATTTGGTGCAATTATTCCTTTATGTACAACCAAACTAAAAAAATATGAAAGATTAATGTAAAAGAAAACTCAACAGGGGCATGTAGCTCTTGCAGAAAATGCTGCCCCAACATGAGAAATTAAGGTACCCTTATAATACCTAGTAAAGGTGAAGTTCAAGTTACTATCTTTTAATAATACCCTCACTGAAAAAAATTCAGAACTCTGGCAATTCTATTGAATCACCAGTTCTGGTAAATATGTCATACCAGAAATCCATGCCATCATCCAAGTTTGAAATATAACCATTACTCTGTTGGAAACTTTCCTCATAATTATTAAATGGGCATTGAAGTGGTAACTCATTTGAGATATTCAAAGATTTTGATTGAACCATTGTGGTAGGGGTTTCATCATCCATTGTTGCATTTTCTGACCAAAAGCTTTCATCAATTTCAGGCATTGTGTCTAGAGACTCTAAGTCTTCAATCTTGATATTTTTGCTTTCATCAACTATGGCATATGAAAAAACACTAGAAGTGGTGCATGTTGATGTGTCAGGGTCAGATTGAGTTATGGTGCTCGAATTCGAATAAGAGCGTTTTATTTTTAGTCTAGAGACTCTAATTTTGATATCTGAATTGAGTTGATTTGTTTTCAGTAACTTCTTCTTCAAATGTGTGTGCCACACATTTTTAATTTCATTATCAGTTCTTCCCGGTAATTTGGCTGCAATAGTTGACCACCTGAAATTAAGGATCAAGTATATTATAAAAAAATGATTAGTATATTCGTGTAATAATTGCACGAGATTTGTGTTCAGCTTCTTAATTATAATGAATAGAAAAACAACAAAACTTTGATGTTGTCATTTGTCTTCATTGTAGATTTGCATAGACAGTGAATCTCATGCATATATTGGTATGCACATCTAAAACATGTTATAACTGCATGTGCCATAAAATGCCACACCAAGTTTCGTGCAATAATGCAGATCTAATAATCAGAGAATCTTGCAAGTTGCAACCCCATGCACCCCTTTTTAAGGGTATTGATGTTTTATATTATTTTGATTTTCTATTCAATATTTCGTATTAAGAAAATGATGTAAATTAATATAACAACTGAAAACAATATTTTTTATGTTTTGTCCAACATAAGGAAATAACTTTATTCTATGAACACCTTTGTGACATTTTATGTACATAGTAGGTTGTCTGTGATGAACTAGTTATTGCCTGGTGCTGTTTTGTTTCTATACACATCATTTCTGCTTTCAGTCTTGTATGACTTTCACAGTCAAATGTGGCAGCATACCTAGATTTTAATACACAAATAAAATTAATGGTTCTACTAGGGTCCCCCACTCCCCATTATGGAACAACGTCATCTCCATTATTAAAAAGACAAATTCTTATTTTTACATTTGTAATAAATGATAAAAATATCATATAATTATATAAAAAAGATAAAATAACACATCTTTATGGTTTTTCATATTGTTTTGATGTACTTATCTTTGAATTAATGTAGAGTATCCCACCACTTAAATCTTTCTTATCTGTTGGACAAATTAATGAAAAGGAAAGAAGGATGAACCCAAACCCATTTTTTAAAAAAACTTGAGAAAAATTGAAAAGATGATCAATTATACATCATCATCTTTTATAAGAATATTATCTTTTCCAATAAAAAAACATGATGATGATGCTTTATGTTGATTAATTTTAGATAGAGAAGTTAAGATGAATGTAATATGGATGAGAAAGGAATGAGTACCTGTTCCCTAACATCTGATGCAACTGAATGATAGTTTCCTC
>LAGI02_101|Glyma07g38750.1|glycine_max_stem-specific_protein_tsjt1-like_mrna|length:3993
TTTTTTGTTTGTAATTTTTTAGATAGATAGAGAAGATGTTGGGAATATTCAGCAGCTCGATCGTATCACCACCGGACGAGCTGGTAGCAGCCGGCAGCAGAACACCGTCGCCGAAGACAAAGGCGGCGGCGCTGATGAAACGATTTGTTGAAAGCAAGTCATCCTCCGTGTCGGTGCAGGTTGGGGAAAATGCTCAGTTTGCATATACTCACCACAACGAGTCACCGTGGCAACCAAGGTCATTTGCCGTTAAGGATGAGGTTTTCTGCTTGTTTGAGGGAGCTCTTGACAACTTGGGAAGCATGAGGCAACAATATGGATTAGCCAAGTCTACCAATGAAGTACTTTTGGTCATTGAGGCTTACAAAACTTTACGCGATAGAGCTCCGTACCCAGCTAACCATGTTGTTGGCCATCTCAGTGGGAGCTTTGCTTTCATAGTTTTTGACAAGTCCAACTTCCACCCTCTTTGTGGCTGCTGATCAAGCTGGTAAGGTTCCTCTTTATTGGGGAATAACCCGCGGACGGAAATGTAGCATTTGCTGATGATGCAGAACTGCTTAAAGGTGCATGTGGCAAGTCACTTGCTTCTTTCCCTCAAGGTTGGTTGGTTTATTTCTATGCTTATGTATAATTGTCACAATGCATCATATTCTTTACCAACTACAAAGACATTGTCTCAGTTATTTGTCCATTTTCCTCAATCTTGTAAGTTTTCCATCTAATTTTTGCATCATTGTTCTCTAAACTGTACAGGGTGTTTCTACTCCACAACAGTTGGAGGATTGAGATGCTATGAGAATCCTAAAAATAAGATTACTGCAGTACCTGCTGAGGAGGAGGAAATCTGGGGTGCAACCTTCAAGGTGGAGGGGCCAACAATTGTTGCAGCCACAGAGTAGAATATCTTTATATAAAGTGGGACATATGGAGCAATGTTTTTATGTGATTATAACTGTAAGTCATGCTTGAGGGGTCATGTAAATATACCTTGAATGATAACAGTGAGAAGAGTGGAACAACTAGTAGAGGTTATTGTGGGGTACTTGATATAGAATTATGCTTCTAATGTACAGTTCTACTTTTCCATTGTAATAAAAATATGTGTCTGGCTTGAGACATGCTATTACCCTCAGCAAGTATCCAATCTTATTAAATTTAAGAATGTATAACATTTCTCATGTATGTTAACTATATGGTAACAATAACTGCTTATTTCACTTAATCGATTAAATCATGTAAACTAGGGAGGGGTTGTCATTTGTTACAATGAAGGAAGGGTTTTCAGTTTTTATTTCCTTTCAAATGAAGTATAGGTGAATTAGTTGGCACTGATTAATAACCATAGCACTCACTATAGCAGTGTATAGCTTATAAAAATGCATAGCAGTAAATATGAAACAGAAAACTAAAATCAAATCGTTTTTTCTTTACTTTGTGAAACATTCTTTGTTGCAGTACCCGGACAGGGAAAATTATAAAACTAAAAATGATCCCAAAAATCTCAAACATAAGTTAAACTCGTCCAAAATTTGACTAATTTTGGACTAATTTTAGAATATTTTAGATTGTTTCATTATGTTTTTTTCTCATCCTTAAGAATGGAATTATTAGATGATTCCACTAGTATCTTTTCTCAGTGTGAAGGGTTGTTTTGTGGTATATGATTATTGAGTAATACTATATACTCCTACTAATCCTCCTACCAACAAAAAAGTAATATATGTCACAAAGTGATACTTTATTTATTAGTGATTAGTTTACAAGTGACATATGTCACTTTCTTGTGGGTAAGAGGATAATTAGGAGAATTTAGTAGGAGGATATATCATTTTCCTTTATAAATGGACAGAGCATACTTTACCTCCGGTATAGAGAAGCGTTTCCCAATAGTTTAGTATTTATACACTAACCATATAAATATTTTWTATACTCACATTATTCATATATTAACCATAATTTATTATAAAAGTAATATACATGAACACTCACATAGATATTAAAAGTGTAAATTCATCATATTAAAATTTATCGTAACAGTTATAATCACACTCACTTTTTTCTACCATCACCACCTTTAACAGGCCGGACAAACATCTTCTACACTTTTACCCAAGCATTCAATGATGTCACCAGTGACAGTTGATCTTTTCTTAGTTGAGAATGCAAGTGAAGCAGCCTTCCTCAAAATAGCAGAACCAGCAATGCATCCCAAAACTGCTGGATTCTTAGAACTGAGATTTGAATTTGGATCAGCAGCTAGTTGGCGTGCCCATGACAAAAAGACAGCAACACTTCCAGAGAGGATATCACCTTGGCCACCACATCGTCTAAGAGAACCATAAATGCTCACTGATTTAACTGTGTCACCATCACTTATGAGATCCGATTTTCCTTTCTTGAGGACAGTAACACCACCAATCTGTTTGGAAAGAGATAGCAATTGCTGTGTACCAGCAACGTCATCTACTTCAGAACTCAATACTTTCTGGACAAGACGCTTATATTCATTGACATTTGGGGTTAGAACAGCTAAGGCATAGCCACTAACAAGGTTAAGATTATTTGTAACAAGAAAAAGTCCATCCCCATCTATAACAATTGGGATGTTTGACTGTCTTGCATGTGTGATGATTTCACTCACACAGTCTAGAAGAAACGGATCTCTTCCAAGGCCTGGACCAATGACAAGACAGTCAAATCTTTCCATCCACTTGTCAACTTCAGCAAGAACCTTGCCTGATATGATTTTCTTGTCTTCCTCCCTGACACTGTAAGATTCTTCCAAAATGGGGTGTACAATCAACTCAGGACTGTAGCTTTTGATGACAGGAGCAGCATCTTTTGTGCAAAAAACATGGGACAGATCTGCACCAATTTTCAAGGCTGAAATTGCAGCAAAATATGGAGCTCCTGTGTATTCGCGGCACCCTCCAATAACAGCTATTTTTCCTGCTTGGCCTTTATATCTACTATGATCAAGAACAGGAGTAATTGCTCTAATAACACTTTCAGCATCAACCTCAACAGAACTCAAGTGTTGTTGCATATTTGCACAATATGTGTTGTGATGAATTCCACCTCCAACTCCAAGAGATCTTATCAAGAAATGTTGTCTTCTGAAAACAGATGAAGAAGCCAATAGCATACAAGTGTTTGAGGATAATTGGGAATTCATGACATGTTTCATTAACATTGAGCAAAAGAAAGCAATTACTCACCTGAAAAAAATTCAGAAAGATTGAAAAACCACCGTTTCACGATTCAGCTAGGTTTTTGGTTTGATGATTTATTAACTGGATAACATTAACATTGCACGTGTTGGCAATTTAAAAAACGACGTGTCGTTTAAGCTTAGGTATATAAAAAGTACTTAATTGAATTAATCAAATAATAAATCAATTAATTGTGTTGGTGGAAGAGGCGTAATGGCTCCAGTGTCAGAAACGACGAGGAACGCGATTAGGTCAGGGATTGTAGTGTTGGGAGCGTTAGCGTTTGGATATTTGAGCTTACAAATTGGATTCAAACCTTATCTTCATAAAGCTCAACAACACCAACAACAACAACAATCTCAATCTCAATCTCGATTTGATTCTGAATCACCTTCACTTTCTACTGATGACGAATCCTTCTCTTTTCCTGAACGCAATTCATAGACTGTGTCTTCATTCAGAGATATAAAGTAAGGTTAATTTGTATTATGGTTTACATGTTATAGTTACATTATCATCTCCTATAGTTACTTGGTATAGGAGTACTGTTATCGATAACTATGTAGTTCGTCATTTTTTATATTTTGGTTTTATGATGAGGACATCGTATATATTACGATGATTTCGATGTAAGATAAATTAGAGAATTATGTATCATTCATTCAAGTGGGGAACTATGCCATGCATTTTATCACTCACTTCAGAGTGAGTATGTCTATTTGCTCTAGTTATTGCAATGTCACAATGATAATGTTGTTGTCATATAATATGAAGATTA
>LAGI02_102|Glyma12g07560.1|glycine_max_auxin_response_factor_4-like_mrna|length:3970
ATGTGAGCTTGTCTTTGAAAATTGCTTTGTTCCAGAAGAAAATGTTCTTGGGAAAGAAGGGAAAGGTGTCTATGTTATGATGTCTGGATTGGATCTGGAGAGACTTGTTTTGGCAGCTGGTCCCCTCGGCATAATGCAGGCATGCCTTGATGTCTGTCTTCCTTATGTTCGACAAAGAGAGCAGTTTGGTCGTCCTATTGGAGAGTTCCAGTTTATACAGGTTCATATTATCAAACAACATAACATTTCCCACCCTGCAATTTGTTGTAAGAAAATCTTAAGCCTTAACACTTTTATTACAGGGGAAAATTGCTGACATGTATACTTCTTTACAGGCCTCAAGGTAAAAGATTCTAATGTCATGGTACTCTTCTGTTTTTGAAAATAACATTCTTCATTTCAGGGCTTATGTGTATTCTGTAGCTCGGGATTGTGACAGTGGAAAAGTTGACCCAAAGGATTGTGCTGGAGCTATACTTTGTGCTGCAGAAAGAGCAACACAAGTTGCTTTGCAGGCCATACAATGTTTAGGTGGGAACGGCTATGTAAATGAGTATCCAACTGGTCGTTTCCTGAGAGACGCCAAACTCTACGAGATTGGTGCAGGAACTAGTGAGATCAGAAGAATGATTATTGGACGCGAGCTCTTCAAGGAACAATGACATGCCACCCTATTTGCTATTCAAATTCATTTGGCTGGTTCTGAGACCCTTGGAGATTCCTTTGCAGATGTATGTGAAAGTAATATTCATTCATCCTCATGCTTAATCATAGAGTTGATCATTAATGCAATGAATCAAAGCTTCCATATCATATTACCTTGTACTTTTTCCATGAAAATCTGTCTTTAGATCTTACCCCATTCCTCTCAAATAAATGTTGGAAACAAAGTTTCCCTTATATCTTTACAACCTGGGTGAATTTCATTATAAAACTATACAAATTTGTGCCACCACCAACTTTTTTTAGTCAACTACTCCTTAATAACATGATAGTCCATTATTTTATCAGAACATTCATTTGTTTAAGCGGGCATTTCTAGATGACAATAAAAAGTACACTTTTGACTAAAAAAATATAGGGGGGTTACGGATCTCACACCAAAGCTGACCTGTAATATTGAATAATGATTCATTCATGAAAGTTCTTGCAAAATGGTTCATAATTAGAGTGCATATGATAAAATTTTACCAAACTATTTTGCATTTTCACGTACCTGTCCGAAACTGTAAATCGTGTCACACCACCAGATTCACAATTAATACTAGAGCTGTTATACTACACCATGATAGGAAATTTGGAAACAATAACCATCTTTATACTACATAGTRCCAAAGTCTTAGGTAATGGCTTATGATATAATACCATGATTAGCCCCTACTTAACGAGTTTAGTGTGCTTAATTGTCAGTCCTCGTAGTGCTGATAATGCAACTTTTGCCGTGGTTAGGAGCTCAAAGGGTAGTAATCAAACATAACAGCATAAAAAATATACATATAATACTTTAGTGATTGGTCCAACATAGTACTAAAGACAAACATGACAGTTAGACTCTAACTACTGTTGGAGAAAAATCTGGCTGGCCCACTGAGGATGACTTTGATGCCTCCATGATCATTGGTGCCTGTTCCAAACAGCTATGAGTATCATCACTGGTCATCCCAATTGTCATATTATCCACCTCTTCTTGGGTATATATATGGATTTTGGACACCATATTGCAAAACTCATGCCAATGGTCATCCCCAACAACCATTATGTCATTCTCACCGTCAGTGTATAGGATCCTCCATCCCTTATCAGGATCTCTTAGAAGGCCTTCCATGCCAAATAGTTTCTCTAGTTCACTCAGCAGGTCATTGTAGCAGCTCAATCTTGAGAGATCAATGGCTCTTCCAACTAAGCTTCCTTGCTTGTGAACCTTTGTGCAACTCCTTTTACCAGAGTTCTGCAAATTTTGGGTAGTAGTTTCCCCAGACAAAGGAAATCCAAATAGTTTGCAGCCAATTACCTTCCCCTTGACATTGTTTTCATCTTGAATCCTCATATTTGATGCCTCTAATGAAGCAGCAACAGAAATACTATCATGCAGCTTGTGCTCACTTGAGATATCTGATAATCCAACTTCATTTCTCGTGATCCTTGCTTGACTTAAAGTTGTGTTATATGGACTATTCTCTCTGTGGAGATTTATAGGTTTAGAGCAAAACATGCTAGCTTTACCATCTTTGTTAATATCTCCATATTGAAAATATGGAGATTGAAGAACTTGTGATCCTAAAGATTGAAAGTTGGGTTTGGTTGCTTGACGCGAGTTGAAAGTTGTGCAACTGACATCAGGATTGCCCCAAGCTCCAACTTTGAAATCAAACTTTCCCGTGAGGGAATTCATTGGACATATTTCTTGACCTTGCAAGACCCTTGGAAACCTATTAGTTTCCACAAAGGCTGCATAACTTAAAGGGTGAACACTCATAAGCTCGGCAGAGATGCTCTTTCTTCCTCCTGTTGATGCTAGATTTGGATGACTTGGAGAGTTCATCTCAAAATCTGGCCGGATGGTTACTGTGTCACGTCCGTAATAGTGTGACACAAAACCTGAATTTTCTTGACCTTGCAAGACCTTGGGTGATCTTACAGACTCCTCAAAGTCATTTAATCCTCTGCCTCCTGCTGCCACCCCTAACCACCGAGAAGCCAAAAAATGAACAAAAAAGGAGGATAATTAGGTTCATTGAGTTAACAAGCAATAAGGATGTATGCTACTATAGAGCCTGATTAGTTTGAAAAAACGTTTTCTATTTTCATTTTTTGTTTTCAATTATAATTACAAGTATGTCACTGTACTTTTACTCTGTTCCCCATTTTTTGCATGCCAAAAGGCCATAGCCATCTTAGCATTATGAGTCATACCACTGATGAAGTGAATAGGAGAGGCGGCATGATGACCTGTCCGTGGTTTCTTCAATCTCGGGGAAGACTGAATGCTCAGGGGAGGGAGAGATGCAGAAGGATCAATCTCCCATGGAGATACATGAACTTCATGATTAGTCTCAATATTCTCATCCCACCTGACCATCAAGCACCTCCATTTTGATTTAGGCCATCTATAGGGRTCMAAATCACWMGTTCCAATCACCATACCRCTATTGCACCTTCTTTCTGTAGATWCATCCATTTCAAATCTCATTTTGAATCTTGTCCCAGTGGTCACTGGATTCTTGATACTTTTAACATATTTCCCGTAGGGTACAACAAAGTCTGAGTGACTTGCTCTTGGACTGTAGAAAATGCGAAACATGCTTTTGGTTGATATAGCATTAGCCACAGAAGAAAGGAAATTAGGATAACAGTTCTGGTTACCAACAATTGATTCTGGAAGACCATTTCTTAATCGAACTGCTCTCCTGATTCCTAATCTCAATTCTCCATTTTCACCCCGTAGAAAGAGTACTGCATCACCCGAAACAAGATTCTTTCGGCTAACAAAAATACTCCAGCCAGTAGTGAGCAGATGCCGCCTTGGCTGACCTCTATAAATATGACGAAATTTCCACTCCACGTCATGCAGGTCTTTGGCAACAAGTTCTTGAGAGGGTCTGAGCTGCTTATAATCCAAAGGAGGAAAACAGTCTTCAGCAGCTCTACGAGGAACAGAGAATCCTCCATGAGTGCTTGTATCTGAGGCAGTAAGTGTTTTGCAGAACATGTGAGGGGTTGATTTTGTAGGTGTTACTCCAATTCCCTCCTCATCTGATCCTAATTCCTCAACCTCCTTTCCTTTCAAATGTGTCCCTTCCAACTGAAGATAGTCCAACATTCTGAGTTACTTTATGGTATGTGCCAAAGAAGCAGTTGCTGCATCATTGTACTTTTTCTCACGTATAAATAAACATTCTAAGTTCTATTAGCAATGAAACAAGCCCAATGTCATAAGTTATTTAATACTTTAAGAAGAGATAGATGTATT
>LAGI02_103|Glyma04g12860.2|cicer_arietinum_serine_threonine-protein_kinase_bri1-like_1-like_mrna|length:3969
ATTTTCCATTGATGAGGAATCAAAAAAGAGAGAAACCATTAAACCAACCACACTAAAATGTCACAACAACCTTCAAAACTAGTAGTATTTGTGTTATTCATCTTCATCATAATTACCACTTTTTCTCATACTTATGCTGATGAACAAGACTTACAAGAAGTTGAAGCTTTGTTGTTGTTAAAGTTCAAGAACACTCAAGTTTCTTCTGATCCAAATAACTACCTTTCTAACTGGAAAACAACCTCAAATTCTTCATCTTCTTCTCCTTGTACATGGTATGGTGTCTCCTGCTCACATGATGGTCACGTGACATCTCTCAACTTCACCAAGTTTGGGTTACATGGTTTTCTTCACTTTCCAACACTCACTGCTTTACCCTTTTTACAACACCTTCTTCTGCATAAGAATTACTTCACTGAAAGAAACAGTAACTTCTCTGTTTCCTCTTTTTGTAGTCTTGTGACACTTGACTTGTCAAAAAACAATTTTTCTGGTAGGTTTCCATTTTCTGAACTAGTTCCATGTCATAATCTTAGTTACCTTAACCTGTCTCAGAATCTTATAACTGGAGCAGATACTATAGAAAGAAGAAAAAGTTTTGTTTTTTTTGGTGGGTCTTTGGTTCAACTTGATTTGTCTAGGAATCAGGTTTCTGAGGCTACCCTTTTGGAATACACTATTAGGAACTGTCAAAATTTGGTTTTGGTTAATTTTTCTGATAACAGAATCTCTGGTCAACTTAGTGGAACTGAAAATCTTGTTTCTTGTAGAAATTTGTCTACTTTTGACTTATCTCATAATCTGTTAAATGGAGAGATGCCAAATGGTTTTGTTGGTGATTCAATTAAGCTTTTGGATCTTTCTAACAACAATTTCTCTGGTGTGTTCTCTGGGTTTGATTTAGGCCACTGTAGGAGCCTTGTTTCATTGAATTTGTCTCATAATGCACTCTCAGGAACTGAGTTTCCATCTAGCTTTGGTAATTGTCAGGTTCTGGAGACTCTAGATGTTTCCCACAATCAGCTTAAGTTGAAGATTCCCGGGATTCTTCTTTCGGGTTTGAAGAGCTTGAGGGAATTGTTTTTGGGGCATAATCAGTTTTATGGAGAAATACCTGAAGAACTTGGAAATGCTTGTAGTTCTCTTGTGGTGCTTGATCTATCTCAGAATAAACTCTATGGTGAGTTGCCTTTGACATTTGGAAAATGCTCTTCATTACAAAGTCTTAACCTTGCGAAGAATTATTTATCCGGAGATTTCCTTAACTCGGTTGTAAGCAAACTTTCCAGTCTTAGATATCTCTATGCATCATTCAATAATATCACAGGGCCGATTCCTTTATCGCTTGCCAATTGTAAAGAGCTTCAGGTTCTTGATCTTAGTTCCAATGCCTTTACAGGCAGTATCCCTTCTGTGTTTTGTTCAACATCTAATTCTCCCCCGGCCTTGGAAAAGATACTTCTGGCTGGCAATTATCTTTCCGGGCAGGTGCCTGTAGAGCTCGGTCGCTGCGAGAATTTGAAGACAATTGATTTTAGCTTTAACAATTTGAATGGCCCAATACCCTCAGAAATTTGGTCCTTGCCTAATCTTTCGGACTTCATTATGTGGGCGAATTACCTCACTGGCGAGATACCCGAAGACATTTGTGTCAATGGAGGAAACCTTGAGACCATGATTCTCAATAACAACTTCATTTCAGGTTCCATTCCTCAGTCAATTGCTAAATGCACCAATATGATTTGGGTGTCGCTTTCGAGCAATCGAATTACTGGGGGAATACCGGCTGGTATTGGTAATCTTGATAAACTTTCTATCCTTCAATTGGGTAACAATTCACTTACTGGACTGATTCCACCGGAGATTGGGAAGTGTAGGAGTCTCATATGGTTAGACTTGACTAGCAATAACCTAACCGGTACTATCCCATCTGAGCTTGCCAATCAAGCCGGGTTGGTTATTCCAGGAAGTGTTTCGGGTAAACAGTTTGCATTTGTAAGAAATGAAGGCGGGACAAGTTGCAGGGGAGCTGGAGGGTTAGTTGAGATTGAGGATATCAGGGTAGAGAGGCTGGAAGGTTTTCCTATGATTCATTCTTGTCCGTTAACACGAATATACTCCGGTTTGACAGTTTATACCTTCGCCTATAATGGCAGCATGATCTTCCTTGATCTTTCCTACAATACCTTGTCAGGAAGTATTCCTAGAAACTTTGGTTTAATGAGCTATTTACAGGTCTTGAATATCGGACACAATAGGCTAACCGGAGCAATTCCCGACAGTTTGGGTGGTCTTAAAGCGATAGGAGTGCTCGATCTCTCTCATAATAACCTTCAGGGATTTATCCCCGGGTCATTAGGGACTCTATCTTTTCTCAGTGATCTTGATGTGTCTAATAATAACCTTACAGGCTCAATTCCTTCTGGAGGTCAGCTAACCACTTTCCCAGCATCTAGATATTTAAACAACTCTAACCTCTGTGGGGTCCCGTTGCAGCCATGTGGCACTTCGAATCACTCGGCAAGTTTTTACACTTCGAAGAAGAATCAACCTACTGAAGCTGAGATCATAATTGGCATTGTTTTCCTGCTCTTATTTATTGTTGTGCTTTTATTTGCTTTATATCGAGCGAAGAAATACAGGAAGGAGGAACAGAGAGAAAAATATATAGAAAGTCTTCCAACTTCAGGTAGCAGCAGTTGGAAAATTTCCAGTTTTCCCGAGTCTCTAAGCATCAGTGTTGCCGCTTTCGACAAGCCTCTGCGTAAGTTGAAATTTGCACATCTTCTCGAGGCTACTAACGGTTTCAGTGCTGAAAGCCTGATAGGGTCTGGAGGGTTCGGTGAAGTGTATAAAGCTAAGCTGAAAGATGGTTGTGTTGTTGCTATCAAGAAGCTTATCCGTGTCACAAGTCAGGGAGATAGAGAGTTCATGGCTGAAATGGAAACCATCGGGAAGATTAAGCATCGAAACCTGGTTCAACTCCTTGGTTACTGTAAAATCGGAGATGAGAGGCTTCTAGTGTATGAGTACATGAGATGGGGAAGTCTAGAGACTGTTCTACATGACAGGGCCAAAGGAGGAGGTTCAAGGCTTGATTGGGCAGCAAGAAAAAAGATTGTTATAGGGTCGGCAAGAGGTCTTGCATTTCTTCACCATAGTTGCATACCTCACATTATACACCGGGATATGAAGTCTAGCAATATTCTTCTCGACGAAAATTTTGAGGCCAGAGTTTCAGATTTTGGCATGGCAAGACTGGTTGATGCCCTTGATACTCATCTCAGTGTCAGCACACTTGCGGGAACGCCAGGTTATGTACCACCAGAATACTATCAGAGTTTTAGGTGCACGGCAAAAGGCGATGTCTATAGTTACGGTGTCATATTGCTAGAGCTTTTGTCAGGGAAGAGGCCGATCAACTCTTCTGAGTTTGGCGATGACAACAATCTCGTCGGATGGTCAAAGCAGCTTCACAGAGAGAATAGAGTTAATGATATACTAGATCCTGACTTAGTTATGCAAACATCTAGCGAAACCGAACTATACCAATATTTAAGAATTGCTTTTGAGTGTCTAGATGAAAGGCCGAATCGGCGACCAACCATGATACAAGTTATGGCAATGTTTAAAGAATTTGAGGTTGACACAAATAGTGATATCTTTGATGGCTTCTCTGTGAAAAACAATGTTATTGATGAAGCATAAGAACATGATATTTACTATAATACTCAAAGACCCTTTGGAATGAAAACAATGATGTTCTAAAGAGTTTGAATGTTGGTGGACTAAAGCAACAAATCTAGTGACATATTTTGAAGAACATTCATGGTCCTTGAATATAAGATGCTTAAGGAAATCATGGCCTGAAAGAAATGCTGATACTTGAGGTTATTAACAGAGTTTAACATGCTTTTTCTGAAAATCAACTTTTCAGTAACTTGAAATTGAAAGAAATGCTGATACTTG
>LAGI02_104|Glyma07g10695.1|cicer_arietinum_probable_serine_threonine-protein_kinase_at1g18390-like_transcript_variant_mrna|length:3949
GCATAAGTCCATCACAGTCATCATTACCAACACTACCATATTCAATGCCTTCTCATCAAGTTACAAGTATGTATTCTCCCTAGTCCCTTCTCACTTTCAAAATGAAAAATGTTTCTCCCTTCTTCTAAGTTATAAAATGTTTGGTTCATAAAATGTGTTTACATTTATGGTATCTGACTTGCATGTCTTTGGTTGAAATTAGAACAAAGAAATGGTTAAGTAAACTGGAATGTGAAAAATTAKAGGCATTAGCAAGTAAAAACTAAGGATTCTCAAGTATTGTTGAGTATGATCAAAATCATTACAAACACTAAAAACTACCTTACTTTTTGTTTTCCTTAAGATGGTATCATTGGATTTTCTTAGAGCCAAATMCTATACCTTACATCCACTCTAGTACATTAGGTAGAGCTTCATTTTCTAGACATGGAATTGTTTTGTTTGCGTGTTCAGAAGTGCTTTTTTCGTTTGAATGATTCCCTTTAATCTTACTCTTAATTATCAGCATCACAGTTTTATTATAATACTATATTAGTCTTGGATTCAACTAGTGAAAAATGATAAGTATGATAACGTGTTCGAATTTTATATTGTCGATAGGTGTAGTTTATTCGGACCTTGTAGCACACATTGACTTTTCAAGACTAACAAGAATATGAGCACAAATTTTGTGGCGTTTAGAACAAGTTATATACAACGCATTTAAACTTGTATATAAATAAGACAATATAAATAGTGGGAAAATGTGTGCTTTTCCCTGGTTTTCTCTCATGTCAAACCAGAAACTTTTCATTGGATCATATCTGGTTTTCTCTCATGTTTAACTTATACTTTTCTAATTTTTTTGAAATACGAGTCAATAAAAAATGTTTTAAAATTATGTAAGAAAATGTGTGGCTATTATATATTCTCTGAGTAACTATATGCCAAATGATCATGAAAACGAATAAAGGAACAATTTTTGCTTGAAAACAAATGCACTGCATTGACTAATAATAGAGATAATTAAAACTATTGAAATGGTTGGTATTGATATTTGAGCAAAGACCGACACATAAAAGAGTCATAGAAATTGAAATCAAGACTAAAATTATTTGGAATGTGGAATCATGGAATAAAAAATCACTAATATTAGTCACACATTTACACTTGATTACCTTATATTTTCATTATTTTTTATCATCCTATAAAAATAGTTTACCTTCTTTTTAATTTTTATTGCTGAGTTACTTACCTTACATTTTACATACTGGTTATATATACTAGTGTAAGAAGATGTGAGTGAAAAATTACCAAATGATTTAAACTCTGAGATTTTTTTGTTAATTTTCTTTCGGTGTTTTAAAAATAAGGTAACACGTGATTTTTCTTTCTGTCATTATGAAACAGAGACATAGACAGAGAAATAGGAAACTTACAAACACTTTCCTTGGCGACTCTTCTTTATGTGATTATGTCCATTTTCTTAGTCAACAACATCATCTCTTTCCTTTCTCTCACTCCTTATAATCAACATTATGCAATTTCAACCATTCATTGAACAAAACTCAGAAACCTCTTTCATATATCATTATTCAACTCTGTGTACCAATATATTATATTCACTTTAACTTCAATCCCTTAAACTTGTTACAATGAAGGATCATATCCCCTTATTATTCCTCTCTTTATTCCCCTTCTTTCTATTTACCACTTTTCCAAAATCAAACTCTCAAGAACAAGAAACAACAACCAAATATTCCAACTGTATCAAGCCATTCAACTGTGGATCATTGCCTCCAATTCTCTTTCCTTTCTGGGGTGATGTAGAACGGCCTCGTTACTGTGGTGGCAGAAATGAATTCAAGCTCAGTAACTGTAGTGATCCATACCAATACCCTTCACTTCATACTAACTCACACCAATTCCAAGTGTTTCATATTAACAGTAACAATTACACGATGGCAATGAAAATGGTGCGAGAAGATGCTGACTATGAAACTTGTGATCCTCCTTTGTCCAACAATACTCTTTCCCCAACTCTGTTTCAGTATACCCAAAACGTGTACAACATCACCGTTTTCTACGATTGTTCCTATCATGTTTCCTTTGCAAAAAACTTAACCTGCCCCTCAAATTACAACGAGTATGTATTCTACGTGGATGAAAAGATTGACCCGAACAAAATTTCCGAGCTTGAGCATATATGCGGGAATCGTAGCATACTGCATGTCATGCCTGACTCTGTTGTTGAACCTGTTGCTAGTTTTATTGATCTGAAAGAAGTGGTAGAGAAAGGGTTTGAGGTATATTATGATAGTATTAGAGAAGACGAATTGAATTGCAAGAGATGCAGGGACAGTAAAGGAATTTGTGGGAGGACAGATACTGATCAATATCAATTTTCCTGTCATTGCCCTGATGGATATGAAGCTTCTTTACAGTGTCAAAGTAACACAAAAAATCCATGGAATTGGAAAAGGAAAGTCATTATAGGCGTTAGTGCTGCTGTGTTTGGAGCACTTGTAGTGCTTTTAGCCATGTATTTATATCAACGCCGGAAAAAGAATCGTTACACCATGTCATATGTATCTCAGAGTTTCACTACTTCTGACCCATCTTTAGTAAAAGATCCTGAGAAGGGAAGTCAATACTTCGGAGTCCACGTTTTCACCTATGATGAACTTGAAGAGGCCACAAACAACTTTGACTCAGACAGAGAACTAGGAGATGGGGGCTTTGGGACAGTGTATTATGGCCAACTGCATGATGGGCGTCGTGTTGCAGTGAAGAAGTTGTATGAGAACAATTACAGGAGAGTTGAGCAATTCATGAATGAAGTTGAGATCTTAACACGCCTGCACCATCCAAATCTCGTGTCACTATTTGGATGCACTTCTCGCCACAGCCGTGAACTTCTTCTTGTATATGAATACATTTCTAATGGAACAGTCGCTGATCATCTTCATGGTAAAAAAAACAAACCTGGTGCTGCACTACCCTGGCATATTAGAATGAACATTGCTGTTGATACTGCAAGTGCATTGAAATATCTTCATGCTTCTGATATCATCCACAGAGATGTAAAAACCAACAATATTCTTCTTGACGATCACTTTTGTGTCAAAGTAGCAGATTTTGGTCTATCACGCCTTTTCCCAACACATGCTACTCACATTTCAACAGCTCCACAAGGTACTCCAGGTTATGTGGATCCTGAGTACCACCAGTGTTACCAACTTACTAACAAAAGTGATGTGTATAGCTTTGGAGTGATGCTGATTGAACTGATATCATCCTTGCCTGCTGTTGATATCACAAGGCATAGGCATGAAATCAATTTGTCACACATGGCTATGAACAAGATTCAAAATCAAGCACTGCATGAACTTGTGGATCCAGTACTTGGGTTTGAATCAGATTTCAAGGTAAGGAAGATGGTAAATGCTGTATCTGAGTTAGCATTTAGGTGCTTGCAGAGTTCCAAAGATATGAGACCTTCTATGGAAGAAGTGGTGGAAACTCTCTTGGATATACAAAGTTATGGCAACCAACCTGAGGTATTGGATATCTCAGAAAATGATGTTGTTGTGTTGCTCAAGGATGATCCACCACCTCTATCACCTGATTCGAATGCGGCGAGCAAATCGACAACACCAAATGCTAGTGGATAAATGGTCCTTACACATTTCAGTATCTTAACCTTATCTGATAGAATCAAATAGGTAGCATCTACCCAGTTATAGCCTTAGTTCTGTTATTTATTGATGCTCATGACTTTAAGAATAAGATGTACTTAGATGATAAATGTACCTTGGTTATGAAATATCATCCTTTTAATAGTTATATTATTATAGTGGTTAAAGAAGACATTCTGGTGCAAATAAAGAGCAACTAGAATGATTGAGGAGAAATAAGTTAGCTAGAAAAGGAAGACACTATTGAAGAATCAAAGAATAAATTGGAGAAG
>LAGI02_105|Glyma14g37090.1|glycine_max_atp-dependent_zinc_metalloprotease_ftsh_chloroplastic-like_mrna|length:3888
AGGGAAGCCATCCTTCCACATTCAATTCAATAAGTTTTATCTTCTTGATTGTCATGGAATAGGACAATCAAAAGAAGTCCCTTGACTACAGTTATGCAGAAACAATAAATGCAAATGTATATACCACAATAGTTCCCATATTGCTGCTTTGATTGTCCCATCTTCTAAACAATATAAGGATATAATTTCTTGAACTGCAATGACATGAATATGACATTTTAATTTCCAAAGAAACTTAGCCACATAAGACAATGGTCCACCATAAGCAAATTGCAACTTAGCATATGATATTGCTCTTTCCAACGAAAATGTTGCACTTTTCTCTTCCTTCAAAATTTCACAGTGAATACAAATGCATCACAATGATTCATGCCTGGACAAAGCACTAGAAACAATCAACTCTAGTCACTGCTTACCTCACTGCATTTCTGAATAGAATACAATGTGATGATATGATGATGCAGACTCAATAGAAAAGAGTCCTTACAAGTTATCTTACAACCAACATGTTAGCCCCTATGTAGTAAGATAATGATTAATCATGCCAAGGTTTTACTCCATTGACAGTAAATCTGAAATATGTTTCACCAACACAACTGCAGTTTATTGATGAATGATCTGTTATGATGAGGATAATTTGGAAACAAACTTCATTACTAACAATGCTGCTTGCAATTCTGATAAGAAATTTTGGTGTAACATAAAGCACAGACCTATATATTTCATAGAATCATAATGTATACAACTAATGTATCAATTACACTTGCAGACAGCTGCAAATAATATAGTTAATATACAACAAATTCAAATACCAGTATGTATGAAGTTAGTTATGATGATGATTTATATAAATAAAAAAAATCGCAGAGAGGCGCTAATGTATGTATTTTTCATTCTTTCTTTTTCCCTGTGACTTTGGTTGAGTGGAATTGTGAGTAACACAAATAAGATTGGCTGTGTTAAAATGATGCCAAAATAACCTTACAGGAATATACAATCTACAATGTGGTAAGGGTGAGCTCATGCTATTTGAGACGAAACTTCACTGGCTTCCGCCGAATGGCTTCAAAAATCATACCTCAAGTTCCATTTCACATTGGTAGGATAATAGACAACTCTTAACTGTTCAGGAACTTGTTTGCAATGGGAGGAGAGACTTTTGCTTGCCCTCAACAAAGACGGCAAGCTCTGTAGGTGCAACCACCAATTGTAACCACTTTTGTAGCTCTTCACCCTCTACTTTCTCTTTTTCTTCCAAATGAGCACCAAGACCCTCCAAAACAGTAGGATTAGCTCGTACAACGGAAAGTGATACTTTCATTGCAGACTGCAGCAATGCTTTCACCTCTCCTTGAACAAGATCAACAAGGCGTCCCTGATCCCTTCCCCCAAGAGCTGATCCCCCAGATTCATCCATTCCACCATTAGAAAGAGTGGCAATTGACACAGGGCCTATTGTCTGATTAAGACCATATTCAGCTATAGCTTTGTAAGCCATGTCAGTTGCTCGCCGTATGTCATCAAGTGCACCTGTCGACACTCGACCAGAATAAATAACTTCTTCTGCTGCACGTCCTCCAAGAAGGGTCACCAGGCGACCAAGCAACTCATCAATGAAAAGCAAGTATCTGTCCTCAGTTGTTGGAGGGATGTAAGTAAAGCCCAAACTACCTCCTGATCTTGGCAATATGCTCAGTTTCTCTACACGTGGCTGTCCAGGAAGAAGTTTTGCAACTGCAGTACCTACTACAGCATGACCAGCTTCATGCCGTGCAACTACAGCCTTCTCACTTCCTTGCAACCTAGTGTTCTTCTTCTCTATGCCAGCTATTGACCGCTCCACAGCTTGGATGAAATCAATTTTTTCCACAACAACTTTGTTCTGTCTTCCCGCCAATAAAGCAGCCTCATTTACTATGTTTGCAAGATCCGCTCTTTAATGATGTATACAGTGTATCAGATCAAAATTCCAATATTCTAAATTTATTTAAAGGGAAAGCAGAGTACGGAGGGAACAGCACAATTACCCTGTGAAACCAGTTGTCATAGAAGCAATGTTGGCAAGTTCAACGTCCTTGGCTAAAGGAAGTTCTTTCTTGGAAACATGAACTTTTAGGATGGATTCTCTTCCTATCCTATCAGGTGTTTCCACCATAACTACACGATCAAATCTTCCTGGTCGGCGAAGTGCGGGGTCTAAGACATCAGAGCGATTAGTAGCTCCGAGAACAATCACTTGTGAATTGCTGTCAAACCCATCCATCTCAGTGAGCAACTGATTCAAGGTTTGTTCTCGTTCATCATTGCTGAAAATGCGAAATTTACCATCACGACTTTTAGCCACAGCATCTATCTCGTCGATAAATATTATGGATGGTGCTTCCTTCTTTGCCCTTGCAAAGAGATCTCTCACACGGGAAGCACCCATGCCAACATACAACTCTACAAACTCACTAGCAGAACAACTTATAAATGGCACATCAGCTTCCCCAGCCACAGCTTTTGCTAGTAGAGTCTTGCCTGTCCCAGGAAGACCCACCAGGAGAACACCCCGAGGAGGACGAGCTCCAAGTCGTTCGTATCTATCTGGATTTCGAAGAAACTCCACAATCTCTTCTAACTCCTCCTTAGCCTCGTCAACACCAGCAACATCGGCAAAAGTGATTGTTTCACCTTGGTCAGATGACTTTGTACCAGCAGATTTTCCTGATTTGCGGTTCCTAATCTGACCAGCTGTATGCTGAGAAAAGCTTACAGGGAATCGATGAAGAAGCCCTGCAAGCAAAGCAACATAAAACATGGCTATCAGTGCAGAGTTAAAGAATCCACCAGAACGCTTATCAGGCGAACCAAACTCCACCTCATTGTCCAACATCTTTTCATAAGGAGTTCTTATATCACTAGGCCTTGTAGTGGTGTAAACAATCTTCTTAGTTGGAGCAACACTCTTAATCAAAAACTCCGAATCCTGCAACCTACTACTACTAGTTCCAGATGAAACCTCACCACTATCCAGGCCACTAGTTTCCACAACATCAGGCTTCAACTTGAACATTATATGCACCCCATCAACCTCAACCTTCTGAACCTGATCACTATTAATCCTACTCAAGAACTCGCTGTAAGGCACACTAACAAAAGACGTTGTTGCCCTTGGTTCTGACCCAGGTAATGGAATCCCAGGCTTAAGCAACCTCATAGCAAAAACCATAATCCCTAATTGCAACAGCAAAACCCCAATTTCCTGAGCTTGCAAAATTGGCTGCCACCGCCACTTCCCACCACTACCACCACCGCCGCGCTTGGTTTTTGAACCAAACCACCACCACCCTCCCTTCTCCCTCCTCCGGTTCGAACCGTGACCCGGTTCACCCTTTTCAACCCCTTGTCCCTCACCATTTTTCGCCTCACTCTTTTCACCAGAATCACTCTCTTCCCCACTACTACTAGCCTTAGTAGCAGCACAACTTTTTCTTCCATCATAATACACCCTTTTGAAACCTAACCACAAATCAAACCTGAAACTCCTGAAATCAATTGATGAATTTGCAGGCCTTAGGACCCTATTGGGGAGTGATTTGGGAACGAAACGGGTAGAAATTTGGCGAAACGACGTCGGAGAATTTCGGCAGTGGTGGAAATTGTGATAGGTTTTGGTGTGCGTCAAGGGGGACAAATACTCCAAAGTCGACATTACAAACGACCCAGAATGAAAAAAATCAAAACTTTGAATAATTGTGTGCATGTAAAGTGTTTACAAATTTATGGGTCAGTTTCAGAGATGGATAATCTTCTCTCAATGTTAATGGTGCTAAGGTTGGGAGAGAGAGAGAAAGAACAAGGTGACCATACCGAAAGTAACAGCCGTTGGATTCACAAGAAACGGAA
>LAGI02_106|Glyma20g36040.1|lotus_japonicus_granule_bound_starch_synthase_ia_complete_cds|length:3880
[truncated: 66,075,509 more chars]
