# Supplementary material for: RNA-seq analysis identifies an intricate regulatory network controlling cluster root development in white lupin
Source: BMC Genomics. 2014 Mar 25;15:230. doi: 10.1186/1471-2164-15-230 (PMC4028058; doi:10.1186/1471-2164-15-230)
Supplement: Additional file 3 — LAGI02 sequences in fasta format. [file 1471-2164-15-230-S3.zip]

Archive with 1 entries (1 files):
- LAGI02part2.fa
