# Supplementary material for: RNA-seq analysis identifies an intricate regulatory network controlling cluster root development in white lupin
Source: BMC Genomics. 2014 Mar 25;15:230. doi: 10.1186/1471-2164-15-230 (PMC4028058; doi:10.1186/1471-2164-15-230)
Supplement: Additional file 3 — LAGI02 sequences in fasta format. [file 1471-2164-15-230-S3.zip › LAGI02part2.fa]

>LAGI02_30000|Glyma01g20670.1|x|length:2079
GGGGGTGTGGTCGTTGTCTAATACAGTATCAACCATCGCCGGCGAGATTCCGGAGGCTATTCCGTCGACTATCGATTTCCGGTGGAGGTGACGATGATGAAGGTTTTTGTGAAGACTCTGAAAGGAACGCACTTCGAAATTGAAGTGAACCCCTCAGACACGGTTTCTGAAGTGAAAAAAAATATAGAAACTGTTCAGGGAGCAGATGTCTATCCTGCTGCACAGCAAATGCTTATTCATCAAGGAAAAGTTCTCAAGGATGGCACTACCGTGGAGGAAAATAAAGTAGCTGAAAATAGTTTTATTGTAATCATGCTATCAAAGAGTAAGAGCCCATCTGGTGAAGGATCTACTGCAACTGCGCCTTCAGCTAAGGCTCCGCAGACAAGTGCAGTTCCTACTCCAACCTCAGTGTCATCAGCACCTCAAGCTCATGCTGTGACTGGGGCAACACCTCTAGCTGTTACTGCCCCAACACCTGCTCCTGCTTTAGTACCAGTTCCTGCTTCGGCACCAGCTCCTGCACCTACATTGTCCAGCACTGCTGTGCCTGGGACTGATGTATATGGGCAGGCAGCATCCAATCTTGTTGCTGAAAGCAACTTGGAGGAAACAATTCAGCAAATTGTTGATATGGGTGGAGGGAGCTGGGATAGGGATACTATTGTCCGTGCTCTTCGTGCTGCTTACAACAACCCTGAGAGGGCCGTTGAATATTTGTATTCTGGCATACCAGAGCAAGCTGAAGCTCCACCTGTGGCCCGAGTGCCTGGAAGCGTACAACCTGGAAACCCTCCAGCTGCTGCTCCACAAGCAGTGCCTGTTACTTCTAGTGGACCTAATGCTAATCCTTTGGACCTCTTTCCCCAGGGCCTTCCTAATGTTGGTGCTGGTGCTGGTGCTGCTGGCTCTTTAGATTTTCTGCGCAACAGTCAACAGTTCCAAGCCTTGCGAGCTATGGTGCAGGCTAATCCACAAATATTGCAGCCCATGCTACAAGAACTTGGCAAACAAAATCCTCATCTTATGAGATTGATTCGAGATCATCAAGCTGACTTCCTCCGCCTTGTAAATGAACCTGTGGAAGGTGGTGAAGGGAATTTATTGGGGCAGCTGGGTGCTGGCATGCCACAAGCAGTAACTGTCACCCCTGAGGAGCGCCAGGCAATTGAACGTGTAAGTTTTTACCTCTCGGCTATATAAAGCATTAAATGATTGCCTGTTTTCTTTTCCAAACCTATAAGAACATTGAAAAAATTAGTTCATTTTAAACTATATGATAAATGAAAACATCATAAAATCCCCTTGAATAAAAGTCAAGGGATATGCAAGAATAATATGATAGTTTTACACTTTATGTTCACAACACATGCATTGCAAACTAATATAGTTAGCTCCTGTGAACCATCTGAACTTTTCATTCTGAATTTGGGCGAAGTTAACTGTATCGGTTTAGAATTTTACATTTGTTTTCCAGACTTTAACATTATTAAATCAAATTTAGCTCCACTTCGGTTCCTCAGAAACAACAGGGTTATTCTTGAACAGATGATTCATACTTTTCTAAGTGGGCATTACATGAAAATGTTAGGCGTGTTGTTTTCGGAAAGATACCTGCTGTTCCCAATCATTACTGGGTTTAACTTGTTAACAACTTCCTCTGTCATTTATATTTTTGCGCCAGTTACTATGTTTATTTTCGACTGCAGCTTGAAGCAATGGGTTTTGATCGTGCAACTGTGTTGGAGGTTTACTTCGCTTGTAACAAAAATGAGGAATTGGCTGCCAACTACCTTTTAGATCACATGCATGAGTTTGATGAACAATAGATCTACTTTCCAATTGTCTAATTATTTGTTGGGAATCTTTTCTTTTGATGGGTCTTGGTTATACTTATTTTAGTGAAGGTAACGTTGGATATTGACAAGTCTCAACAGGACAATGGTTGTTTTTACCTCCGCGTTATTTATTGCCCAACTGTTCAACGTTTCCACCTTTTCAATTGTTCGTATCCATAGTCGTTTGCACTGTATTGGCGGTTTATTGTTATTTCTCAATAACAAAAATGTTATTTTTTTG
>LAGI02_30001|Glyma06g03760.1|cicer_arietinum_ring_finger_protein_5-like_mrna|length:2079
TGAAGCTCAAGGTGGATACCATTAAGGAGAAAAATGAATGTTTGTGTTAATCCAAGAAGGATCTCACACTAAACATAGTAGTCACACATTTCTTGTTTGCCTTTGTCTTTGTCTTTGTCTTTGTCTGTGTCTGTGTCTGTGTAGTTTGCACTATTTATTTATTTTCCATTTTGATGTAAAAAGCAAAAAATAAAAAATATACCCTCACACAACCTCGTTTGACTTTCGACTTCAAGAGGATCTACCGATGGCAAGTGGGTTTGGGGAATCAACAAGCAGGTCACCCCCAAGCCCTTCGTACTCCAGCAACAATATTAACAGCGATGCCGGCAATTTCGAATGCAACATATGCTTCGATTTAGCACAAGACCCTATAGTCACTTTATGTGGTCATCTCTTCTGCTGGCCTTGTCTTTACAGATGGCTTCACTTCCATTCAAAGTCACGAGAATGCCCAGTGTGCAAGGCCCTCGTCGAGGAGGAAAAGTTGGTTCCCTTATATGGGAGAGGAAAGACGTCGACTGATCCGAGATCGAAATCTATTCCAGGTGTTAATATCCCACACCGCCCTGCTGGTCAGAGGCCCGAAACAGCTCCTCCACCTGAATCTAATGCTTTTCCTCAACCCGGCTTTGGATTCACGGGCGGGTTGAGAGGGTTTGCACCGATGGCAACTGCAAGATTTGGGAATTTTACATTGGCTGCAGCAATTGGTGGTTTTCTTCCATCCTTATTTAACTTTCAGTTGCAAGGGTTTCATGATAGTGCCATCACTGCCATGTATGGTGGAACAACTGGTTTTCCATATTGGTTTTCTAATTCATTTCATGGTGGTGGCCATTTTCATAGATATCCTCCCCACAGAGGTCAAGGGCAGCAAGATTACTATCTGAAGAGGCTGCTAATGATTATTATTTTTTGTGTCGTTCTTGCTTTGATTTGGCAATAGATTGGATAGCGTTCAGATTGCTAGCTGAACCAACTGTCGTTTTTCCTGTGCTTGTGTCACTAAGGAAATTGTTCATATTATACTAAGTCTGTAAGTCATTACTCTTGTGGTTCTCTTTGTAATTAGTCTCTGAGACTTGGCTTGCTTAACATCTAAGTGTGTATTCGTTTTCAAAATCATAATAAAATAAAAATGAACATGGATATTAAGCAAGCCAAGTCTCAGAGACTAATTACAAAGAGAACCACAAGAGTAATGACTTACAGACTTAGTATAATATGAACAATTTCCTTAGTGACACAAGCACAGGAAAAACGACAGTTGGTTCAGCTAGCAATCTGAACGCTATCCAATCTATTGCCAAATCAAAGCAAGAACGACACAAAAAATAATAATCATTAGCAGCCTCTTCAGATAGTAATCTTGCTGCCCTTGACCTCTGTGGGGAGGATATCTATGAAAATGGCCACCACCATGAAATGAATTAGAAAACCAATATGGAAAACCAGTTGTTCCACCATACATGGCAGTGATGGCACTATCATGAAACCCTTGCAACTGAAAGTTAAATAAGGATGGAAGAAAACCACCAATTGCTGCAGCCAATGTAAAATTCCCAAATCTTGCAGTTGCCATCGGTGCAAACCCTCTCAACCCGCCCGTGAATCCAAAGCCGGGTTGAGGAAAAGCATTAGATTCAGGTGGAGGAGCTGTTTCGGGCCTCTGACCAGCAGGGCGGTGTGGGATATTAACACCTGGAATAGATTTCGATCTCGGATCAGTCGACGTCTTTCCTCTCCCATATAAGGGAACCAACTTTTCCTCCTCGACGAGGGCCTTGCACACTGGGCATTCTCGTGACTTTGAATGGAAGTGAAGCCATCTGTAAAGACAAGGCCAGCAGAAGAGATGGCCACATAAAGTAATTATAGGGTCTTGTGCTAACTCAAAGCAAATGTTGCATTCAAAATTGCCGGCATCGCTGTTGTTATTATTGTTGCAGGAGTAAGAAGGGCTCGGGGGTGACCTGCTTGTTGATTCTCCGAACCCACTTGCCATAGGTAGATCCTCCTGAAGTCGAAACTCAAGCGAGGTTGGTGAGGGTGATTTTTATTTCTTTTATATTTTGC
>LAGI02_30002|Glyma10g42480.3|glycine_max_vesicle-associated_membrane_protein_727-like_mrna|length:2079
GACGTGTGCTCTTCCGATCTCCATAACAGGTGAAGTTATCCAAACTTCAGATTAACATGGAATAGCTTTATCAAAACAATAACTTATGTTATGTATACTATATATTACCATACTAAGAAGCACAATCACAATCACTGACAACGTAAATGAGAATGTTAATTTGCCAACACAGCAAAGCCTTTAGTTAATATTCAGTTCCCTTCTGCAATACCATATATAAGGGACATCACAGAATTTGACCAAGCACACAGTGGATAATGATGCTCTTCAAAGGTTACAATATGGTACAACATTGATTGGTTTTTTTGGCCTGTTTGTAGAACATCTGTGATGCTGCACTCAGATCAGAACTCTTCTCAACTAAACTGTCCAGCTTCTCCCCTCGTGCAAGCACACTATCGATGGTCTTATGAAGAATGATTTTTGTTTCATCCAATTCCCTCTGGATTTTCATTAACTTGTCAGCCTCCGCAGGGTCCTGGAATTTTGTCAGAGCTTCATTCAAATAGGGCCATGGTTGAGTGCTGTCAGCCTGAACAGTTCTCCATGACTCACCAAAAGCTTTTTGATATTCCTCCAGCACCTGAGTGAGAAGAGAAAATGAGCTTCGAATCGGGTAGTGATCATCCATAAATCCCACAGCACAAAGGCCATTTGTGTTGTAAGCATGCACCTTGTACTCTTCGTGCTGAACGGATTGACGCTGAGACTGAGGGGTGCGTTTAGCGACGGTTCTGGCGACGAAAACGATGAACTCTCTAACGCTAGAACGTTGGAAGTAACCGAAGTGATTTAGATCGGAAGCGTTAGCGAGAATAACTGGATCTGAATCATCGCCACCATTGCATTTAAGCACCAATAACGCTGTGATCTTCATTTCTTCTCTATGTTCCTAATCTCTCTCTCTCTCTCTCTCTCTCATACGAAGGAAACTAATAGCTGCAGCTTTGTGGGATTGAGGTGTTATTGTGATTGTATCTGTTGGTGGTGAAGCCTTTTGGAAATCAGAGATGAGTCAGAGGGGTTTAATATATAGTTTTGTTGCCAAAGGAACTGTTGTTTTGGCAGAACACACACAATACACAGGAAATTTCAGTACCATTGCTGTTCAGTGCTTGCAGAAGCTGCCTTCAAATAGCAGCAAATACACTTATTCATGTGATGGTCACACATTTAACTTTCTCGTAGACAATGAATTTGTTTTCCTTGTTGTTGCAGATGAATCGGTTGGAAGGAGTGTTCCTTTTGTATTTCTTGATCGGGTCAAGAATGACTTTAAGCAGCGTTATGATGCTAGCATTAAGAATAATGATGCCCATCCACTTGCTGACGATGACGACGATGACGATTTATTCGAAGACAGGTTTAGCATTGCGTATCATCTTGATAGAGAATTCGGACCAAGGCTGAAGGAGCATATGCAGTATTGCATGAACCATCCTGAAGAAATGAGCAAACTATCAAAATTGAAGGCTCAAATAACTGAGGTCAAGGGGATAATGATGGACAATATTGAAAAGGTTTTGGATCGCGGTGAGAAGATTGAACTTCTGGTGGACAAAACAGAAAATTTGCAGTTTCAGGCTGACAGCTTCCAAAGGCAGGGCAGGCAGCTGAGAAGGAAGATGTGGCTGCAGAATCTACAGATGAAGCTGATGGTGGGAGGAGGAATCCTTATATTGGTAATAATCCTGTGGGTTATTACTTGTAGGGGTTTCAAATGTTGATGGAGGCATAATCAAATTGAAGTCTGTATTAGGGCCACATAACTCGAGGGAGACACGGAATTATGTTATTCCTACTTGTACATGGAATTTGGTGCTGGAGTTATGGTTACTGCAACGGTAACGTAAAACTTTGTTGAATCTATATGATATGAATTTATAGTTAATGTCATAGACTGTAATTAAGGTGGTGGAAAACTGCTGGTAACTGGCGTAACTGGGGTTGTTGTCTATATTGTTTTATGATGATATTACCTTATGTAGGCTGTAGAACCTTGAGTTGCTTTCCCTTGCCTTATTCAAGTGTATTTAACTATTTATTTGTTCCAACTAAAAATATTAAACTTGAGCGAAA
>LAGI02_30003|Glyma19g32550.1|cicer_arietinum_exo-poly-alpha-d-galacturonosidase-like_mrna|length:2079
TGGAAATGCAATGACATTGTTATAAACAACTTCAGTAAAGAGTTCCTAACACTTCCAATCACAAATCTTGAATGATAAAATGCATGCAATCACAATCAATTATATCTATCTTCATTTTTTTCTTGATACAAAATTCAAATAGCCTTCTTTCTTTTAACCCTTTTCCCCATTCCTATAAGATTAATCAAGCAATTCACATGTTTTGGAGCTCTTATGTCAGAAAAAGTTGTTAACTTGATTTGTATTTGTATACAAACCAGAGTTAAAATTAAGAAAAGAAATGTTGTTCACAGTAGATGGCTTAAACTCCAAAGGATTATTCCATTGCTCTAGTTCATAATTTGACCATCTCATTTCTACATTTCTAACCTCAATACCTTCAATGTGTTCCATCATCATACCTGCTGTTCCATGTTTCACCAATTCTTGGCATCCTGGCCTGTAATCCAATAACCCACCAGAATAATTGGTGAACCTTGTATAAGTGATATTCATGTTGATGAATCTCAAATTTCTTAACAACCCTCTCTTTGAACCAGATAAGAAGATGCCATTTTCAGAATTTGCAGTGATGTTAATGAAATGTATATTTGAGATTGAAGCCTCCTTTGAGGTTGAGTCTCTTGGGCAAGATGTGACATAAATAGGCTCTGCTCTCCCCCACCATAATGGATCATAGTATCTTGTGCTGATATTTATGTTTGAGAACACAATGTCACTTACATTTCCTCCATCACGGATTTGGAATGCAAGTCCTCTGTGAGAGTCTACAATAGTGATATTGTCAAACACAAAGTGGCTGAAATCAAACCAACTAGCGCTGCCGAGTTTAATTGCCGAAGATTTGGATCGAATCCAAGAGTTTGTGACAGTGAGGTTGTAAACAGGAGCAGTGTATGACTTTGGACAGATTGCATCATCACCTGTATCAATGTGGCATCGAGTGATTACTGTGTTATTTGAGTCCTCTATGTCTATCCCATCATTGTTTGGTATATTGAAGTCTCCATATATTGTAGTATCCTCAATGGATATTTTGTTACTCCTTACTATGTGTAAGCACCAATAAGCAGGTTGATTGAGAGTAATGTTGGAAAGTCTAACATTGATGGAATCCAAGAAACCAACAAGTCTAGGTCTGCATTCATCTCCCAAACACTCCCCTGTTTCATTCCAACTCACCATCACGTTCTTCCTTCGATCTTCTCTCACCACAAACTTCTCCGCTTGTCCATCCACCACTCCACCGCCTCCGATCCCGACGTCCGTCGCGTTCTCCGCCAACACCACGTACCACCGCGATGACTCCCTTGGATAGTCTTCAACCCTCGTCCCTCCCAGGATCGTCGCACCTCGTTCCACGTTTAACACGACGCCGGATTTCAGGAACACCGTCGCCGTCAAGTATTTCCTCGGCGCCGGGAAGGTGACGTGGCAGGGGAAGGTGGACGGGCAGGAGTTTATGGCGGACTGGATGGGGACGGTGTCGTAGTGGATGCCGTCGCCGATGGCTCCGAAGTCGGAGACGGAAACGGTTATAGGGATTGGGTTAGGTGGGTGTGACGTGGCGAAGAGTGATTGGGTGAAAATGAATAAGATGATGATTTGGATGAGCAAGAGTGGTGATTACTTGGATGTGGCTATTCTGTAGGTGGATATGAATAACATCTCTAGATTTGTTATGTGCTTTTGAACTACTTCTGTGTGAAGGCCTTGAAACAGTTGGTCTATTTCGTAGTTAAAAAAAAACATTGTTGTAGAATTTTTAGTTGGTTAATGTCACATGACCTAAAACAGCATTGGCTTTGTCTAATGTTATATGGAATCAGACAGAAAGCAAAATTAATGTGTGCAAGATTTATTTGAATGATCCAGTGGCAATGTGTATGGAAAAAATTCCTTGTGAGTTTATTTTTCTACCTATCTATATTGGTTGATGTATGAATTGGAAGTCCTATGCGACCTTATATGAACTTGTGTCAAGTCAAGATTAAATACCGGTGTCAAAATAATGGTTACTCTATGTAAGGATGTCCTTATAAAGAAGAATTGCATGATAATTGTTAATTTGTTATGCAG
>LAGI02_30004|Glyma08g10860.1|glycine_max_u-box_domain-containing_protein_6-like_mrna|length:2079
TATAACCCCTTCTTGCAGGACCATCTCGCTACATTTCTCACTTCTGTTACACAAAATTAAGAGACAAGACACAGCTTGCTCCTGTTCTAGGAGCTCACCAATGTCCATTATCGAAGCCAATGCGCTAATGAGTCCAGGATTTGAAACCATTTCTTCTCTTCCGACTTGAGAAGTAGCCAAGTTTATCAAAACAGCTACGCATTTTTCTGTCGACAAGCAATTATCCTGACCTACAAGAAGGGATTGTAGGCCATTAATGATGCCTGATGAAAGGAGGTACGGAATATTGGAGGACACAGTAGAAAGATTATAGAGAGCATGAAGAGAATCTTGCTTGCATTGAACACCAGAGTCATCTTGAAGAAGCTGGGTTAGGAACTGAACAGCCTGACTCATACCAATCATAGGCTTTGCTTCTTCAAGGCAAGAGAGATTCAGATACAGGGCAGTTGCACAACCATAACAACTGGTGTTAGAAATCATCTCCTCCAACAATGGCAATACTCCCGACGATACCATAATTTCCTTATTTCTGTTGTTGTTTACAGCCAGGTTGAAGAGAGTCATTGCTCCACTTTCCCGAGCCATCAAATTCCCTTCATGCAAAGCTGATTGCAAAAACTGCAAAAGTGCTTCAACAAACCCATTAGCCCCCATAAAATCCCTTGTTTCCTCGTCATCTCTCAGCATCAGCCTTAATCGTTCTACCACTTTACACTTGCTCTTCCAATTGTTCCCCTCAGTCAAGACTTTCAGAAACTGAAAATATTGGTCAGCACTTTCCTCTTCTGTAGACACACCTACAGTTCCACTTTCCTCTAAGATACAATTCTCTTCCAAAGGAACTACTTTGACACCATTCAATTTGCACGAGTTGACACTGTTTAAAGATCTTGAATTTGTAGATTCAGACTCTGATAATGCCAATCTCCAGTAGTTAATATCAAGGGATTCAGGAGGACTTTTAGGAATAGGGACGCCATTTTGTTCACACCAACTAGCAACAAGACCCTTAACACAGTAATTAGGAGTTAAACAAAGATGTGAAAGTTGATGTTGGGTCTTTGGGCAGGTATTGTGCCCATCACTGAACCATTTCTCGATGCAAACCCTTTCAAATGTTTGCCCAGAATCAATGATAACAGGATCATGCATGAGTTGCAGAGATATTGGACACCTTAGCTCTTCAGGTGGAATGGGCATCTGGCCTGATGTCCTATTATATGGCTTAAACTTAAAGGAACTCAGTTTTGAAAGCTGTCTGTCAAAGGCCTGATAATGACCAACAGAAACACCATTCTCAATAGATCCCTGACCAATTGGAGAACAAGGTCCAGAACCCTGAGAGTCATTGTCATCTGAGACTTCACTTCTAAATAACTTAGAGTATTTCCTCATAAGATGTAAAAGATATGCAATGATTGATTCCTTCCGCTTGTCTTCCTCAGCCCGAGCCCTTTCTATGAGTTTCTTGAGGGCCCTTCTCTCAGTAAGAGCTGCTCCTGAAGATGTAATTCCAAGTATAATGGTGGCCTGGTGAAAAGATTCAAGCTCATTACTGTTGTTACCATTGTTGAACTTTCTCCCCTGCTGAAGCAGTGCAATTAAAGCATCGCCAACTTGCTTCTCTGATGGGTCAAGTGCAAATACAACACTCACAAGTTCATCCAAAATCTCCTGAATCTGAAATCCAATAGATTGTGGAACAATATCTTCCACGCGTTTAAGACCATCTTCAAGAGCACATTTAACCTTCTCAAATTTTAGAAGAACAGAATCCCCAGTTATAGCCAAGTAAAGTTTACTACAATCTGAGCAGTGCTGCAGAACATTCTTGGCCTTCTCTAGGGCTACATGCAATGAACATAATGCCTGAATTCCGGATTTGCTCCGAGGCCTAGCTGCTTCTAAAGAAGGAAATACTGACAATACTTTGCAATATATTACTGATAGTGACATGCACATTTCTCCATGTAACTTAACATCACTTGCTGCAAACAGATTTTTTTCAACCTCAGCCACATCCATCATTCACTATGCCTTATTCAGTCACCATAAGATCTTTACTGATTTATAAAC
>LAGI02_30005|Glyma19g44860.1|x|length:2079
CTAACCCTTTGGTTAGATGGGATAAAGACACCTACCCTTGTTGTTGTGTTCTATCTCTCTCAAGAAGGGAATAACACTAAGAAGCAAATCTCCAAAATTTGCCCAATTATTACTGGTATTAGTGACAGATTGCTGAGTCAACCATGTCAGAACGTGTGGAAACTGATGAGCGTGTAGACTATGATGAAGAGAACTATATGGAAGAGACAGATGAGGATGTCGAAGAACAAATAGATGGTGATGAAGTGGATGAACACAGTGATGAAGATGTTGAAGGCATTGAAGAGCATGAATATGAGGACTCAGTGGCAGAGGCTGGTGGGAAAGATCAATTACCTGTTGTAGATAGAAGTGATGTTGCTGCTGAGTCTGTAGAACCATCTTTCATTGATGAAGAAGAGAAAAAGAAGCATGATGAACTCCTTGCCCTTCCTCCTCATGGTTCTGAAGTTTTCATTGGCGGGCTTCCCCGGGATGTATGTGAAGATGACTTGAGGGAGTTGTGCGAGCTGATAGGTGATATTCATGAGGTGCGACTGATGAAAGACAGGGACACTGGAGAAGGCAAGGGTTATGCTTTTGTATCTTTTAAAACAAGAGAGGAAGCACAAAAGGCCATTGAAGAGTTGCACAATAAGGAATTTAAGAGTAAAACTTTAAGGTGTTCACTATCGGAGTCAAAACAAAGATTGTTCATTGGCAATGTGCCAAAAAATTGGATTGAAGATGAGTTTAGGAAGGTCATTGAAGGTGTTGGTCCTGGAGTTGAGAACATTGAGCTCAAAAAGGATGCTCAAAATTCAAGCAAGAATCGTGGGTTTGCTTTTGTTTTGTATTACAATAATGCATGTGCTGATTATTCACGGCAAAAAATGTCAAGTGCAAGTTTTAAGTTGGATGGTAATACCCCAACTGTCACATGGGCAGATCCAAAGATATCACCTGATCAGTCTGCTTCTTTACAGGTAAAGGCTCTTTATGTGAAAAATATACCTGAGAATACTAGTACTGAAGAACTGAAAGAAGTATTCTCTCGTCATGGAGAAGTAACAAAAGTGGTCATGCCACCTAGCAGAGCTGGAGGGAAGCGTGATTTTGGTTTCATTCATTATGCTGAGAGGTCAAGTGCATTAAAGGCTACAAAAGATGGAGAGAAATATGAAATCAATGGCCAAGTTCTTGAGGTTGTTCTTGCTAAGCCTCAAACTGAGAGAAAACCCGATGGAGGTTATGCATATAATCCTGGTTTTCAACCAAACCACTTTCCACAACCTAGTTATGGTGGTGGCTTTGCTGGAAATCTTTATGGCTCTTCAGGAGGTGGATATGGTGTTGCTGCTGGTTTTCAACAGCCAGTGATATATGGTAGGGGTCCAATGCCTTCAGGAATGCAGATGGTTCCAATGGTATTACCAGATGGTCAAATTGGCTATGTCCTGTAAGTTGTTACAAGGCATGGATGCGATTTTATTTCCTTATGCGATATAATATAAATACTATTAACTATTTTTATATTGTTGTGATACTCCACAGTCAACAACCTGGCGTACAGATGCCAGCTCCCCGACCACGCAGAAATGATCGAAACAATGGTCCAAGTGGTCATTCAGGACGTGCAGGCGGTAGTAGCAGTGATGAGGGAAATCGTGGGGGTGGTAGAAGATACCGACCCTATTAGCCGGTTCAAGGTGGCCAAATGTTATGTTGCCCATGTTACCTGCCTTGTTTGATTGGTGGGGGTGAAAGGTTTGGGGACCAGAGACATGTTATTTATTTGCTTGATAGGATGAAACAAAATCCCCTCTCCATCTCTACTGAAAAACAAAGAAAATTTAATATTTAAGAGAAAGATCTATTAAGATCTGTTGTTTGTTGTTAGATTATTCATACCTGAGTAATTGCCTATCTTTTTAGCTTGTAATGCCTCTTGGCATTTTATGTTATCAATAGTTAATGTTGATTTGGTTTTCACAACTTATCATGGTTTTGTTGCTCATTCTAATAGTACACAACTAAACATCTTTCTACTTTGCAATTGAAATGTGAAGCAATTACGAATGAAGCAAAAATAAGGCTGGC
>LAGI02_30006|Glyma08g02100.1|glycine_max_monodehydroascorbate_chloroplastic-like_mrna|length:2079
CAACGGAGGTAATATCCACTAAAAGGCCCTTTAAGGCCTCAACCTATGTTATGAATGTAAATCACATCATCAATAAAAAATAACAAGTAAAGACAAAGGGTAGATTACATTATTAAGAAATTTCACTGAAGCCATATTGCATCAGATCAAATTCAAATGAAACATTACATTTGAAAAGCATTCATAATGATGATACATGACATGATGAGAATAGATAAAAAATTATTCTCTCTCAAAGGGAGGCAATCCTACTCAGACGATAACTGATAATCAGTGGTAACAAAGCCGAAAAGGAAGATAAATTGCAGAATGATGATACTGAGATCGGTACTAGAGAGCGGCTTCAACTTACAAGGATGCCTGAGCAATGTCTAGGGCCTCCTCCACTGAACTTGCGCTTTGAAGTTTGGCTTTATCAATAGTAGGCTGATTACGGGCAAGTTTAGGCAGGAGCTGAAATTCCTCAGGGGTCCCACTTTCAAGGAGAACTCCTTTCAGCTTACCAGATTCAATCCAAAAGGTAGCTAATTTAGGATCAAAATTTCCAATTTCAACTGTATCTCCAACATTGTCTCCAAAGAACTGCCACCATACTTTTCTAGGGCTCCCTTCATATTCGAACACCCTTGAGTAGAAGTAAGGAAGATAATCATAACTGAAATCATCAAGGAAATTCAGCTATTCAGCATTCTCAAAAGAAAAACTCCATGAAATTAAATTGCAGAAACAGATGATCCAATATACGTGTGAGTTTGTGCACTGAGTAATGCTTTCACACAGTGTTGCGCTGAGCGACGAGCATGATCTACATGTTCCACTCGAGCAGTACGGTTATAGATCTTTAAAGGGAAAGCTGCTACATCACCAACAGCAAAGATTCCAGGAATACTAGTCCGGAATTGACCATCAACCTGTATACCACCGACATCTGTATTCAGGCCCACCCTCTCAAAGGGACTCACAGAAGGTTTTGCTCCAATGCCAACAATTACTGTATCTGCTTCTACAATAGATCCATCTCCAAGTTTCACAGCAGCTACATGTCCGCTAGAACCAGCTTCCAAATTTTTTATGGAGATACCCTTCAAAATTTTGACACCATTCTTTTGGTAGAGTTCTTCATATCTCCTGGCAAGAGATGGAGTGAACAGTCTTTGCAAAAGACGATCCTCTGGAAATATGATTGTTGTATCAAGTTTCCAAGCAACAGCTGCGGCAGCGATCTCCATTCCTATATATCCACCTCCAACAACTACAACCTTCTTCGCTTTTTCCAACGATGAAATCAGTGCATCTGCATCTGCAACATCCCGGATATAGTGAACACCGGATAGGTTTCCCCCAATTTTCTCTGGAAACCTCGAGGCTGTACATCCTGTGGCAATAATAAGTGAACCATACTTAAGAAGTTTTCCAGAATTTGTTGTCAAAGTTTGCTTTTCAATATCAATATTTTTCACGGGATCTTCATACAACATCTCTATCCCTTTCTCTTGATACCATTCCGGAGTCTGCCTTTCCCCACCGGATCCAACACAAGTGTGAAACCCAGGAAGGCGCGCTGGTTTCTTATCATGCGGGAACAAATATGCTTTTGTGAGAGCTGGACGCTCATAAGGTGCATATGCCTCTTTGGTGACAATGCAAAGGCGACCATCGGCCAAGCCGTGCTCCACGAAAGTTCGAGCAGCGTAACCCGCCGCATTTCCACCGCCAACAATCACATACTCGCGATTCTCGTTGGCGAAAGCAGCGTAACATCTTTTCTGTAAGTTGAGGGAAGTTGAAGAATTGCGATAACGAAGCGAATGCGTAGTTTGAGGAAATCTAAGAGAAAGACTATGCTTCAGTGATAACGAGTTGGATATTGCTGTCATTGAGAATTTGAAAACTGAAGAAAGCATGGTTGTGTATATAAGTAGAAAATTATTTAAATAATTATAATAATAATATATGATTTGAATATTGAAGGGAGTGTTATGGTGGCTCTTCAAGAGGTTGAAGGGTTATGTATGGCTTCGAAGCCAGATTCGATGTTATTTTGGTTTCTCTCTGTTGAGATCGGAAGAGCACACGTCT
>LAGI02_30007|Glyma02g43380.1|cicer_arietinum_protein_iq-domain_1-like_transcript_variant_mrna|length:2079
TTTTGCTTTAATCCTGACAAATTGATATATGAAGTGAGTAGATCAAATCTTAGTATGAACAACATTACAACAGAACTTTTGAATGGAAAAACTAGAAACCTTCTCTCAATACAACTACTACAACTTTTATCCACAACCTTACTTACTACTCACAATTTCTTCACCTTTATTCTCATAAACCTACCAAAACACCATGTACAAGCATTTATTACCCATAATAATTTACATGCTGATCAACCACTCATAACACTCTTTCCTTATCAACTTGGAATCTGGATCAAACACAACATATTAAACACAAATTGTTCACATGATAGAATCCAACCCTTTATGTATACCTTCGACTACAACTCAACACTAGACACATATGTAGACTTTATTTGACAGATTAATGTTAAAAGTCATTCAGGAGCATACAAGTTATCCTAGCTTTAAAGTTTGTCCACTGTTTTCTGCATTGATACATTTCTCCTAGCTTTGAAGTTTGTCTTTGCTTTTGTTGGTTTGAAGCTAAATTTTTCTTCTAGTGAACTTAATGAATAGTTATCCAAGTGAAGGGGCACTTCATTTGACCCACAACTCTCCTTTTCTTCCTTGGCAGCATCTAAAATTCTTGTCTTGATTGTGAATTTGTGATTGCTGTTAAAAGGATCATACTGCTTCATAGAATGGCTTTCAATAGATGAAGTGTCTGGAATTCGGGTTGCCATCCACCGTTCAAGCCAGTTCCAGCTTATATTTGGTTCCAAGGTATTATATTTTGGTGATTTTCTCTTTGAACAGATTCTTAGCTGCTGTGAGAAAGCATAAGCTAGTGCTCTTTCCCTCCTTGTTGTTGCCTCCATTCTGTTCTGCATCCTCATTTTTGAAACACAGCTACTCACAGTGCTGTCATCCCAGTCCTGAGAATGTCCATGTTATTATGTAACAAAGGCTGTCAGGTGCGTGCACTAGTCTCACACCTAGTGGGGTCTGGGGAGGGTAGATGTACGCAATCTTACTTTCAAGGGAAAAGAGGTTGTTTTCAGGATTTGAATCCATGATCACTAGGTCACTAAGGCAAGCAACCTTACCCTTGTGCCTAGGTCCATGCAGCTTAAGATGATTTTTATTGAAGCTGAGTTATAGACAATTGGATGAGTAAAAATTGGTTGAAAGTTAAGACTCTTAAAAATGCTTCAACAATGTCTTAGTTTGTCTAAACACATACATTGTTGTAGTTTTTATTTTAAAAAGGATCAACCATTGTTCAATTCATCAACTTGAAGTTTTAAATATGTTGAGGAAGATGTCTTAAATGGCAATTCTTTCTAGTTTATTTGTCTCTGTCTTCTGAATTTATTCATTTGACCAAGTGACTCATTGGTTTATTTATTTTATTTAACCAATATCATGTATTAGTTCACAAAGTAACATCCTCTTCTGTTATACCTTTTGCTTTATTACTTGAATTCTGGTCCTCTGCTTGTTGATGCTCATTTTTTCTTCTTCAACAGAGAAAACTTCAGTAGAATTCCCTGCTTGGACTTCAACTGATGTACTCAAGGAGTTTCTGTATGAACTTTCTGTTACTAAATTGATCTCCTCTCTTCCGTTTTTCGATTTGATTTCTTCATTTTTACGCCTCAGCAGGAATTCTCTATATGCTGATTGAATTAGAATAGCTGCTTCTTCTTCATTCAATAATCTGGAATTTGGGTTTGGTCTATTCTCCACAGTTTCTTCACTTTTGGTCTCTTCTTTATAAGTTAAATCCTCTTGTATGGGCTGTTTAACAGTGAATTGTGAGCTTTTAACTGAAGCTGAGTCTTCCTCTACAAGGACTGAATTAAATTCATCACTACACAAGCATGTTCTAACAGATAACCATCTTCTATTTTCCGCGGTATTGCGTTTCACTTTGCTTTCATGAGACCTGGCAGAACAATTTCTGGAGAAAACACTTCTTACCAATCCCCTAGTGAAACCCATCACAGCTTAAACAAGTTGAGAAGGGAAAAACTTTTCACAAATTCTAAATGAGAATGTCCTCAACTATATATAGTAATATGAAAATGCAGAGAAGGTGGAGGATGCTAC
>LAGI02_30008|Glyma12g22160.1|fragaria_vesca_vesca_uncharacterized_loc101313290_mrna|length:2079
CACATTTCACTCACAACCTAATATTATTTTTCATGAAAAAAATCCAATTTACAATGTCCAGTAACGAAGCTCACATTTCACTCACAACCTAATATTATTGTTTACCGTTGTCAGCAATATTTAACCTCGTTTATTGTTGCAAATGAACAATGGGTAAAAGATCAGATATGTGCCCAAACCTTAGTTCTATCAACATATCTCTATAAAATTATCTTAGCTAAATAAGTATATTCATTATGATAATCCGATATCCCCACATACATAATGGAACAATAACACCAAAACAGTCACAGGGAAATTGTACATCTCTAAATGAAAGAGTATATACCACTTTATAACCAATAATAACAATCTTCCAACAGCATAAAGGAACCATAATCATATCAATACATACAAAACCATCCTCATCTTTCCAGAGTTCTTATGCAGGAAATGCCCCGAAAAACAACTCTGGAAAGAAGAGAAAGAGAGAACTCTACAACCGTTTCCAACTATTCCTTTTGGTTCACAGACATTCTGCAGAGACGGGATTCAAGTGATGATTTGCTTCCAGCTAATCCTCTGCCAAAAAACCAACAACCATGAAGTTGATTTCCAAATTCACAATCAGTGTATATGTATCAGATGAAGTAGCAAAGCAAATGTCAACAATCTCAGTGATTTGAAACTAAATCAGTCAGGTGACAAGTGCAAATACAACTTTAAATACATAAATCAGTTCAAATGAATAGAGCATGTTCAAAAATAGTTTAAAATTATTGAATCTCGCCAGCTGTGATAGCTACGATTCTCCCCGCCAAAGTAGGCTGCAATGCCCGCTACACAGAAACACGACACAACAGGAAAAGGTGAGGTGGAGAGTCCCCAGTCTGCTCCAAGATACCGCTACGGCGCTATGGCATTATGGCGCAACTGTTGTCTAGCTAGCCCCTTTCTAAGAGTTAATATCATTTACCAAATTACTGTAACCAAAACTAAAACCTTTTCATTCTTTGGTGCTCAAGTGGCCCATCTACCGAAGTATTCAACCAAATTAGCAAATACCAAGTTTACAAACTATCTATTCACAATCCAAGTCTTGACATACAGGACCTGGTTCAAGAACACAAAGCTTAAATTACAAGAAACTACCACAGAGCTTAAATTGAACTATGCTCAATTCTATTTAAGAAGACTTAACATAATCAATATCTCAATCACTAAAAGAAAATCAAGAACGTGAAATCACTAACCTTTTTTATGTTCATCCACGGGCTTGATCACAGGCTCCTCCTCTTCGTCCTCTTTCACAGCCACCACAGCGACGCCAGCACCACCACCGGGACCAACTTCAACGTCGTCCTTATCATCCGGAAAGCGAACCACGACCACAGGGCAGACACAATGATTTACACAGTAATCACTAACGCTCCCAAGCTTGCCGTCGCTACCACGGCGCACGGCGCCAAGCCCTCGGCTCCCCATGATGACGGCGCTGAGACCGAGCCTCTCGACCTCGAGGCACAACCGCTCCTTCATGTCGTGATCTTTCACAATGTGGATCTTGTACGGAATCTGAGCATCTTTCAACGGTTTCGCAAGATCGGCGGACTTCGTCGCCGTGAAGGCGTCGAAATCATCCTCGAGCTTGCGCTTGCTGAGGTCGCTGTGGTTGACGCTGTTGACGGTTTCCTCGTCGGTGTTAGGATCGGTATTGATGGATAGGTCTATGGAGCCCCAATCGGCGCCGAAGAGGACGTTGGTGGGGCTAACGTGGAGGAGGATGACGGCATCGCCGGGTCGGATGTATTGTTGGACAGCCCAGCGGACGGCGTAGGCGCTCTCGTCGGAAAGGTCAACGGCAACACCGATCTTACGGCGAGCTCCGGCGGTGGGAGTGGGAGTAGCAGCAGAGGAAGGGTGGGGGTGAGGGGAGGAAGGGTGGTGGATTTTGATTTGGGGGAGATGTGGGTCGGAATCCAGTGTGGTTGGGTTCTGGTGGTACTGCATTTTAGTGCTTACCAACGAATGAAAAGTTGCGTGAACCAAGGTAATGAAATGAAGTTTTCAGTTTCTGAGGTAAGAGAGTGTGCATATGAA
>LAGI02_30009|Glyma09g01340.1|cicer_arietinum_tonoplast_dicarboxylate_transporter-like_mrna|length:2079
TTTTTTTACAAAAGAAATCTACATTTATTAAGTGGGGAAGAAAATTAGAACATACATTGATTAATTCTTTTCCTTCACAAGACAAAAGCAATGAACAAAACAGAGACAGAAATCTCTCTCCCCATTCTTCTTTGCCTATTGACAACGTGTACAAGGTATTCATGCTTGAGCATATATATATATATATATTAAAAATTTCATTCATTTCACATAAAAAGAAAATTCTTTCAATGAAAAGCACATCCAAAAATTCATAAAGCCAAGGTGTAGGAGAATCAATTTCTTAACCAAGGAGAATTTGCCCTTGTCACCCATTTACCTTCATCTGTTCCAAAAACAATAGCTCCAAGTGTTGGCATTAAAAATGACAGCACAGCAATCCCAACAACCTTAAGTGGCACACCAACTTTAAGCAAGTCTTGGATTTCAATGTGACCAGTGGTGAAACCAACAACATTAGATGGTGTTGAAGTTGGAAGCAAGAAAGCAAACTCAGTTGCTATTGCACCAGGGATCATAAGAAGAAGTGGATGCACATGCATTGTCTTACCTATGTGATATAAAAGTGGGAGAATAAGGGTTGCAGTGGCATCATTTGAGGTTATGAATTCAGTAATAATGCTACTCATTAAACTAACAGTAGTAGCAATTGCAAAGAATGGAACATCTTCCAAGAAATCTAAGGCTCTAGACAAAACATCTGCTAGACCACTAGATTGTACTCCATCTGCTAAGGCAAATCCAGCTCCTAGAAGCAAAATCAGATTCCATGGTAATTTCTTACATTCATTCCAACTCATTAGCTTCTCACCCTTTTGCTTCATGTTTGGGATTATGAATAATAACACAGCCACCATAACACTGACACTTCCATCACCAACATAGCCATGGAAGAAAATTCCCCATCCTGGAATATCATCTGTAATGTTTCTTGTCATCCATAGTAAGATCAGCAACTACATTTATTATACCGCTAGTTAAGGAAAATAAAAATATGTTACCCTATTATTAAGACATGCAATTTTGAAATTGTATTTACTATTTTTGCATACACACCCCAAACACAAGCAACACCATCTTCTCAGCAAAAGCCATTGGACCTAGAGCTTCAAGGTCTGTTTTCAAATGGGCTTTATCCAAGTAAGAAGACAAAGCCCGGCCCGAGTCTTTCTTCACATAGAGCAAACATATGATGCACCAAAAGCATAAGAGCAAAATAACCGCAACTGGGAAACCAAAGCAAAACCAATTGTTGAAGCTGATGGGCTTTCCATTGGGTACCAGGCTTTTCCACATCCCAATCAGTATAACGTTGACACCTGTCCCTGTTAGAGTGCTTATCCCTCCGATGGGTGTAGCGTACACCACCGTTAGTACAACTGCTCTGCTGAACTTGTTCACGGTGTTGGATTGCTCGTGAGGTGGTGGTAGACGGTGGAGGATTCCGGTGGCTACCGGCATCATCATCACCGCGGCTGCCACGTTGTGTAGCCACATGCTGACGAAGAATGTGGTGGCGCATAGACCCAATAGTAGCATCGACGGATTCAAACGTTCGCCGCAAAACCATAATGATACATTCAAGGCCAATCTTCTATGTACACTGTATCGTTCCACAGCAAGAGCAAGAATAAAACTTCCCAAAACAAGCGTAATAACATCATCCATATAAGAATGAGCAACACTATCAGCTGTAGCTACACCAAAGAGAGGGAACAGAAAAAGAGGGCACATAGATGTCACAGGAAGTGGCACAGCCTCAGTGACCCACCAAGAGAAAACCCAAGCAATCACAGCAAGCATTTTCTTACTTGTCACAGGAGCATCAAGATTCACAAAGAGACATATAATAAGGGATAACAAGGGTCCTAGAATGACATAGAAGTTTTTAAGTGTTAGAATAGATTTGATGTTTAAGTGGGTTGTGTGTGTTGTTTGGATAGGTTGATGAAGTGGTAGAAGAGAGGCTTTAAGGGAATCAGAATCAGGTGGTAAAGTGTGTTCTCCTGTCATGTTGGAGAGAACCAAAAAAAATGGTGGCTATAGGTATGGGTATGTTAAGGAAGGAGGGAATGGTCG
>LAGI02_30010|Glyma18g51810.1|glycine_max_adp-ribosylation_factor_gtpase-activating_protein_agd3-like_mrna|length:2079
GCTTCATTACCCAACCACATCAGCTATAGGATGATCCATAATTTATCTTTTTTCATTAAGCGAAATGTTGTGTGCGAGTGTTTACAGACTCAGCACCCTTCACCAAAATAAAGCAACCTACACAAACAAATTCCTACAGCTTAACGCAACACAGCCTCACCACAAAAGGCAATAACGAAAGTAGACAACATATTACAGAGCCTGAGTTGATGCTATCAGCACAACAATGCTCTTAACTCAGACCAATGTGGTCAATCTTAAATTACAAATCTAAATACTATTTGCAGAAGATAGCCAAGGGGGCAGGCATTCCAACCTACCACTCTCCCTTTATGACCCCAAAACTTGTCATATTTCTTTCCAAAACAACTTTCCATAATCTATCTTCCATAACTGATGTAATATACTTGGAACTCCGGAAATTCTTTGCCTCTACCAATGTTTTCCATTCGAATCAGACAACAGAGCAAGGACCTCATTGTCATCAAATGACTGTGCAGCAAGCTCAATTGGGGTTCTTTCCTCCTCATCTACCACCCGAGGATCAGCCCCCCTTGAAAGAAGTAATCTTGCAAATGCAGATTTGCCTTTTAGAATACAGCGATGTAGTGGTTTTTGACCTTTCAAATCATTTGCATTAATATTTGCACCATACTGTAGGAGGAGCTCCAGCATACCAATATCTGCAGTTTCGCAAGCAAGGTGAAGTAGGCTGCACCCGAGTAGAATGTCCACTGTCTGGCCTTCTTTAATGCTCACTGAGTTCAAAGAGCTGGTAGAGGATAAGTCAGACGAGCTGCCAGCTAATGTAGAACTGTGATCCCCCTGCTCTTGTAGTAAAATATCATTGGCAAGGGTTAAAGAATTGCTGCAAGTTTGCTCATAAGAGGCATTGATGTCAACATCAGAATTAACAATGTAGCGGTATACAGCTTTTATGTCATTAGTATGAACAGCCTCCCAGATATGTTGTGACACCTGGAGATGACATTGATTGTCCTTTGGCTTGCGAACAAAAATCTTCTTTGCATACTTTGCATGAATGAATTTTTCCTTCATGGATGGAGAATCAGATTGACATGGTTTTCCTGTGGAGACAAGATCAATCTGAAAGGCACTTCTTGATTGCAGTAGTTCCTCCCAGATTGAATTGGCAAAAGTATTCCCAAGAGACTGAAACAAACTTATCACTGAAGGTTCCCACACTTTAACATCCAATGTAAGAGACCTGACCTTTGATATGTGTACACCAAGGTTTCGATGAACACCAGAACACTCGATGCAGACAAGAACACCTAGATTTAGTGATGCCCAGTCAGGTTCAGGAGCACCACAGTCAGCACATTTATCATTCCCACAAACTCTTCGCAACACATCTATCGGCTTTTCACTTTTAATACAGGACCGCTGCTGCTGCAAACTTCTTGAGGGGCGCTCCAAATGCGAAGAAGCGAGACTTCTCTCCGCTGCAAATTCTTCAACAGCAGCATGGTCAAAATCTGAACTTTCAAAAGAACTACTCTCACTGGTAGACCTATGATGACCACTTCCCCTTGGACTAGCAGGCAGCAACCTTTCAGGAATCTGAGAACTCAACAACGAGGCAATAACACCTGTGATTTTTTCAATCCAATCCATTTGATCCAGTGCACTCTCTGCCTGTAAAGTGTAGTTCTTTGTTGGTGAAATGATCCGAAAGCAAAACCTCAAATCTGATTGGTCAGCATCGACTTTGATTGTTGATGTAAGCAGGTTCACAGTGTGATGAGCAACAGATTTCTCATCATGTACTCCACCATGATGATGGTGATGATGATGAGAAGACAGCCATCGGCTTAAAAGTCCAGAACCAAGCTCAGAACTATTCCTCTGACTAGAATGCTGACTGCTAGACCCTGATGATTTGCCAATCTGTTTACGATAGTAATAGAGCATTCCTCGGCTATCAAGAACAAAAAACCTTCTTTTCCAGTCCCCCCTTAAGTTTGAGGAGCGCTTTGAAAGATATCCTTGTCGAATAGTTTGAACCTTTCCCTTTGCAGCAGATTGCATGACTGCCTCTATCATCTTATGTGAACT
>LAGI02_30011|Glyma10g03910.1|glycine_max_poly_-binding_protein_1-like_mrna|length:2079
CTTTTTTTTTTTCTTCTTTTTAAACTCTATGTTTAAATTGGTATTGATTAGTTGTTGTTTTCAATTGTTGAGTTTTTTTTTGTGTGTCTGGTTTTTTTCTTTAAATTTTAGGTTTAAAATGGTATTGATGGATTGTTGTTTTTAATTGATTGGTTCACCAGCGACTATCATGTCTGGGGAAATTGTTTTTGATGGACAAGATGCAGGGTATGTGCCTGAGAACCTTGATTTTCCGCAAAACCATTCTGAAGAACATGATGAAGGAAATATGATTGACAATGAATCTGAGTTTCCTCAACAGCTTGATGAACATGATGCTGGAATCTTAGCTGAAGAGGAAGCCAATCCTCCTGAAAATGAATTTGATGGTCACGGTGTTGAAGATTTTCCTGGTAACACTGATTCTCTTCCACAAGAGCATACTGTAACCGAGGAAGAACATCATGATGGAGGAGACATGACCGAGAATTTTACTTCACAAGAAGTGCAAGGACCTGAGGGTGATTCAAAACCAAGTGAAATAAAAAAATGGCCTGGGTGGCCTGGAGAGAATGTTTTCAGGATGCTGGTTCCTGCACAAAAGGTTGGCAGCATTATTGGCCGCAAGGGAGAGTTTATCAAAAAAATCACCGAGGAGACTAAAGCTCGAATTAAGATTCTTGATGGTCCACCAGGAACTACTGAGAGAGCAGTAATGGTTTCTGCGAAAGAAGAGCCAGATCGCACCATACCACCTGCTGTGGAAGGTTTGTTAAGGGTTCACAAACAAGTTGTCAATGTCGACCAAGATCCCGCCGAAAGTGCATCAGGTGCAGGACGTCCAGTTGTTACAAGGCTTCTAGTGGCAGATACTCAAGCTGGAAGTTTGATTGGGAAGCAGGGGTCCACTATAAAATCCTTCCAGGATGCTTCTGGTTGCAATATACGTGTTCTTGGATCAGCAGAACACTTGCCAACATTTGCTCTGCGAGATGACAGTGTTGTTGAAATACAAGGGGAGTCTGCTGGGGTTCACATGGGAGTTGAACTTATTGCACTTCATCTACGTAAGTTCTTGGTTGACCGCAGCATAGTTGGAGTGTTTGAAGCAAAGATGCAAAGGCCAGATGTTCGAGTTAACCAGAATATGCCTCCACATCAACCACACCAACCACACCACCAACCTTGGGGTCCTCCTCCTCCTCAAGGGTTTCAGGCTCCTGGAGGTAGTGGTGGACCTGCTTTTGCACCTAATCCTCAACTTATGCCACCTCCACATAACTATGATAACTATTACCCACCTGCTGATCTGCCTCCCATGGACAAGCACCTTCATCAGGGTCCACCACCTGCCTATGCAAGGGATCCTTCTATAGGAATTCATTCATCTACTGCACCACCACAACAATCTGTTGTAACTAAGGTCACACAGCACATGCAAATTCCTCTATCCTTTGCAGATGCTGTTATTGGAGCATCAGGTTCAAATATCAGCTACATCCGCCGTGCTAGTGGGGCAAGTATTACAATTCAGGAGACCAGGGGTGTGCCAGGGGAGATGACTGTTGAGATAAGTGGTACTGCATCACAAATACAGGCAGCCCAACAGCTGGTGCAGAATTTCATGGCTGAAGCTGCAAGTGCTGCATCGCAGCAGGAACATATGGGGGGATCAATGAACCAAGGTTACAATGCCTATCCGACTAATGCTCCTGTCTATCAATCTCCACCTTCAAATGCTAGTGGCCATACAGGCCATGCGCCTTCTGCAGACTATGGTTCTGTATATGGTACCAATTATGGCTATTAACAACATTACAATCAATGTTCATTGAGGAGCCTTGTGTTTTGTAAACATTTAAGTTCAATTCTAGTTCTTGTTGTCGTGGGTCTTGCTACCAGACCGTGTCTTATATCCCTTATATTTAAGCTGTTTTGCATTTGATACAATGACTAGATAGGATTTAGAGGACATAACAAATTTCAAACCCAAAAAAAAGATGTTAATTTGGTAGTTTTTATTGTTGGCTTTATTTGTGTTTTCAAGTTGGTTTTGAAGGGAAGGTGTTTGGATATATTAATCATGAAGTCATATGTTTG
>LAGI02_30012|Glyma06g07190.1|cicer_arietinum_serine-rich_adhesin_for_platelets-like_transcript_variant_mrna|length:2079
ATAGAATTTGAATATTTCAGATCTTATTGGTCGGGTTCGGATCCTCCACTCTCTCTCTTTCTCAGATCTCTCAGCCCACAATGCTTTTCTTCTTTTGATTCCATTCTCACTACTTCAGAGCTTGGTGTGAATGATGGATCCAAGTAACCTTTTACTTGCTGATGGGCTTGAAGCAATCCACCAAAATGGTGTTCACGATGAATCATCTAATTCTGGAAATGATGTTGTTTCAAATAGTGTAGATCCCATTGTTAATGAAATTGCAGAAACTGTAGCTCTAAATGGAAATCTTGAAAATTTCGAGCAGTCAGGTAGCACCGTAAGCAACAACTCATCTACGGCAGCAATCAAAGAAGGACCAATTCACACTGTGGATAGCCACAATGCCGCTGTTTCTAAGGAAGAGGAAGTCAAAATCATGGACCAAACAGTGCAATCAAGAGCACAGAAGGGTCATGTCAATAATAAGACTGTCAAGCCCCCCAGTCCCAGGGGTACTTCTTCAAGTTTGGTAAAGAGCAAAGACGGAAAAGGTGAAGAGGCACCACCTGCTGTTCCAAATGGTACTTCGGCTTTAGGCTCTAACCCGAGACAGCCTATTAAAAATAGATCATTCAGTGACAAGCAGACTCAACAAAAGCCTGGAAAACTTGATGCAGCATCTTCCAAAGCACTGATGGAGAAGACTAAACCAAGTTCACTGAAGAAAGGGCTGCCTGATAATGTTAAAGGAAAAGAAGATTCTTCTTCTCCTGCTGCACAAGATGCCAAAACTCGCACAGTTGGGGTACGTCCAAACTATGGATTCAGGTTCAAGTGTGATGAGCGAGCTGAGAGAAGAAAACAGTTTTACACACAGCTTGAGGAAAAGATTCATGCAAAGGAAGTGGAGGAGAGTACCATGCAAGCTAAAACTAAGGAGACCCAAGAAGCCGAGATTAAAATGCTTAGGAAAACTCTAGCATTTAAAGCTACTCCAATGCCAAGCTTCTACCAGGAGCCTCCTCCTCCTAGGGTGGAATTAAAGAAGATACCAACTACAAGAGCAAAATCTCCCAAGCTTGGTCGTAGGAAGAGTTCAACATATTCAGAGCCAAAAGGAAACACTAGCAACAGCATTCCACTAGGTCGTTTAAGTCTGGACGAGAAAATATCTCAGAGTAAACCCACTAAGGGAGTTATTCCTGCCCATCAAAAGAAGCCACAGCGAAAATCTCTTCCTCCTAGACTTACTTCTGAAAAGATCATTTCATCCAATTCAGCAACCCTACCAACTTTATCTAAGGCGGTGGCTGATGAAATGACCTCCTTATCTAAAGTTACCCCCTTCTCTAATGCAACCGGAAAAGAGAAAGTTGAGATGGCTGCAGCCACTGAAGAGAACAATACTTTGTCCAACGGGACAACCTCAGACAAGCCAAGTGAAGCAGAATCTTATGTGAACGGTGATATAGTCATTGAAGAGAAACCAGAGATCACCTTGCTACCAGAACCCATATCAGCAGAACATTAAGCAAACAGCAAGAACCAAACCAAACGTTGACTACCATCAGAGCAATGTTCATCCCGTGAATATTATAGAAGCATATGAGTGATATCATTGATCAATGAAAGCTTGCAGATTTGCATTATGATTTGTCTTGTCATTTTGTCCAAGCAGCATTGTTTCTTTCTTGTGTTTGCTTCCAAAGCTTACAGGTTTTGTCCTTAAATTTCTGTCCTTCTTGCAGCATTGTATCATGTGTATGTAACTATTTCCAAGGTTGTTCTAGTTGATGTTATTTTAGTATGCAGCATTTGTCTGTTCAAGTGTTTAGTAAATGGATTTCATGGAAAATTTTGAGAATGTATACCATCATGTGGTTCGAGTGCATTTAGTTCAGGCCTTGCTTTGTTAAACAATTGGAATGTCACATGAAACACTGTTTTATGTTGTCGATGAGATGAACTTCTCTCTAGTACTGGAATGTGAGGGAAGATACACTGTTTTTCCTGAGTATGTGTTCTAATGACAACAGATATTGGTAGTTTGCATGTGATGATGGATCTATTTTGATATGGCATATTTGTTGAGTAAAA
>LAGI02_30013|Glyma19g33110.1|cicer_arietinum_uncharacterized_loc101511851_mrna|length:2079
TTGAAATCCAATGCCAACTTGAGCACTAGTTGATCTTGAAGTTTTGATTCTATTAAACAAAGTGTAATCTATTACAGATTTATATCTAGAAAGAAAATGAAGATGCAGGGTAGAGATAATTTATAAAGACAAACTAAATCACCTATATTGTAATCTCTCCTTTCTTTAAACTAATGCAATATATGAACAAATTTCTTGCATAGTTACAAGGTACTCATATCTGTTAATAATATCTTTTTACTATTTAGCTATTTCAACAAAATACAATTTTCTGTATTATATCTCATTACTCATTAGAAGTTTAGCATACAGAACCTCATTCCATGCATCAGGAACACCTGGGAGGCACCAATGACTGCAATCTTGGTATATCAATGCTGATTTTTTTTCTTCCGTTGATAGGTTTTGCTTCCGAAAAATCGAGGGATGACCATCCTTCCGAAAATCTGTCATTCTAGTGATATTCAAGTAAGTGACATGAGTTTTCATATACTTCAAGACCTTTTCCAATACCCTCATCTTAGGTGGGTATTCATTGAGGTACTTCTCATTATCGATCGGCGCAGTTTCACTGTCACATGCTCCACCCGAATTCCATTGCCCACCACTGAAATGGGAAGCAGAATAGCCTCTGAAGAAGACCATCGACTTTGATCGGTTTACATTTGCATCAACCCACCTGCTCCAAGTTGTTATCGCTTTCCGAAATGCCTCGAGAACATTTAGTTCATGATAGACATGGCTACCTTCTTGGTAATAGTCCTCCCCTTTAGCAGTTTTATCATGAGTCCACCAATGACCAGTGTTGAAGACTATAATATCTGCATCTTTATATTGATCCGAAGATCTACCAACTAAATCGAGACGAAGTGTTTCCTTCTTTGTTCCATTCTTATCAGGCATTTCCCACTCTTGAACTAAGAACGGAGACACGAAAAGCTCCACGGTGAAGTCGTAATCTTTAAATATGAACGAATACGAAGCTTCCCCCCTGAAGTAGACTCTGCCATTTGCTTCATAAACTCTGCTTTTATCTTTCACAGCATTTCTCAGTATGCAAATCAGAGATTCCCACATGTTCCTGTTGAGAGAATCACCAACAAATACCAGTCTCTTTCCCCTCAACAAATCCAGCATTCGATGGCCATCCAGCCTTGGGAGGCTGCAACCCTTGGGCTTCCACTTATATTTCTGATAGTTCTTATCAACCCTTCCATTTCTAATACAATTGAATTGTTGATCGATCAGATCAGTGCAAGAACTTGATTCATAAAGAGGGTATGAATCATCCTTCACCCAAACTCCATCAAAAAAATCACACTTTATCAGAGACTCCAAATATTCATCCTTCTCTCTTTCTCCATTTTTCCCATTGTTTTGTTTCTTCACCAAAGAAGCTGTATAATTATTTGAAGCAACACCCTTTACATCAGAAGAAGAAGAAGCATTTGAACTTGAAACATTGGTTGCAGCAGGAACAGTAACAGTAGCATTTGTAGTTTGATTTTTCTTCACAGATTTAGCTTCATCAGACTTAAAAGTTTGATTTTTAACCCCTGCTTCTTTGTTTACAAGGGAAGTTGAATTCCCTTGCAAAGTTGAGTTTTTTGGAACTGAAACTACATCTTGTGATGAATTCACAGAGGTTTGAGTTGTGTTAACTAAAGAGGGTGCTTTGAAAGTTTCTTTATTAATGAATTGAGATTTGTGTGAATCAAGTGTTGTAGTGGAAGAGGAGAATATGTTTGTAAACCAAGGAGAAGAAGCATTTGAAGAAGGAGAGAAGGCTAAGAAAACAGTGACAAAAACAAAGACAAGTGTGAAAGTATATGCAAAAGTAACAGTTTTTCTTGCTTTGAGAATGGAGAAAATGCTTTTAAGGTCTGTGGCAAAATGGTTATTACTACTAACACCTATTGGAACATATTTTGTGGCATCAGCCATGAAGATTGAAGGGTTGTGTTGTTGTTTGTTGCTATTTTTGTGAGAGAATTGAACTCAGAAATGAAGAAGATGAGAGTTTAAAGATAAGAAAAATGTATGTAGATGTACAAAAGTACAGTTAAGAACAGTGTTCAA
>LAGI02_30014|Glyma13g29430.3|cicer_arietinum_transcription_factor_gte10-like_transcript_variant_mrna|length:2079
TTTTTTTCTGGAGAAATTTAGGAACAACATCCACTAATGGAAACAACATTCAAAAGACATGTTCAAGAGACCTATCTCCACATCAATATGCATTTTTACATTGTCTGTTTTCCCTATCAAATCAAAGAAAGATATATAAACAATACAAGTTATAGTAGAATTATTACATCAAATATCTATAACTATAAAATTTCCCCTTCTTCCCAGCAAACTTCATCTTCATCTGCTGCAGCATAATCATTCTTGATAAACAAACCAAGCCTCTCCAATGGGTTCTCAAGCTGAGGTAATTCCAATGTCTCCATTGCAGCTCTATAACCATTTCTACTACCCAGTGCCTTATAAGATAGGGTACAACCGCTCAAAGTTTCAAGTTCTTTAATGATCTCGACATTATGTTCTATCTCAACAGTTCTTTTCATCTTTTGTATTGCAAGTCGTGCAGCTTCTCTTTCCTTTTCTCTTTGTTGCTTCAACTCTTCCTCAGCCCTCATTCTTGCTGCAGCTTCAGCAGTTTTAATTTGAGCTTCAATCCTAGCTCTCTCTTCACACTGAATCCTTTCCAACCTCTCCTTTTCCAACCGCATTTTCAGAGGGTCACTCTTGTCACCATGGTCAAGAATAGTTTTCTGTTGTGCTTTCAAGATCGTATCGGCAAAGCGGCTTTTCAGCATAGCAGCACGGAGAGCCTTTTTAGGTGACAGTTGTACATCAAAATCAGGAGTGCTCCATACTTCGCAAGAAGAGACGTCTGTAGCAGGTGTAGAAAGCTGAGAATCATAACATAGATGTTCACTATCCAAAGAACTTACAGCCCCATTAGAATCATTATAAGATTTCCTCTGCAAAGGTGTTTTGCAATGGGTCTGGCAACCCTAGAATTAGATATAAAGTTTCTTCTCAGAAGTACAAGTAAAAGAGCTACAGTTAAGTTCAGTAATGATATTGGTATTGTCAGTACCGGTCTCAAAGCATCGGCACCCTTGACATTTAAGTCTCTTCCTACTGATCCTTCAGAAGAAATATCTGATGAAGGGTGGGTCTTCGAAGAGCCAGAAGAATGTTTTCTGTCATGATTATCTTTACCTTTCTGCAAGTCTTTCTCAATTGCTTGGCAAGGAACCCATGATGACTTGGGAACCTCTACTTTAGCATTTCTTTCAGCCAGTGAACTAATCTTCTGAATTCCTTTCGGTTCAGGTACTCGCAATTTTTTGGGGAAGGTATCTTTTTGAAGGGGATGCATCTCATTACAAAATTTTCTCACAGTTTCTCTAACGGTTTCAGTCATACTTTTTTCATGCTCATCTTCGCACTTCCATTTTTTCTCCAAATCTTTCCATTTTCTCTCAAATAATTTGTTGAGATCCTTCGCCATTAAATGAACATCATTACTATGAGGATTATATGTCATGGCATTTGAAAAAGTCAATCTGACATCAACTGCAAATTCCTCGATGCTTAAGTATATATTTTTATCCAGCTTGGATTTAATTGTTCCTAAATCCATAGGCTGAGATATAATTGTGAAGTAATCTGGAATGTTCAATGCTACTGGATCCACCGGCTTATTAAAAACCCAACTATGTGTATGAGACATTAAACTCTTCAGAATGGTAGCGCAATGCACAGATGCTTTGCGGTCCATCTTCTGCCTCTTCACCTTTTGGCTCTCAATACTACCTTGGGGTCCTCTCTTATTGGAACCTGGCACAGAGGACCTTTCCTTTGAATTAAAGAACCCATTTTCTTCAACTTGGGATGCTTTTTGTCTGAGCTCACACTTAGTCCCAAGATCAACTTCAATCCTTTTGGTGGGTAACTTAATCTTAATTTTCCTACTTGGTACTATTGATGCAGTTGTCATCATCATGATGAGTCAAAATAAGTTGTTATTGAAATATATCCAAGTTACTAAACACCTGAAGATGTCCTTTGAGGCATAGACATCAAACACACAATACTTCTACGTGAAGGCAGCTCACTTGGATAGCACAAATGAATGTAAGAGAATGAAGGCAGCAGCAATCATTGCACAAACAATGTATATGCATCAGTTTCACCAGAAACAGATCAATG
>LAGI02_30015|Glyma10g35610.1|arabidopsis_thaliana_ath_subfamily_protein_ath8_complete_cds|length:2079
ATTACCTAACAAATTTTGTTTTGATTAATTATCTAATAATAAATAGCATGTATTATATATGAAATAAATATTAAAAATTGAGCATCACATATTGGAAATGCATTTTTAAGAACTCCTGTTCCTTCTTATCCCTCAACCAATCCATGACGACGGTGATAGCAGCAGCACCTCTCCTCTCCGTCAAGTGCTCCACGTCATCGAGGATTCCGCAGAACAAAAAGAAGAAGCAGCGAGATTTCGGAAATTTGAGGCACTTCGGCAATACGGTTAGCAAGGACGTAGAATTCATAAAGAGAGGTATTGGTAATGGTGTTGCTTGGGCCAACGAGACATTCCGCATTCCTCAACTTGCTGAGAAAGTGGACCAACTTGTATGGCTTCGTTATCTCGAAGATCCTATTGCTCCTCCCTCTCCCCCTCCTTCTTTACCTCAACCATGGTATCCAGGACTAACTGGAGTGGATTTACTCATGTCTGATCTCAAGGCATTGGAAGCGTATGCTAGTTACTTTTATTATTTGTCTAAGATTTGGTCTAAGCCACTTCCTGAAGTTTATGATCCTCAGGATGTTGCTCACTATTTCAATGCCCGGCCCCATGTGGTGGGCCTCCGTATTCTAGAGGTATTTTCCTCCTTTGCTTCTGCTGCGATCAATATTCGAACTTCAGGGTTTAGAAAGTTTCTACAGCTAAATCCAGAAGAGGATGAGGATGAGAAAACATCTCAATATAATCTTGGGATGGTGTTTAAGGAAACAATGCTTAAGCTTGGTCCCACTTTTATAAAAGTTGGTCAGTCCCTTTCCACAAGGCCAGATATCATTGGTGTTGAGATGTCCAAGGCATTGTCTGGACTGAATGATCAAATCCCTCCTTTTCCCAGGTCTGTTGCTATGAAGATTATAGAGGAAGAATTAGGTTCTCCTTTGGAGTTATTCTTCAGTTACATTTCTGAGGAACCTATAGCTGCTGCATCATTCGGTCAGGTTTACTTTGCCCGTACTACTGATGGTATTAATGTTGCTGTAAAAGTTCAACGTCCTAATTTGCGTCATGTAGTGGTGCGGGATATCTACATTCTTCGCCTTGGGTTGGGGCTGCTGCAAAATATTGCCAAGAGAAAAAATGACCCCCGCCTTTATGCTGATGAGCTTGGGAAAGGTTTTGTTGGTGAATTGGATTACAATTTAGAGGCCGCAAATGCTTCGAAGTTTATGGAAGTTCATTCCCCATTTGCTTTCATTCGTGTGCCTAAAGTATATCCGCATTTAAGTCGAAAGAGAGTTCTGACCATGGAATGGATGGTTGGTGAAAGTCCAACAGATTTGCTTTCTTTATCTATTGGAAGCTCTATTGGAGATGCCTCTGAATACTCAGAAAAGCAGAAAGTGGCTGCAAAAGCGCGTCTTCTTGATCTGGTCAACAAAGGTGTTGAGGCAACATTGGTGCAACTTCTTGAAACAGGCTTACTACATGCTGATCCACATGCTGGTAACTTGCGTTACACCTCCTCAGGACAAATAGGGTTTCTAGATTTTGGTTTGCTTTGTCAAATGGAAAAAAAGCATCAATTTGCTATGTTGGCTTCAATAATTCATATTGTAAATGGTGACTGGGCATCCCTTGTCCGTGCTCTGATTGATATGGATGTTGTGAGGCCAGGGACAAATATCCGACTCGTTACCCTGGAGCTGGAACTGGCCTTGGGAGAAGTTGAATTTAAAGAAGGAATTCCTGATGTGAAGTTCAGTAGGGTTCTGGGAAAGATATGGTCAGTAGCCTTCAAGCATCATTTCCGTATGCCGCCATATTTTACACTTGTCTTACGATCTCTAGCTTCCTTCGAAGGTACTGTCAATACCACATTCAGATTACTTCTCAGATGCTCATCAACTGTCATACTGTTAAGTTCTATTCATCATGTATGCATCAACATGTGGCTTGGCTATAGCTGCAGATAAAAACTTCAAGACTTTTGAAGCTGCATACCCTTATGTTGTTCGGAAACTTCTCACAGAAAACTCAGCTGGAACAAGAAATATATTGCATTCGGTGCTTCTAAACAGAAAGAAGGAGTTC
>LAGI02_30016|Glyma13g29410.1|medicago_truncatula_serine_hydroxymethyltransferase_complete_cds|length:2078
CATTTTTCTTCTATTCTTCACGCAAGCATCTAAATCTAAATTACCCAAAATTAATTATTAGTATTTACTTATTCACGTTATACTCACATACACCATAGTTGCTTTGCTCGTTTTTGTCTTTTTTTTCTCTCTCTGTGTTCTTTTCCTTTTTCTCCCTGTCGGGTGGGGGTATATAACTCTGAATCATAATATCACAAGACAAGGATGCAAGGGTGTACTGGAGTAGCAATGATGGGTTCTTTGCAACAACCTTGTTGGACCCAGTTGACAAAAATCCATGCAAAAGGGTGTGGTGGTAATGGATTTATGCCTCAAGTGAAGTTCTATAATGTGAAGCCATGCAAAGCATCTCCTGTTGAAGCAAGTTTAGTCACTGGGGGACCCTCATCTTTGTCGATTGCTGTGCAAGAAATTGGAGGTGACGGCAGCAGCTTTTTGGACCATGGCTTGAGTGAAGCTGATCCCGAGGTTCGTGCAATTATTGATAAGGAAAAGGACAGACAATATAAAAGTATCGAGCTCATTGCTTCCGAGAATTTCACATCTAGAGCAGTGATGGAAGCAGTTGGTTCATGCCTGACAAACAAGTACTCCGAAGGACTACCCGGTAAAAGGTACTATGGTGGCAACGAGTACATTGATGAGCTTGAAATCCTATGTCAAGAAAGGGCATTGGCTGCATTTCATGTAGATGGAAAGAATTGGGGCGTAAATGTTCAACCTTTATCTGGTTCCCCAGCTAATTTTGCTGTGTACACTGCAATTCTTAAACCACATGATCGAATAATGGGTTTGGATTTGCCTCATGGGGGACATCTGTCTCATGGATTCATGACACCTAAAAGGCGTGTATCAGGCACATCAATTTATTTTGAATCTATGCCTTATCGACTTGATGAATCAACAGGTCTTATTGATTATGACATGCTGGAGAAAACTGCTAATCTCTTCCGACCAAAACTCATTATTGCTGGTGCTAGTGCTTATCCTCGAGACATCGACTATCCTCGCTTTAGAAAAATTGCAGATGAAGTAGGTGCTTTTCTTATGATGGATATGGCTCACATAAGTGGGCTTGTTGCTGCATCTGTGCTCAATAATCCATTTGAATTTTGTGATATTGTGACGACCACAACTCACAAGTCTTTGAGAGGTCCTCGAGGTGGGATGATCTTCTTCAAGAAAGATCCCGTGCATGGAGTTGATCTGGAATCTGCCATTAACAATGCTGTTTTTCCCGGTCTACAGGGTGGTCCTCATAATCACACAATTGGAGGATTGGCAGTTTGCTTGAAGCATGCGCAATCTCCCGAATTCAAAATTTACCAAAACCAGGTGGTCTCCAATTGTAGAGCTCTCGCAAAACAGTTAACCGAGCACGGTTATAAACTGGTTTCTGGTGGTAGTGATAATCACCTGGTTCTTGTGGATCTGAGGCCATCTGGTATCGATGGTGCTCGGGCGGAAAAAATTCTTGACATGGCTTCCATTACACTCAACAAGAATTCAGTGCCTGGTGATAAGAGCGCACTAGTTCCAGGAGGCATCCGCATCGGATCACCCGCAATGACAACGAGAGGACTCGGTGAGAAAGAATTTGCATTAATCGCCGACTTCATTCATGAGGGTGTGCAGATAAGTCTTGAAGCCAAGAGTTTGGCCCCAGGAACAAAGCTTCAAGATTTTATGAAGTTTATATCCTCTCCTGAATTTCCCTTGGGAGACAAGATTACAGAATTGCGCAGGAAAGTTGAAGCTCTCACTAGTCAATATCCAATTCCTGGAGTCTAAGTGGTGTAGTTGCTTGATAACCACTAATAACTAAGATGCTGTTGGAAAATTTTGATATTATAATCATAGATGCTACATTTGGTTACTGAAAGTTTGTTATTTTGCCTTTCCTTGCAAACTGGTTCCTTGTAATGTGTCAATCCTTGATGTTGCATTTTGTTCTAGCATGAAATATTGGTGTCTGTTGTATGTTTTAGGCCAAACTTGCTGTTGTTTTAAAAGCGATATATATTATGCAGTTAACTTAGCCTTATATGTGCAAACATTTCTTACATTATCAATGTATA
>LAGI02_30017|Glyma10g38950.1|cicer_arietinum_uncharacterized_loc101502642_transcript_variant_mrna|length:2078
CCAACTTTACCTTTCCCAGTTCCATCACTTCATCTCTTCTTCAACGTCCTCCTTTCTTTACCCTTTCCTCTCCTACCCTTTTACACGTACTTCACTCCTTTTTATTATTATCATTATTCTCTTTTTATCTTACATCCTTATCCTTCAAAATGTCATCTTTCTATCTACCCTACTGCACAATTATTAACCATTCATTTTATGGTTGCAGCACCTCAAACCCATTACTTCTACTTTGAGGATGAGGTATCATATTCATTCAACCATTCACACTTGTCCCTGTTTTTAATTTACTAACTATGCTTGCTTTTATTGTCATTATTCAATTTAGGCTTCATTTTATTGAAATGGTCTTAAACCACTCTGGTATGCTTTTTGAAGTAAGTTATTCTTATAAGCCCAAATAAGCACCCACCTAAATGCAACCCCTGGTGTTTAGTTGTAACTTGTAAGATATATACTCATATTGTTGAAGCTGTCAATAGTGAGTTGGCCTGTTTGAATCTAAAAACAGGAGAGCTTTAATGTGTGCAGTCAGTGAAGATACTGTGGAAATTGATAGCCTGGCAGATGTGCTGAAGGAAGCAGATCCAAAAGGGGTGATTTTCACTTTGTTTCTCACCCTTCCTCTTCATTTTGTCATTCCTTGTCACTGTGATTCTATAATTTGTTGGTGCTGTTGCTTTTGTATATTTATTTCCCTGGATGACTTGTGCTTATATAACCTATGGTAACTCTAATTTATGCTTCCGTGATCTCTTGTTAGCATTCATGAAAACCTGCATAATTCATAACCTTGAATATCAACTTCCAATCAATCTCATATAGGATGGAACTATAACATTTGTTCATGAGAAAAGTAGTGAAGTGTGGTCGCAATTTGCCAAAAGAGTCTCTGGTGAATGGGATGGATTTGGAGCAGAGTTTAGTATTGAAGGGAAACCAATTGAACTTCCAGAATCAGTGGTACCTGAAGCATACCGAGAGTGGGAGGTTAAAGTATTTGATTGGCAGACTCAATGTCCTACTCTTGCTGAACCAGAGGATCACATCCTTGAATACAAGACCATCCAATTACTTCCCACCGTTGGATGTGAGGCTGATGCTGCTACACGATACAACATACATGAGTGTAAAATAGGAGGGGATAATAATTCTGCCTTTGCTTATCAATCAAATGGTTCTTATGTTGCTGTCTGGCAAAAGAAGGATAACTTAATAGAATTGGAATACTGCTTGATTAGTCCTCATGATTTTGAGTCGCGGGTTAGGATTATTCAGCTTGTTAATGTAATAGATAAAACAAAGTTGGTGTTAGAAAGTATTAAAGTTTTTCGTGAGCAGTGGTATGGACCATTCAGAAATGGGGAACAACTAGGAGGTTGTGCTATCCGTGATTCTTCCTTTGCTTCTACTGCGCCCTTGGAGGCTTCACAAATTACTGGTGTCTGGGAGGGATCTAAATCTGTGGCCGCTTTTGGTAGTCCAAATGCTGAGATATTTGAAAGGCTTGTAGGTGAGAAAGTGAACAAGTGTGTAAGAGATGGAGCAAAGGATACAATACTACTTCCTAAGAATTTGTGGAGTTCAGTTAAAGAAAGGAAGGATGGTGAGAAGAGTGTTAGTGAAGTTGGATGGCTTTTAGATGATGGGCAGGCTATTACATCAACCTGCTTATTCTCAAGCACTGCAAACCTAGAGGAAATATCAATAGCATTAGAAACTAGGGCTCCTGAAGATGTATAGCCATGGTGATGCCAATCACTTATATTCCAAACTCCAAAGTGTTAACCATCCTGCATGACTCTGATATGAGATGAAATTTATTTATATTATATCAAAACATTTCATGTAGGATGACAACAAATATGAGAAACCCAAGTTATATTGTGATAAAATTCATTGGGAGCTCTTATTATTTGTCATTTAGTTAATCAATTTATCTTTTGCTCTTGTACTTCATGGTTAGCTCTCAAAATAGCAAAATGTGCCTTAGACACCCTTGAGAATTATTGGGTCACGCGGGCTCAGTACTGATTTATTTTGCTAGTTTCTGGTGATGATGTTTTGCACCAAAGTGA
>LAGI02_30018|Glyma01g04530.1|glycine_max_myb_transcription_factor_myb158_mrna|length:2078
CGATGAAGCATGGCACAAAAGTGGACGGTCATGATTTATAATATACCCTAAACCAAACCCTACCACTACACTACTATCACAAATTCACACCAACAATACTCATCTTTCAAGTGTCTATCTATATCTCCATAATAAGAAGGGCCAAACACATTATCTTTCATTTCCTTCCCATTTTTTGTATACTAATTAACTCCAACAAGTTAAGGAAGAGCCAACAAAAGAAACAAACCCTATAAACGAAAACCGATTTCCCTATATATCACTCAATCAGATCTCACATATAAGATAGAGAAACCTATTGTTTCTTTGTTCCTTGCATGGGCTGAACATAATTGTGAACATGTCTCGCACGTGCTCACAGTGTGGCAACAACGGCCACAACTCTCGAACCTGCACCGACACCGCCGCAGCATCCGGCGGCGGAGAGTCTCAGAGAGAGAACAGCATCATGTTGTTCGGTGTTCGAGTCACTGAAGGGAAGTCCAATATCTTCAGAAAGAGTGTTAGTATGACCAACCTCTCCCAATATGAACACCAAACCTCTCATGAACCCAACGCTGTTGATGCCGGTTACGTCTCAGACGACGTCGTTCACGCTTCTGGTCGCAGCCGCGAGCGTAAACGAGGTGTTCCATGGACGGAAGAAGAACACAAGTTTTTCTTGTTGGGATTGTCCAAGGTAGGGAAAGGAGATTGGAGAGGAATTTCTAGAAACTTCGTCAAAACTAGGACACCAACACAGGTGGCTAGTCATGCTCAGAAGTACTTTCTCCGCCGCCACAACAACACCCGCCGCCGCCGTAGATCTAGCCTCTTTGACATCACCACCTACACGGTGATGAAACCATCAACTATAATGGAAGAAGAAGAAGAACAAGTTGTTGAACAAGAAAAAATGGTGCCACATCCACCTACCTCCGCCACATATCCGTCATCACATTACGGCGCCTCCCCTGGCTCAGCTTTCCCCACGGCACTGTCTCCGGTGGTGTTGCCAGTGACTGAAGGTGAGAGATCAGGCAAGGCTATTAGGCCAACACCGATATTGCCAGTGCCACCATCTTCCAAGATGGCTAGTTTGAACTTGAAAGATAAAACTTCTCGTCTTCCTCTCATTGAGCCACCTCTACCATTGTCACTGAAGCTGCCACCGCTGCCACTATCCAAGGATCAGTCACCAACAACTAGTAGCCACTCTTCATCATCCTCAATAGCTTTTCAGCCAAGGTCTTCAGGGAAGTTCAATGGTGGTAGGGATAATAACATTATTAGTGTTGCTTGATTAGAGAAGGAAAAAAAGAAGACATGTGTGATTAAATTAAGGTTAAAGTTGGAAATGTTATCAAGAGTGAAAAAATGAAAATGATTTATGATATTGTCTGGTCAAAGTAGCTCTAGCATTAAAATTAGAATTTGATGGTTGTTGTTGTTGTTGTTTGTGGATTACGTTAGAGATAACAATTATTGAATTAGATAAGAGAGGTAGAAGGGAGTGGTGTAGGATTATGAGTTTTATGATAATGACTAGTTGGACAAAAATGGTTAAATTGTGTAGGTGATTAGGTGATTTAATTGCTAGTTGTAATGTACATGTTTAGAATAGCATAGATGGAGGGAAGATGAGTTGTCATATTCTATAGCTATTGGGGGGTTCTTGTTTCTATTTGTCTTGGGTTGCGTGATTGTTAAAATGATAGGCACAAGGTCCTCTTGCTATGTTATTGGTCCCTTTGTTGCGTTTTGTTTGAATGGATGATGCATTGGCCATTGAGTATATATTCACTATTTCTCCAACCTAAAGTCAAATCCAAGTATGAATAGATGTACTTATTCGAAGAGTACTTCATATCTTAGTCATTAATTTTAGGTCTTAGATCTATTTATTAATTCAAACCATTGGATTTCCCTAGAANNNNNNNNGATGGCTATGATGTATACTCTTGGAGGAAGTTGACCCCCTCCCAATCTAATTATGTTGTTCTTTTTTAAGATCTTTGTGATATTTTTCTCAATTATCCAACCAGTTTTTATTGAACAACTAGTCCTGGTGATAAAATAGTCTTTTGATTATAGGATTG
>LAGI02_30019|Glyma12g10520.1|glycine_max_probable_beta-_-galactosyltransferase_2-like_mrna|length:2078
AGACCAACTATTTGGTCATTTATTAACAAACTCACAACACCATATCATAACTAAAAGACAGCAACAAATAAACCACAAAGTGTTAATTTTAAAACAGAGTATCTCTCTTCTCAACATATCTTCCTTCTTAGTTCATGAAACCCAGTTTTGCATATGGGTTTTGATTATTGAAGTCCCATGTTTGATTGATATAAGAGAATAGAAAAACAATGAGTTTGAAAAGTAGAGTAGAGGTTTCTTCTAGAAGCGTTATATCTCAGAGATGGACACTTTTGCTCTGCTTAGGAAGCTTCTGTGCTGGGATGTTCTTCACTAGCAGGATGTGGACTATTCCTGAGCCTAAAGGACTAGCACGAGTAACATCTTCAGAAGCTGAAAATTTGAATGTAGTATCAGAGGGTTGTAATTCTAGAATTTTGCAAGAGATGGAAATAAAGCCTGAAACAACAGACATCTATAGGGAAGCTTTCAAGAGTCATAATCCCATTGAAACCTTGGACAAGACTATTGCAAATTTAGAGATGGAGTTAGCCACAGCAAGGGCAGCTCAAGAGTCTATACGAAATGGTGCTCCTGTTTCAGAAGATATAAGGTTAACTGAATCATCTGGCAAGAGAAAGTACCTAATGGTCGTAGGTATTAATACTGCATTTAGCAGCCGAAAAAGAAGAGACTCACTTCGTGAAACCTGGATGCCACGAGGTGAGAAGAGAAAGAAGCTAGAGGAAGAGAAAGGCATTATCATGCGTTTTGTAATTGGACACAGTGCTACGTCAGGCGGTATTTTAGACAGAGCCATTGAAGCAGAGGACAGAAAGCACGGAGATTTTTTGAGGCTGAATCATGTTGAAGGATATCTCGAGTTGTCAGCAAAGACAAAGACATACTTTGCCACTGCTGTGAACTTGTGGGATGCTGATTTCTATGTCAAAGTTGATGATGATGTTCATGTAAATATAGGTATTTAAAGTTTTACAATACTCTTCATAATCTCTAACTTTATATATAAAAACATGAGGATTTGGCATTCTGCAATTAACTTAAGCCTTTGTGATGTTGAAAATATTAACCTACAACATGCCAAACATGTGTTTATATGAAAACTTTCGGTTTTACTATGTTATTCATTCTGTTTCAGCAACATTAGGAGAAACTCTAGCTAGACACCGATCAAAATCTAGAATATACATCGGATGCATGAAATCTGGACCTGTTCTATCTCAAAAAGGGGTAAGGTACCATGAGCCAGAACATTGGAAGTTCGGTGAGTCAGGAAACAGGTACTTCCGTCATGCCACAGGACAGTTGTATGCCATTTCGAACGATCTCGCCTCATACATTGCAATGAACCAAAATCTTCTTCACAAGTATGCGAATGAAGACGTCTCACTAGGATCTTGGTTCATTGGACTTGATGTGGAGCACATAGACGATCGGAGACTTTGCTGTGGCACTCCTCCAGATTGTGAATGGAAGGCTCAAGCAGGCAACATTTGCGTTGCTTCATTTGATTGGAGCTGCAGTGGGATTTGCAGGTCTGCTGAAAGAATCAAAGAGGTACATAAGAGGTGCGGAGAAGGTGAGAATGCTTTGTGGAGTACTACTTTCTAGGAGCTAAAACTTTGGACTAGTTCTTCCTAGCTTAGGAAGATTATTACTTTACAATTACAGTGTATCATAGCCTGCAAATATATATATATATATATATATATATTTGTGAACCATAGAAAATTATCAAAGCTGAAGTGATAAAGAGAGTCTGCAATTTAAGAAGAGAATGACCAAGCTAGAAGGAAACAATGCAAGTGATAGTCTATATTTCATTCTTTGAAGCTTGAAGGGCCAATTTGTTTGTTAATATAATTTTATGACTATCAAGCTCCTAATAAATATATGTTTGTAAGAGATTGCTCTTACTTCTATGATTTCTGCCTAAATTTGAATATTTTTTTAATTGATTGAAATAACTCTCAGTAATCTCCTTATTCCAAATATTCTAGCTTATTGGAGAGCTATACCACAAGTGTATGTTACGATTTTGTTGAAAGTGAGATTTGAATCATTAACCTTCTAAAAAA
>LAGI02_30020|Glyma16g06710.1|glycine_max_transcription_factor_gte8-like_mrna|length:2078
GTTTTTATATATTGAAATCGAAGGCAAAGGAAGAGTTCTCTCGCAGTCGCACTAGCTTCTTGCGTCTCAATCCCAAAGAAGAAGAAGAAAAAAAACAACAACTTCGCTCTCTTCAACGACGTCGTTTTATCCTTCTCAGTTTCAACGTTCACTTCATTCTCCGTTTTCTATGCTTCTTCAAAACGCGTCATTCTCCTACTAACGCTCTTGTCGTTTTACTTCAACTAGGGTTTCTCAATTTCCTATTCATTCTCATTCCCCTTTTCAGTTTCTACCTGATGTTGAAATTGACATAGGGAAACAGAAATTGTGGGGTTTGGTTTAGTTATTTAACATTATGATGGCAAAAAGTAGGCTCTCTGGAGGTTATTATGGGAATGCAATAGAGACAGGTGGTGAATCAGAAGGATCAGGTACCTCGGGAAGAGAAGATACCGAAATTACAGTTTCGGAGGAGGAATCATGTATCCCGGTGAGGAAAAAAAGTATTAGTTTGAATTCGAGCAGCCGTGACGATGTTTTTAATGTTCCTATGCAAGTTATTCCCTTGTCAAATTTGCCATCCTTTAAAAGAAAAGATTTGGTACGTAGGTTAAGATCAGAACTCGAACGGGTTCAGCTAGTTCAGAAGAAAGCTGAACAACAAAAAACAAGTGGTGTTATATTGTCATCTTGCAGTGATATTCTTAGCTGTAGCAATGGGCAAAATGGGACTCAGATAGAGAACTCGAGAAAACCACCGATTTCTGGATCTGTACCAGGCGATAAATTGAAGCCATTAGATCAGAAGGCTCGTGTATTGAATCGGGGATCTTCCGGAAAATTTCAGTCTGCACCACAAACTTCTTCATCATGCACTGCAAACACTTTGCTGATGAAGGATTGCGATTCATTGTTGAAACGATTGATGGGTCACCAGTATGCTTGGGTTTTCAACACCCCTGTAGATGTTGTGAAGTTGAATCTTCCAGATTATTTCAGTGTTATTAAGCATCCTATGGATTTGGGAACAGTAAAAAGCAAGTTAGCAAGAGGAGCATACTCAAGCCCATTGCATTTTGCTAATGATGTGAGGCTTACGTTTTCGAATGCAAAGACTTATAATCCCCCTGGGAATGATGTCCATTTAATGGCTGATACACTTGATAAATATTTTGAAGTGAGATGGAAGACAATTGAGAAGAAACTGCCAAAAAGTGATGCTCTACCATTGCCTCCGAAGCCAGCCGATTGTGGAAATGTGAAAACTGCTAGGCCAATGCCTCCGTCAAAAAAGAGGAAAGTTACCTCATTGCCCCCTCAACCTGACATATTGCCACCTGCTAAGAAGGTTATGTCAGATGAAGATAAGCTCAAACTAGGCAGAGAGTTGGAGTCTTTGCTTGGAGAAGTGCCCGTCCATATCATTGAATTCTTAAAAGAACATAGTTCAAATGGAAGAGAATGTGGAGAGGATGAAATTGAGATTGATATTGATGATCTCAGTAATGATACACTATTCACATTACGCAAGCTTTTGGATGACTATTTGCAAGATAAGCAAAAGAACAAAGCAAAAGTTGAAGCGTGTGAAATAGAGGCATGACCATGCTACCCTATGTTTTCATAATTAAGCTAGTATCACATTTTGTCTGCACTGTGAAGTAACATCCTCTTCAAAATGAGATGTCACTCTTGCAGCACATATGATTTGACTTCTGGTTGTCTCTGTTTTTTCTGGTGCAGCTTTTGAATGATTCTGGACCAAGCAATTCCTCATTGCAAGCATTTAAAGGTAATGATCCAGCCGATGAAGAGGTGGACATTGGTGGAAATGAGCCCCCTGTCTCGAGTTATCCTCCCGTGGAGATTGAAAAGGATAAAACTGACAGAAGGAACAACTGTCCTAGTCCAGACAGCTCCTATGATACGGACTCTACTAATTCTCCTGATAGTGACTCTGATGATGTTAAAGCAAGTCCTGTAAATGTGGCTAAGGTACCAGCAAATCTGGGTTCTGGAGTTCAGTTGGATGAGAAAACAAGGGCTCTTAATACTCTTGAAAGAAATCAAACGATTAGTGGCTTAGATCAACATGA
>LAGI02_30021|Glyma12g22525.1|cucumis_sativus_uncharacterized_loc101215148_mrna|length:2078
TTCAAGAAACTGGTGAGGACTTGTTTATAACTTAATCAGAGATATCAAGTTCGAATATCTTAGAATTCAACTGTGTTAATTACTCGTTGAGAAGAACATTGTATCAACATATACGCAAAATCGAGAAAAACAATATATCGAACTTTCACAATTCTTGTCGATATTGAAATGGATCAGGAAAACAGTACAAAGAGTCGAGTCGAATCGATCACAGGAAGCTTGCTTCTGACAGAAAAGATGGTGTGATCATCAAGTTAAACATTAGCTAGCAATTAATCTACTGGTGAAAGAAGATTATGAATAACAGCTCCTTTTCAATGAGGTAAAAAAATACCAGAACATGCACAATGCTGGACCAGAGCTCCAAAAATAGGCTTTAGTTGTTGTTCCTCTCAGCAGTAGTCCAGTGATTTTGTTATACACAGACAATTTATTGTGTTGTATAATTGTACCAATCAGAATTTATATCAGCCTTTGAATATGAAGTTACTGACAAAATTATATTTCATCATATAGATTTCAAAACTTCTCCTAGGACTAGTCCCCATTGAGTCCAATGGGTGCCACCCTGGCAGAATACTGCAAATGGTTCTCTAAGAGGTCCATCACATGAAAGCTCACTAGTACTCCCATCAATGAAGGTCCCATCAGCGAAGATCACCTCTGATGCATATCCAGGAGTTGTACCAGCAATCGGTTTGGTATATGAACCTACAGGCGAGCTTCTCTGAACAGCCTCACAGAAAGCAAGAAGACGCTCACGACTCCCAAGCTGTACAGCCTGAACAGTATCACTTCGGGGGACACGAGGAAGTGGCTGTACTTTATAGCCTTGAGATGCCAAAACTTCAGCAATCAGGAGGGAACCCTTGATTGCTTCCCCAACCATTTGAGGTGAAAGAAATAATCCTTGGAAGAAGGCTCGCATGATATCACCAGGGGTTGCACCACAATCCACACCAAGCCCAGGTGCAGAAAGACGAGCAGCAGCTGCCTCAACCCATTTTTTTCTCCCAGCAACATATCCACCACATGGTGCAATTGTACCACCAGGATTCTTTATCAAACTGCCTGCAATCAGATCTGCACCCACCATGGGAGGTTCAATGCTTTCGACAAATTCACCATAGCAATTGTCCACCATGACTAAGCAACCAGGATTTTGCATCTGTATATGTATATGTGCAAGAGCAAATCATGGAGTGAAAAATACCACAAATTAGAAGGTTAAAGAAGAACAGTGCTGACTAATAAACTGCCGAGAAAATATGTTCTGCTATACACTTATAAGAACAGTAATATCACTTTGGTGTTCTTTTTTTCCGTTTTAAATGAGAAAAGATGGTTGTGCATATGTACATGTTGATGAGAAGCTGTCATAGGATGACGGTTTCATGAGTAGAAAGTTACAGGAGAATAGCACAGACTAATTGATTATTAAGATGCTATTTTGTACAATGCACAGAATCCTAATATATGTGTCTTTGGTATCTCATTCCCTCCTGGTATCTCTGCACTGAAAAATGAGATGACATGTCATAAAGTGAAAATTTCATGATAAAAAATCAAGGGGATTTACAGAAGTAACCATATGCTTAATTAATACCTTTTGAGTTCGCTCTGACGTAAAAAACATGGACTTTATGGCGGGATAATATGGTATCTGTGCAGAGAAATTGGCATGCTTTGTGGCATGTCCCTTTTGATTTGTTTCTAGGTGTGTCTGGGAGGATCTTGTATCCTCTTGTAATTTTCACCCTCATTTTCTAATTATATTTCTTTTTCCATTTTATAAAAAATTAATAACTTCTCAGCTCGGGCTTAAAATCCTATCATTATCGCCTTAAAGTATTCTACAGCGTCACTAATTTTTTTTTCAAGAACTCATTTCTGACATTGGATTTGTTTGGCAAGGGTCTGTCTCTTGGTGCCCAGCCCATGGTTTTTATGGCATATCTTTCTTAGATAGGCAGAGCGATTAAATTGCTTTGGTGCACGGCTCTGTCACTTAAGTTTTAGTTGTTTCAGTTAAAAAAATTGTGAGAGTTTTTTATCCTCTCCCTTTGTGCTATTCTTTT
>LAGI02_30022|Glyma03g30530.1|glycine_max_probable_lrr_receptor-like_serine_threonine-protein_kinase_rkf3-like_mrna|length:2078
GACATACCATCCATAATCCATCAATGTCCTCCTTTCTAATCTACCTTCTCTCCATCTTCTTTTTAGTCAACCCTTGCTTGTCAACATGTCCCCTCAACACCACCGTCCTCACCGTTGTAGTCGGTGGCTCAAGACCCTCGTTCGACACAGGCACTGAGTGCCACAACGTCCTCCAAGCCCTCCACCTTGTCCAATCCGATTACCTCCGTCGCGAAGGCCTCTTCGTCCCTCCCTCCACCGCCTCTGAGACATGCTGGGCTTCCTTCCAATCCTTCATCAACAAGTATGAACCTAACTTGGATATCCGCTCCTTCTGTGGCTTCCAAACCTCATGGATCTCAGAAGGATGCATGAACCTCACCAGCAGACAAGAGTTCGAAGCACAAGTTCCTTCCACCGCCCTTCAATCTGTGCAGAATAATTGCAATCAGTCCCTTCTGAACAACGCCCCGTGTGCCTTATGCACAACCACCTTGTCCAACTTGCAATCCTATTTGACCGGCCCCACTGTTGGTAACGTCTCTGATTGCAGGGCTTATTCCTCTATCTATGCTGCTTCTCTCTACGATCCCACCGACCCTGGTACTGCCAATTGCTTGTTCGGCCTTGAATTTTCCACTTCCTCTTCCCGTTCTAAAACTAGAACCATCGTCATTGTTCTTGTTTCCGTTCTTTTTGCTTTGTTCGTTGTTGCTGGTTTTTTGGGTTACTTGAGATTCAAGAATAAAAAGAACAACAAAAAGGGTAGTATGAATATAACTGAAACGGGTCAAAGTTCTAGGTTGGATTCCATGAGTCAGAGTACCACTTTGATTAGGTTCACCTTTGATGAAATTAAGAAAGCAACTAGGAACTTCTCAAGGGATAATATAATTGGGAGTGGTGGTTATGGGAATGTTTATAAAGGCTTGTTCTTAGATGGGACTCAAGTTGCCTTCAAGAGATTCAAGAATTGTTCTGTTGCTGGGGATGCCAGCTTCACTCATGAAGTTGAGGTTATTGCAAGTGTTAGGCATGTCAACCTTGTTACTTTGAGAGGCTATTGCACTGCTACCACTAAATTTGAAGGTCACCAGAGGATTATTGTTACTGATTTGATGGAAAATGGGAGTCTTCATGATCATTTGTTTGGTTCCTCCACCCAGAAACTCACTTGGCTAATGCGTCAAAAGATTGCTCTAGGCACCGCTCGGGGGTTGGCTTATTTGCATTATGGGGCTCAACCTTCCATCATCCATAGGGATATTAAAGCTAGTAACATACTTCTTGATGACAAGTTTGAGGCCAAGGTAGCAGACTTTGGACTAGCAAAGTTCAACCCGGAGGGAATGACACATATGAGCACTAGAGTGGCTGGAACAATGGGGTATGTTGCTCCCGAGTATGCTTTGTATGGCCAGTTGACAGAGAGAAGTGATGTCTTCAGTTTCGGAGTTGTGCTTCTTGAGCTTTTAAGTGGGAAGAAGGCTCTTCAAACGGATAACGATGGCCAACCCACTGCCCTAACTGATTTGGCTTGGTCATTAGTTAAAAACAGTAGAGCTTTGGATGTTATTGAAGATGATATGCCTGAACGAGGTCCACCACAAGTCCTTGAGAAGTATGTGCTGGTTGCTGTACTATGCTCTCATCCACAGTTATATGCCAGACCAACAATGGATCAGGTTGTTAAAATGCTAGAGACAGATGAATCAGTACCCTCAATACTAGAACGCCCAATTCCTTTCATTGCTGACAGGATTGTTATTGAGAAATCTGTCAGCAGTAACTCGGGACAGTTGTCCAGTCCAACTGGCTATCAAGCATATACATTACAGAGTTCCCGCCTTTCTAATTCAAAGGAAGAAGAAGGAAGCTTGGAGTCTGGGACTGTGAGCACCGTAACTGGATTGTCTTCCACTAGCTAGTGTCACCATGATTTGCTGTACATTTAGATTTTAGATTTTAGATTTTGTTTGTTTCCTTAAGAATAGTTTTCTGTTCCATATCCAACAAAGTGTACAAAATTTGGTTCTTTTTACTCTACTTGCAATTGATAAACATTAAAAAGAACCAAATTTTGTACACTTTGTTGGATA
>LAGI02_30023|Glyma01g40340.2|cicer_arietinum_uncharacterized_loc101494165_transcript_variant_misc_rna|length:2078
ACAGGTCACTACACGATGAGAAACAAGAAATGATAAAATGTTTCATATACTGCTGGCTTCTCATTTCCCATACTATTGAAGTAGTGGATTTGTATGAAACTAGTACCATATCTTGTTTCTCATCGTGTAGTGACCTGTGATTTTCATTTGAGGAAAATATGTACAGTGAACATCTAAACACATGTTATAGCACTCGGCGTACCCTTCCCCGTGGAGAAGGAAAAGAAATGAGATGAAGAAAAACAAATTTAAATTTCTTATGTACACTACTATTTCCTAGAGAGTATTGCTGAAGTGAAGTGGAGCTTCTCATGATTTAATGGGGCCAAAGTTGCTCGAAAGGCGTTCTAACTGAGACCATAGCATGCTTCCCAGAGAAAATCTTGGCTCAGTCTCTATTTTGCTTTCTTTTTCAACTTGAATTGATGATGGAGCGACCCTATGGGGTGACTTGTGATCAATAATTACGGTCCCGCCACACACTTGTCTCACTAACTCTGCTATACTCGGGTTCACTTCCTCACCTGAAGAATTTGTAACAAAGAATGTTCCAACTGCTTTCTCCCCATCTGTTCCAAACTCAACTCTTGATATGGATAATCCATTTTCACGTAACACACGTGTGATGTTCGACAGTAATCCCATTCTATTTTCAGTGCGAATATCTACTCTTGATCCATGCGAGACTCTGCGCTCAATAGCAGAGATTAAGCATAAGATGAGCTTTTCTCTCTCGCCTTTGTTGTCTAGAGTTGAGTTACTGCCCTTGTGCCGTATAAAGTACTCCTGTTGTAATTAAGAAATTAACACCTGGATTAATACAATAGCTCTACGAGACATTTTATTATATAAAATCCAAACATTTATCCTACAGTGTGACTAGAAGAGATTTTATTGTACGTCATATCTCTATAGATGAATGATTATACCTGGTCAGCTATGGATTTCTTTGAACTAATTGCTGCATGAAACACAACATACTGCATGTCTGTTAGCACACACACTGTATCGAAAAGCAGCTTAGGGCGGTCCCTGCTCCTCACCTGCACCACCCAGTACCCTTTGTCTTCACATTTTGTAACGGACACGTGGGTTCCATCACACCCTTTCTTGTGTTCCCCGCTACTGTCCCCGTGACATGCGCGGCAACTCTCGTAGTCCCTGTCTGCGTACATCAACTGGTGGAGCCGCCGCTCTGGGTGTGTTCGCCCAGCGGCGAAGGTTGTCAACCTAACGCTCTTCCTCTCCCCCTTGCCTCTGTGGGCCTCCACAACAGTCTCAAGCTGCTCTTCCACTCGGGCCAGACGTGTTGGATCGTTGATCGGTCCAGGTTTAATTGCGTCTTCCACGTATATAATGCAAGCCGCTCTGTCATTGTGGGTCCACGCCATTGCAGAGGTGACGTGGCAGCCCAAATCAACTAACACAGCTGATATCTCTGATAGAAGGCCTGGTCGGTCCATCCCAGTTATCTCCAAGGCTGTGTTCTCTTTTGGCACGTTTTGTTGTGACTTTGGTTCCTTACACACTTCTGCATTTCCTTCTCTTTTACTTCTAGGGGCGCACAGTGCCTTCTGAATATGGAGCATGAGATTTTGGTCTGTGAGCTTCTTGCCAGCTTGATCAGTCACATGAAACACGTCCATAAACCATCCACCATCAGAAGAAATGTATGATCTGGAAATGTTAAGGTCAAGATCTGTCAACACCTGGACCATATCCAATAATATCCCATTCTTGTTTGCACTATCAACCTTCACTACACTACAATTTCTGCAAGAATCATTCTCTATGCAAACCCTTGGAGGATGTATTCTTTCAATGAGCGATTCAATCTCCGGATCGATGTGTGGCTGGTAGAATATCTCCATTCTCCGCCTTCTCTAGGAAAATATTAGCTTCAATTATTATTCTAGTTCTTTCGCTGTGGGGTCATAATAATCCGTGAAATAGTTGCAACTTCTATCTATAGAATAGAGTGAGATTCAGAGGCACAGGCTGTATAGTTTAGAAGCGTTCAAAGGCTAATGTGTAAAACAAATACACGTATATATATAATTATGAGGATAGTAAATGGT
>LAGI02_30024|Glyma19g06130.2|cicer_arietinum_uncharacterized_loc101511229_mrna|length:2078
TGTAATTTCACTAAAACTCAGGGGGTGTGAGTGTAATTTACTCAAAATAATATCATTCCTCATACTCCAAACAAACCAAATAATAGCAAACCATAACATTCTCCACGGATCGATGCATGCATGGAATATTTATATCAAGGGTATTCTCTCAAATGATTCCACAATATATTCAAAAGATTATTTAAGATATATTCAAAATTGCAGAAAGATTTTATCTAGATGTCTAAACATAGCTTATACAATTATTACTTTGTAACCTTATAATATGTATAGAGACAGAAACTTGTTGAGAAATTTGATGAGGTGATGACATGTTGCTACACAAATTTCTCAAGTGCTGCTGCATATTCATAAGTCAATGCATGGAGAGGGGGATCCATAAAGAAAAGGAATGAGCTTAAAACAATGATGAATATGGTGAATATAATCAGTGATTTGCAATAATCACCATGTTTTCTAACAAGTTTTAGCCCTTCTTCTTGACCAGTGGATGCATCATCTAACTGAAGAGTTGGGCTAGTTAAATAGCCATATGCCATGCCAGTGAAAGCTGCTCCAAAATGTGTCCAATCATCAATTGGACCAAGGTTGCTTAATATGAAACCAAGAGCAGTAACAATTATTGCCTTCCCAAACAGATTCTCTGAAGCATCATTAGTAGTAACATCTTTGTTTTGAATTTGATACATGAGCCAAGCACCAATTATTGCAAATACTGGCCCTGTCCCACCAACAGTTGGATCTGGTGTATGTAGAAAACTTGTCAAGTTGCCCGAAACTCCACCGAGTATGTAGATCAAGAAAAATGTAAATGAACCATAGCCTCTGCAAACCTGAGGCCCAAATGTTAGCAGGGACCAACAACTCAGAGCCATGTGATATATTCCTGCATGCAGAAACATTGGTGTTACAAGTCTCCACCATTCTCCAACCATGATCAAATCGTTTATCTTTGCTCCGTAAAGTAGTGGAAGTGAAAACAGCTCTAAGTCATCATTCCTTATAGGACTTGCTATTTCAAATAGAAATACTGCAATGTTTACAGAAACCAATATGCCACTGCAACCAACATTAACATATAAGGATAAAAGAGTTATTCATAGTATGCAATGTATCTAAAACAACTAATATGAGTAAAGTAAGAATGTTCGAAACAAGAGAAGTCTTTGAACAGATAAAACATGAATCGCGACATAGTAGGACTTGCATTAGGTAGAGACTGGAGGTATCATCATTCTGCGGTGAACCTATAGTGGACTGTAGACTGCGTACGCCTTTCATTCGGCTTATATCCACATAAGTAGTTTGTTTCCTAAAGTTTGTTCTTATGGTATCGTTGCTGAAAGATTGTCGTGGCACTAAATTGTCTTCTTCGCTACGACTCTCGACATAAGAAGTTGGAAGACGATTCTGTTGGTATGCACCATTATTCAGTTTGCCAAGATACTCATCAATTTGATGTTCCTGCATCACCTTGTTTGATAAATCAAAAGAACATGATTTTGCATTATCTCGGCGCTTTCCGAAATAAGAATCTAATGATCTCAAGTGCTTCTTGATAGAGCTAGATTCTGTTGAACACTGAACTATGGAGAGGTTTTCTCTCCTTGAATAACATCCCGGAATTACATCCGTCACTGTCTTATGCAGAAAATCTCTGCCATAAACTATGCACCTAGGTGCATTCCACTCTTTTGTGTATGATTTTACAAGGATATTGTTGGCTTTATATGAGGGGTGGCTATGAACAGGAACCGAAAAGAAGGACCTTAACATATTATCAGAGTCATATATGAACCTCTTTTCATTATGTCTTATCACACTTTGGTCCTTGTAAGGTGTATTGTGACATATTGGAAATGCAGCCATAAAAACCTCTGCAACTTTGTTTCCTTATCATATATATCAAAGCTTCTTCAGAATTCCTAAAAGGGTATGATGCTGTGATGAGAAAGAACTACTTTTACATGTACTTGTGTTTCCATTAATAGCTTATGGCTAATGGGTTTTGTTGAAGTTGATTGATAATGAAGAATTGAACCACAAGTACAACTATGTTCTAAGTTATTATATCTTAT
>LAGI02_30025|Glyma18g17541.3|cicer_arietinum_probable_inactive_purple_acid_phosphatase_1-like_transcript_variant_mrna|length:2078
TGCAGCAACGGAGGAAGAGTGGTTGTTACTCATTTTGTTTCTGTGCTTCTGAAAAGATGATGGGTGAGATAGAGAAGTCAAGAATGCTACTTTTGTATTTGCTTCTTGTGGCAACTTTTCAGAAAGCAGTGTCAGATGATCATCAACCCCTCTCAAAAGTTGCTATTCATAAGACAGTAGTTGCTATTGATGAACATGCTTATATCAAAGCCACTCCTAATGTCCTTGGCTTGGAGGGACATTATACCGAATGGGTTACACTGCAATATAGTAATAACAAACCAACAATTGATGACTGGATTGGAGTATTTTCTCCTGCAAACTTCAGTGCTTCTACCTGCCCTGGAGAAAACAAAATGACGGGTCCTCCATTTTTGTGTTCTGCACCAATCAAGTTTCAGTATGCAAATTTCTCCAGTCACAGTTACAAAGATACCGGAAAAGGTTCGCTGAAGCTTCAGTTGATTAATCAGAGATCAGACTTCTCATTTGCTCTTTTCACGGGTGGCTTAACTAATCCAAAGCTCATAGCAGTGTCAAACAAAGTTTCATTCGTCAATCCGAATGCTCCGGTGTATCCACGATTAGCACAAGGGAAAGCATGGGATGAAATTACTGTAACATGGACAAGTGGATATGATATCAGCGACGCTGAGCCTTTTGTTAAATGGGGCCCAAAAGAAGGAAACCTTGTGGAAACTCCTGCAGCGACATTGACTTTTGATCGCAACACAATGTGTGGTGCACCAGCAAGGACTGTTGGATGGCGTGACCCTGGATACATCCACACCAGTTTTCTAAAGGAGCTGTGGCCCAACAGAGAGTACACGTACAAGCTGGGTCATAGATTATTTAATGGTACAACAATTTGGAGTCAAGAATATCACTTTAAAGCATCTCCATATCCTGGTCAAAATTCAGTGCAACGTGTAGTGATATTTGGTGATATGGGAAAGGCAGAAGCTGATGGATCAAACGAATATAACAATTTCCAGCCTGGCTCACTCAACACTACTAAGCAGATTATTCAAGACTTAAAGGACATAGATATAGTCTTCCACATTGGTGATTTATGCTATGCTAATGGATATATTTCACAGTGGGACCAACTTACTGCACAGATTGAGCCAATTGCATCAACTGTACCCTATATGACAGCAAGTGGCAACCATGAGCGTGACTGGCCAGGAACTGGATCCTTTTATGGGAACTTGGACTCAGGTGGTGAATGCGGTGTACCGGCTCAGACTATGTTCTTTGTTCCTGCTGAGAACCGCGAAAAATTCTGGTACTCTACGGACTATGGCATGTTCAGGTTCTGCATAGCTCACACAGAACTCGATTGGAGAAAAGGAACAGAGCAGTATGAATTTATCGAAAAGTGCCTAGCATCGGTTGACAGACAAAAACAGCCATGGCTGATATTTCTTGCACATAGAGTACTTGGTTATTCTTCTGCAGGGTTCTATGTTCAAGAAGGCTCTTTTGAAGAACCAATGGGAAGAGAGGACCTTCAAAGTCTCTGGCAAAAGTATAAGGTTGACATAGCCATGTATGGACATGTCCACAACTATGAAAGAACATGCCCGGTATACCAGAATGTTTGCACCAATAAAGAGAAGCACAGTTATAAGGGCTCATTGAATGGGACAATACATTTAGTAGTTGGTGGAGGAGGAGCAGCGCTTGCTGAATTTGCCCCTATAAACACAACATGGAGTATCTTTAAAGACCTTGACTTTGGATTTGTGAAACTTACAGCATTTGATCATTCAAAATTGTTGCTTGAGTACAAAAAGAGCAGTGATGGAAAAGTTTATGATTCTTTCAGTATATCTAGAGATTATAGAGACATCTTGGCTTGCGCTGTTGATAGTTGTCCAAGTACAACATTAGCAACTTGAGAAACATGTTCATTTGATTTCTTTTGTTTTTTTCTTTTCTTGTTTATGTTTTGGGTTGAATTAAATGTTCCATGTGATCCTAATGTCACATGAACTATAAACAATGCAGCTGCAAGTAGAGCATATCTATACAAGTCTCCTTTTTCCTTTATATATTGTTTAGGAGTACGAGGA
>LAGI02_30026|Glyma18g00720.1|carica_papaya_phytoene_desaturase_complete_cds|length:2078
CAACCAACGTTGTACATAATAGTGTTCTCTGTGTGTGGTTCTCTATCTCCATTCTCCATTCTCTACCAACTTCAATGGCTTCTTACATTTCTCCTCTCAACTTCAATTTCCCAATTCTTTCCTCATCCAAATTCAATCCAAATTCAAATTCAAACTCATTATCATTTGGTGCTTCTTTCACCAGTTTCAGACATGTTACTGCCTCTTCTTCTTCTTCTTCAAGTAAGAGGTTGTTGAAGGTTCCATTAAAGGTAACTTGCGTCGATTATCCACGCCCTCAGCTTGAAAACTCTGCTAATTTTCTTGAAGCTGCTTACTTGTCTTCAACTTTTCTTGCTTCTCCAAGACCCACCAAATCTTTGAAGGTTGTTATTGTTGGTGCAGGATTGGCTGGTTTATCAACTGCTAAATACTTGGCAGATGCTGGTCATAAACCTATTTTACTGGAGGCAAGAGATGTTCTTGGAGGAAAGATTGCTGCATGGCAAGATCAAGATGGGGACTGGTATGAGACAGGTCTACATATATTCTTCGGGGCTTACCCTAATATACAGAACCTGTTTGGAGAACTTGGTATTAATGATCGGTTACAATGGAAGGAACATTCTATGATTTTTGCAATGCCAAACAAGCCTGGCGAATTTAGTCGGTTTGATTTTCCGGACGTCCTTCCTGCTCCATTAAATGGAATATGGGCAATATTGAAGAACAATGAGATGCTGACTTGGCCAGAGAAAGTCAAATTTGCAATTGGACTTCTGCCAGCCATGCTTGGTGGGCAGCCTTATGTTGAGGCTCAAGATGGCCTTTCTGTTGAAGAATGGATGAAAAAGCAGGGCATTCCTGAACGAGTAACTGATGAGGTGTTCATAGCAATGTCAAAGGCACTCAACTTCATCAACCCTGATGAACTTTCAATGCAATGTATATTGATTGCTTTAAACCGATTTCTTCAGGAGAAGCATGGTTCTAAGATGGCCTTTCTGGATGGCAATCCCCCCGAAAGACTTTGTAAGCCAATTGTTGATCATATCCAGTCCTTGGGTGGTGAAGTTCATCTCAATTCCCGCATTCAAAAAATTGAGCTAAATGATGATGGCACGGTAAAGAGCTTCTTACTGAATAATGGGAAAGTGATTGAAGGGGACACTTACGTGTTTGCAACTCCAGTTGATATTCTGAAGCTTCTTCTGCCTGACAGCTGGAAAGAGATTCCATATTTCCAGAGATTAGAGAAATTAGTTGGAGTCCCAGTCATAAATGTTCACATATGGTTTGACAGGAAACTGAAGAACACATATGATCACCTTCTCTTTAGCAGAAGTTCCCTTCTGAGTGTATATGCTGACATGTCTGTAACTTGTAAGGAATATTATAATCCAAACCAGTCTATGTTGGAGTTGGTTTTTGCACCAGCTGAAGAATGGATTTCACGTAGCGATGAAGATATTATTGCTGCCACAATGTCTGAACTTGCCAAACTCTTCCCTGATGAAATTTCTGCTGACCAAAGCAAAGCAAAGATTCTCAAGTACCATATTGTTAAAACACCAAGGTCGGTTTACAAAACAGTTCCAAATTGTGAACCTTGTCGTCCGAGACAAAGATCTCCTATAGAGGGTTTCTATTTAGCTGGAGATTACACAAAACAAAAATATTTAGCTTCAATGGAAGGTGCTGTTCTTTCTGGGAAGCTTTGTGCACAGGCTATTGTACAGGATGCTGAGTTACTTGCTGCTAGGAGCCAAAAAAGGGTGGCTCAAGCAGGTGGTGTTATTTAAAAAAAAACAAGATTTGGAGATAAACTCTGATAGAATATAAGAGCATCATCATTCCTACTTTGGCTTAGAAGATCATCAACTGACAGGATAGGGATGAAAGGCTCGGCTTCTGAGATTATAAATTTTTTGTTTTTTTATAAAAGAAAAAAAAAAGAAATATTGGGAGTATTGATATCTTGCAGGAAAATATTTTGATGATGATATGTGCAGTAAAATATAAATGATCATGGAACAAATTTTATCCAAAAACAGCAATATTTGTTTTTATTAAAAAAAAAAGAAATATTGGGAGTATTG
>LAGI02_30027|Glyma14g07440.1|cicer_arietinum_serine_arginine-rich_splicing_factor_33-like_mrna|length:2077
AAAACAATGTGGTCAACCTGTGGTCTAGGGTTTAAAGCATGTTTGGTTGTTGTGAAAGTAGAACTGTATTACATTTGAAAGAAAACGCCAGCGTCCGGAACAGCTTCTGATTTTCCTTCGATTGCGGTTAAGGTCACAATACAAGATGCGTAGGAACAGTCCTGGATACTATAGTCCTCCCAGAAGAGGATACGGTGGTAGAGGGAGATCACCACCGCCGCCACCTCCTCCTTCTAGGAGAGGACACGGTGGTGGAGGAGGTAGACGCAGAGAAAGCAACAATGGAAGCCTTTTGGTGAGGAACATTCCCCTCGATTGTCGATCTGAGGAACTTCGAGTCCCCTTCGAGAGATTTGGTCCGGTTCGTGATGTCTACATTCCAAAGGACTATTACTCAGGACAACCCCGCGGATTTGCATTTGTGCAGTTTGTCGATGCTTATGATGCATCAGAGGCACAGTACCATATGAACAGACAGATTTTTGCTGGAAGGGAAATATCCGTAGTTGTGGCTGCAGAGACAAGAAAGAGACCAGAGGAGATGCGCCATAGGACTAGTAGGTTCAGAGGATCAGGGAACTATGGGGGGCGAAGGTCTTCACATTATGGTAATATCTTCTTCTTTATAATTTTAAAATTGCATTAACTTTTTGAAATCTATACATACTTCATGCATCTACAATTGGAAGGTTTTCCACTTTTCCCCTGTTTCAGGTATAAAAATCTGGTCAACCTGCTATTGGAATGCATATTTAGCCTCCCACGTTTGAATTTTTTGTCCTTGTTGTGTGACTGAGTATGAAATGATAGACTGAGAGAGACGCTTTATCTGATTGAATAATTTTGCTTTGCTGTTCAAGAGTCATTATTTTCTTAGTAGTCTTTGAATATATTATTAATTTTTGTTAGCTTACCGATAACCATTTAAGAACCTGAAGACAAATTACTTGTTGGAATGATGAGTATTATGAACGATTTGTTGTGATGGGGATCCATGTCCTGCTAAGTAGCTATCAATGATTGGTGTCAGCCTATTCTCATGATGTTTTTTAGCTAATCTTTTGTTAATCGTGACTCATTCATATAGGCTTATATTCCTAGTTTCCTAGGGTCATGTATAGGTACCTTGCTGGGGTGAGGCTATTAAATTAACACTCCCAAATGTGTATTCGCACTCCCTATTTTCTTCTCTCCCCCATTCCCCCTCTCAAATTTTCCACGCATCTTGTTAAATTTAGAATAAATAGTGAACTCGTATCACTGGTTGCTTTCATATATAATACTTTTAATAATTGTTTATATCGAATCTTTGTTCTTGTGTTGACTCAAACATGAAGTGGCATTACTTTGCATATCTTATCAAGACTGGTAACTTCTGTTTATATTTATGTCAAATCCATTAGGGCGTTCTCGATCTCGCTCAATTTCCAGATCTCGCTCACGCTCACCACCTTATCATGCTGGTTCTAGAAACCGATATCACTCAAGGTCCTATTCTCCTGCCCCTAGACGGCATAGTGACTATTCTGTTTCCCCTAGAAGGCCAGTGGAGCATCCAAGATCACCAAGAAGTCCTCTTAGGGAGCGAGATGGTGATCAAAACCGCAGGTCGTATTCTCCTGGGGAGAGAGATGGTGATCAAAACCGCAGGTCATATTCTCCACCTTATGGTAATGATGCTGATCAGAACCCAAACAACGGATATGCAGAGAAAGCTATATACAAGTCTGAGGCTGATCGAGAACAGTGGAAATCAAGTAGAGCATCAAGATCACCCCCTGGATCTAGATCAAGGACTCCTGATTTGTCACCCAGGCATGGAAGATGAGGTTGTTTGGCAACGTGCTGCTGGGTTTTGTACAACTCCTTAAATAATTTTCAGTATATTTACGGACACCATATTATGCTTTAAAGTTTGTGTATTTGATGGATTAGTGTGTAATCTCAGATTTGATACTGATGTGCAATGTTGACATTCTGAACTTATATGGTAAAACTTAATTTAAAACTATGATTGATGAAAATTATTTTGAGCTTGTCAAACACCTTTTATGAAGGAATTTGGATAAGAGATCTG
>LAGI02_30028|Glyma06g08880.1|glycine_max_casein_kinase_i_isoform_delta-like_mrna|length:2077
GGAAAGTGAGAAAGCGTGTTATCGTATAAGGAAAGAAGGGTGGGTTAGGTTGTAGAGATAATCCAATCCTAACCTTTTTACTTTATAATAATAACCCTTCTCTCTTCTCTTCTCTTCTCTTATTCCTTCTTCTTCGTTTTCATCATTATTATGGATATGGAGAGAATCATCGGAGGAAAGTTTAAGATTGGTCGCAAAATTGGGAGCGGTTCTTTCGGTCATATTTATATTGCTTCAAATATTGATACATCAGAGATTGTGGCTGTTAAAATGGAGAGTAAGAAGGCCAAGCATCCACAACTACTGTATGAGGCCAAGCTATATAATTTTATTCAAGGAGAGCCTGGTATACCAAGTATGAAATGGTGTGGTACTGATGGAGACAACAATGTGCTAGTTATTGATATTCTTGGACCTAGTCTCGAAGACCTCTTCGTCTATTGCGGGAGGAAGTTCTCACTAAAAACAGTTTTGATGTTGGCTGATCAGATGCTTACAAGAATAGAGTACACGCACTCAAAGGGATTTTTGCATAGAGATATCAAACCAGACAACTTCCTAATGGGTCTTGGGAGGAAAGCAAGTCAGGTTTATATTATTGATTTTGGACTTGCAAAAAGATACAAGGACCCTAACACGAACAAGCATATTTCTTATAGAGAGAATAAAAACTTAACAGGGACTGCACGTTATGCAAGTTGCAATACTCACCTAGGAATCGAGCAAAGCCGGCGGGATGATTTGGAGTCTCTTGGCTATGTTCTTATGTACTTTTTAAGAGGAAGCCTTCCTTGGCAGGGTCTAAAAGCTGTCACCAAAAAGGAAAAATATGACAAGATTCGTGAGAAAAAGTTATCAACTCCAATTGAGATGCTTTGCAAGTCATATCCTGTGGAGTTCGCTTCATACTTCCATTATTGCCACTCTTTGCAATTTGATCAACGCCCAGATTATGGATTCTTGAAGCGGCTTTTTCGTGAATTGTTCACTCGGGAAGGATACGACTCTGACAATTTATTTGACTGGACCATCCTAAAATATCAGCAGGCTCAACTGGCAAAGAGACAAAATCTATCATCTCCTGCATCTGCTGTGCCTAGCAGTCCAAAACCATTGGTTGTGGATAGGCAGCATAATAAAGGTGTCAATCATTCAGCTCAAACTACAGTAACAAAACAGCTATCCCATCTTGGTCGTCCAAGTGTGCATGTGCAACCTAAGCCATCTAGTTTTCAGAATCCGAATGCCAAGAATAAGACTGAAAAACATTATGTGAACAATGGTCCATCTACTTCATCTGTCATGCCCAGATCATCTACCGAAAATATCCCTATTCCACAGAAGCCCTTAGAAACCTCAAACCTGGGCCATGTATTAGATAGTAATCCCCGTGTTTCAAGCAGCTGGATTCCTTCACTACGCCGAATTTCTTCAGCCGAATAGTAGGTATGGAAACTGCTTATCTTGAATACAAAGTTGAACTCTTTGCTATATTATTATTTTGCTTTCTGTGGAAATGGATTACAATCTTTTGACGATCACAATGTCTGTAAATGCCATAACACTTCATCAGAGAAAACAGTAGACGTTATGATACAAGCAAAGATGCCATTACATGATATGACAAACTTCCTGCACATGATACCATCCTACCAAATGTATCACCTAAATCATATACTGAGCTGGAAAGAGGGAAAGCGGCGAGGTTGAGGAATTTAAGAACTAGATATGTTGGTGGTTGTTAAATTGGCATCACGCTGAATGGCTCAGGGTTATCGGTTGTGAGGAAGATTGGCAGGGTTTACCTTTTATTTTAACTATGATGAGTTCATAGGTTCAAACCTCACTATTATCATTGTATGAAAAAAGATGCATGGATGAGGTGAAGCCTAATCAGTTTTTTCTTCTTCTTTAGAATATTCTTTGCCAACAAATTTGGTCGTTTTTTGTTGTATAGTTAGGCTTGTTAGTTTATATCATTTCCCTAACAAGTCGTATAATCACATTGTATCCTTTCCCCAGCAAGTGAATGTCTCCAAAGTCAATCCAATTCATAATTTATTGAAACAAATCAAAA
>LAGI02_30029|Glyma07g16970.1|x|length:2077
TTTGTGTAAAAAAGTACAACACTCTGTAGGCAAGTTGTATTCTGATTTTAATAAATTGTATCTCGACATACTACACTGTAGACAGGTTTTATTCAAAAAAAATTAATGGAACACAATTCCTCACATAACATTTCAATAAACGAAAATGGAAGACCCAGATTCAAAAAAAGAAGAGAAGTTACTGATATCAATGCAATTTTGTGCAGTGGCTGCTTCACATCACTATCTTTATAACTAGCCAAATATACTAATGCAGCTTTTCCCATTTCTTCAACTTAAGCACTTATTTTTCTGAACAGTATAGTTTAAGATCATTATTTTTTCTTCCTATAATACAAGTTTCTTGTAGAAGAAACTATGAAACTGATTATCCACCAAATAATCAAAATCCTCACTACCCTTTTAGCAAAAGCCATTATTCACCACTCCGAGAAAAATGGTTAGTACGTCCACTCCTGAGGTAGCTGGGTCTCATGGTTCACCCTTGGTGGCTTGTGCTTTTGGTTGCGCTTCTGTTGAGAAATGCCATAATTACTCTGAATTTTTGGAAAAGCTGATTCTGCATATAAAAAAAATAAAAAATTAAAGGTGTGGACAATTTTAATAGCTATATGATTCATTAATATGAAGAAAAAAAAAAGCTATAAAGCTTTCACACAATTCTTAGTATTTCATTTCTCTTTCTTACTCTTAGCTTTGATATAAAAGTTTTTAAGGTTTCATCTCAAAATCAATTGCTGAAACCGAAAAGAATTTGAAATTGGTTTTGATACCATATTAATGTTTCATCTCAAAACTAATTGGCAATGAGAGATAACCGAATAGATATATAAACATTTAGACAATAAGGCAGGCGATGTAAAGCTTAATTTCCAAGCAAACTAGGGAAAGTTACATATTCTTAACCTATTAAACATTTAATTCTGCAAATTCTGCATCGTGCATATACCAATTTTATTGAAATCATTGGCAATTTTTAATTAGTATTCATAAATGAATTGACAGCGCATCAATTCAGAAATTCATATATCAGTAGTAATCATCAAACAAATCAAATCCCGATACAGAACACTACAGAAAAACATATAATAAAAAAATCAATGTCAAAACCACTTAATATTCACCATAGTCTATAAATAAAGCTTCATTCGAACGTTGCCGGTGTTGCTTCGAATCCTTTGCATTCACCATTCTAGTTGGAACAGATACAGTTTTAGAAGCTGGCTTCTTTTTTGACTTTATTACAGGACAGTGACCAACATTGCGAGGTAAAAAGACACCAGTTCCAATGCTTTCCCTTTTAACAGAAGGATTCACAAGATTCATAGCTCTCATGCCACACTCATATTGCTCCAATGCATAAGAAGACAAACCACTATCAATGTTCCTCACTCTGTTTTCCACCATCTGGTTACTTTGCCCCCACTGGTTATTATAATTACCAGAATAACCCTTCAACTGCGTAGTAGTGTTAGTACCACTCCACACCATACCTTGTTGTTGTGATATTTGAGTCACTGGAGAAGACTTCTTCGGTGGAACAAAGAGCTTCATCTTCTCAACTTCCCCTGCAGCCGCATGTAGCAGATCCCACGTGGCTCTATGTGTGTTCAAATGGTAAACACTGTTTGGACTCTTGTAATTTTGGGAGAGGTCGAAATCGAGTTGATGAGTCATACGGTGAGTCAAATTGGCCATGTGATAATCCTCATCGCTACTATCAGTCTGGCTGGACCATACCACAGACTCATCTGAGGAACTCAACTCCGAATGGAACAAGGCGCTTAAAACGTCGAAGTTCTGAGAATTGAAAACTTTGACGTTTTTAGCGCCGTTGTTATTCATAGGTGAGTAGTCATCGGTGAGAAAATGTGGCGGGAGCCAGAACTCACCATCATCCAAATTCTCAGCCATAATGAAAATTTGAATTTAGGACTGATCTGTAAAGTAAAAAGGAAGAGAAAATAAAAGAGTAACAAAAAATTGAATGAAATAAAATAAGGATATGAAGAGATTTTTCTTATTAGAAAATAGTGTCTCACAATGTAAACTGAAGAAACAGTTTCTTAAATGAAAG
>LAGI02_30030|Glyma09g08040.2|glycine_max_mps_one_binder_kinase_activator-like_1-like_mrna|length:2077
GGATTGAAACTCAGCTAGATGATGAAACTATTTTTCCTCAAAAACTAGTGTCTCCCTTTCCACCAAATTTTAGGGAAGTTGTGAAGACAATTCTGAAGCGATTATTCCGTGTATATGCTCACATTTATCACTCACATTTTCAAAAGATTACAAGTTTGAAGGAAGAAGCTCATCTGAATACATGCTTCAAGCATTTTGTTTTATTTACTTGGGAATTCGGTTTGATTGACAAAGCAGAGCTGGCCCCTGTTCAAGACCTTGTTGAATCTATAATACAATTCTAGTGTTGTTCTTCCTTTCCCTTATTTTTTGGGAGGTTAGAACATTGGAATGTTGGGGGTATATTATTGTACACATTTGTGTGTTTATATTGTCATTGTAGAATACTTACTAAATGAAAAATCCTTAGCCTCTCTCTGTGTTTGCATCTTCATTGTTATGATGGTTGCTCAATAATATTGTGAATCAAGAAAAACATGGCAAGAGATATTAAAACAAAGAGAACAGATAATAACATCTATTTGGTATCAAAATACATTGACATCAAAATAATAAATCTAATGAGTGTAATAACTCTTACAATGTTTTGCTTGATTCACAATATTATTGAGCAACCATCATAACAATGAAGATGCAAACACAGAGAGAGGCTAAGGATTTTTCATTTAGTAAGTATTCTACAATGACAATATAAACACACAAATGTGTACAATAATATACCCCCAACATTCCAATGTTCTAACCTCCCAAAAAATAAGGGAAAGGAAGAACAACACTAGAATTGTATTATAGATTCAACAAGGTCTTGAACAGGGGCCAGCTCTGCTTTGTCAATCAAACCGAATTCCTGCATACACAAAATAGCATCTTACGCAGAAAATTCAAAAGGAAATAAAATGATTATAGTGGTGAAGTTAAGCTCAAAAGCATGTGTCCCGATTTATCATTTATGTATTTGAGTCGTGTATTCTCACACTACTTTTTGTACACCTGACTAATGCTATATAAATCGTAGTTAGTCAGTGTATCGAATAGCTAACGGGTTGTTTAATGAGTACATTGGTGGTTAATGGTTAGCTCGTTAACCATTCAACACACGCGATTAATCACGATTTTACACATTAATCAGGTGTAAAAACGTAGTGCGAGATGATAGTGTTGTTCGACATTTGAATTGGTATAAGAGGGAGGGAGTAATGCTAAAGAATGTGATACTCCCCCTTCCCCCAAACAACATAGCCAAAACCCGATACGGAACCAAAAGAGAAAGAAACAAATCACCAATGGACTCTTTATAACCACTTACCCAAGTAAATAAAACAAAATGCTTGAAGCATGTATTCAGATGAGCTTCTTCCTTCAAACTCACAATCTTCTGAAAATGTGAGTGATAGATGTGAGCATATACACGGAATAATCTCTTGAAAATTGTCTTGACGACATCTCGGAAATTAGCCGGAAAGGGAGCCCCTAACTTTTGAGGGAAAATTGTTTCATCATCTAGCTGAGTTTCAATCCAATCCATCAAGTACTCAACATACTTCGGAGCAGATACCTCTATCGGTTTCTTGATAGTAACACCATCAGCCCATCTATACTCGTACCTTGGTCCTGCAGTCATTGTTGGACAATTGTCGGCTGTGCAGAATTCCGTAAGTGTACCGAACAGAATATTCACTTGATTAAAGAAGTCCACAGCGTTTACAGCTAGCCATTCATTAATATCTTCACCAGGAGGCAATTTAACAGCATCCCTCAAGTTTCCACTACCCAATGTAGCATCTATGTGATTTTGAAGTTGAGCACCCTTACTTCCCGAAGGAGCGCTCTTTTTCGGACGAAATGTTTTTTGGTTTCTGCTTACAAGACCAAAGAGACTCATGGTGTGAAAATCCCAAGTGTCTCAATTTCTTGAAGATCCAAAATCCAAAGGGTCTCTTCCTCCTTGTATAAGAAAAAAACAAGAGAAGCCAAATATTGAAGAATGCCCAAAAAAGAGTTTATATATATAAATATAGAAAGAGACAAAGAAACCTTGACCTTCCTATTTGCCAGTCTGTCATCTCTCTCTCTCCTC
>LAGI02_30031|Glyma07g09980.1|glycine_max_lysine-specific_histone_demethylase_1_homolog_1-like_mrna|length:2077
GTGATTTCGTAGCACACACGATTTGTAGTTGACTTGGTTGGCTTACATGTCTGGTTCCACTATCCTTCCCTTTACACACATATGGTAGACTTGACTTTGTGCTGCTACAATTATGAAGCAGACTCTTAACCCTTCTCATTCTTACACTCTTAGCCTATCATCATTTACAACACATACATGGAAGGAGAAGAAGGTGATCAATCACTATCTCACATCAAAGGTGTTGTTATCATCTCTCTTCCACCACCTGATAACCCTTCTTTAGGCAAAACCATCACTGCTTTCACTTTCTCTAATCCTTCTCCATCTTCTCCTCTTCCTCTCTCATATCAACCTTCTTTACAACAACAGACCCATCAATCACAATACCCATTAAGTCCTTATCTTCACTCTTCATTCACTAGAGTGTTCTTCACTACCCTATTAAAGTTTGTTTCTTTTTTTGGTATTCTCATTTTCACCCTTTTCCTTCATGGTTCACTTTCTTCAACTACCCTTCAGCAGCTACGTGGTTCAAACAGTGATAATGGTGATGATGATGGGCTAACTACTTTTATGTTTCCCTTGTTCCCTAAGTTCGGTATTCATGGACAGAAGGATGTGAAACTTCAACTGGGGAAGCTTCAAAAAGAGAACTTTGTGACTCAGTCAAATGCTAAGGTTACTTCTAGAGTTGTTGATTTATCATCTGCTTTTCCAATTGGTGGAAACGTTTATCCAGATGGGTTGTATTTCACATATTTGCTTCTTGGAAATCCTCCAAAACGTTATTTTCTTGACGTGGATACAGGGAGTGACTTAACTTGGATTCAGTGTGACGCTCCATGCAAAAGTTGTGCTAAGGGAGCACATGTCCTCTACAAGCCAACAAGATCCAATATAGTTCCATCTGTGGATTCTCTCTGCATGGAAGTTCAGAAAAATCAGAAGAATGGGGGATATCATGAAAGTTTACAACAGTGTGATTATGAGATTCAATATGCAGATCATAGTTCCTCCTTGGGAGTTCTCATTAGAGATGAGCTTCATCTTATGACTCGCAATGGATCCAAAACCAATTTAGATTTTGTTTTTGGGTGTGGATATGATCAAGAGGGCTTACTATTGAACACGTTGGCAAAAACAGATGGAATCATGGGACTGAGCAGGGCAAAAGTCAGCTTACCTTACCAGTTAGCTAGTAAAGGGCTTATTAAGAATGTGGTTGGCCATTGCCTAAGCAATGATGAAGTTGGCGGTGGATACATGTTCTTAGGTGATGATTTTGTGCCATATTGGGGTATGAGCTGGGCATCAATGGCCAATGCCCTAACTACAGATTTATACCAAACTGAGATTCTTGGAATAAATTATGGAAATAGACTACTCAGTTTTGAAGGCAGCATGAAATCAGGAAATGTGGTTTTTGATAGTGGCAGTTCTTATACATATTTTCCAAAAGAGGCATACTTGAATCTTGTTGCTTCGCTTAAAGAAGTTTCTTGGTTGGGGCTCATTCAAGATGATTCAGATACAACTTTACCCCTTTGCTGGCGAGCTAACCTCCCAATCAAATCTGTCAAAGATGTTAAGCATTTCTTCAAGACCTTGACTCTTCAGTTTGGAAGCAAGTGGTGGATTTTGTCCACCGTGTTTCATATACCTCCAGAGGGTTACTTGATCATTAGTAAAAAAGGCAATGTTTGTTTGGCTATCCTTGATGGTAGCAATGTACATGATGGATCTTCAATTATACTTGGAGACATTTCATTGCGAGGACAATTGGTTGTGTATGACAATGTGGAACAGAAAATTGGTTGGAAAAGAGAAGATTGTGACATCCCAAGGAGATCAAGGAACACTTACAATTTCTTAACTCATGGCATCTTATGACTCCCCAAACAGATTATACTTTGAAAATTATAGTTGGGTGTAAATGTAAATGCCAATTATACCATGGCTTCACACTCCAAATAATATCATATAGAGTGATATAAAGAAATTAGTAAATCAATCTTCACTTATGTATAAGTTTAAAATTTTGATAATATGTATTTATTGCTGATATATATTAGAGTAAAAACATTTTACATTTGCC
>LAGI02_30032|-|x|length:2077
CTTGGTTTTAAGCTAGGAACAAAAGGATACATACTTCTAGATATTATCACAAATGAAATTCTTATATCAAGAAATGTCTTATTCTATGAACATATCCTACCCTTTACCAAAATTCCTGAATCTACTTCACACTCACATACAAATGACACACTTATTCTTCCTAAACATCAATTAGATCCCTTCAACTATACTATCAGCACATCTGATTTTCAATCAACCCATGTTCCCTATGACCAAGTCTCACAAACTGACCAACAACTTAGCAATAACCAATCCATACCACCTTCTAATGATAGGATTACTAGACATTCCACAAGACATAGGAAGCCCCCGACCTATCTCCAAGATTACCACTGCTCCTTGTTGTCAAAATCATCCAACCAAGTTTTCCAAGCACCAAAATATCATATTTCCACACATTTATCCTATGACAACTTATCATCTCGTCACAGGTTTTTTTCTTTATCCATCTCTACCAACACTGCTCCCACACATTATCATGAGGTTATCCAACATGATTGTTGGAAAGATGCTATACAAAATGAGCTAACTGCTCTTGAAAAGAACAACACATGGACATTAACTAATTTGCCTAAAGATAAACATGCTATAGCTTGCAAATGGGTTTTTAAAATTAAACACAAAGCTGGTGGCAATATTGAAAGGTATAAGGCTAGATTAGTTGCCAAAGGATATAACCAAATAGAAGGGGTGGATTATCTTGATACTTTTAGTCCCGTGATCAAAATGACTACCATTAGAGTCATTCTATCTTTTACTGCTATTTTTAATTGGCATTTACATCAATTGGATGTCAACACGACATTTCTACATGGAGACTTGAATGAAGAAGTCTACATGAAGGCACCCCATGGTCTTAATGTTCAAAAATCAGGTATGGTTTGTAAACTGCACAAATCAGTATATGGTCTCAAACAATCTAGTAGACAATGGCATAAAAACTAAGCAACACATTGGTCAAATTTGGTTATGCTAAGTCTAATTCTGATTATTCTTTATTTATCAAGCATAAGCACTCAAACTTTTCAGCTATTCTAGTTTATGTTGACGATCTTATTCTAGTAGGAAATGACCTGATTGAAATAGAAACAACCAAGAAACTATTACATGATAAATTTAGCATTAAAGATCTTGGAGAACTAAAGTTTTTTTTTAGGAATAGAAATAGCTAGATCTGAAAAGGGGATTGCCCTATATCAGAGAAAATATGCACTAGAACTTCTGCAGGAAACAGGCTTGTTGGGTTCTAAGTCCTCATCTACATCAATGGAGTATAATTTGAAGCTGCACAGCACATCAGGTACACCCCTTGCAGATCAAACTTCCTATAGAAGGCTAATGGGTATACTTCTCTATCTCACTCATATTCGTCCAGACATCAGTTATGCAGTTAGTTTTCTTAGTCAATTTGTATCCTCTCCTACTGATCTTCACCATAAGGCAGCCTATAGAATACTTAAGTATATTAAAGGCTCTCCTGGGAAAGGTATTTTCTTCTCTGCAGATAACAACATCACCTTGAAAGGATTCTCAGACTCGGATTGGGGAGCTTGCTTGGATACCAGGAAGTCGACTACAGGATGGTGTTTCTTTCTTGGATCTTCTCTCATCTCTTGGAAAAGCAAGAAGCAGACCACAATTTCCAGATCATCAGCAGAAGCAGAATACAGGGCTCTTGCAATGGCGTCTTGTGAAGCCCAATGGTTGTTGTTCTTATTTGTTGATTTAAGGATCAATCATTCTAAACCAATTAGCTTATATTGTGATAACACTTCAGCAATGCATATAGCTGCTAATCCAATCTTTCATGAGAGGACAAAACATATTGAGATAGATTGTCATGTTGTGAGAGAAAGGACCCTAAATGGCACCATCCATCTTCTTCACAAACCGTTGATTTATTCACAAAGTCTCTTTCTCCATTACCATTCAACAACCTTATTACCAAGCTTGGCATGTTAGATATATACATGCCACCTTGAGGGGGATATTAAAGTTAGGATCTCTTTCTGTTATTAGAAAGTCTATTACTCAACTTTCTGTTTAGTTAGTTTTT
>LAGI02_30033|Glyma16g05820.1|x|length:2077
ACAACATAGAAGAAACAAAAACAGCAATTGATGAAAGGTGTAGGAGGAGATTTAGCACAGAGAATAAGCCATGCTCTAATCTCAGCTTCAAACCCAACACGTTCATGGACTTCAACACTTGAACACAAACTCCACAACCTCAATTGTCGCCATTTCTTAACCCCTTCACTTGTAGCCACAGTCATAGACCCTTACCTTCTCACCCATCACTCACTCGCCCTTGGTTTCTTTAACTGGGCCTCTCAGCAACCCAATTTCAGTCACACTCCAACCACTTTTCACTCAATTCTCAAATCCCTCTCTCACCCACGTCACCATTCCATCAATGCCATTGATTCCATTCTCAAACAAGCCAAAGCTCTTAACTTTGTTGTCCATCCTTCACTTTTAACCTCCATTATTGGTTCCTACATTGCTGGGAGTAATACCCAGAAAGCTTTTCTTGTTTATAATGGTGTTGGGGATAGTAAGGGTGAGATTGGGAGCCATACTTGTAACTCCCTCTTGGCTGCTCTTGCTTCTGATGGGTATTTAGATAGTGCGTGTAAGGTGTTTGATGAAATGCGTGTCAGGGGTGTGGCTTTCAGTACTCTTGGTTTTGGGGTTTTTATATGGAGGCTTTGTAGGGAGGGTGATTTGGAGAGAGTTTTGGGTGTGTTGGATGCGGTTAGGGAATGTGGTTCTGGGATTGATGGGTCTGTTGTGGCTGTTTTGATTGTCCATGGGTTGTGTTGTGCTTCTAAGGTGTCGGAGGCTTTGTGGATGTTGGGGGAGCTGAGGAATAGGGGCTGGAAACCTGATTTTGTCGCTTATCGGGTTGTTGCAGTGGTGTTTCAGGAGATGCGGAATGTGGCTGATGAGGTTAAGGTTTTGAAGATGAAGAGAAAGTTAGGGGTTGCGCCGAGAAGCGGTGATTACAGGGAGATGATACTTGGGTTGGTTTCGGAGAGGCGGGTTAATGAAGCAAAAGAACTTGGGGAGATAATAGTTAAAGGTAAATTTCCTGTTGAGGATGATGTTCTCAACGCGCTGATAGCATCAGTGTCAAGTATTGATCCTGCTGCCGCAATTATGTTTTTCAATTTCTTGGTTCAAAAAGAGAGATTCCCAAGTTTTTCGACCATTAGCAGTATGTGTAGGAATCTGTGTAGGCATGGCAGGGTTGATGAATTATTGGAGGTGTTCCGTGTTTTAGATTCCCGTGACTACTTCAAAGATGTAGAGGGTTACAATGTGATGGTTTCGTTCTTGTGCAAGGCTGGGAGAGTGAAAGATGGCTATGCTGTTCTCCATGAAATGAGGAAGAAAGGGTTCAGCCCTAATGTCGAGTCTTATAACTATGTGATGGAAGCATGTTGTAAGGAGGATCTATTGCGTCCGGCAAGGAAGCTTTGGGATGAGATGTTTTCATGTGGTTGTTGTGGGAACTTGAAAACATACAACATTCTAATAAGAAAGTTTTCTGAAGTGGGACAAGCCGAAGAAGCTCGGGTGCTGTTTCATCACATGTTGGACAAAGGAGTGGTTCCTGATGTTACAAGCTACACTTATCTTCTCGAAGGACTTTGTCAAGAAGATAAGGTTGAAGCAGCATTTAAGCTTTATAACAGGTCCATCGAACAGGACATAAACCTTGCGAGAGACATATTGAGCTCGTTCGTATTATCACTCTGCAGAAAAGGACATTATTTGGATGCTTCCAAGTTACTTTCTGATCTCAATCTTCATATAGGACATGCAGAATGCCATGTTATTCTGTTGAAATGCTTGGCAGATACAAAAGAGATTTCAATTGCCATTGAGCACTTGAAATTGGTTAAGGAAAAGTCACCTTTGATGTTACAAGATATATATAATGGACTTTTAGCTTCTCTTTCTTCTGCTACATGCCAAGAACCAATGTTAAAGTTTCTTCAAAGAATACAAGATGTGTTTGATTTTCCATATAAGAGTACTACTCTGGAGGGTATGTGCCACTAATGATTATTATTCTGTGAGAAAAGGCTATTGGATTTGAGTGCCCTTTTGAGTATTTAACAGATATTCAGTAGAAAGTATACAAGCTTTTTGAATTGAA
>LAGI02_30034|Glyma06g13810.3|cicer_arietinum_zinc_finger_hit_domain-containing_protein_2-like_transcript_variant_mrna|length:2077
ATAATATGTCATAAAAAATGATAAAACAATTTTGAGTTTTTTTAATTTAGACAAAAGTTAGGTAAAGTGATACATGCGACCTATTAAAGAATGACATGTGAACTTTTTGTTTACTTTTTAAGGAAGAAATATTTATTAAATTTACGATCAATATAATATAGGTACCACTAGCACATATGTTAATTTTTCTCATTCTGGTTTTCCCTTTCACCAAATTGTTATACACAACAATTGTGAGGGGTTTTACAAACCTCAAGAAGCAACTTTAGCTGCCATCTATACCCGACTCACAGTATAACATAAGCTATGTTACAATCTTCGTTTTTCCCTATTTGTATCCGCACTCTCAGAATGCTGATCATGCTGTGATTTTGCTTGGAGAATGGTTGACATTGTGAATTCCACGGCTGAGTCAAGGCCTATGCACTGAGTCAATTTGAATTGGGTCAAATATTTTCCGAATCTACTTCATAACCAAATGTCTGCATCTGCTATTCGGTAATCAAAGGAAAGTAACTTGCTGGCCCTGGTGTTTCAATTATGGCTGATACTATAGTTACATCTGACCAATCTTCTTCATCCTCGCTGAACCCTGCTCGAATAATCTGTCATGTGTGTCAGAAGCAGTTTTCCCAGTACACATGTCCTCGATGCAATTCCAGATACTGCTCTCTCCAGTGTTACAAATCTCATAGTCTTCGTTGTACTGAATCCTTCATGCAAGAAAATGTAGTTCAGGAGCTTCAGCAAATGCAGCCTGAGGAACAAACCAAACATAAAATGTTGGACATACTGAAAAGATTTCATTCAGAAGAGGAAATGGATAGCATGGATGAGGATTCTTCTGCAGATTCAACTTTAGCCGAGGAGACACTGGAAAAAGTCTTGTCTGGACAAGAAATCAGCTTTGATGATTTATCACTAGAAGAGAAGAAACGATTTCATCGAGCTATTGCTTATGGGGAATTGAGCAAGATGATCAAACCATGGGATCCATGGTGGTCAAAGCCTTCTGCAAGAAAAATCCGTCTTAGTAGGGAAGGAACTCAACTTGTTCAACCTCTTTCAGAGCAGGAACTGCCAGAGGATGAATCTAGCGACATTCCTCGTGGCCCTGAAACACGGCTTCCTCCCCTAAGCAGGCTTAGTTTGAAGGAGCCATCACCCCTTTTAACTGTTCACCTAGTTGATATCTTATATAGCTATTGCTTCACTCTTCGCCTCTACAATGGAGATTGGAAATCAGATGCCTTAGGGTCAGTCATGGTTGTACTGAGTGTGTCGTCAGTATTGGGTCAAGGTGGACAGCCGGAGACTGCACTGGAATCTCTCTCGCATTGCTTGGAGCAGATTTGTTCTCCAGCTTATATGGGTGGACTGCAATTTGGTTTGGGTGTTGTTGATGATGTGATCAACCTCCTTGCATTGGGAAGTTCTGCGTTGGTGTGCGCGCTTTGTGATATGCATCGGTTGATTCAAGAAGGGGGAAAGGAGGCCAAATCAGAAAATCGACGGAAGATGAGGAGGAATGAGATCAGAAGTACTATGAAGCTGGCAGAAAGGAAGATATATTTCATCATGTGTTGGGTTCATGATCAGCCAGAGGAAGCATGGTCTTCTTTAGCAGCCATTGTGATTGCTGAAAAGACATCAATCATGGAATCTCAAAGGAGTAACAAGGCTGAAAAATTGAACAATAAAACAGCAACCAAAGGCAAATGCATAATTGAGGAGATGCAATGATTTACTCTATCATACCCTAACCAGTGAATCCTTTATTTATCTATAATTTAGAGGGTGGGATTCAAATTGTTGTTGTAGCCGAAGTAGTTACTTATAAACATAGAAGACTTATTTTGGGCATGTTCAATCTGGGTAGTGGAGGCCGAGTAATATCTATGCATTGTCATTGTTAAGATTTATGCACCGTCAGTGCATCATCTATGATTCGTTTATATTACTTATCATTTAATATTAGATAATGTTGTGACAGTGTAAAAAACAGTGCATATATATTTTTCCCTAATTTTATATACTACAATTAGTTAATATGAGACCATTAGTTATTCAATACATG
>LAGI02_30035|Glyma10g30410.1|cicer_arietinum_light-inducible_protein_cprf2-like_transcript_variant_mrna|length:2077
CCTGGACCTCAGCCTAATTTTACAGGTTTGAATTGGTAAAATGCATGTGTATGTGTTTGTTCAAGTTTTTGCATATATGAATTCAAACATAGAAGATTCATTGGTGGAAGTAGATCACATGTATGAAAGAAGTTTGATAGCAGCACAGATTCAGTAAGTACAGTGCAGTACGCTGAATGCTAAATGTAAAATAGATTATTGGCCATTAAAACTCAGAAGTTGAATGCATAATCTTTATCTACAATTTTTTTTATCCAAAAGCTTTTGTTTTCATTTACGGACCTGTTTATTCATTTCTTGAGAAGCTTTAGTTGCTGATTTTATCCTCTCTCTCTCTCTCTCTCTCTCTCTCTTAATACCAGTGTTTAAAAATAGGACCGGACCTAGTACCGGTCCATTTCTTCCATAAAACCGGTTATGAACTGGCCTAATCAGTAAATAACCTCGTAAACTGGTAAAAACCGTCCGGACAACCTGTTTCAGTGGTCCAGCATGTTGACCTTTTTGAAAAAATGAAATGTTAAGCTGAACAGCGATGGTAGTATGACTTCTTTTCCAATATCAACATATCCCGAGAGGTTGATCTGAACAATGGATCTTGGGTTTTTAAATGGCATTCAAGATAAAATGTGACATTTTCTAATCTTCAGCCTAAACTAAATTTACTTTTATTATACATTATGAATGCATTTTACTATACTGCTTTTATTGATGGGTTATTTTTTACCTCATATTTCTCTTAATATAATTGTATCCCACAATAGTTAATAAAGAAGTTATTTTAAAATTAACAACCTATGTATTTATTCGTTACCAGTTCAACCACAGATGAGCCATTGAATCGTGAACCAGTAATCTCATTGGTTTAGTGACCGTCCCGGTTTTAAGAACATTGGTTAATAATTAATATAGATAACATGTACATAAATTATGTAAAATGTATCTGTCTATGTAGGTTCTGGTCCTTCTGGAAGTGACCCACCTAAATTGCAAGAGAAAGATGCCAAAGCACCAGTTGGGATTCCTTCCATACCTGCCATGCAAAAGAAACCTGCTGTTGCCATCAGGCCATCAACAAGTGGATCATCAAGAGACCTGACGGATGATGAGGAAATGGAGGGAGAGACAGATATGAACGATAACATGGACCCTGCTGATAACAAGGACCCAGCTGATGTGAAACGAGTAAGGAGGATGCTTTCCAATAGGGAGTCAGCTAGACGCTCGAGAAGAAGAAAGCAGGCTCATTTAACAGACCTGGAGAAACAGGTGAATCAATTAAGAGGTGAAAATTCTTCCTTGTTAAAGCGCCTTACTGATATAAGCCATAAGCACAATGAATCTGCTGTTGACAACAGAGTATTGAAAGCTGATGTTGAAACATTAAGAGCTAAGGTGAAGATGGCTGAAGAGACTGTAAAAAGAATTACTGGGTTGAACCCAATGTTTCATGCCATGTCTGATATATCAACCATGAACATGCCTTCATTTGATGGAAGTCCTTCTGACACATCAGCTGATGCAGCTGTTCCTGTGCATGATAATAACCCAAATCATCACTTTTATCAACAACCCATATCTAATAATCCTATACCCGGTCATGACATGAGAGTCATCAATAATGGGTTGGGGGACATTCCTTCTTCAATCGAAAATGTGCCGCAGAATGCGTCTGCAGCAGTGACCGGAGGGAATAAGATTGGTCAACCAGCTTCCTTGCACCGGGTGGCTAGCTTGGAACATCTTCAGAAGCGGATTCGTGGTGGTGTTGATTCTACTGGACCATCTTCCAATGGAGAGCATTAGTTGACAAACCAAATTGATGCACTGGTTAAGAAATTATTCTAAAACACTTATTTCTGTTAGTTGTAAGTAATGGCCTATTCTTCTTGAATACATCATAAATCAATTTATATAATGTAATTTTGATGGTGCATGTAATACCTGAAGCTAGTGGGGGCACCTCCATATATATTTTTTAAGTGGTTGATTGTTAAACTAGATTTAGCATTAAGTACTTGAATCTGGATTAGCTTGTTGCTTATGGTGTCGTGATAGTTGATGGTTTATACCTAAC
>LAGI02_30036|Glyma06g45100.3|glycine_max_probable_protein_phosphatase_2c_52-like_mrna|length:2077
TTCATTATCAGTGCAGTGAAAACCCTCATTCTCTGAATCTTGTACTTTTCCCGTTTTCCCACCTTTTCAATTCCTCTTTTTCCTTTCGACGATACGCATGTTCAGTTTCTTTCCTTCCTCATAATTTTGTTTTCTTGGTTTTTCAGTTATGCTCAACTAATATTTCTCATTAATTATCCGTTTTCCGAACCAGAGGTAAATGAGGAAAAGTGCAAGGAAAGTAAGAGTTTTTAACTATATGCTTTTGCTCATGTGTATCCCCATTCAGATTCTATGTCATTCACATTTGTGAGTTCAACCCCTGGCAGACTTTGCATTTGACTAAGGAGGAAATACCCCATTTTCCTACTGTGACCTCAGAATATTTGAAGTCAGAATTGTTGCTCAGTTGACCAGACTTGCAGCTTCGGCAACTTATGTGAGATCTACAGTTAAATTTAAGGAACTTTACCATATATTTTATTGGATGTCTGCATTCTGGATTTGAGGAAATGGGGTGTTGTGTCTCAACAAGCAGCAGGAGTACTTGTAGCAGCAGGAGCAATGGAGAAAAGGTCTCTCCATTTTGCTTAGAAGTTGGATGCTGTGGGCAAAAGAGAGCAGCAAGGAGAACATTCTCTGATCATGTTATTTCTCTAGACCATTTACCATCGATACCCAGCCGAATCTTCACTAATGGAAAGAGTCAGTCTTCTTGCATATTCACGCAGCAGGGCCGCAAGGGTATTAATCAGGATGCCATGGTTGTATGGGAAGATTTCATGTCTGAAGATACGATCTATTGTGGTGTCTTTGATGGCCATGGTCCACATGGTCATCTCGTCGCACGCAAAGTGAGGGATGCTTTGCCATTAAAACTGCTTTCATTTGTGAATTCGTCCGAATCAAAGCAAAATGGAAATAGATCGGGTAAAGCTTGGTTTGAACGGAATATAAAACCTGATACTGAAGATTCTGAGAAGGATTGCTCTACCGAGGATAAACTGAATTCTACATGGAAAGAAGCTTTCATTAAGGCATACAAGGCTATGGATAAAGAACTCAAGTCTCATCCTAATTTGGACTGCTTCTGTAGTGGGAGCACAGCTGTAACTTTAGTGAAGCAGGGTTCAAATCTGTTCATGGGAAATATTGGGGATTCTCGAGCAATCATGGGATCCAAGGACAGCAATGACTCCATGGTGGCAATTCAGTTGACTGTTGATTTGAAGCCTGATTTGCCAAGAGAAGCAGAAAGAATTAAACGCTGCAAGGGTCGGGTATTTGCTTTGCAAGATGAGCCAGAAGTTCATAGGGTATGGTTGCCTTTTGATGATGCACCGGGATTAGCAATGGCTAGAGCATTCGGAGACTTCTGCTTAAAGGAATATGGAGTGATTTCTATACCCGAATTCTATCACCGGGTGCTTACGGATGCAGATCAGTTCATTGTCATTGCCTCAGATGGGGTCTGGGATGTTTTAAGCAATGAAGAGGTGGTCGAGATAGTATCTTCAGCACAATCACGGTCATCGGCAGCGAGGGTTGTGGTAAATTCTGCTGCTCGGGAGTGGAACCTCAAATATCCTACTTCAAAGATGGATGACTGTACTGTTGTGTGCCTATTCTTGGATGGGAAAATGGACACGGAATCTGATTATGATGAACAAGGCTTTTCTTCTGCAACAATCCAGAGCAACCATTCAGACGATGGACAAAAATCCGAGCCATCTTTGCAAAGGAACTTCACCGTGAGATCTGCAGACGAAAACGAGACTAATGTAGCATCTGTTGAGGTTGAAGTTGCAACGCCATTGGCCGAAGATCAAAACTGGTTAGGTTTGGAAGGGGTCACCCGCGTAAACTCACTAGTCCAACTTCCTCGATTTCCTGAGAAAAGGCCGAAAACTCTTTAATTTAATTGTTGGTTTAATGATGGGAAATGTTTGTTGTAATACTTGACACAACACAGATAATTCAAGGAAAGAAAATTTTCTGGAAATGGTATGATTTTGATGCTCTTTGTTTTGCTAATTATTTGTATAAAACTAAGCTTAATTAATTCCAAGGTCACAAAATCTGATGAATTTTTCTGCAA
>LAGI02_30037|Glyma19g31050.6|medicago_truncatula_tga_transcription_factor_complete_cds|length:2077
CTAATATATGGTTGCTGCAAAAAAAAAAAAGGCATCAAAATTTTTCTGAACTATACAGTTCAATATTCCATTCCAACTTCATTGAATCAAAAAAGTCAAAGAAAAAAGGCACTGTATTTATCAACTTTCACTAATTAGGTTCTGCAGGGCTATTACATTCGTTTTCTTTATCTGGAATTTAAGGATCATTTTTTGAGCTGTGTTTAGCTGAAGCTGGGTGCTTTATGAAATGGGGTATTGATTTTGGTTATTGATGGGTAGTAGCACAAGAAAAGTGAAGATTAACACTGAGGAAGCTAACAAATTTGTGAAAGGGATGCCAAGTTATGCTCCTTCATTGCCTTCTTCTAGTTCCATGTGCGTAGAAGGAACTACTGTTCCTCCATCTCGAGTTTCCGAATTTGGACACCTTGAGCAATCTATCGGATTTCGTTTGGAGGATGCTATCAATCTTAGCAGAAATCCAGTGTTCAATCAAATGAAGTCACATAGCCAAGTTCCTGGTTCTGATGTTCAGTTTGGTGCTTTGGGCAAGTCTGTTGCAGCCTCAGATGTGAACCTCTTTGCCACAATTGCTGGGTCTCAGACATTGCCGGTTCAAAAAGCGTTGCCACCAAATTTAGCTTACACATCGGCTGGTCATCGTGAGAACTGGGGGGAGTCCGGAATGGCAGTGGCAAGCCCTATGACTGGTTCGTCAACAGATGATACTGACGATAAAAATCAATGGTCTAAAAGGGATCAATTAGCTATTGCATCTGCTGATTCCAGTGATAGATCAAAAGATAAATCAAATCAAAAGTTATTACGACGCCTAGCTCAAAATCGGGAGGCTGCCAGGAAAAGCAGACTGAAGAAAAAGGCATATGTTCAACAATTAGAGAGTAGCAGACTGAAACTGGCCCAACTTGAGCAAGAGCTCCAGAAAACCCGCCAGCAGGGCTCATTTATTTCAAGCACAGGAGATCAGGGTCATTCAATGAGTGGAAATGGTGCTATGCAGTTTGATGCAGCATATGCACGATGGTTAGAAGAGCATAATCGGAAAATCAATGAGCTTATGGCTGCAGTAAATTCTCATGCTGGAGATATTGAACTTCGTACTATTGTAGACAATGTCATGACACAATTTGATGAGATCTTCAAGCTGAAAGGTATTGCAGCTAAATCTGACGTTTTCCACATTCTGTCGGGAATGTGGAAGACACCGGCTGAGAGGTGTTTCATATGGATTGGAGACTTTCGCGCATCCGAGCTTCTCAAGCTGCTTGCAAATCATCTAGAGCCTTTGAGTGAGCAACAATTAATCGGCATCTACAACTTGCAGCAGTCTTCTCAGGAAGCCGAAGATGCGTTGTCCCAAGGAATGGATGCATTGCAGCAATCACTAGCCGAGACATTGGCTAATGGTTCACCCAGCCCTTCAGGCTCTTCAGGAAATGTGGCAAATTATATGGGGCAAATGGCTGTGGCCATGGGAAAGCTTGGTACTCTTGAGGGGTTTCTTCGCCAGGCTGATAATCTGCGGCAGCAAACATTACAACAAATGCTTAGGATATTAACAACCCGGCAATCAGCCCGAGCTCTCCTCGCAATTAGCGATTACTTCTCCCGACTGCGAGCCCTAAGTTCTCTATGGCTTGCCAGGCCAAGGGACTGAAAAGTAGTTCAAAGCTCCACCATTTATGCAGAGTTTATCAAGCCTGAACCTTTAAAGACACCCATGTTATCATTTGCATTGAATGAGTTCTCAATTGAAGCTGGTGTCTTTCTACAATGAATTTCTCTAGAAACCTTACAAGTGGTGCTTGAATTTCTCTAAGCTTTTGCTATGCTTTGGCAATAGTTTCAATAATTTGATTAGATAAGTGTTTGATAAGTGAAGGGGAAATTGTAGAATAGTTTGAGGAACATTTTTCCTCTTTGTTGTTGAACATATACATAAACAAGCCTCAATGAACCTGTGTGATGGTGTATGTATATAACCATTTTCTTTTGCTGTATTTGACTATTGTGACAAGTATATATGTAGTTTATTTATGTACTACCCTGTTGTGGTTTATATGGAATAGTAGTA
>LAGI02_30038|Glyma20g35310.1|x|length:2077
GTCATAAACAGTAGCCAAGTCCAGCTTGTTATAACTAAAATTAGTTCTAGCTACTGTGATGCCACTGCAAACAAATCTTCCAGTTGCTTGGTTTATGATCATAAGCATTGGAGTCTGGAGATAAGGTTTTATGAGTCTCTGGCTGAACAAAATAGCAGTCCACTTCAATATGATTTGTTCTCTCTTCAAACTCTGATTTACTGGAGATATGCATGGCATCCCGATAATCACAAGTCTCACTAGGAAGGTGATTGGCAGCAAGTGTAACTGTTGATTGCACACAAGCTCACAAGTCGTTTGTGCCATTCAAGATATTCTGCTTCAACACTATTCCTCCCATCTACATTCTCATTGCTTCTCCATGAAGCTATGTTTCCCCTAAACAAAGGCATGCTTCCCAGCACTGGATTTGTGGTACACAGAGCCCAAATGGTATGAAGTTGACACAGATGCATTTCTTTCTGCTTTAGCCCTTCAACCAATTCCAAAGATGGACTCTGTCCCTACCATAGTTGAGGTTTCAAGTTCCAAGACATGTGAGTTGTTGAAGTCAATCTCAGGGTTGAAAGTAGAGCCTGTAGAAAATGTTGCATCCAAATTATTTGTTCAATGCTCTCGGCAAAAGGGGCTTATAAAGATCTACAGGCACTTACTAAATTATCGAAAAAATGTGTTTTATCTTTGCAGCTTGCCTAATCTAGAGGGAATGACATACAGACAAATAAGACGTGGATTTCAAGAGGCTGTTGTCTGTGGTCTTTATCGGAGTGGGAGAATATACTTTCACCCAAGTGATGCTGAGATTTTGCAGCAAACTGACAAAGTATTATTCATTGGATCCCTTCAGGATACTAAAAAGCCAGAAGTTGTAACCCCAAATGAGATAGAAGGAAGACTTGGAATTCATAATGAGGAATTACATGAAAAGGATGCGGATTATGCCATGGAACTGAGTAAATTTAGACTTGCTAATATTGTTAAACGTCCTAACGGATCAGGTTCCAAGGCATCAGATGGGAATGTGGGACCGAAAGAGTGCATTCTTTTACTTGGTTGGAGACCTGATACTGTAGAAATGATTCAAGAGTATGATAACTATCTTGGTCCTGGAAGTGTTTTGGAAATATTATCAGACACTCCAGTACATGACAGGATTTTAAGGACAGGTAACATTACTGGTAAAAGCAAACTCAAGAATATCCGAGTTTCTCGTAGGAATGGAAATCCCATGGACTATGATACCTTAGAGGAAACCATTTTGAATATTCAGAGTTCTTTCAAGAATGAAGATATTCCCTTGTCAATTGCTGTCATATCTGATAGAGAATGTCTTCTTGGAGATCCATCGAAGGCAGACAAGCAATCTGCATATTCTCTCCTACTTGCAGAAAGTATCTGCAACAAACTTGGAGTTAAGGTGCAAAATCTTGTAGCAGAAATCGTTGATTCAAAATTGGGAAAACAGATTAATCGAATCAAGCCATCGGTGACGTACATTGCAGCAGAGGAAGTAATGAGCCTTGTAACAGCTCAAGTGGCTGAGAACAGTGAGCTGAATGAAGTTTGGAAGGACTTACTAAATGCAGAGGGTGATGAAATTTATGTGAAGGATATTAGCCTATACATGAAAGAAGGAGAGAATCCATCATTTTCAGAGCTATATGAGAGAGCACATTTAAGAAGAGAAGTAGCCATAGGTTATGTGAAAAACAACAAGAAGGTAATCAACCCAGTGCCCAAGTCTGAACCCCTTTCTCTTGAATTGAATGACTCCTTGATAGTCATATCAGAGCTTGAAGGAGAACAACCTATCATTTTCTAATGTCGTGACTTTAATACAACAACAACCAAACCTTTATCCTGCTAGGTGGGGTCAGCAAAAAAGAAAAATGTTGTGGCTTTAATCATGGTAATAAATTTGTAATGAAGTTTCTGTAGGATTATTGAATATTCTTGTGTTTCTCTTTCACCAACTAGAAGGTATTAGAGATGGTTGTTATGTAACAATAGCATATAGAGCAAATATTTGTGGCAAGAAATCTAAATGAGTGGTTGAAAATGGTAAAAAGAGCATTAG
>LAGI02_30039|Glyma19g37530.1|glycine_max_splicing_factor_u2af_small_subunit_b-like_mrna|length:2076
AATCTGACCGGAAGGTTTTATTCAGGTCCTACATTATGTTTCTCCTCTTTTCATGCCCCCTGTTTTTGATAAAAAAAATGCAACGGTTTTCTTGTATTATCTTTATTGTTTCATTTTTATTTATGATTTAAGATGAGAGTATTTTTTTGGTGTCTCTGGTGAAAAATTATGGGCGGAATTTTATTTGAAGAATTGTATGCATATGAAATGCTAAACTGAGTAAAAGTTGAAAGTTATTGTTGACATGGTGTTTAAGGAATTAAATAATCAATTCAATTAACACATGTGTTGTTGTTTCAACCTTTATGTTATTGTATGTCTAAATTATTTTTCAATTCATCTTTAAGGAACACTTTTCTTTTTGTTCTGTTGATGACATCATGTATTGCTTTAATAACTATGGAAGTTAGTAGTTGTCTAAACTGATTGCTGGGATGTGCTGTTGTATTACAAATAATTGGAACAGCATCATTCAATATTCATTTTCTTATCTTTTGCTTAAGAAAAGTTGATATTTAAGTTGGTTTCATGTCAATAGATTGGAGATACATGGTTTTCTATGAACTCTTAATGTTTAACTTGATGTAGCCACTTTTCCTTGACCTTTCTTCACTCTTGTTTGAATCTTTATCTTTCTACTGTCTGATCTTGTCTTTAATTGTTATACATCAAGTTTTGTGCTCAGTTAGGAACATGAAATTTGTTTCCAAAATATCATGAAGCTCATCCATCAATTTTCAACTTTTATTATTGGGAATTGGTTTCTATTGTTCAAGTTGTTGTGTATGCTCTCAGTACCTTATCAAATGGTGACAATTGTTACAACGACAACGACAACAATCAAACCTTAATTACTCTATAGGTGGGAACGGCTACATGGATTGAACGACGCCAAAATGTTGTATCTCATAAATCTGGTTTATTGTGATAAAAACTTATAACTCAATGATTACTCTAGGTCGACCCATCATTGTTGACTTCTCTCCTGTGACGGATTTTCGAGAAGCTACTTGTAGGCAGTATGAGGAAAATGTCTGTAATCGAGGTGGCTACTGCAACTTTATGCACCTAAAGAAGATCAGCAGGGATTTGAGAAAGCGTTTATTTGGAAGAAACAGGCGCTTTCATGACCGAAGTGGAAGCAGAAGTCAAAGCCCTCCAAGGAATCGTAAACATGAGGAGCGTTCACATTCTGGTCGCAGTTCTGATAGAAGAGATTATGACAGACATCATGACAACCACAGTGGTCGTGGCAGGTTGCCTAGAAGCCGTAGTCCTCAACGGAGAGGAAGACGAAGTAGAAGTCCAGCAGGAAGGGATAGTAGGTCAGCCAGAGAAAATAGTGAAGAAAGGAGAGCCAAAATAGAGCAATGGAACAGGGAGAAGGAACTGGCAGACTCTGGTAACAAGAACAGTAGCAATGGCAATGATTATGAAGAACGAGATGATGCACAAAATGGGAGTGAATCTGGTAGACACCGGAATGACCAGATATAGTTTCTATTGTCACTTGTGACCCAAAAAGAAGAAAGACCCTGTAGCGTGGCAAGTGATTTGGTTTGTCTAGTTTACACCTACTAAGTTGGTTTTTTGTTGCTAGCATCTTATTTTCTTATTCTGAACTTCTGTTGTTTAGTTATACAACATTGTAGTATTTATACCAAGAACAGTTTAATTTTGCTGCTTCAAATGATATATTCCTGCACCACGAAGGAAGAAAATAGATCGAGTAGAAGAAGCAGGATAAAGTTCCAAGAAGATTTGATCTTCTTGTGGGGTCAGTGATTAAGTGGTAGAAGGGATTCAATGGAAAAGAGTGGAAATGTTGCATGCATCTGGATTCTAGACTACTTGTGCATATATTTCAGCTGGAGAATTTTATGATACCTCTATCTTTATCTGTTGAACTTCTACAAAGTTCGTTTTATTTATAGCTGGTTTATTATTCAATGAATTTTTATTCAAATCCAGTGTTTGAATGCACAGGGTTACATCAACTACTGGTAGCTGGAGCATGTGTGCTATATTGTGTTAAATGCTTTTTTGTCTTCAAATACAGTGTTTGAATGCACAGGG
>LAGI02_30040|Glyma07g38400.2|glycine_max_e3_ubiquitin-protein_ligase_rf298-like_mrna|length:2076
CGGCGAACAAAAAGGCGTGGATTTTGATTCTCCCATTTTGTAAGATCGATCCTACCTTCGATTGTTCCAACAATTGCTCCAATCGGCTAAGAAATGGTTTCAATGGTTGCCAGTGGTAGCTGTCAAATGTCTCCTTCAGTTATCCAAGAAAAAGGAAGTAGGAATAAGAGAAAATTCCGAGCTGATCCATCTTTAGGGGAGCCAGATAAGGTTATTCCTGCAACTCAACATGAGTGCCTCAGTTATGAATTCTCTGCCGAGAAGTTTGAAATAAGCACAGGTCATGTGCAAGCCACTGCTTGTGACCTGTGTAGTGTTAACCATGATCATTCTGATGGGTTGAAGCTTGACCTTGGATTGTATAGTCTTGGAAGCTCATCTGAGTTCGGGCCTTGCCAACCTAAGGAAGAAGTCGAGGTAGATGAATATGATGATGCTGATTGGAGTGATCTCACGGAAGCCCAACTGGAAGAGCTAGTCTTGAGTAATTTGGATGCCATTTTCAAGAATGCAATTAGAGAAATTGTTGCACATGGCTACACTGAAGAAGTTGCTAGTAAGGCAGTCTTAAAGTCTGGCATCTGTTATGGATGTAAAGATACTGTGTCTAATATAGTTGACAATACCCTACCCTTTCTAAGGAAAGGCCAAGAAGATTATCCTTCACGAGAGCACTATTTCAAAGATTTAGTGCAACTCGAGAAGTATATCTTGGCTGAATTGGTTTGTGTTCTTCGAGAGGTTAGGCCTTTCTTCAGTACAGGGGATGCAATGTGGTGTTTGTTAATTTGTGATATGAACGTGTCACATGCTTGTGCAATGGACGTTGGCCCATCAAGTAGTTTAACTAGTGACGGAACTGCTGATGGCTGTTCATCTAGCCAAACAGAATTACAGTCAAAAGCAGAAACCAAAGTTCCTGAATTGAGTCTTCCAAGTCCTCGTAAATCAGTTCCTGCTGTTTCTCATAATTCTCAATCTAAGAAATCTCTTGTGACAGGAATTCCTGGTGTTAACAACTTAAAGAACTCTCAAACTATTGGTGGAGCCTCGGAGAATGATGGTGCTAGTTGTGGACCTGTTTGTGTTGATAAAGCATTTAGTGCTACAGGAACATGTCAATCTGAAGAAAAGCATGGAAATGTTAGGAAGGTCCATTCTGGTAGCAGTAAGAGGGACTACATTCTTCGGCAGAAATCATTTCATGCGGAAAAAAGTTATCGGACTTATGGATCTAAAGGGTCTTCAAGAGGAGGAAAGCTGAGTGGCTTAAGTGGTGTAATCATGGATAATAAACTTAAATCTGTGTCAGAATCTTCTACCATCAACTTGAAGAGTGCATCCTTACAGATAAGTAAGGCTGTGGGAGTTGAAGTGACTCAAGACAATCTTGACACCAGTTTCTCACCTAATGCTAGACCATCTGCCCCTGCTGCATTTAGCCTGGACTCTGCTGATGCTGTTTTTAGATCAATCAATACTTCATATTCAGTACATGCAGAAAATACAAAACCTGCATTCAGTAGCCCCGGTTCATTATCAACCACAGATACCGATCTTTCTCTTTCACTGTCTTCAAAAACCAAGTTGTCTATGGCACCTGTCTGCTGCAATAATGAGGCACCTAATAGTAGTCATGTGGGGATGCCGTATGACAGGTCCCTAGGGCAGTGGGTACCACAGGATAAAAAGGATGAGGTGATTTTGAAGCTGGTTCCAAGGGCAAGGGAGCTTAAAAATCAGCTTCAAGAATGGACCGAGTGGACCAATCAGAAGGTAATGCAGGCTGCTCGTCGGCTGGGTAAGGACAAGGGTGAGCTTAAGACACTAAGGCAAGAGAAAGAGGAAGTTGAACGTCTTAAGAAAGAGAAGCAATCTCTTGAGGAAAACACCATAAAGAAGCTCTCTGAGATGGAAAATGCCTTGTGTAAAGCCAGTGGACAGGTAGAGCGAGCTAATACTGCGGTCCAGAAGCTCAAGGTGGAGAATGCTGCACTGAGGAGAGAGATGGAAGCTGCAAAGCTACGAGCTGCAGAAACTGCCACAAACTGTGAAGAGGTCTCAAGGAGAGAAAGG
>LAGI02_30041|Glyma05g00500.1|lupinus_cosentinii_flavonoid_3_-hydroxylase_1_partial_cds|length:2076
TTTTTTTTTAAAGAAAGCAAAAAATATTATTCATATGAACTGATAATTGTTTCATCACACCATTAGAACATAGTCCTACGTGGATCTTCACAATACCAAACATTTTTTATTTTTTTATTAATAAGAAGATCCATAAAAGTAAAAGGCAGTTTGGGACACAAAAACTGAGAAGAGTCCAAACTTGAAATCAGGATGAATAGGCTTTTGGTGAGAGCCTTGGGCGAGGGTGCACTGAAAGAGGCACTGCCCTTTGCAAAGTAAGCCCATAGGCCTCATCCATGTTGAGCTTTTTTGGGTTAAGCCCATTCTCAAGCTCCCAATCAAATGAATGGGCCAAGGTAGCAGTAAGAAGCTGAACCATCCTTAGTCCAAGACTGAGGCCCGCACATATCCTACGTCCAGCACCAAAGGGAATAACCTCAAAGTCATTGCCTTTAATATCCACATTATCCTTTTCACCACCTGGGAGGAACCTTTCGGGCTTGAATTCCAATGGGTTGTTCCATTCATTAGGGTCACGGGCTATGGCCCAAACATTGACTAATAGTGTTGAACCTTTGGGGATGTGGTAACCGAAGAAAGACTTCACAGCTTTCTGATGCAACACGTGGCAAGGAAAGAGGAGTTGAAGGGTGTAGACGGAAAGTTTCCTTCACTACTGCATCCAAGTAGGGGAGTTGGGCCAAGTCAGCTTCTGTTACAAGCCTGTCACGGCCCACCACAGAGACCAATTCTTGTTGGAGTTTGGCCTGGATATTTGGGTTTCTTATCAGCTCAGAAATTGCCCACTCTGTTGTGCTTGATGATGTATCTGTGCCTGCTGCAAACATATTCTGCACCAGGGTTCATTTACGAGTTAAATTTTAGATATTAAGACTTCAGAGCCATAAATAGGGTTGGTTGTAATTATCATTTATTTGGTATTGAGTTAGATTGTTTCTTATGATTAAAGTGGTGTGTGAACAACATGTTGTGAAACATTCACATCCATTGCACATGGTATGGGTTGACAATGGAGTGGAGACAAAATTAGCATTGGCATTTTGAGTAAGGACTAAGAAATAGTCCTATTTGTCTTTAGATAATGCAAGTTTAAGTGTCTATGTTAAAAGTGAACAAATTTGAAAATGGGTATTTTTTATATTTGTGAATTACAGAATATTTTATAATGTGATAAGTACATACCAAAAGCAATGCTTTGATCTCTATATCAGTGAGTCTGCCTCCAGCCTCTGGACCATCTTTAAGTGACAACATTGTACTCAACATGTCTTGGTGCTTCTCAATCTTATAATTCTTGTGCTCCTCAACAATGTTGGTTAAAAATGCATCAAACTTTTTATGTAGTTTTTTCATCTTAGCTTGCACGCCCTGAATGTCAAGCCATTCCAAAGCAGGAATGAAGTCACCAATGTTGAGAGCTCCAGCCAAAACCATAAGCTCAACAACCATAGACTTAAACTCATCAGCCTTAGGATCAAACCCATCTTTGTCATCGTTAAAGACTCTTCGTCCGATCATTACTCTGGTCAATGCATTGGTGGTGCACACATTCACAACTTGTCCTAGGCTCACTGCTTTAGACCTTGAACTTGCTAAATTGCTTGTTAATCTTCCTACCTCTTCCTGTCGCAAGTGTGTGAAATCCTCCAATGCCTTGCCAGAGAACATGTGAACAGAGCTTAATTTCCGGCGCAACCTCCACTGTGGGCCATAAGGTGCAAACACCAAATCTTGATAACTATAAGCCATGTATTTGGCACCGGCGTTAGGTGGCCGGCTAGAGAAATTTGCATCATGAACCTTTAAAAACTGTTCCGCGACGGAGGCGGAAGCGGCTACAATAACATCAACAAAACCCAAACGAAGGAGCATGAGAGGGCCATATTTGTGAGAGCCAACGCTGCAAGTCCATGGTGTGGCATAGGACCCATATGAGGTAAGTTTCCGATGATTGGCCATGGGCGTGGACCTGGTGGAAGTGGAAGAGAAGGACCAGAAATAAGTTTGAAGAGTTTGTAAACAATGGTTGCGGCTACAATAGTAACTAAGGTAGATCGGAAGAGCACACGTCTG
>LAGI02_30042|Glyma13g36730.1|glycine_max_ketol-acid_chloroplastic-like_mrna|length:2076
GCAGGGGATTCTACCACCACGGCGCATGTTAGCCTTTCAACCCAAAGCTCACAATATAAACTCAGACACAGTCTCTCAAACTCGTTCTCCTTATTCCGAATATGGCGGCCGCTCCTTCTTCTTCCTGCTCCACCGCAATCTCCGCCATCTCCATAAACCTATCCAATCCTCTCTCCAGAACCTTCGCCTCTACCAAACTCTCATTTTCCAAGCTCAACCTTGATTCCGTTAGGATTCGCCGATGCGTATCTGGCAACACCGCCGCCGGCGCTCGCATGGTTTCTGCGGCACCGGTTGCTTCTCCTATTGAGCTTGATTTTGAGACCTCTGTGTTCAAGAAGGAGAAGGTTACCCTCGCTGGACACGATGAGTACATCGTGAAAGGAGGGAGGGATTTGTTCCATTTGTTACCAGATGCGTTCAAGGGGATTAAGCAGATTGGTGTTATTGGATGGGGATCCCAGGGACCTGCTCAAGCCCAGAATCTACGGGATTCACTTGCCGAAGCAAAGTCTGATATTGTGGTTAAGATTGGACTCAGGAAAGGTTCTCATTCCTTTAATGAAGCTCGAGCAGTTGGTTTTAGTGAAGAGAATGGAACTCTAGGTGACATTTGGGAAACTATATCAGGCAGTGATCTTGTGTTGCTATTAATTTCTGATGCTGCACAGGCAGATAATTATGAAAAAATATTTTCCCACATGAAGCCGAACAGTGTACTCGGGCTCTCCCATGGATTCCTTCTTGGGCATTTACAATCAACTGGACTTGATTTTCCAAAACACTTCAGTGTAATTGCTGTATGTCCAAAGGGGATGGGTCCATCTGTGAGGAGGCTCTATGTCCAAGGTAAAGAGATTAATGGTGCTGGAATTAATTCAAGTTTTGCAGTTCACCAGGATGTGAATGGGAGGGCAACCAATGTTGCTTTAGGGTGGTCCGTTGCCCTTGGTTCTCCATTCACTTTTGCCACTACATTAGAGCAGGAATATAAGAGTGATATCTTTGGGGAAAGAGGCATTTTACTTGGTGCTGTTCATGGAATTGTGGAATCCCTATTTAGGGGATACACTGAAAATGGAATGGATGAAGATCTGGCTTATAAGAACACTGTTGAAAGCATAACAGGAATTATATCTAAAACCATCTCAACTAAGGGCATGCTGTCTGTATACAATGCTCTATCTGATGAAGGAAAAAGAGAATTTCAGAAAGCTTATAGTGCTTCTTATTATCCCTGCATGGAAATTTTGTATGAGTGCTATGAGGATGTAGCAAGTGGCAGTGAGATTCGTAGTGTTGTTTTGGCTGGGCGTCGTTTTTATGAGAAAGAAGGTCTGCCTGCTTTTCCAATGGGTAACATTGATCAGACCCGCATGTGGAAGGTTGGTGAACGTGTCAGATCTACAAGGCCAAAAGGTGATCTAGGCCCACTATATCCATTTACTGCTGGTGTCTTCGTGGCATTGATGATGGCCCAGATTGAAATCCTGAGGAAGAAAGGGCATTCCTACTCCGAAATCATTAATGAGAGTGTCATTGAGTCTGTTGATTCTCTGAATCCTTTCATGCATGCTCGTGGTGTTTCTTTCATGGTTGATAATTGTTCAACCACAGCAAGGCTCGGTTCAAGGAAATGGGCTCCCCGATTTGATTACATTCTAACCCAACAGGCCTTGGTGGCAGTGGACAGTGGCGCACCTATCAATCGTGACCTAATCAGCAATTTCTTGTCAGACCCAGTACATGGAGCCATTCAAGTTTGTGCTGAACTGAGACCTACAGTGGATATCTCCGTTCCAGCAGATGCAGACTTTGTTCGTCCTGAGTTGCGCACGTCTAGTAAATAGGAATTGAAGCAATTAGCGCTTTTCTGCCATTTCTTTTAAAAATGCTTAAAATGACAGATGTCATGTTATTCAGAGTTTTGTTACGTGGTTGAATGCTAGTTTCTGAGTTTGTATTATCACTTTACTGCACCTAAGATTTTATGAATGATGAATATTTCTTAATGTATTAAACGTATGAGTTAATCAATTTTGATCATGAATCTTAGGTGCAGTAAAGTGATAATAC
>LAGI02_30043|Glyma04g42550.3|medicago_truncatula_replication_factor_c_subunit_complete_cds|length:2076
AAAAATATCTGAGTGCAGAAACGTTAAAATTCCGTTATATATATTCACACTCCACCTACTGGTGTTGTAATTTTGTACGTAAGAATGTAATGCTTGTACTTTTTTAAGACGATCATTACTGGGCCAGTTATTACTTGAGTGCAATTTTACCCGGGAAATATTCTTCAAAATTCAATTTTGCACATAAAGTTAACAACGGAACGAAATCTGATTTCATGATACAGAAATTCAGGGAGGGGGTTCCTTTGCATCAGAATAATTGACCCTTCTATATATAACAGGATGCTGACTATCTAATATCTAACCCTCGTAAGTAAATCCTTCTGGCTTGTCACCAAAAGCTTGCATTGTATTGCTGGCAACATCAAGAAGCTGCAAGTACTCATCCGCACCATCAACTAGGCGCTTATCTACTTCACCCAGCTTCTTGCATATTCTTGCCTTCTGTTCATCTGATATGTCATCTTTGTCAACAATAATGTCAATTAACTGATTTAGCATCTGAGAGACTGGATATCCCTCTGCAATGAAATTGTTGACTTCCTTGTTGGCTAAATCAAAATTACCACTTTTGCAAGCTGCAAGAAGTGCCTCCACCACCTCTGATGGAACGACCCCAGACACAGAGATCAGGTCCTTCGAAGAAATAGAAGAACCAAATAAGCGAGCAGCTGACTGCAAGTATGTAATAGCCCGGCGAAGATCTCCTTGAGAAATAGAACTCAAGGTCGAAAGAGCCTCATCATCAAGATTGAGTCCCTCTTCTTTGCAAATGAACAGTATCCGGCTGCTCATGATGTCTTCTGACAGTGGCTTGAACCTGAACTTTGCACACCTTGAAGCAAGTGGTTCTATAATCCTGCTAATGTAGTTGCATATAAAAAAGAATCGTGTAACTTTGGAGTAAGTTTCCATAGTACGCCTCAGTGCATTCTGAGCATCTTCAGTCATTGAATCTGCTTCATCAAGAACAATAATCTTAAATGGTGGACATGGAAAACCACTCTTAGGGTGATTAGTACCAACAGCGACAGCAGCGAAATCTTTGATCTTCGTGCGAACAACATTAATTCCACGGTCATCACTAGCATTCAGCTCCAACACCCTAGACTTGTAAAGCTCAGACCCGAAAAGCTGATGAGCGATAGCGAGGGCAGTTGTGGTTTTTCCAGTACCGGGAGGACCATAAAAGAGCATGTGAGGACAACTTCCGGTTTCGAGGGTGTTGGTGAGGACGCGAACCACTTCGTCTTGATGAGCAACGTCTTTCACTTGTTTTGGGCGATATTTCTCCACTCTCTCTTTTTCTGCTTTAATCAAACCCTCTTCCTCAGTTCCACATAAAGTAATACAACACCATTGTAAGTTGCACATGGGTTCTTCCGGCAACAATTTTCTCCTAGTCATCGCCAAGAACTTCGATGTTTTTGCTCTGCCCTTGGTCACCTTGGTTTACCCTTTATATGCTTCAATCAGGGCCATAGAAACCAAGTCTATAACTGATGATCAACAATGGCTTACATATTGGGTTCTCTATTCTCTTATCACACTCTTTGAGCTCACATTTGCCAAAGTACTTGAACTGCTTCCCATTTGGCCTTATGCCAAGTTGATACTAAGTTGCTGGCTGGTTCTGCCACACTTCAATGGGGCAGCACATGTTTATAGACACTACGTTAGACCATTCTATATGAACCCACAAATGCCGCAAATGCCTCAAATGCCACAAGCTGCTTCTCAAATGTGGTATGTTCCAAAAAAAAACATATTTGCAAAGCAAGATGATGTTCTAACCGCTGCCGAAAGATACATGGAAGAGCATGGTACAGAAGCATTTGAAAGACTCATAACCAAGACTGACAGAGAACATAGAGCAAAGAGGAATGGAAATCACATGATCTTTCATAATGATTATATATATTAAACTTGGTTTAACCATAAACTTTTTCTCACATGTGGTACTAATTGGAAAGTTGCTAATACTTAAATAGCTATATGATGGTATGACTTAAACAACCATGATTTACTCTAATTTCAGTGACATTAAATTTTAAATTCACAATTTCTGTAGATGAG
>LAGI02_30044|Glyma05g32080.2|glycine_max_rna-binding_protein_39-like_mrna|length:2076
CTGAAGCATAAAACCAGTGGCAAGAAAAATGTAAATATAAAGGATATTCTATATTGGACATAAAGTGGATTGTTGAAATACGATTGAACCATGAGACGGCAAACTGACAGTAAATATGCAACATTACAACTTGTGAAATCATATATCAAATGCAAGTCATAAATCAAACTATTGAATATAACAATTTATGAAAACTTAGACCACAAATTAATGAGATTGTATCTTCAAGAGCCAGCAGCACTTCAACATTCCCCTTTAAACTTGGCTTCATATTCGAGAGGTTGCATGAAGATAGCTGAAATCAGTTTTCGTGCAAACCATCTCATGTGCAATGCATGTTGAGCATCACTTGATGCTTTCACTGTTTCAAACCGCAAATACACAAAACCTGCACTTTTTTTTTTGTCGACGTAAATATGCTTCACCCGGCCATACTTTGAGCACTCTTCTTCAACATCCTCTTTAATGTCTAAATCAAAATCTGGCTCCGTCTCAGTACTTGGATCAAACATATTCTTCAAGAGTAAACACTCGCTAGGAACTCCTACAGGTTCTGCCACTGGAGTAGGGAAAATTTGTGATGGGAAAGCTGCTGCGGGCACTATTCCTGGATTGCCAAAAGGCAAGCTAATAGCAGCAGGAGCGGATCCATTCAACATGGGGACACCAGCACTCACAGCATCGCCGGCCAGCTTACGCATAAGCTCTACTCTTGATTGTGCATTTAAAACCATTCCACCTTCATCATCATCAAAGTCAGTAGATTTTGCAGTTGTATCTTGGCTTCCAACATGATCAGTTACAGATGAAACCTTGATAATCCTTCCAGCAATGTCCAACTTTCCATTTAAACTTTGGGCTGCTTTGGCATGCTCAAGTTGGGCAAATTGGATAAATCCAAAACCCTTGCAGTGTCCTGTCTCCAAGTCAAGAGGAAGCTGCACAACCTCCACCGGACCAAATGGCTCAAAAATCTCCCGCAGCTGACTCTCAGTCATGTTGAAGTGAAGGTTCCCCACATACAGTTTTCGGTCCACAGCTCCATATGGTCCTACCACACCAGCAGCTCCACTGGTAGCAGTAGATTGAACAAGATTTTTCTCAGCCTCAGAAGGTTTGACCATTACAGGTTGCCCAAAAAGAAGTTGGCCAGAGAGAGCAATTGCCATCGGCACTGACATCGCATCATAAAATTCAATATACCCAACTCCTTTAGATCGTCTTGAGTTCCTATCCATGATTAGACGGACATCTCTCACCTTGCCAGCTTTTGAAAAGAACTCATATACATCTCTCTCTGTTGCTTTTAAGGGCATCTGGTAGGCAAAAACAGTTCTTTGGTCCCTTTCTGGGTCTGCCTCAGGCTCTGCGGCCTCTTTCTTATCCCTAAATCCTCTCCGGCCATCTCGCGATTCGAAATCTCGTTCTCTGATCTCTCTCTCAGAACGACTCCTGCTCCTTCTAGATCTCTCCCTCTCCTCTCTTTCTCTCTCCCTTTCCTTCTCCCTCCGCTCGGCACGTTCCTTTTCCCTCTCCCTATACTTCTCCTTCTCCTTCTCCTTGTCCTTGTCCTTGTCCCTATCCTTATCCCTATCTCTCCTATCCCTCCTTTCTCTATCCCTATCCTTATCCCTTGTTTTCTCTCTTTCTCTGCTGCTCCTATCTCTGTCCCTCTCCTTTTCCCTCTCTCTACTGCTCCTATCCCTATCTTTCTTAGATGAACCGTTCTCGTCGTCGTCCTTGGACCTCTTGCTCCTGCGGCGGTCATCGGCGGCGTCGAGATCATCATCGACATCGCGCTTCCGGTAACTCCTCTCGTTCTCCTTCTTCTTGGAGGAATCGTTGTCTTCCTGCTCCTCCACTGTCTTCTCCAGATACTCGTATTCGTCGAAATCCATTGCTTGATTCAGATTTGTCTCTGTGGATTCGAGTGTGAAGTTAGCTATGAAGTGGAGATGGGAAGCGTCGTGGTGCGAAGATTTTGAATTTCTAGGGTTTTGGGTTTCCTTCTTCTATTGCCGGAATTATAAGTGAAACACGAAGATGAGTTTGGTTAATATGATTAGTTTGTTGCTT
>LAGI02_30045|Glyma04g15130.3|populus_trichocarpa_mrna|length:2076
TTGAAACAATGTTTCTTCAAATATAAATATATTTGGGAAATGGGTTTCATGAAGCTGTGACAATTAACCATGATCCTACTTTCCAAGTTTGCACAATTCATTTAAGCACAATTACATGTCATCCACCAATATAGAATGTATTCATCAAATTCAAACAGAAACTACAACCTATATTCTTCATGTCACTTCCCTCCTACTTTATTAGATAAAGTATATTTATTTAGTATCTATAATGCAATGAAGACCTTAGAATATGTCTCCTTAATGCACCAAAATGGCAGACATAAAAGGTGGAAACAAAAAAAACAACATAAAGTTGTGTACATGAGGATCTGATATAGAATCTCAGACAAAGGTAGGTACTACTACAGTGCCATAAATGCCTGAAATTTTCATTACATTGAAATCTCTTCTTCCCTTTATCAGAGGTGCCTCCATTAACTTGAGCTTATTTTACAAACTTGGCATGTCCCATACAAAAAACATTTATTGCATTGGAATTGGTGCTTCCTTCCAATAACTTTGGAGAGTGCTTATATCAGTTTGTTGGCTCAGCATGTTCTTGTTTATCTGAAAGTTGTCCTCTAAGGAACTCTAACACCGATTGCCTCCGCTGCTCAAGGCCGCTGGCTTCTGAGTTTAACGCGAGTGACTCTAACAAGTCTATGGCTTCTTGAAATCCATCGGTAGCCAACTTTTCATCCCCTAGATTTCTGTCAGCATCCGCAACTTTTGCAAGAGAAACAGCAACATCTAGGACCTGAGCTGGAACATTGGAAGTATGCTTGATGACATCACGGCGAACATTCAAAGATTGAAAATAGTAAGATCTTGCAGCTTGAAGGTTTCCATCATAATATTTAAGATCTCCAATTTTATTAAGTGAAACAGATAGTGTGTGTGCAATCTCCAAATCATCTTTTGGCAACTTTGATAGAAATTCAACACTTTCTTCAAAATAAGCAACTGCAGAACTAGCATCACCCATTGCTCGGCAGCAGTCACCAAGCATGCCCAAAACTGCTCCAAGCTGTGAACATAACTCTGAAGTGTTACCCACTTTTACTAACTGATCACGAATGTCTTCTGCACAGATGCAGAGTCTAGATTTGGCACTTTCTAAATTCTGAGCACGGAATGCCTGTTTATGAATTGCATATTGCAAACTCTTCATTATCAAGTGGTAGAACAGAGTATAAAATGAACTAAGTGAAATAAAAAGCAGTAGCTTCAACAAAGTCCATCAACAATGTCACTTCCAGATAAAGATTTTTTCCAGTACAACCAACCATACATGCCAGCTTAGAATGTACCAAGAGTTATTAAACTCATTTTCAGGTAACACTATTATTGATGATAATAATAATTAATGACAAATTTCAAGGATCCTTCTTTATTTACTCCTTCAGATATAAGACAATGTTTTAAAAGTCCATACTTACTCTCATGGCCTGTTGCACCAAGAAAGAACCTCTTTCCAGAGACACATCCTCATATATGACTGGTTTACTTTCTGTTTCTTCTTCTTGTTTGCCGGAAGTGGCAGACCTTTTGATCCTAGCATGGCCTTCAATGAAGCGCTCAACTACACCCTGAAGCTCAGCATCAGGCTCGATCTTCACGATATCCGCCCCACATAATGGGCAGTCGCTAAAGCGTGATATACATGCTTTGCAGAAAACATGAGAACATGGCACACATTTGCTACTCTCAAATAGAAGTGCCTGGCATACCATACAGCTAAGAGGACCGATCTTAAACGTTTGAGAGTCATATCCAAAAGGGCACTTTGGAGAAGTACTAGCTGAGTCATTAACCTCTTTCTTCAGCTTATTGTCAGGCTCTACCTGATGTTTAACTGGGTTTTCGCCGGATCTTTTACAAGTATTATCATCAGGGCGAGCAGCTTTGACAAAAGGGCAAACTGGCTTCATATTGATCGAGAACCTGGAAATTAAAAAACGACGTCGTCGAAGTGGTGTTGTTTGTTATGGGAAAATGAAGATGGAATTGAAGGTTGGCTTATCTTTAATATTTTGTTTACCGTCCTTTCCTTACTCTCTATTCAGAAAGCGC
>LAGI02_30046|Glyma11g31850.1|cicer_arietinum_uncharacterized_loc101494282_transcript_variant_mrna|length:2076
CAACCATTCTATGATTCATGTAACCAACTCACCAGTTCAACAAAGAAATATTATAATGTGAAGGAGTGAAAGCAATATTGTAATTTTTGTAATCACTGCACAGAGTAAAGAATTCATTTCTTAAGTTTTATCCAGCTGAGAATAGCAATACAAAGAGCAACATTATCATTATAATTAATATCGGCCGAGTGGTATCCAACATCTTCTGAATTCAGAAATCGTCATTGTTATGGTCGAGTACCATAAAAGTTTCAACATCTTCTTAAAGTCTTTTGCATCCTCAAATGGCATCAAAAGTTAGTTACAGTTTACTAAATGTCAGGACAAACTGAAGCAATTGGAGATGATGAAGTTAACTTATGCTTAAATTTCATGTGCCCACACATTCTACTCCAGAAGAGAGCCTCAGCCTCTCATTAATTAGGATATTTTCGTACACATGAAACTGGCCAATGCAGATCATTTATCAATTAATTCCCCAACAATGTTATATTCAAAGTTGTTACCTTTGCATTTCTTGGTACCTTACCAACAGAAATACAGAAGAAAAATAAGAATCCCCGAAGATGGATAAACTGGGGATGCCTTAACAGAGCTGTAATGCTCTACTCAAGATGAAAACAAGTCATGTGACTCACGTCTTTGCTGGTTGTCCTCTTTCCCAACCTCGTTGCCGCTGCTATTATCATGTGGCTTTGAATTAACAGCAGGCAGACCTCGACGCCCTAAAAGAACAAGATCAAGAAGCTTTCTCCTTGCATCATACACAGGATTTGGTTCAATTAAGCACCTTCGTTCATAAGCTTCCCTCAAGAAAACAGTATGGCGTTTCCCCTTAGTTGACAAATAGAAGATCCCAGGGTGATCCAGGAATAGATCCCTTATGTTTAAATCAATCCCAAACCATTTTCTGAATTGGCTAATCTTCTCAACTTCCACCATCTTCTCCACTGTCAAACTCAGGAACTCATGAACAATCGACACTGCTCGTTTCTCTGAAGCCACCATTCCAGCCTTAGACTTCTTCTGACCAACCACCTCTTCATAAGGCCCCACATATGGCAAACTCTGCCATTCCTTCACCTTCGCCCTAAAATTCTTGCTCAGCCTCATCCCTGGAGGATACCCATGTTTGAAACTAAACTGCAATTCAGTCCTATCAACACTGCAATCCTTCTTGCAGCACTCAACAACCCTCCAATCTTCAACAGCTGCTTTAAAATGGTCACTGGGAAGAGCACCATCCACGAGCTTCAACAAATGAGTATTTCGTTCATGTGCATCACAAAGCTGAAAAACATTAGGCTTTGCAGCTATAACTGTGTCCTCAAAATCATCAGGCAGCCCAAGCTCCCTCCAAACCTTAAAAATGGCACGAAGAGGTACTGTTCTGGATGCAGACATGGCCAATATCCGAACAAGTCTATCAATGACAATGGGCATAGAATCACCAATGGCTTTTGCTTCCTGACGTGAAACATCAAGGGCAGCATCGGTTAATCTGCAAAAAGGCTGTGACTTTGCGGGATCATAGTAAATGTCAAAAATGTGAGGATACTTGCAGAGGAAGGCAGTTGCACCTCGGTTGAGGTGGAGCCTCTGGGAGAGCCTGGAGAGGAACTCAATGGAGAGTGATTGGTTCTTGGGGTTTGCAAGGATGAGGTCTTGAATGGAAACAACTTTGAGAAGCTCTTTGTACTTTTCCATGAGCTTCTCAAACGTGGGGTCTCGAGCTCTAGATTCTACATACTGAGTAGACGTTGTTTTTGATCGAATGGATATCGAAACACGAAATGGGTGTTTGCTTAGAAACTTTAAAATATGGGTACCCATTACTGAAAGCAACTTATTTTCCTTTTGGGTTTCTATGGTTAGCATTCGCAAACTCGGGTTGGCATTTCGTCGAACATGTGAGGCTCAACCCTGAAAATTCAGAGAAACGAAAAAATGTTTTCGGAGCGTTGAAAATTTGATTCAGGAATAGAAGTTTATAGTATAATTGAATTCGGGTTTCGTTGATCTTGGAAGGTGAGAATGTTATGAAGTGCAAATGAACTTGGATGATTTCTACATAAG
>LAGI02_30047|Glyma10g03210.3|glycine_max_ran_gtpase-activating_protein_1-like_mrna|length:2076
CAATTGTAATAACATAGAAAAGGCGAATGCAGATCCAGCAACAAAAATAAATTGCCAGAAAATAGAGCACATACATTTCTGAACAAAGCTAATACTTTTTCTTGTCTTGCCAGATATATATAAGAGCATATAACTGGCAAGCTTTAAAAATGTCAAACTATGGAATACGAATATCTAAAATACAACAGATTATAGCTACTTGTTTTTGTCTGCAACAAACAAGTCAGTCGAAAATTTTAACCGGCCTCCGAATAAATCTGAAGTAAAAGTTGTAAGCCTAAGAGTTATGGGTCTTCCTAAATCTCAAGGCCTGTCAATTTTGATTCCAATTCAACATGATCAGCATCTTCCTCGGCCTCATCATCAATGTCTTCTCCATCAGGATCATTGTCCTCCAAAGGACCCAGCATATCAGGTGAATTTTTAAATATATTCTTCAACTCGTCAATCCCTTCGTCAGATATGAAGTTAGAATTAATATTTAGGAGCTTAAATCCAGCTCTTTGGACAACAGTTTCAGCCAAAAGCCTAGCTCCTGACCATGTCATCAAATTTGTGCTCAAATCAAGTTCATTTAGTTGGCCATGACCTCCTACTGCCTTACTGATCAAAATTGCACCTTCATCCTTTAGTTCATTCTCAGACAAATTTAACTTGGTGAGGAACTGTTTTGAGGATGTACAAGCAATCAAAGAAGGGACAGCTTCTGCAGTAATGTCATTTCCAGCCATATCCAATATTTCCAAAGACGGTGCAAATTCCTTGAGTGCATTAGCAAGGGCTACTGCACCATCATCCTCCAAATTCAAATAACTGAGGTATATCTCTCTGAGATCTGCAAATGCAGGTATAACTTTACTAAGAGCAACTCCAGCTTCCACACCAAACATGTTGTCACGTAAGTCAAGCGTCTTCAAATGAATACAAGCCCCAAGTGCTTCAGCAAGGGCAACTCCACCATCAGAGCCTACCCTGGTAGATGAACACTGGAAATGTTCCAGTGCTAGGGAACGTTTCACAATTTCAGAAATAGAAATTGCCCCTTCATCTCCAGTCATGTTGTTATGGAAACGAAGAACCCTAAGCTTTTCAGTGGAGGGAATCAATTCAGAAACTGCTTTCGCAGCTTCCTCTGATATACCATCATTCATCAAATAAAGCTCCTCCAAGTTATTTTGTGATTGTAGAAGAAGCCGAAAAGCTCTGACCCCCTTTTCACCCAAGGCATTATTTGACAGATTCAGATACCTTAAATCACAACCTTCAAGCGCAGAAGAAAATATAGTTATCACTTCAAGGGCTTCCGCTTCAGGTCTTCCCGCAATAAAATCTGATAGATCTACTTCTTTCAGTTGGTCCTTAATTGATCTTAGGATAGGTTCAGCAACACGAGCAGCGTCCAAGCCAAAACTTCTGTTGCTGAAACATATCTTGGTATAAATGTTTGGTCCTCTCAACGGTTTCAAAAGTTCTGCAGCTTCCTCCCCATCAATAAAGGCTCGGGGACCTCCAGATATGTCAAAAAATGTTTTACCAGTTGCACTAACCGTTTCAGATATCAACTCCCCATCCTCCTTTACTTTTGGACCTCTTTTCAAAACCTCCAACATGAGCTTACTTGATTCCTTGGCATAAACTTGCACAGAAGAGCTCCCATCACCATCCAACTCCTTCTCGAAGTGTTGGTTTGCAGAAGCAAAAGCAATATCCTCAATTTGCTTTGCATCCTCCTCGGCCTCTTCTTTGCTCAGTAGTCCATACTTTCTAGAGAAAATGGAAGGATTTGTAAGGTTCTTGGTCATTCTTTCTACAAGCATTAGCCTAGTACTCTGGCTAGGAGGCCATAATTTGATTGAAAGTGGACGATGTTGGTATGTCTGTGCGGTAGAATCCATACCAAGGGAACCTGAGTGAGAATGCGATATTACGAAGAGGGATAGCGAAAAACCCTAGATAGAGAGTGAAGCAGCGCCGTTTAATGATGATAGGAGAATAAAAATAGGGTATCAAGATTTTCAATTTCTTTTTTCTTCCCGAAATTTCACAAGTTTGAATCTTTCACGGCAACTTCACGAT
>LAGI02_30048|Glyma01g36190.2|medicago_truncatula_complete_cds|length:2076
ATTGAACTAAAAAAAGTAAGTATATAGAAATAATGAAAAAGAACAAAATAACGAATAAAATAATGGGACGGGAGTAGCAGCATGTGAACCTTTTGTTTTTTTCCAAGTGAGGATCACATACAAATCACAATAGCTTTCAATACCTAATTCTAATTTTCCCTATAGAATAAAAAGGACTAATACAGGCCAAGCAATACAAAAAATTAAGTAGAAAAATCTTAAGTAGCCATTCTTATATTTTCATGTAACCTATAGACTGAAACAAAGTTGTTGAAATAAATCTGCTGTATGAATGTTCTGAGTCACACATCCACTATCCATGGTTCTGTATAGACTGTGATCTTCTAAACAGTATTTTGATTGAACAATATAGTGATGACTGCATAGGCATAAAAATCAGGAGCTATAGACAGCTTAAGATAAGATCATAAGACTGATATGAGGAATGTTGACCAAGCAGTCAGTGTTATGGCTGCAGAAACATATGTCCACAAAAGGATAACTGAACACTCTTCAGTACCTACATCAAACAGCTGAGTCATGATACTAATATTCATTGCTGGTGGCATGGCATACTGCATAATCAGCACATACTGAAACAAAGGATCCAAGGGGAGGAAGCCTAAATTTGCTGCAGCTTTAACAATAAATAATCCAATAACAGGTAGTATGAAAAGTCTAGCTATGGTGATGCTTATGAGTGTCAATGGTTTAACACTTGATGATTTCAAGCCTGCAATTTTAAGACAAAGTTAACAAAACCATTACTTTACCCCTGAAATGGTAAACTATGCTGAAGATATCTTTGGCAGCTATTTTTTTTATACCTTGAGTGAGGTTACCACCAAGTAAAAGTGTGATGCAAGGAATTGTCCCATTCCCTAGTAATACAAGAGTGTCTTGGATAACTGCGAATGGAGCATCGTCTCCGATTATTAGGTTCCTTAACCATGCAACCGCACCAAACAGGAAGCCAAAAAAACAAGCAATTGCTGGTGGTGACATTAGTTCTTCTACAAGTTGGCTCATAACTTCTATCAGTTTATGCCAAAAGGATTCCTTCCCCTTCTTCGATACACTGGACTGACCTTGTTCTTCAATACTTTGGTTTTCAGTGTCTACAATATAATCTGATGTGGGGACTTCTGTTTCTTTGAATTCTCCCTTGAGAAGGAGAGTTTCTGCATTAGCATTAAGATCTTTGTTGGGAATCTTTACAATCTGCTTCGTACTGTCTGGTAAGTATAGGTCCAAATGAAGATGCCTCCAAGCGCCATAGAGAAAGATGCATAAGAAAGTGCATTGTTGTGGCAAATATCACTTCTACCAAATGGACCTCCCTTTTCATCACATATAGCAGGGACAATTACCATAGGAAGGTTACCCATATTTCCTGATGAACATGAAGCAATTATTAGACCTTCCACTTTCAAGTTAGGCTTTAGTATTTTTACAAGTATCCATCCTAGAATCCCTCCAATAAAGAAGGTAAGTCCAACGTTAACTGGCATAAACCACCATGATATCATATCAGCAAGTGAAACACTCTTGGCAAAACTAGCAAATATAAGTGAAGGAGTGAATACAAGGAAGACAACCTTGTTCAAGGATTTCCGAAAATTTGGTGAAAGAAGATGATCAAAGTAGTGAGTTGACATCATAGCACCCAATGCACCAATAAGTAGGACTTGAATAACTGGCACAGAAGCCACCTCCAACAGTTTCAAAAAACCCATTTTCCTTTTATTTTCTTGTGCTGTTCTCCTTCTTCTGTTTGCTGCTGCTTAATATATACCTTCTGGACTATAATTTTCAGTTCTGTTCTTGAACAGGACGGAGAGATGAAACAGTAAATAGGGACCAATTAAAATAAAGTGTGATGAAGTAGGGGACACCAATATGACTTTTGTTACATCAAAGTCAATAAAGAAGCTCAACAAAAATGATGAAAGTTGGAGGTAACAAGGGAAGAAAATCACAAAGCATGAAAAAGATTATGGGAATGTACATTCTCTAGTGAGTTTATATGGATGCATAGCTAGTAGCTACACAACAAGACGCAAGCACGTAGGTCAC
>LAGI02_30049|Glyma12g14130.1|medicago_truncatula_transcription_factor_rf2b_complete_cds|length:2076
CACCTTTTTCTTCAATTAATATGTCAAATGAAGACAATTTCATCCATAGAATACAGTAATGTAAAGTACAACAAAACAAAGAGGAGCCAACTCTTCACTGATATACCCTCCTTTCATCCATCCCAACACAACTCAACTAGTCTTTGTTTTCCAACTTGAATTGAAAAAACTCCAAAAACAATAGAAAAGAATCAAAAGACAACAAATTAAAAAAAGAACTGTAAGAATCTGCAACATATACCTCCAACCCTGTTTAGTTAAAGCAGACACAACTGTTTCTTTCTGTCTTTTTATGATGTTACTGGTGCACATGTGCTTTCTCTGCATCCCAGTCATGCAACTATGAGTGGTCCTCTTATGTAAAGTAAACACATCACGTGACCCTGGCAGTTTGATAGCAAAAGCCTACTATATTAACATGGCCTCACTACCCCATAATGTGACTCTTCTCACTGCACATAACTCTTTACCAATTGGCCTAATAAACATTCTCACCATCTCAATCACTACCCAACCAACATTGCATTATACCATTCAATACATTACAATCAGTCACACATGAAAATATTTTTTTGTCTTTTTTCATCTCCCTAGATTCCTTTCCCCCATCTCTCATAAAAAAATTCTGCAATTTGTTTTGTAAAAGTAACAAGAATCACAGTATCAAATAATGTAAATAAAGTGGCTAGCTAATGTGATCATAGTCTATAGGGTGAGTGAGTGTTCTTGTAAGGTTCAAACATTTATTATCTGCTCCTTTTCAGTCTGAGTATCACATATAGGTTTAGGTGATGTTGACCCTGCAGCATTGTCCATCTTCTTTATGTTTTGTTGATGGTACACTTGCCTCAGTCTCTCTATCTCACTTTTCAGTGCCTCTTGATGAGCATCTTTGAATATCTTATCTTGGGCCAAAGCAGCGATTCTTTGCTTGAGAGCACTGTTATCTACATTTAGAAGCAAACGTTGATGATCCAAAAATGCAACTCGTGGAGACAATACTGAAACTTCGGCCTGTAATGAAGTTACATTTAGTTCAAGTTCTGATATGTACTGCAGTTTCCTTACTCTAGATCTTTGTGCAGATTGTCTATTTGCCAAGATTCTTTTGACCCTCTTTGGGTCAGTGATTCTATCATTGGAACAAGTTGCATTTGCATTATCATTATTGGGACCTTCTGTGATTTCCTGTTTGCATTGATTTTCATCCTCATCCTCCGATTCATTCTTCAATCCATTCTGCTGGTGCTGCTGTTCCTTCTCCTCTTGCTCCTTTTCTTTGTTTGTTGTTTCTTTGTGTTCATCATTGATGCTGTTATGATCAGAAGGGCTAGAAGGGTTTGAGGAGGATAATGTTGTTGTTGGTAGCATCATGGTATGATTCACAGAAACCTCATCATTGAACATGGACAAGAATTGTTCATCGTCAAACCTCTCAAACTGGATGTGATCATCATCATCACCCTTTGGCGCCTCCAGGAAGGTGATGGAGTCACTCACCGATCTCCGGTGGGCCCCACGCCGAGCCGAGGAGAAGTCCAAGAACTCATCCACCCATGAAGGATTGTTTTGTTGTTGAAGATGATGTTGATGGTTATTGTTTGCAGCATTTTGTGGCATGCTTGTAAGAGAAGGCATCCTTTGGTGAGAAGAGAATTCTGGCCAACTTGGTCCCAAGTTTGGAATCTTTGGTGGCAATTGTGCCATTTTGAGTTTGAGTCACAAACACACACAAACACACAAGAATATAAAGAAAAAGTACAAAGGGTAGAGGACTATATAACCAAACACAAAACTTGGAAACCACCTTAGATGCAATAATGTGTCCTAGCTAGACGAATTAAATTTAATGTTATGCTATAAACTATGCATATATATAATGTGTGTGCACCACAAAAACCATATAAAAGATGCTCACAAATGAGAGAAGAAATAAATGGATGGATGAATTCACCTAGACAATTGAACAAACCAAATGAGCCTCTAACAAAGCCTTTTTATGAACACATGTCCAGAAACCACAGGGAATGTTAGAGGGAAGAAAGCCACAAGAAGAAAACAATACTACACCATAAT
>LAGI02_30050|Glyma07g36140.2|cucumis_sativus_autophagy-related_protein_8i-like_mrna|length:2076
TTTTATTGCCATTGCCTAACCTACCATGGATGTCAAAGATGGCATTGCACGCTCTATATCAGACTCTTCACCAGCTCATTACATAGTGAAAGTACAATCATTTTCACTCCTCACAAAGAATTCAATAGAGAGATATGAATCAGGGGAATTTCAAGCTGGAGGCTACAAATGGAAGTTGGTTCTGCACCCAAGTGGAAACAAGAACAAGAATGTAAAGGACCATGTTTCACTATACTTGGCATTGGATGAAGCAACTTCACTTCAACCTGGTTGGGAAATCTATGTCGATTTTCGGTTGTTTTTGCATGATCAGAACAAGGACACCTACTTAGTTGTTCAAGATGTCATAGGAAATGAAAGGAGATTTCACAAATTGAAGGTTGAATGGGGATTTGATCAGTTTATTCCTCTAAAAGATTTCAATGATGGCTCTAAAGGCTATTTGGTGGATGATACATGTGCATTTGGAGCAGAAGTATTTGTCTGCAGGGAAAGAAGCAAGGATAAAGGAGAATCTTTAGTGATGGTGAAGGATGCCATTACCTACAAGCACATCTGGGAGGTTACCAACTTCTCAAAATTGGATTCAGAATTTTGTCTCTCTAAGCCATTCAATGCTGGAAACTATAAGTGGAACATGAAACTATATCCCAAAGGAAAAGGAGATGGACTGGGCAGTTATCTTTCACTATACCTGGCCTTAGCTGAGCCTACAACCCTTCCTCAAGGCTCCAGAATATATGCACAGATACTATTGCGCATCCTTGACCAAAAGCAAGTCAAGCATCACTTTGGAAAAGCTAACTACTGGTTTAGTGCCTCAAGTCATGAAAATGGTTCATCCAGATTTATTTTGTTAAGTAATTTCAACAGTCAATACTTGGGTTATCTGGTTAAGGACAATTGCACGGTGGAGGCAGAGGTTACAATTCTTGGAATGGTTGGTGCATTGTCCTGAGATTATTCAGACATTATGTATATAGAGAATAAAGTATCTCATCATACCAGGAGATAAGTTAAACAATGAATGAATTTAAGGAGATAAGTTATCTCCTGTTATAAGGAGATACTTTATTCTCATGTATATATACTATTAAAGTGCAGTCAAAATGAAGCATTTGGTGGAGACTTAGGTAGTTGATGAATCAATTGTAATTTTTAGCAGTGTTCCTATGAATTCTGTTAATCCACTACAACATGTCCATTCAGCTTTCTATAGGTGCAATGGTTTCAATCTATGTAAAAATGTATACACATGCATCTTAATTCTTCTACTTCTAACATACAAAAGATATGGCTCTCTTATTGATCTATTAAATTGTACATTTCATTTGAAGAGCAATGAATCATAATTTACATGAGAGATTCTGTCAAGTCATACAAGTAGATTATTATGTACTAAAGTAAATTACAATTGCCAATGACAATACACAATTGACTAATAGCCAGTAGCCAAATACATAACAATATGCAATTGGTAAATAGCCAATAGCCAAATACATACAAGAATTAACGAAGAAAACTAAGTTATCCAAATGTTTTCTCACTGCTGTAACTCATGTACAGAAACCCATCATCCTCCTTGTAAGATTGGTAGATGGAGTTCATAAGACTTGCAGTCTGAGGTAATGTGTTCTTCACGAAAATAAACAAAGCTTTCCCGGGAGGCAAACGTAGCCTACTACTTAAAATGTGTATAAACTGCCCAACAGACATGTCTCGAGGAACCAAATATCTAAAAGAGAAGAGAGTAACAAAAATCAGACCCTTCAGGACAAGATAGACCACCTTAAGTTTATCCATGATCTAGTCACAATTAGGGATTCAATATGATTACAATAACTACAATAGATTAGAGATCAATTGTGAAAGTAAATGAAGAGCATGCGAAGATATTATAAAATTGACAAAGCAGAAAGGAAGCCATATTACAAATGATTCTATAACCTATAAAAATGGAATGAATTACATTAAAAGCATTGCATAAAAACTACAAACATATAATAAAGATGTAGGAATCTTAGTTAGAAAATTTAATGTGAACCTACTTCTTCTTGTCCAAATCAGGTAGGTCTG
>LAGI02_30051|Glyma09g41010.1|glycine_max_serine_threonine-protein_kinase_2_19-like_mrna|length:2076
GGTTTTGCCACTCAAGAACAATATAAACGTTTTTATTCATCTTCCTCTTTGCATCTCATCCACGCAACCTTCCCAGATTGTTAATTGGATCTTCATGAGTTCAACAACCACTGGAGCACACTTGGTTTCCTGTGATTCGGGAAACAAGAACAACAACGTCTTCTGCTGGATTTTGCTGTGCTTGCTGCCGAAATTCTTGGGAACACTATTTGCATACATCAACTTTCTCCTAGTTCACGCCATTGACAGGAATCCATCAGCGGTGGGGGTCTTCAGCTCACTTAACCTATAGTCTTTATTTAATTTGGCCATCAGCATATTTAGACCCCTTGGTTATTTAGTGGCAAAAGAAATGGTTTCTTCTCACTTTTCTGGTTTGACACCGGCTCGTATATACAAACCGTTACAAAATCAATTACTCATTCCCTCAAGTCTTACTAATACGGTAGACACAGATAACATCGAGCTGGATTTTAACGATGTTTTTGGCCCGGTCCCTGTTCTAACATCGGTAGAAGTGAATAGCGTCGATTCCTTTGCTGTTGAACCTGTAGAAGAGTCGAGTGAGCTGGTTTATGATGACCCAGAAGTCATTTTCACCCGCTCACATTCTCTTGTCGGTCCTTCTACTTGTGTTAGTCAATCGTTGAAGCTCAGCAAGCTCACCATACACGAGACCGAGGACTCATTGGAGCTTGTGGGGCATGTCACCGGTGAGACCACTAGTGAAGTAAAAAAATCTTCCTTTGAGAATGTTATCATTGAGGAATCTTTGATCAGTGGAGGTGGGAATCTCATGAAGATCCAGAGAGTTAGCATTGAAGATTTTGAGATTTTGAAGGTTGTGGGGCAGGGTTCATTTGCTAAAGTATACCAGGTGAGGAAAAAGGGTACTCCTGAGATATATGCTATGAAGGTTATGCGTAAGGACAAAATTATGGAGAAGAACCATGCTGAATACATGAATGCTGAGAGGGATATTCTGACAAAAATAGAGCATCCATATGTTGTACAACTCAGATACTCTTTTCAGACAAAATACCGATTGTATCTTGTACTGGATTTTGTAAATGGAGGTCATCTCTTCTTCCAACTTTATCACCAGGGCCTTTTCAGGTAATTTGGTCTTGGTATTTTTTTAGTTTCTTCCCTTTTTCTGTTTATAATTTAATGCATACATCTATGGTTCTATTCTTGCTTGGATTTTCAGAGAGGATCTAGCACGCATATATGCAGCTGAGATTGTTTCTGCAGTTTCCCATCTCCATTCAAATGGAATTATGCACAGGGATCTGAAACCTGAAAATATCCTAATGGACGTTGATGGCCATGTTATGTTAACTGATTTTGGCTTAGCCAAACGATTTGAAGAGAGTACAAGATCTAATTCCATGTGTGGAACATTGGAGTACATGGCACCTGAAATTATTCTCGGCAAGGGCCATGATAAGGCTGCTGATTGGTGGAGTGTGGGCGTCCTTCTGTTTGAGATGCTTACTGGAAAGCCGCCGTTCTGTGGTGGGAACCGTGAGAAAATTCAGCAGAAGATAGTTAAAGACAGGATAAAACTGCCGGCGTTTTTGTCTAGTGAAGCACATTCTCTCTTGAAAGGGCTGCTACAGAAGGAGGCGTGTAAGCGGTTAGGTAGTGGAACTAAGGGGATTGAGGAAATCAAAGGCCACAAATGGTTCAAACCAATCAAGTGGAATAAGTTGGATGCAAGAGAAATCCAACCAAGCTTTAGGCCTGAAGTTGCTGGTATGCAGTGTGTTGCCAACTTTGATAAGCGTTGGACTGACATGCCGGTGGTGGACTCGCCGGCTGCTAGTCCAAATGGTGGAAACCCCTTCAAGGACTTCTCATATGTCAGACCTGCAGCCTCTTTTCTTCAAAGGAATAGCCCTGCTTCCTAGCTTGCCTGAATGCCTTGGCTTTGGCCTAAGATGCAAATACTGTTTTTCTTTTCATTTTAAGGTTGTCTAATAGTCACTTTAAACACGTGCATTAAGGTTGTTGCAAACAATTAGCATTTTCTTGTGCTTGTAGTTAGAATATATGAGAATAAATGATATTTGC
>LAGI02_30052|Glyma08g13280.1|glycine_max_serine_threonine-protein_kinase_ctr1-like_mrna|length:2075
ATAAAACTTAACCATTTTAATCACTTTTTTCAATTCCCAATTTGGCAACAAAATTATAATCATAATTCTCATTCCCTTTTTAGCCTCTCAATCCAAACATGCCCCTACCCTCAAAATAGATCATAACAATTCCAATGCAATAACTTCTTCATCATTCTTACTTTCTCTTTCCATTGATTGATTATTTTCATTTATCAATTATGGAAAGCATTGCCGCGCAGCTTAAGCGCGGCATCTCCCGCCAATTCTCCTCAGGTGGCGGTGCATCTATGCGTCGCCAACTGAGCAGACAATTTACGCGCCAGTCCTCACTGGACCCCAGGCGTAACAACCTGAGGTTCAGCTTTGGAAGGCAGTCGTCGCTTGATCCGATCCGGCGTGGGAGTCCTACGCCGGATCACATCGAGCTGACGGTGCCAGAGAATTTGGACTCGACGATGCAGCTGCTGTTTATGGCGTGCAGGGGGGACGTGAAGGGAGTAGAGGATTTGTTGAACGAGGGCATTGACGTAAATAGCATCGACCTTGATGGCCGTACGGCTCTTCACGTTGCTGCTTGTGAGGGACATGTTGAGGTTGCTAGGCTCTTACTTTCTCGTAAGGTTAATATCGATGCTCGTGATCGCTGGGGCAGTACGGCAGCAGCTGATGCCAAGCATTATGGAAATTCAGAAATTTATTATATGCTGAAGGCCCGTGGAGCAAAAGTGCCGAAAGCCAAGAAGACTCCAATGACTGTTGCAAATCCGCGTGAAGTTCCAGAATATGAACTCAATCCATTAGAACTCCAGGTCAGGAAGAGTGATGGTATTTCGAAGGGTACATATCAAGTGGCTAAATGGAATGGCACAAAAGTTTCAGTGAAGATACTTGATAAGGACAGTTATTCAGATCCTGATAGCATAGATGTCTTCAAACACGAGCTTACATTATTAGAAAGGGTACGGCATCCTAATGTGGTTCAGTTTGTTGGAGCTGTCACCCAAAATATACCTATGATGATTGTTAGAGAATATCATGCTAAGGGTGACCTGGCAAGCTATCTTCAAAAGAAAGGCCGTCTTTCCCCATCAAAAGCTCTACGATTTGCTCTCGATATTGCCAGGGGAATGAACTATCTGCATGAATGCAAACCAGATCCAATTACCCACTGTTGCTTAACGCCAAAGTGCCAGAAATATTTTGCTGGATAATGGAGGGCAATTGAAGATAGCTGGATTTGGCAATGTGAGATTATCAGGAATGTCATCTGATAAAGTAAGGCTGATACAGCCTGAGCCTAATATTGACCTTTCAAATTTGTACTTGGCACCAGAGATTTACAAAGATGGAGAATTTGATAGAAGTGTGGATGCATACTCTTTTGGTCTCATTATATATGAGATGATAGAAGGGACACAGCCCTTTCAACCCAAGTCCGCCGAGGAGGCTGCGAAACTCATGTGCTTAGAAGGGAAAAGACCAACATTCAAGATAAAAACAAAACATTATCCTCCCGATATGAAAGAATTGATTGAGGAATGCTGGGATCCAGAGCCTCTTGTCAGGCCAACATTTTCACAGGTCATTGTACGGTTGGACAAAATTGTTGCAAATTGCTCAAAACAAGGATGGTGGAAAGATACTTTTAAACTCCCTTGGAAATAAATAACAAGGGAAGTACTATCATAGCAAGGAAGAGATAAAGAGTTAAAGAACAGAGTTCCACCCTCAGGAATCAATTTGTAAGTTTCATCTTCATGTACTGTCAATACCCATTGCAATTAATAACATCTGAACTGGAATATTATTAACTTGAGCATGGATTTGATATGAAAAATGAACTTCCTCGGCCCCACTTTGTTCTCTGTCCACTAGAGGTTCTGGAACAGCTCCTCTTTGTAAAATGTGACATAAGGAATCCGTATGTTTTAGAACATTTATCCTCAGAATTTCTTATCAATAATGTATTGTCTATTATCTATTATTGGAATACCATGTGCTTCTAGTTAGAACCATGGAGTATTTGTGACTGTTTACACTACATATGCTGTGTGGCAACCTCATAATTGGAAGCAAAATGCTTACTACCAGGA
>LAGI02_30053|Glyma05g33350.3|glycine_max_calcium-binding_mitochondrial_carrier_protein_s_-2-like_mrna|length:2075
TATCAATCTCAGGTACCTTCTTCTCCTTATTATTCACGTTCTTTATTCACACCGCACTCTTCTCAACCCATTTCATCTAAATTTAATTGTTTTTTATTTATTTTTAGTTGCTCTTCAATGACTTACAAATTTTGACCCATCAAACCCCACAACGTTGAAGCTTAGATCTGAACCCAAAGTTAGAAACTTTCCTTGAAATGCTTCATTGGGTCAAAATCAAAATCTATTGTGATTTTTAAAAACACAAGCTTCATAAAAATCAAGCATGTGTGGTGCCATAGACATGGACCACGTGGGGTTTTCAAAAGCCAAATCCACGGCGGCTCCGGCCGCCAGTCACGGCAAGAAAACGGGTCCCGTTTCAATGGACCATGTGCTACTTGCTTTGCGCGAGACAAAAGAAGAGAGGGATATTCGAATTCAGAGTTTGTTCAATTTCTTTGATGCTGCAAACAATGGGTACTTGGACTATGCTCAAATTGAAGCAGGGTTATCTGCACTGCAGATACCTCCTGAGTATAAGTATGCTAAGGAACTGTTCAAGGTGTGTGATGCTGACAGAGATGGGAGGATCGATTATGGTGATTTTCGACGATATATGGATGATAAGGAGTTGGAACTTTACCGAATTTTTCAGGCTATTGATGTTGAACACAGTGGCTGCATTCTACCTGAAGAGCTTTGGGATGCACTTGTTAAGGCTGGGATTGAAATGGATGAGGAGGAGCTCGCGCGCTTTGTAGAGCATGTTGATAAGGATAATAATGGGATCATTACCTTTGAAGAATGGAGAGATTTTCTGCTACTTTATCCTCATGAAGCAACTATCGAAAATATATATCATCATTGGGAGAGGGTGTGCCTTGTAGACATTGGAGAACAAGCAGTCATTCCTGAAGGCATTAGCAAGCATGTGCACAGGAGCAGATACTTCATTGCTGGGGGGATAGCCGGAGCTGCTTCTCGCACAGCAACTGCTCCTCTTGATCGTCTCAAGGTAGTTTTACAAGTTCAGACTGAAAGTGCTTCTATTATGTCAGCTGTAATGAAGATATGGAAACAAGATGGCTTATTAGGGTTTTTTCGTGGTAATGGATTAAATGTTGTGAAGGTAGCACCGGAAAGTGCTATCAAGTTTTATGCTTACGAAATGCTGAAAAAAGTACTTGGAGATGCTCAAGGCAATAAATCTGACATTGGTCTTACTGGAAGGCTTTTTGCAGGTGGTATGGCCGGTGCAATTGCACAGGCTTCTATCTACCCACTCGAAGTTATTAAAACTAGGTTACAGACCTGTGCCAATGAGGGTGGAACCGGTCCGAAGCTCGTAACACTGACAAAGAGGATGTTATTTCAAGAGGGACCTCGATCTTTCTACAGAGGGCTTGTTCCATCTCTCCTCGGTATAATTCCTTATGCAGGCATTGATCTGGCAGCTTACGAGACCTTGAAAGATATGTCCAAGAGACATATTCTTAAGGATAATGAACCCGGTGCTCTAGTACAACTAGGATGTGGGACAGTTTCTGGTGCTCTTGGAGCTACTTGTGTCTACCCCTTGCAGGTGATTCGTACAAGACTGATGGCACAACCTACCAACACTTCTGATGCTTACAAGGGGATGTCTGATGCATTTTGGAGAACTTTTCAGCACGAAGGCTTTAAAGGTTTCTACAAGGGTCTCTTTCCAAATCTCCTCAAAGTTGTGCCTGCTGCAAGTATTACTTATATGGTCTATGAAAGTATGAAGAAGAATCTAGATCTAGATTAGATTTCTTATAGTTTTTGCCTAGACAACTGAACTGATGTCAAATATTATAGGAAGTCCTTAATTGTTGATGATGATGAAAAAGAAAAGAGTTAACTAGTCCTGTAGGCATTGTTGCAAATAGTCATTCTTCTGAGGATATGATCTGTAGTCAGAAAGTTTTTCCCCATGTTTATCTACACTAAATGTTGAGGAAGTAGGGTTGTATTATGCCTAGATATACTGAAGTAATAGTTGTTATCCTTATGAATATGTACTTTTATGTGCTGTGTTCTAAATTCAAAAGTGAAGTTGCTTAAAAAAAAAA
>LAGI02_30054|Glyma07g15170.5|glycine_max_6-phosphofructokinase_3-like_mrna|length:2075
TTTTTTGTAAGTATTTATTACCGGAGAGAAAGGGGAAAAAAAGAATGGAATCTAGATGAAGATTGTTCGAGAAGGAGCACAAATCCACCCACCCACTTTATATCTGTGGATGTTCAAATACCAAACCCCTTTCTTTATCTTCTGCCACCAGTTTCTGTTATTCAACTCTTTCATTCTTCGGTCAACCGTTCCTCCTTTACTATAAATATATATATATATCAACCTCCACCCTTCAATTCCTTATACGATAAAATCTTCTGCACTCCATTAATACCATTTCCTTCTCCTCTCTAAACCACCACAACCACAACCACTAACACTATCTTTGATCATCCTTCTGAAGTTGGGAGGATGGGTTCAAACCTTAATTCAAAACCTAAGCTTGTCTCTGGCACCGCTGGTTATGTCCTCCAGGATGTTCCTCACTTAACCGATTACATCCTCAACCTCCCTACATATACAAATCCTTTGAGAGACAACCCTGCTTACTCAGTTGTTAAGCAGTATTTTGTAAATGTTGATGACAGCGTTCCCGAGAGGATAACGGTTCACAGTGATAGTCCAAGAGGGATACATTTTCGGCGTGCTGGTCCTCGTCAGAAGGTGTATTTTGATGCAGATGAAGTTCGGGCTGCCATTGTTACATGTGGGGGTCTATGCCCTGGGCTCAACACTGTTATCAGGGAATTAGTGTGTAGCTTATACCATATGTATGGTGTGAAGAGAGTTCTTGGAATCAATGGAGGATACAAGGGTTTCTATGCTCGCAATACAGTCAATTTAACTCCCAAGAATGTGAATGATATACATAAGCGTGGGGGAACTGTTCTTGGTACATCACGAGGTGGACATGTCACCAGTAAGATAGTGGACAGTATTCAAGATCGTGGAATCAATCAGGTTTATATAATCGGAGGGGATGGAACTCAGAGGGGTGCATCTGCAATTTTTGAGGAAGTTCGAAGGCGTGGTCTCAAAGTTGCAGTTGTAGGAATCCCCAAAACCATAGACAATGACATCCCGGTTATTGATAAGTCCTTCGGCTTTGACACTGCTGTTGAGGAGGCTCAGCGTGCTATAAATGCAGCTCATGTTGAAGCTGGGAGCGTTGAGAATGGTATAGGTGTTGTAAAGCTGATGGGTCGATACAGTGGATTTATTGCAATGTATGCTACTCTTGCAAGTCGAGATGTGGAGTGTTGCTTAATTCCAGAGTCACCCTTTTACCTTGAAGGGCCTGGTGGACTTTATGACTATATAGAGAAAACGCTCAAAGAAAATGGGCACATGGTCATTGTGATTGCTGAAGGGGCAGGACAGGAACTTGTTTCTGAAAGTATTCAATCCATGAATAAACAGGACGAGTCTGGAAACAAGCTTCTTCAAGATGTTGGGCTATGGATATCCCAAAATATTAAGGACCATTTTGCCAAACAGAAGACGTTGGCCATAACTCTGAAATATATAGATCCAACCTATATGATCCGAGCTATTCCAAGTAATGCTTCTGACAATGTCTACTGCACACTTCTTGCTCAAAGTGCTGTTCATGGAGCAATGGCAGGGTACACTGGCTATACAAGTGGACTTGTCCACGGAAGACAAACTTATATACCCTTCTATAGAATAACGGAAAGACAGAACCACGTTGTGATAACTGATAGAATGTGGGCTAGGCTGTTATCTTCAACAAATCAACCAAGTTTTTTGGGTAGCAAGGGAATGGATGAAGAGGAGAAGGGAGAAGAACCAATCCTGGATGGGAATTGTTCAGATGAGAATTTGGTTAACAAACAAATCACCTCCATTTATCACAATGCTCTCTAGAAGATGTTATTGTGATCCTTTGTTTACCTTTTATAATAATGCCTTGTAAGGAGTATATTTGAGCTATCTTTTTTGCCTTTCCATGTTAGTGAGTAATAGCAGTAAAGTTGTAATAAGCTAATAATCCCAACCAATTCTGCACTATGCAGAAATTAATAATATCAGTTTGTGGAATGGTTTGAATTTGTCTAGTTATTTAAGAACCATAGTAAGGTCATTCAAATAACTAGACAAATTCAAACCATTCC
>LAGI02_30055|Glyma15g15690.1|glycine_max_probable_polygalacturonase-like_mrna|length:2075
GGGAGTAATGCATGATTAATGGCTTATAATAATACTCACAAAACTGCTTAAAGCTGCCTCTTTTCCTGTGCCTACTTCTTCTTCCTCATTTTCCATCTCTCTCCGTTCTTGCTTTCACACTAGTCCTGTCCTTTCCTTGGTCCCTGACCCTGTTCCCACTTTTGATTCAAGAACATGCTTGTGGCATTGCTCTTGCTGCTGGCATTGAGCAATGCTGTTAGAATTGATGCAGATAGTGAACAATGTGGTTCAAATCCAACACTAGACCCAAGACCACATAGTGTTTCAATTTTGGAGTTTGGTGCAGTTGGAGATGGTAAAACACTCAATACTATTGCATTCCAGAATGCCATCTTCTATCTCAAGTCATTTGCTGACAAGGGTGGAGCTCAGCTTTATGTACCACCAGGAAACTGGCTCACTGGTAGTTTCAATCTCACCAGTCATCTTACCCTCTTTTTGGAAAAAGGTGCTGTCATTATTGGATCTCAGGATCCATCTCATTGGGATGTTATTGAACCATTACCTTCCTATGGCCGAGGCCTTGAAGTTCCTGGTCGAAGATATCAGAGTTTGATAAATGGATATATGTTACATGATGTGGTCATAACAGGTAATAATGGAACCATCGATGGAGTCGGATCGATTTGGTGGGAGTTGTTTGCCTCTCATTCCTTGAACTATAGCCGTCCTCATATAGTTGAAATTGTAGCATCTGAATTTGTGGTAGTTTCAAATCTTACATTCTTGAATGCCCCTGCATATAGCATCCACCCAGTTTATTGCAGCCATGTACATATTCAAAATGTCTCAATCTCTTCTCCTCCAGAATCCCCTTATACTGTTGGTATAGTTGATTTTGGTTATATGTAATGTGATACAGCCATGTACATATTCAAAATGTCTCAATCTCTTCTCCTCCAGAATCCCCTTATACTGTTGGTATAGTGCCAGGTTTGCAACATGCTATGGACTCTACTTTTAGCCCACATTATGATAATGACACTGCCTGCAAATAATATTTAGTACTTTGCTAAACTTCAGTGAGATTCACTAAGTTAAATTTGTTTTGCACTTCATGTTTTCAGATTCTTCTGATAGTGTTTGTATAGAAGATTGTATTGTAACCATGGGATATGATGCAATTGCCCTTAAAAGTGGCTGGGATGAATATGGCATTGCTTATGGAAGGCCCACTGAGAATGTACACATCAGAAAGGTGCATCTTGAAGCATTTTCTGGCTCTACTTTAGCATTTGGCAGTGACATGTCTGGGGGTATTTCAAATGTTCTTGTGGAGAATGTTCATATTTTCGACTCGAATAGCGGCATTGAGTTCAGAACCATCAAAGGAAGAGGTGGTTATATGAAAGATATTATTATATCAGACATACAAATGGAGAATGTCTATACAGCAATTGCTGCCACGGGCCATTATGGCTCTCACCCGGATGACAAATTTGATCCAAATGCATTACCACTTTTAGACCACATTACCTTGAAGGATGTTACTGGTACAAACATCACTACTGCTGGAAGTTTTGTTGGAATAGAAGAATCTCCTTTTACTAACATATGCCTTTCCAATATAACATTCTCTACCAATTCTGTTTCTACTATTACTTGGAAATGCTCAAATGTCTCTGGCTTTTCCGACTCCGTGTTTCCGAAACCATGTCCAGACCTTGAGAACCCTTCATATTCTTTCTCATCATGTTTCTCCTACTTGCTGAGTATCACAGAAAGAAATACTGCAGTGCTGTGACTATCCTTTCTCAAAAGAAGATTCATATTCTTGAGAAGCTTGTCAATGAAAACAGGAACAACCACTTGCAAGTGAACATTAGGCTTCATTCTTTTCATTAAGAAACTCATTCAGATTTCTTTCATCACTTGCATTCTTGCATGTTACAATCAGCACACATTATTTGTACAGTATCATTTCTTCATTCATGTGTACGGAAGTTTTGATAGTGCCACCACAGAACTCAAAATTTGATTGTTTTTGCATTATTCCACTGTGATTTCACTGTAAATTTGAAGGCATTAGATTTGAGTTCAATCACTTATGTCCA
>LAGI02_30056|Glyma19g04820.2|glycine_max_duf246_domain-containing_protein_at1g04910-like_mrna|length:2075
GTTGGTGGTGAAAAGTGCAAACTTTAATGTAGTTTTTGTTACTGTTATGTAAATATGAAAATTTAAGTGATAACAATGGTGGGAAAAAAAATAATACTATTTTAGTGCCTCATGATTCTGAAAATTCAATTTTTTATGATTTCAAGGTGCCAGTAACGTAATTTATGCTCCAGAATTATTATAAAGCATCACTGAATTCAATGCTTTTATTAATTTTTACTTTTTATTAATTTAACTCTTTTGATTCATCAGTGTTAAGGACAAAAGGGTTAGTGAAATTGTGAAACAAAGTGATGCTAAAATGGTTGAGAAAAGGGTCTGATAGAAAAGATGATGATCACTGTGACAATGAAGAAATAGAGATGATGGGGTTCAATGTTTTAGGTAATGATAATGGTAGTGGTAGTGAAGTTGTGAAATCAAAGAGGTTGATTATAAGGCCTAGAATCAAGGTGTGGATTGCAAGGGGTATTACTAGTGTGATATTATGGACTTGTGTGGTTCAGCTTATGGCACTAGGAGAATTGTGGGGACCAAAATTGTTGAAGGGCATGCCTTATTGTTTCAATCACATAGATGCACCAAAGTCTCTTGTTGCAAAGGTTTATGTCCCACCTAAAATTGTGCTTCCACCCAAAAGGATTTATAAGAATAATGGTTATCTTATGGTTTCATGCAATGGAGGACTCAATCAAATGAGGGCTGCAATATGTGACATGGTTGCTATTGCCAGACATTTAAATGCGACTCTCATAGTTCCAGAGCTGGATAAAACGTCTTTCTGGGCCGATCCAAGTGAGTTCCAAGACATATTCAATGTTGATAATTTCATCGCATCGTTGAGAGATGAGGTTAGAATATTGAAGCAACTACCGCCTAATCTCAAGCGAAGAGTTGAATTAGGATTATCATACACATTATCACCCATTAGCTGGTCTCATATTTCATACTATGAAAACCAGATCCTTCCTCTATTACTGAAACACAAGGTTGTGCATTTAAATAGAACTGATGCCCGACTTGCAAATAATGGACTACCTCCGGAGATTCAGAAGCTGCGATGCAGAGTAAATTTTAATGCTTTAAGGTTCACTTCACAGATAGAAGAACTTGGTAGAAGGATAGTAAGGATTTTGAGGGAAAATGGACCTTTCCTTGTACTTCATCTTAGATACGAGATGGACATGTTGGCCTTTTCTGGTTGTACTCATGGATGTGATAGCAGGGAAGTGGAGGAACTCACAAGAATGAGATATGCTTATCCCTGGTGGAAGGAAAAAATCATTAATTCTGAGCTTAAGAGGCAAGATGGTTTATGCCCTTTGACTCCCGAGGAAATTGCTCGAATATTGACAGCACTAGGCGTAGACCAAAGTGTTCAGATTTATATTGCCGCTGGAGAAATATATGGTGGAGGGAGAAGGATGGCAAGTTTACTATCAGCTTTTCCTAATCTTGTAAGGAAAGAAACTCTGCTGGAACCTTCAGATTTGATGTATTTTCAAAACCACTCATCACAAATGGCTGCACTAGATTATCTGGTGTCCTTAGAGAGTGATATGTTTATTCCAACATATGATGGGAACATGGCTAAAGTTGTGGAAGGCCACAGAAGATTCTTAGGATTCAGAAAGACTATAATACCAGATAGAAGGCTTTTGGTGCGCCTAATAGATCGATACACGAATGGTTCATTAAGCTGGGATGAGTTTTCCTTGTTGGTGAAGAAATCTCATTTCAATAGGATGGGAAACCCGAAAAGAAGAGTTACCATCCTAGACAGGCCTAAAGAAGAAGACTATTTTTATGCCAACCCTGAGGAATGTTTGCAATTACTAGATGAACCATTGAGAAGAACTACATCATGATCATTAGCTAAACATGTAGCTATGATTTATCCACAATCCTCTATTAGAAGCCAAAGACAATTTGTATTGATTTCACAAGTATGGCCTTGATTCTGTACATAAAAAGAGGTTCTTTTGTATGAACTCTTGAAGCTGTGTGCATGTCTTTATATCTATACTTCCAAGAATCATAAAGGTATGTTTGGTTTAAGAAAATGTTCTCATTTT
>LAGI02_30057|Glyma02g30890.2|arabidopsis_thaliana_emsy_n_terminus_and_plant_tudor-like_domain-containing_protein_complete_cds|length:2075
TCTTCATTTCCCGCAAAACAAACAAAACATTGTTTCTTTTCTTCGCTCCTATTTTTCCTTAATCGACTCAACTACTACGTGTACGAGGTACACTCTTTTGGTTCCTCTGTTCCCACTTCTCTATGTTCTAACCTCTCCTCATTTCCCAATTCTTAATTAAAACCTATTTTCTTTCCTTTCTTCTCATAAACCTTTGACCTCGTTAATCCGCATCGCTGTTCGAGGAATTTCTTCGCTCTCATCTCAACCATTGTCGTGTAATTCTTAGAGTTTTTCACTGTAGCGGTACTGGTGATGATCTTCCTCCGTCAAATTTAAATAGATTTGTTAGGGGTTAGAGTGCTGCAGGCAGTGGAAAATCTTCTGTAGCTTCATTCCGACTCTAGATTGCATAGTGATATGGAGGCCCAAATTCATCAACTTGAGCAGGAAGCATACTCTGCTGTCTTGCGTGCTTTTAAAGCTCAGTCTGATGCTCTTTCTTGGGATAAGGAAGAATTGATAACTGAACTAAGGAAAGAATTGAGGGTTTCAGATGATGAACACAGGGAGCTTCTTAGCAGGGTTAACGCTGATGAAATTATCCACTGCATAAGGGAGTGGAGACAAACTGGATGTTACCAACCTCCAAGGCGCAGCACATCTCAGCCTGTTCATGACATTTTACCTAGTCCAACTATTTCAGCTTCTCGTAAAAAGCAGAAGACATCTGATTCGGTACTACCTTTTTTGTATATTACGTAATGTGACCTAAAGTGGCACTATTAGTATCTTCATATTCACCGCTGCAGTGATATGAGATGCTTTAAGGCCATAGACCAAAAATAATGTACTGACATCCATTTTGGATTTTATTTTCCTCCAATTTTGTTACCAGGGACAGTCATTACCTGTTTTGTCTTCAATGCAATCTATGCAGTATACTTCTGCTGGACCTACTGTCGGTAGGCACTTCATAAATCATAATTCTTCTAGTGCCTTTGCCTCTGGTGCACCCGCTGAAGCAGCGGCTTTTGATCACTTGATCGGGAAGAAAGTTTTGACTAGATGGCCTGCAGACAACCGCTTTTATGAGGCTGTCATAACTGATTACAATCCTACTGAGGGCCGGCATGCTTTGGTTTATGACATTAATACAGCAGATGAGACTTGGGAATGGGTTGATCTCAAAGAGATCTCACCAGAGGATATACGATGGGAAGGTGAAGAACTAGGCATACTACACAGGGGTGGGCATAGTATGCTAGGTCGTGGACCTAAGAAAGTTGTTAGCCGCGGCGGTGATATTCTAGGTTCTGGGAGACGGAGAGGTCATCCGAGGTTTCAACCCAGAAGAGATTTTCTCCCACCCCAAAATGGTATCGGAAGGAGAGTTTTGGATGACATTGAGTTGCTGAACACAGATTCACTAGTTAAGGAGGTAGAAAGGATTTTTGCTGCAAGTCCTCCAGATTCTATAGAGCTTGAGAAGGCAAAGCAAGTGCTGAAAGAGCATGAGCAGGCACTTGTTGATGCAATAGCAAGGATAGCAGATGCATCTGATGGTGAAAGTGATGGAGAACAGCCATTCTTGCATGGGCAATTAATGGACAGGGGATGAGAGAACAGAAGCAAGGTGGAGGGAAGTGTCTATGAAGATTATATTTAAGCTCTAATGAAGTGTCATGGAAGTCAAATTGTGGATGAATGCATAGGCAATAATGCACTTAAAGGACCTAGCTGCATCAAATGGCCAAGAGATGATGGAGTCTTAATACTGATGCACTTTCTGCTAATTTATTTCCTCCATTTTCGGACTTTTGCCTCTATAAATGTCCACATTTGTCAGTTTGTGCTAAATGGTGATTATGAACATAGAAAATCACATTTATGAGGGACTATATATATTTTTTAATCAGCATGCAAAGTGTAAAATCTTAGTTTCTCTGGCAAACATCAGAAACAGTAGGAAAAGAATTGTTTGATATGTTTGTCTTAGTTTGTTAGTCTTTAAAATACAAACATTAACAAGTGTTGTTTATTGTCTTCAGTATCTTCACCTTCAAACCTTCCTCGTGCAATACAAAGCATTGGAA
>LAGI02_30058|Glyma19g35620.1|glycine_max_adp-ribosylation_factor_gtpase-activating_protein_agd7-like_mrna|length:2075
TGTTATTGAGAGAAGAAATTAGGTTTGAATTTTGCGGTGTCGGTGATTCATAACCTCAAAATCTCAAACCTAATTTCTTCTCTCAATAACACTTCTCCTTCTCCCATTCCATCTTCCTCCGATCAATATCCACCGTCTCCGATCCAAATGGCCGCCTCATCACGGCGGCTCCGGGACCTTCAATCTCATCCAGGCAACAAGATCTGTGTTGACTGTTCCCAAAAGAACCCTCAATGGGCCTCAGTCTCCTACGGCATCTTCATGTGTCTAGAATGTTCTGGAAAACACCGTGGCCTCGGCGTTCATATCTCCTTCGTTCGATCCGTTACTATGGATTCATGGTCTGATATTCAGATCAAGAAAATGGAAGCTGGTGGCGGCAACGATAATCTCAATGCGTTTCTCGCCAATTACGGTATTCCTAAAGAAACTGATATTGTTACCAAATACAATACCAACGCCGCCACGGTTTACCGTGATAAGGTTCAGGCCATCGCTGATGGCCGTCCCTGGCGCGATCCACCGGTGGTTAAGGAGAATCTTCATAGCGGTAAGGGGAAACCGCCGATGGGAGGAGCTAGAGTTTCTGCCGGAGGAGGAGGTCCGGGTTGGGATAATTGGGATGATGATGGTTATGGATCGAGAAATAATGATATTAGGAGAAATCAGAGTAGTGGTGATGTTAGAGGAGGGATTGGTGGTGATAGTGGAGGATCACCGGCGCGGTCGAAATCGACGCAGGATATTTATACTCGGTCGCAATTGGAGGCTTCTGCTGCTAATAAGGAGAGTTTCTTTGCACAGAAGATGGCGCAGAATGAGTCGCGGCCGGAGGGTCTTCCGCCGTCGCAGGGTGGAAAGTATGTTGGGTTTGGATCGAGTCCGGCACCTTCCCAGAGGAGTAGTAATCAGCAGAATGATTATTATTCTGTTGTTTCTCAGGTGTTATATTGATGAATTGAATTTGACTTTTTTGTTTTGTTTTTTCGGTTTAATTGTGATGTGTTATGTGTGTTGTGTTTTTTGTGATTAGGGGATTGGTAAATTATCATTGGTTGCTCAATCTGCTGCTAGTGTTGTTCAGGCAGGCACCAAAGAGATCACTGCTAAGGTAAAGGATGGTGGTTATGATCAAAAAGTGAACGAAACTGTCACTGTTGTTACACAGAAGACATCAGAGATTGGACAAAGGACATGGGGTATAATGAAAGGAGTAATGGCTATGGCTTCACAGAAGGTTGGAGAGTACACTAGAGACAACCCAAGTTTGAAGTCTGATAACTGGCAACAAAACGAAAGTAATAGAAATGGTTCGTATCAGGAGTACAATCAAGAGAATAGCGGCTGGAATTCTTCTTCGAGAGGAGGACAGCCTTCATCTGTTGGACAAACTAATACTTATCACTCAAACTCTTCAGATGATTGGGGCCTCAAAGATTCTAGGAAGGAAGAACCAGCGAAAGGGTCAAGTCCTCAGTCATCTAATACTCACAATTCAAGCTCTTGGGATGATTGGGACCACGAGTATACTGTGAAGAAAGAACCAGCTAAAGCACCAGCTTCCCATACTAGTGATGCTTGGGCTGGCTGGGATGATGGATTTGACAGTCGTAATGCATCTAATAATAAAACTGTTGGTCATAATGGGAAGTCAGATTCCGCTTGGACTGCAGGAGGATTTCATTAAGGTTGACCCTATATTGTTGTTATCAGTTTCAATGTTGTCATAAGTGACAAAAATATAGTTACTTTCTGACTGAACATGATGGACGTGACAGGATTGTCAACTATAACTTTGTTGGTAAAACCAGACCTCATAAGTGCAGGAGAATGATTTTATTGAGGTTAGTGTATTGTCAGCAATTCCCTTCTGTAACTTATTTTCCTTTTAATATTTTGGGAACTTTGTATTTTTATGGAAATGTACTTTTACTTTTACTTTTACATGTACAAGTATCCAAACAAAAGGGCTAATTGCCCAAATTTAAGAGAACTATCACCTTGAAGTATGGTGAAACATTATCATGACATCAAAATTTCATTATTGTTTTAAATTGTTAGTTACTTAATATGCT
>LAGI02_30059|Glyma02g15220.1|cicer_arietinum_cdpk-related_kinase_5-like_transcript_variant_mrna|length:2075
GGGTAATGTCCAACTAAAGTTCAAAGTTTGGACTTTACTGAATATTGTATGCAAAGTGTATAGAAAGTTAGAAATAGGTAAAGAATTAAGACACTCAGTAATATAACAAAACTGGTAAAAATTGCATACCAAAGATTGGGGCAAAGCCCACGAAGATACAGAACATGTGGAAAACGGAATAGTAAGGAAGAGGGAGGGGTAGAAATCAATTGCTCACAGAGCTTACTAAACAACTACATATTAATATTTCACACGCAGTTATTGAAACAACCAAACTCAATCTCCTCTTCTATTCCACACCCCTTGTCCAATTCTCCTCCTTTCACTTCTCAATTCATTGAACACCAAACTCACGTGCATGCCACGTGTCCCTTGAGTTTGTTCACTTCCTTCTTCATCTCCTCAACCCCCAAAGCAAACCCACCATTCTTTCTCTCTACCTACTAGCACACTCAAAATTCTACTTCTACCCTTTTTGACTACTTTTTGTAAAGTTTGAATCTTTTGCAGTGGAAGAACAAAACCCATAAACCATTCCCATAATGCTCTAACCAATGATTAAGTAACCCAGCTTCTCTGATTCCTCAACAATGGGGGTTTGCACTTCAAAGCCACAGAAACCAAACCCATATGCACTTCGTGAACCAGAAGCTGAAAATGACTCTTATGACCCCCCACAAACCCCCAAACCCCCAGCCACTCCCAACAATCACCGCCGGAAAGATGACGTCATCGCCGGAAAGAAGTCCCCTTTCTTCACCTTCTACAGTCCAAGCCCCGCTCGCTTCTTCAAGAACTCTCCGGCGCCTTCGGCGGGAGGGAGCAAGAGTGCGAGCTCCACTCCGAGAAGGTTTTTTCGGCGGCCGTTTCCTCCACCGTCTCCGGCCAAGCACATAAAAGCTGTGCTGGCGAGGCGACAGGGCAAGAAGGCCGCTACGGCGATACCGGAGGAGGGTGAGGAGGATGCCGGAGATTTGGATAAGAGGTTTGGGTTTTCAAAGGAATTCAGTAGTAGATTGGAAATTGGTGAAGAAGTTGGAAGAGGGCATTTTGGGTATACTTGTTCTGCTAGGTTCAAGAAGGGTGAACTTAAGGGCCAAAAAGTTGCTGTGAAAGTTATCCCAAAAGCTAAGATGACAACAGCAATCGCAATTGAAGATGTGAGGAGGGAGGTGAAAATATTGCGAGCTTTGAATGGACACAACAATCTGGTACAATTTTATGATGCATTCGAAGACCAAGATAATGTCTACATTGTAATGGAGTTATGTGAAGGGGGAGAGCTTTTAGATATGATACTGTCAAGAGGAGGGAAATACACAGAAGATGATGCAAAAGCTGTCATGGTACAGATACTAAATGTTGTTGCATTTTGTCATCTTCAGGGTGTGGTGCACCGAGATCTGAAGCCAGAGAATTTTTTGTATGCTTCAAAGGATGAAAGTTCTGAGTTAAAAGCTATAGACTTTGGGTTGTCAGATTTTGTCAGACCAGATGAAAGGCTTAATGACATTGTTGGAAGTGCATACTATGTGGCCCCTGAAGTTCTCCATAGATCTTACACCACAGAGGCTGATGTGTGGAGTATAGGCGTGATTGCATATATTCTTTTATGCGGTAGTCGACCATTTTGGGCACGAACGGAATCTGGTATTTTTCGGGCAGTTTTAAAAGCTGATCCAAGCTTTGATGAACTTCCCTGGCCTTCTTTATCTACACAAGCAAAAGATTTTGTCAAGCACCTATTGTATAAGGACCCGCGGAGGCGAATATCTGCTGCTCAGGCTCTATGTCACCCTTGGATACGAAATTACAATAGCGTAAAAGTTCCACTTGATATTTTAATATTTAAGCTCATGAAGGTTTATATGCGATCATCATCCTTGCGTAAGGCTGCCTTAAGGGCCTTGTCGAAGACATTGACTGCTGATGAACTCTATTATCTGAGAGAGCAATTTGCACTGTTGGAACCAAGCAAAAATGGAAGCATATCCTCAGAGAACATTAACAAGGCCTTGATGAAGTATGCAACAGATGCCATGAAAGAGTCTCGCATGTCTGATTTTCTTTCCTCG
>LAGI02_30060|Glyma04g03750.1|corylus_avellana_isolate_kinase-like_protein_partial_cds|length:2075
GGGACCCGTTGACATTATTAAGTAAAGTTGTAAAAGTAATCTTATTGTTGCATATATTTTTCTAAAAAGATAGGTAAACAGAAACAAAATTGATTTGCAAAAACCATAAAAAATGAATCAATGTAGTAAATGAATTGAACCAAAGAACAAAAATTTACCATTAGTTTCCTCACATTATTTCATAGTACAACACAGATAGAAATGTTCTGAATTAAAAGTTACAACAAAGAGATTAGTCTCTTAGTGTGGGTCTCACCAAAAGAAAAAAACATATATCCATATCAATTATGTTACTGGTTTCTTGACTTCAGCCTCTGTGCTATTTATTGATCTAAACTTGACATAGCTTAATCTTTTTGCTTTAACTTTTCTGGGTACTAATTGTATCATGTGTAAATATGTGCTTGTAAAAACACAGTCTCTTCATCATGCAACCCCTCCAAGTACCTATCAGGTAAATGCGGAGGAACAGCGAGATTTCTTGTCTTAATTGGAGCATTTGTTTTTGGAGCTTCACTGATGATTACTGTGGGTTCACTATGTTTTTTATTTCGGCGGCGAAGGAAATTGAGAGTTACAAAGAGCACAAAAAGGCGCATAACGGAAGCTACTGGAAATTACAGTGTTCCTATGTATCCATACAAAGACATTGAAAAGGCCACAAATAGCTTCTCAGAGAAACAACAGCTTGGAAATGGAGCATATGGGACAGTTTATGCAGGAAAGCTTTACAATGATGAATGGGTTGCAATCAAGAGAATTAAGCATAGAGACACTGATAGTATTGAGCAAGTAATGAATGAGATCAAGCTTCTTTCCTCAGTTAGCCACACCAATTTAGTCCGATTGTTGGGTTGTTCCATAGAATATGGTGAACAAATCCTTGTGTATGAGTTCATGCCCAATGGAACTTTAAGTCAACATTTGCAAAGAGAAAGAGGGAATGGTCTTCCATGGCCAGTTAGGGTTACAATTGCAGCAGAAACAGCACAAGCAATAGCACATCTTCATTCCACTATTAATCCCCCTATTTACCATAGAGATATAAAATCAAGTAACATACTTTTGGACTATAATTTCAGATCCAAAGTAGCAGATTTTGGTCTCTCTAGACTTGGAATGACTGAAACATCCCATATTTCAACTGCCCCACAAGGAACCCCTGGCTATGTTGATCCACAATACCATCAAGATTTTCAACTTTCTGATAAAAGTGATGTGTATAGCTTTGGTGTTGTTCTTGTTGAGATTATAACAGGAATGAAAGTAGTGGACTTTTCTCGTCCTCATAATGAAGTTAACTTAGCTTCTCTTGCTGCAGATAGGATTGGGAGAGGGTTATTGGATGAGATTATAGATCCATTTCTTGAGCCTGAAGTAAGTAATGATGCTTGGACCTTTTCTTCTATACACAAGATTGCTGAGTTAGCATTTAGATGCCTTGCATTTCATAGGGATATGAGGCCTTCTATGACAGAAGTGGCAACTGAGCTAGAGCATCTCAAGCTTAGTAGTAACTGGACAAGTTTTGGAGATAACAATGTTACAACTTCAACAGAGTTGTCCTCTTGTTCTACTTCCTCTTATCAAAGTGAGAAACCACTAAAAATTATCATGGAGAAGAAGATTGAGCCAGAGGGTAAAGCTAAAGCTTATCTCAGATTAAAAACTGGGTCAGTTGCATTAAGCTCATTGGAAAGGACCAATAGTGCATCACCTGTTTCAGTGCAAGATCCAGAAATATGGTTGAGTGAACAAAGCTCTCCTTCATCATATAGTTTTCCTAGAAAGTCATTTAATTGAACTAAAACTATCTACTTTTTTTTTGGATAGGTAAGACTATTCTTTCGTTCATAAAATAGTTGCTAATAAATCATGAAGACTCATGTGTTTTATTGCCATTGATAAGGTAGGAGGGTGATGCTGCTCCATAGAGATAAAATTTTGGGGAGAAATATAATTGATGAAGCCATTGCAAACAATTTTTATAAGTAAAAAGATAGAAATAAATGAGAAATAAATTAAATTTTATTGTTGATTGGTTGTATAAAAAAAGAAGATAAATAAGTGATTTT
>LAGI02_30061|Glyma08g00960.1|glycine_max_calcium-binding_mitochondrial_carrier_protein_s_-2-like_mrna|length:2075
TATCAATCTCAGGTACCTTCTTCTCCTTATTATTCACGTTCTTTATTCACACCGCACTCTTCTCAACCCATTTCATCTAAATTTAATTGTTTTTTATTTATTTTTAGTTGCTCTTCAATGACTTACAAATTTTGACCCATCAAACCCCACAACGTTGAAGCTTAGATCTGAACCCAAAGTTAGAAACTTTCCTTGAAATGCTTCATTGGGTCAAAATCAAAATCTATTGTGATTTTTAAAAACACAAGCTTCATAAAAATCAAGCATGTGTGGTGCCATAGACATGGACCACGTGGGGTTTTCAAAAACCAAATCCACGGCGGCTCCGGCCGCCAGTCACGGCAAGAAAACGGGTCCCGTTTCAATGGACCATGTGCTACTTGCTTTGCGCGAGACAAAAGAAGAGAGGGATATTCGAATTCAGAGTTTGTTCAATTTCTTTGATGCTGCAAACAATGGGTACTTGGACTATGCTCAAATTGAAGCAGGGTTATCTGCACTGCAGATACCTCCTGAGTATAAGTATGCTAAGGAACTGTTCAAGGTGTGTGATGCTGACAGAGATGGGAGGATCGATTATGGTGATTTTCGACGATATATGGATGATAAGGAGTTGGAACTTTACCGAATTTTTCAGGCTATTGATGTGGAACACAGTGGCTGCATTCTACCTGAAGAGCTTTGGGATGCACTTGTTAAGGCTGGGATTGAAATGGATGAGGAGGAGCTCGCGCGCTTTGTAGAGCATGTTGATAAGGATAATAACGGGATCATCACCTTTGAAGAATGGAGAGATTTTCTGCTACTTTATCCTCATGAAGCAACTATCGAAAATATATATCATCATTGGGAGAGGGTGTGCCTTGTAGACATTGGAGAGCATGTTGCCATTCTTGAAGGTATAAGCAAGCATGGAAACGCGATCAAATATTTCATTGCCGGGGGAATAGCAGGAGCTATTTCTCGTACCGCAACCGCTCCTCTTGATCGTCTGAAGGTGGTCTTACAAGTTCAAACTACACATGCTTCTGTTATGCCAGCTATAATGAAGATAAGGCAGCAAGATGGTTTATTAGGATTTTTCCGGGGCAATGGATTGAATATTGTGAAAATAGCACCAGAAAGTGCCATAAAGTTTTATGCTTATGAAATGCTGAAAAATGTAATTGGAGAGGCTCAAGGGAACAAGTCAACTGACATTGGTACTGCTGGAAGACTATTTGCAGGTGGTATGGCTGGTGCTGTTGCACAGATGGCTATATATCCGATGGATCTTATTAAAACTAGGTTACAGACTTGCGATTCTGAAGGTGGAAGGGTTCCTAAACTGAGCAGACTCACAAAGGATATATGGGTTCAAGAGGGACCACGGGCTTTCTACAGAGGACTTGTTCCATCGCTTCTCGGTATAATTCCTTATGCAGGCATCGATCTCACTGCTTATGACACCTTGAAAGATATGTCAAAGAGATATCTTCTTGACAGCGAACCCGGTCCTCTAGTACAACTGGGATGTGGGACAATCTCAGGAGCTGTTGGAGCTACCTGTGTCTATCCGCTGCAGGTTATTCGGACAAGACTACAGGCACAGCCACGCAACTCTTCTAATGCGTACAAGGGAATGTCTGATGTATTTTGGAAAACTCTTAAGGATGAAGGCTTCAGAGGTTTCTACAAGGGACTCGTTCCAAATCTCCTCAAAGTTGTGCCTGCTGCAAGTATTACTTATATGGTCTATGAAAGTATGAAGAAGAATCTAGATCTAGATTAGATTTCTTATAGTTTTTGCCTAGACAACTGAACTGATGTCAAATATTATAGGAAGTCCTTAATTGTTGATGATGATGAAAAAGAAAAGAGTTAACTAGTCCTGTAGGCATTGTTGCAAATAGTCATTCTTCTGAGGATATGATCTGTAGTCAGAAAGTTTTTCCCCATGTTTATCTACACTAAATGTTGAGGAAGTAGGGTTGTATTATGCCTAGATATACTGAAGTAATAGTTGTTATCCTTATGAATATGTACTTTTATGTGCTGTGTTCTAAATTCAAAAGTGAAGTTGCTACCAAAAAAAA
>LAGI02_30062|Glyma13g07781.1|glycine_max_plastidic_glucose_transporter_4-like_mrna|length:2075
CTAAGGAACCAGATCCTAATAATAATAATAAGTTACATTTTATATTCTGTGATACTGATTCCTCACTCTTTTTCTCAATTTCTGGCTTCCTTCCATTACTCTTCAATTCTCATCGATAACATGCAAGCTTCAACTTTTGCCGTTAAAGGAGCCACCTTTGGGGTTCAAAAGGAAAGGGCCTCATTGGGTTTTGGAGATTTCAGAAATTGGAATGTTCTGAGACCTATAAGTGTTTGCATTACCAATAATGGTACTAAATCCTATGGTTTGAGGCTTGATAAAGCCACTAAGGGCAATGAAATAAGTTGTGCAAGAGTTGGTTTTAATGGCATTTTTGGGTCCTCTACTAAGGCCAGATCAATCAGGGTTCAGGCTTCTGATGGAGATATCGAAGATGTTGTCCCTATTGTTTCTCAGGGAAAATCTTCTGGAACTGTTCTACCCTATGTAGGTGTTGCTTGCCTCGGAGCCATTTTATTTGGTTATCATCTTGGGGTGGTAAATGGTGCTCTTGAATACCTTGCCAAGGATCTTGGAATCATTGAAAATACTGTTCTGCAAGGCTGGATTGTCAGTGCACTACTTGCTGGTGCCACTGTTGGCTCATTTACCGGTGGAACATTGGCTGACAAATTTGGCAGAACTAAGACCTTTCAGTTAGATGCTATCCCTCTGGCAGTTGGAGCATTTCTTTGTGCAACTGCCCAGAGTGTTCAAACAATGATTATCGGTCGCTTGCTTGCCGGTATAGGAATTGGGGTCACATCTGCCGTTGTACCACTATACATATCTGAGATTTCACCAACTGAAATCCGTGGTGCACTCGGATCTGTTAATCAACTTTTCATATGTATTGGGATTCTTTTAGCGCTGGTGGCTGGATTGCCTCTATCAGGAAACCCTACATGGTGGCGGACAATGTTTGGCATTTCGGTAGTTCCATCTATTCTGTTAGCACTTGGTATGGCAATTTCTCCGGAAAGTCCCCGGTGGCTTTTTCAGCAAGGTAAAATCGTAGAAGCTGAAAAGGCTATTAAAACACTATATGGAAAAGAAAGAGTTACTGAAGTTATGCGTGAGTTAACAGCGTCGACTCAAGGTTCTTCTGAACCTGAAGCAGGGTGGTTTGATCTGTTCAGTACCCGGTATTGGAAAGTTGTCAGTGTTGGGGCAGCACTTTTCTTGTTCCAGCAGTTTGCTGGAATAAATGCCGTGGTATATTATTCAACTGCGGTGTTCCGCAGTGCTGGAATTGCTTCTGATGTTGCAGCAAGTGCCCTGGTTGGTGCATCAAATGTTTTTGGAACTGCTATTGCTTCCTCCTTGATGGACAAACAAGGAAGGAAAAGTCTCCTTATAACGAGTTTTAGTGGGATGGCTGCTTCTATGTTGCTTCTTTCTTTGTCTTTCACTTGGAAGGCCCTTGCACCATACTCCGGCACTATTGCAGTCCTTGGAACTGTTCTTTATGTCTTATCGTTCTCTCTTGGCGCTGGTCCTGTGCCTGCCCTTCTTCTACCGGAGATTTTTGCATCTAGAATCAGAGCAAAAGCAGTTTCTCTGTCATTAGGCATGCATTGGATCTCCAACTTCGTCATTGGCCTCTATTTCCTGAGTGTTGTAAATAAGTTTGGTATCAGCTCAGTATACTTGGGGTTCTCAGCTGTCTGTGTTCTGGCTGTCTTGTACATAGCTGGTAATGTCGTGGAAACGAAGGGTCGATCGTTGGAGGAAATAGAACGCGCCCTTAGCGCTGCAGCTTAAAAATCTTCCACAAATGTGTGTAGTCATAATTCCAATGGCTCTCTATATTTTCCACCTCAGGATTCTTGCTACTACTTGTCTACTCAAGATAGTGAAAATTTGTTTGGAGAGAGTCATGGCCAGGTGAAGTTATAGTGCCAAAATTTTGCTTGTGTGCAAAATTTGGGGCAATTCTGTGACTTTTGGAAGGGCATCTTTATGTAGTATAGTATGATCTTTTGTACTGTGACAAATGTATGCTAAGACTATATATCAGCAAAAACATTATCACTTTAGTTGCAGATTGAATAAATTGGATGCCTTATCTTCAA
>LAGI02_30063|Glyma13g06400.1|cicer_arietinum_uncharacterized_loc101504282_transcript_variant_mrna|length:2075
TTTTTTTCTCCCTCATTCATATGTAATGTCTTGCCATATATTGATTAACCAAGATTGAAAGAGCAATATTAGCCAATGCCTAAAAGTGCTCTGACAATGAAATGTTAACAATTTCAGCCATTGAAATAAAAACAGAAAGCAGTTTCTTTTGGCGCATTTCAGTTTTTCCAGAAGCTAGAATATTAAAGCTTCTCTAAGTACTACATTACCTTGGCAAAAAATTACCTTTTTAAATGGTTTCAAGCCCATCCAAATGGGTACTATCTACTATGCCACTAAGATGTATTAACCCTGCTGTAGGAATAACACCCTTGACTGTAGTTTGGTCTTGCAGAGAAGACATCAAAATTTGGCAAGTTAACAGATAACATAAAACATAGGCTAACACAATCATCTCCTGGTGCAAAATGATGGAATTTACATTCCATCAACCCAACATGATTCAACATCTTATAAACTATTTTCTATGTGGTTTGTGCTGTCAACTCTGACAATAACTTGATCCATACTTTCTCATTAGTTCTATATTCTCAGCAATAGTTGACCCAGCAGTTACAACAAGACCAAGTGATGCACAGCTGCACACAGTTTGCTCAACATAAAGAAGTACATCTGGTAATTTCTGTTTGGAACAATACTTTTTACCAGCTGTGTTATCAGAATTAGTAATGAACCTCTGCCCATAACCTGCTGCCATGAGTTTTGTCGCAGCTTCTCTCACGAGCTCCACATCGTCTTTTAAAAAATAAACTTTGTAGTTATGTGAATCACTAATTAAATCACGTAAGTAAGTATTGGTCCAATTATCTCTTGGAAGATCAGTCATTATAAAAACATGGATGGGTAGAGTGCCTTTGTGCCTTAAAGCTTCTAATTTTTGTCTTAATCCATGAAATGTAGCGTTCTGGTGATTCTTAAACTGCCCATCTAACAATCTAAGTTGTGCACAAAGATATGGAGCCCGTATGGTTGTGTTTCTAAACTCCTTTCCAGCATTCATAATTTCTGGGACAAATGGAAGAAATTTGATCTTTTCCATCAAAGTTTGCAACCTTTGGTCTTGAGGAGATTCATGAATATCAACATATAGCTCAGATCCTTTGTATGGGGCTGAGAAAAGGCTTCCGAATGCCAGCAGCGAAGCTGATTCAGCTTGAGAACCAGGTCCAAGAGTCCTAAATACATCTCTTCTTTTCCTAACATACAATATTTTCTTTTTCTTCTTCAATTGATCATCAGGTTGGAATGAATCTAGCATGCCATCTTCTTGACCACCTTGTTTGTAAGTCCATACTGTAGTTCTGCAATCTTCATTAATAGCATGTATACACTTGTCATCATTCCCATGAAGCCCAGCCAGCAGAGATCTACATTGCTTAAGGGATTTAGAAACAGAGGACTGTAACTTTGAATCATTTAAGCAAGCCAAATCAAAGCTGATGCCACACCATATTGACACAAAATCTCTGAGATCAATCACTCTAACAAGAGATGAAGAAACTAATGATGAGATGTCTATAATTTCAGCAATGGACATATACCTTGCACCCTGAATAAGCTCAATTACATGATCCCAAACAGAAATCCGAATCTCATTCGGATTCGAAACTCGAAACTTGGGGCAGCTACCAAGAGCAACAGCATGGTGATCAAGAATAGGAGGAACAATCAAAGTCCTATTCAATACCCCAGCCATCAAAATAGCGTTCTTGAACTCTGAGAGCTGGTTGCTGAACCCACTGTGAGGTGCATACCACATGAATTTCTCACCTAAGGCTAGGGCTTGGGTTGAGCATTGAACGGAACGCCATTCCGAAGCAGTTTTGGACAATTCAATAAGGGATGAACTAGGTCTTAGATAGTAGTAATAGAAAAATGTGAAAGAGAAGATAATCATAAGAATTGAGATGGGAACGAGAGGAAATCTATATTGGGGTTTCCTTCTAGAAAGCATTGTTGTTTATTTTGGGTGGAGACTCGCCGGAAAAATCGTGGCTGCGGTGAAGCGTGGCGGCGTTTCGTGGAAGAGGAAAGAGAAATTGTAGTTTTCCGGCAAAGGGAGAAGAGAGTTTTCA
>LAGI02_30064|Glyma16g24680.2|cicer_arietinum_myosin-11-like_transcript_variant_mrna|length:2075
GCTCTGACGAGGATACTGATATTAGTGAGATTCGACGGTAGCATAATTTTAAGTCGAGGGAGGAACTATAATGGATCACAGCTCTGACGAGGATACTGATATTAGTGAATCTGAAATAAGTGACTATGAAGACAAGTCTTATGAGAAACTGAAAAATGGAAGTCACTGTGTGAAAACCTCAGACGAGACTTTCACCTGTCCATACTGCCCTAAAAAGAGAAAACGGGATTATATGTACAAGGAGCTCCTTCAACATGCTTCTGGGGTGGGCCAGAGTAGTTCACAAAAGAGAAGGGCTATTGACAAGGCTAACCATTTGGCTTTAGTGAAATATTTGGAAAAAGATCTTATGAAAGTTGATGTTCCGCCAAAACCTGCAGAGGAAAGTGACTCTTCTGTTAATCCTAATGAACAGTTTGTGTGGCCTTGGATTGGAATTGTTGTGAATATCCCCACTAGAAGGGCAGGAGATGGACGCTGTGTTGGGGAAAGTGGTTCGAAATTGAGAGATGAGTACAAACGCAGGGGGTTTAATCCTTTTAGAGTTAGTCCTTTATGGAATTTCCGAGGTCACACTGGAACTGCTCTTGTAGAATTTAATAAAAATTGGCCAGGCTTCCATAATGCATTGGCATTTGAAAAAGCATATGAATCGGATCATCATGGAAAAAAGGATTGGTTTGCTAATCCAGAGGAGAAGTCTGGTCTTTATGCATGGGTTGCCCGAGCAGATGACTACAAAATGAACAATATCGTTGGAGAAAACCTGAGAAAGATGGGTGATGTGAAAACTGTATCTGAACTGCAGGAAGAAGAAGATCGAAAGCAGCATAAACTAGTGTCAAATTTGCATAACATTATACAGGCCAAGAACCAGCATTTAAAAGAGATAGAAGTAAGATGCAATGAGACTACACAGAAAATGGACGTTGCAATGGGGGAAAAAGATAAGCTCATTCATGCTTATAATGAAGAGATAAAGAAAATACAGTCAAATGCTAGGGATCACTTCCAGAGGATTTTTAATGATCACGAAAAGCTTAAGATGCAACTGGAAACCCATAAAAGTGACCTCGAGTTGCGGAAAATTGAATTGGAAAAGCGTGAGGCACATAATGAAAGTGAAAGAAAGAAGTTGGCAGAAGAGATGGAGGAGAATGCAGTGAAAAATAGCTCTCTTCAGATGGCTTCTATGGAGCAACAGAAAGCTGATGAAAATATTTTGAAACTAGCTGAAGATCAAAAGAGGCAAAAAGAAGATCTCCATGCTAAAATCCTTCGGCTCGAAAAAGACCTGGATATGAAACAAAAGCTAGAGCTGGAGATTGAACAACTACAAGGAAAACTAAATGTGTTGAAGCACATGAAAGATGATGATGAAGATGCAGAAATTCTGAATAAAGTAGATACTTTAATGAAGGAATTAAGAGAAAAGGAAGAAGCCTTTCAAGACTTAGATGAAATGAATAACGCGTTAATCGCGAAACAACGTAAGAGTAATGATGAACTGCAAGATGCTCGAAACGAATTACTTAATGAAATTATAAGAGATGATGATGAGAAACTGACTGGGCTGAGAAGTGAGATCGGTGAAGGGGCGTATAATGCAGTTGTGACAGCTCTGAAAGAGATAAATGAATATAATCCTAGTGGGCGTTATATATCCTCACAAGTATGGAACTACGGACAAGGAAGGGTGGCAACTTTGCAAGAGGGAGTGCAAGTTCTTCTGAAGCAATGGAAATCATATAAACGGAAGCGGGGAATGATGTGAAATGTTGGTTGATGCTTGTCGCAGAAGTTAACATGTTGAACCTGGAGAAGGGAACTATGCGGAGAAGCCGGGTACCTTGCATCCATATTTGAAAACCTACTATACTTGATGGTTGTGTTTGGCTAAGGAATTTATGATGTTAAACTGTTTATCTAATTTGGCACTTCATGCTACTATGGCCTCCTGCTGAGAATCAAACTGATTCATAAAGGATGCCTTAGTGCTGTCTCTACCGTGGGAGAAGACATTAATGTTGAACTTTGTATGACTATGATATTTAACTTTTAATTTTGGCAAAAAA
>LAGI02_30065|Glyma03g04350.1|cicer_arietinum_pentatricopeptide_repeat-containing_protein_at3g42630-like_mrna|length:2075
CCTTAGTATTCATCATCAATTTTACCATTAAAATATAACATAATCCCAGGGATGCTAAGAATGCAAAAGTTTTGATACTGCTCAAGATTATGCAAAATACACAAACTCTCCATAATTATTACTCATACCTATATGGTATGTAATTATAAACCAAACTATTTTGTAGAATATCTCTTGATAAAAAATTTACTAGTGATATCACTAAAATGTGTTAGTATAGTATTGTCTGCAGATTTATACTCTTGCCTTCAATTTCTTTAATAGAACTACTTTCACAACCAACATTATCTTGAGTTGGTATTCACCATTTCCTTTGCTGGTTCTATTATTGTTGGACCAGACTGCGACTGAGGAGACTCCAACCAACGGGGAGTTCCGTTGACGGGGTATGGGAAGAGCGCAGAGCCACAAGTGATGCACCACGTCTTGAACCAACAATCTTAAGACATTAGTTTCATTGGTCTTTTCTACTTATAAACTCTTTACTCCTCCCCGCATATTCAATGTGGCACTTCACACTTGAATAAACTCAACATCTGCCATCACAAAAACAAAGATATACACCATTCTCATGAAGGACTAATAGTTCTTTTCTTTGTGATTCTTCTTTCTCTATATTCTTCTAGAAATTAGTTATTAGAGTTGCTTGATCCTTCCCATCAATGCTTTCTGAACCAACAACCTTGCAATGCAGTGTTCAATTCATAAAAGTAAGAAACGGCGTGGCCGTATATTGTATGAACTAAAACATCTGGCAAGTAGTTAGTAGTTCCAAAATATCTGGTTCCTCCGAAAATGTTTCTTAAGATATCTTTGTATTAAAGCCCTATATGTCCATTGCCTTTGTGTCTTGAACTCCAAAAATGCCTCCGAACTCAAGTGAAAGTCTCCTTTACCTAAGGCCTCAAACACAAACGGTTCTGTCGATAATTGTGGAGAATCATCCAAGTTCATTTTGTTTAGAGCGAACTCCAAGTTTTTTCCAAGCCTTCTATCCAAGTATGCATCAACTACACAGCCATAAGTCACTAGATCGGGAAGCACTTTTTCATGTTTCATATGTTCAATGCTAAGGTGGAGGTCCCAAAATAAAGACATCCTTGAAAAGGCCAGAGCACGGATATTAAAAGTTGTAACATCGGGACGGAAGCCAGCTTCGAGCATTCTAAGAAATTCTCTCTGCAAGCTTTTCATTTTGAAATTAGCAGCGTAAGAAAGTAGCATAAGGTTCCACAGAAGATTCCCTAAATTTTTCCGACCTAGACCCACATCTCTTAGGAACTCACCCAGTTCATACATCATTCTCCCCTTAACATATGCAGATGCCATAGCCCTAATAGGCTCCTCCTCTATCAGAAACCTAGATTTCTTAAGGCGGCGATATGCATTCTCCATCTCTTTCAAAGAACCAAACATACAATAATACAAAAGGAACGCATTAGCAGTCTCAGAACCGACATTGAAACCTCTCGAAACCATTTCCTTTATCGTATCTTCCATCAACCCAAGTTGTCCTCCTTTTCCAAAACAAGAGATAGCCAACGAGTAAACTGCAGGTGATATACCGAAATCTCTCGAATCCACATAATGCAGAATTCTGATCACTTGATCAAAATTCCTTTGTTTTCCATAAGCATCAAATAATTTCGAAAGGAATGGAATAGTAGGCACAAAAGAACTATTTACAAGTTGCTCCCATGTAGTGTGTGCTTGAGGAAAGAGGCCATTCTCAGCATAGTATAACATCAATGCAGGCAAAGTATAACTATAAACTTTCATATCAGATTGATGAGACATTCTTTTCCTACTCAAAGAAGGGTAATCATTCATGCCACCAAAAAACCCTTTTTCATTCCTCCACCAGATTACCTTGTTCCATTTTTGTGAAGGTCCATTGATAGAGTCCTTTTGCATAATGGGTATATGGCAAGAGGAGAGTGCAAGATCCATTGCACAGATAGAGTTTATCTTAGAAGAAGACCAATGATGTGAACTTAATGAAGTTTTAAGAATGTTTTGTGTTTTGTTTCTAAAAATTGTCTAGAGAAGAGTCCTTACCTTAATCCTTATCCTCA
>LAGI02_30066|Glyma05g33000.2|glycine_max_probable_lrr_receptor-like_serine_threonine-protein_kinase_at5g63710-like_mrna|length:2074
ATTTGTTCATAATGTTATTATTACTGTTATTTATGTTATAATGGTATTGAAATGTTTTCTGTTGGTGAAATTTTCTTCCCTTTGAAAATTCTGTGAAGGGACTGAACCAGGTAAAATTTCCTTGGAGATCAAAGAGGCTTAAATGACTCACTCAAATTTTAGTTATGATCCTCTCAAAATATTGCTGAGATGGTTATTATTTCTTAGTGTCTTCAAACTCAGTTATGCAATCAAGGATCCTGATGTGGAAGGAGAGGCTCTGCTAGATTTGTTGAATTACCTAAATGATTCCAATAATCAAATAGATTGGGATAGTCATTTGGTTAGTCCATGCTTTAGTTGGTCTCATGTCACTTGCAGAAATGGACATGTTATATCTTTGACCCTGGCTTCCCTTGGATTTTCTGGAACACTGTCTCCCTCAATTGCAAAGTTGAATTACTTGGTTAGCTTGGAATTACAGAACAACAATCTTTCAGGTTCTTTACCTGATTATATTGCCAACTTGACAAATCTACAATATCTGAATCTTGCTGACAATAATTTTAAGGGTTCTATACCAACTACATGGAATCAACTATCCAGTTTAATGCATCTAGATCTTTCATCAAATGATCTTACTGGAAGTATTCCAATGCAACTGTTTTCAGCTCCAATGTTCAACTTTTCAGATACACACCTTCATTGTGGAGAGGGCTTTGAGCAGTCTTGTGTTCCTAAATCTGACCATCCAGCTTCAACCTATAAATCAAAACACACCAATGTTGTACGTTTTGCAAGTTGTGGTGCATTTGCAATTCTTTGTCTTGGAGCTATCTTTTCATATAGGTACCATCAAATGCACAGACACAAAAGTGATATCTTTGCCAATGTTTCAGGTGAAGATGAGAGAAAAATTTCTTTTGGGCAACTGAGAAGATTTTCTTTGCGTGAACTCCAAGTTGCTACTAAGAATTTCAGTGAAAGCAATGTAGTTGGGCAAGGAGGATTTGGAAAAGTTTACAAAGGAATACTATCAGATAATACAAAAGTTGGTGTGAAACGCCTCTCTGATTATAATAACCCTGGTGGAGAGGCTGCATTTGAAAGAGAAGTTCAACTTATAAGTGTTGCAGTTCATAGAAATCTTTTGAGACTCATAGGGTTCTGTACTACTACAACTGAAAGAATCCTTGTCTATCCTTTCATGAAAAATCTAAGCGTAGCGTATCGATTGAGAGATTTAAAATCTGATGAGAAAGGTTTGGACTGGGCAACAAGGAAAAAGGTGGCTTTTGGTACAGCCCATGGTTTGGAGTATCTACATGAACAATGCAATCCTAAGATAATACATCGCGATCTAAAGGCTGCAAATATCCTACTAGATGATGAATTTGAAGCTGTTCTAGGTGATTTTGGGCTAGCCAAGTTGGTTGATACAAGGATGACTCATGTTACCACTCAAGTGCGGGGTACAATGGGTCACATTGCGCCCGAATATTTGTCCACCGGAAAGTCATCAGAAAAGACAGATGTTTTTGGATATGGTATAACACTTCTTGAACTAGTCACAGGTGAACGCGCAATCGAGCTTTCACGCCTTCAAGAGGAAGAGGACGTTCTTCTCATCGATCATGTGAAAAAGCTAGTTAGAGAAAATAGGGTAGGGGACATTGTGGATAAGAATTTGGAGAATTATGATACAAAAGAAGTTGAGACAATTATTCAAGTTGCATTGCTTTGTACACAAGGTTTTCCAGAGGATCGTCCAACAATGTCAGAGGTATTGAAAATGCTACAGGGAATTGGTTTAGCAGATAAATGGGCAAATTGGAAGCAACTTGAAGAGACTAGGAATCAAGAATTCTCACACATGACTCATCAATTTGTTTGGAGTGATGAATCCACTTTTGATCAAGAGACTATACATCTTTCCAAAGCAAGATAGAAAGAAGTGGACTCAATTTTGAAATACTCATATATTGTTGCTTGTTATCATACAATATATATACATATATATAATTTATACTAATATACATTTCTATAGTGGCTTGTTTTAATATGTGTATCACAACCTTGGATGATTGTAAATTTG
>LAGI02_30067|Glyma10g01820.1|glycine_max_probable_protein_disulfide-isomerase_a6-like_mrna|length:2074
GGGAGAATCTTTCATGAGATGATTGTTAGCGCCACCAAGTTAAGCATATGTTGACAATATATTCTTCTTCAAAGTGAGCTCATCGGCCTTAGAAGGACTGATAGACTTCTCAAGTATGCGCTGTAGCCGCTGGATTTCGTTCTTGGCATAATCAGAACCTTTCTCCAAATAACTCTTGGTAGCTTTCACGTAAATCTTCCCGTGCCTTGAATCAGAACCCTTTAGCTTACTAACTTCCTCTTCAATTTTGGTAAACACGGCCTTCTTCTCTGCATCTCCTGCAGCTACAAACTCCTTTACCAAGGCATCCAAGCTTTCAACTATACCAGCTTTTGATGTAAGATGTCCATTTCCATCTCGACTTGTTCCACTTTTGTCATTGATAAAAGCCACAAAATCATCCAAGCCTCTTCCTCCTTCGTATGCTTCTCCAGCTTTATTATTCTTTGGGAAGAACTTCAAGGTAGGAAATCCACTCACACCATACTTTTCAGCAAGATCCCTATATTTATCAGCATCCAGATTCGCAATCACTACATCTTCCTCCAATTTAAAGGCTGTGGCAACTTTTTCATAAGTAGGAGCCAGGCTCTTGCAATGTCCACACCATGGTGCATAAAACTCAACCAAGACGTCTTTGGTTTCGTCCAAGACAACATCATTAAAGGTTTTATCTGTTAGCACAACCACATTGGATGGAGCTGTAGCAATCTTCACATTGGTTCCTCCTTCTTTGTTCACATACTCAGCAAGTGCTTCTGCATTTCGTGGCCCTTCATACTTTTTGGGTTCCAAAGATCCTTTGGGAAACCACTGAATTGTTGGATACCCAGAGACCCCATATTTGGTGCACAAACTCTTGTGCTCATCACAGTCCACCTGGACAGAAACAGAAAAGATTGACCGAATTTTTTAATAACATAAACTTTGTCTAACAATCAGTTAGCTCACTCTAGCATGTATTACACCAATATTTTGCCTGTTCCTTTCTCTGCCAAAATATCTTGAGTTCCCAGGAAGTTAAGCTGCTGCAAAATTGAATGGTGAGCATTTTAGTTCTGAAAAGGAAACCAGACATTGAAAAAGTAAATAAATAAAGAAAAATAGACAAAAGAAGTTCAAATGGAACTACAAATTTATAACAAACTGACCCGAAGTAAGAGGGGAATGTGCCAAATGATTGGGACATCATGAATATTCACAATATTATTAATCGGTCAGAGGTCATACAAAAAATATAATCAACAACCAATAATACAAGATTTTAATATATATACCTTGACAATGTAAAGGTTTTTTACATTGAAAGAACATCATCCACTATTATGGATTATTCTTATTTATGAGTCAACAACCATTAAGCAAAACAATGGTTACCATAAATGACAGTACATAAATTAATTACCATAAATGTCAATAGACTTCAATTATGGAGAAAAATGCCAAATAAATAAATTAATTACCATAAGCAAAATAAAGATCATAATTATATTCATTGCTAAAAGTGGACGGTGAATTTTGTAACCAAAGTTCATATCAATAACTCCCTCAGCTTTGTTGGTAGATCCTGATTTAATCTATCAAGGGCATAATTTGTGTTTTAGACTAGTTCGAAGTACAAGTACATAATTAGATAAGAAAATAATTCCCTCAGCTAAAAGAAAGAAAAGAAGAGTACAATGTGCATGCTATGATTAAGTGAGTGAGCAAATAAGCATTACAAAGATTATGGATTTATATAACAGTATAAACAACTACACCATAAATGAATTATGGATTTATACTATCATCACACCATAAAGGAATTATGGATTTATACTATCATCAAATAAGCATTACCATTTCGCACATAGTTGTCAATTGAGGCTTATGATATCCATTTTCAATTCGATGCCTCACTTCTTATTATTGAATGATTTTTCTTTGCATTAAGGTTTTAATATAATATTTATATAACAGTATAAACAACTACACCATAAATGAATTATGGATTTATACTATCATCACATAACTTTAATACACATAGTTGATTGATGATTTATTGATAATGCAATGCAATCAACTTTATATTTTT
>LAGI02_30068|Glyma13g18730.1|populus_trichocarpa_mrna|length:2074
AAAAAAAGAAGTAGAAATCTACGATCCATGCGAAACTTTTGCGTAAGGTGAGTTATAGTTTTATGCGCGCAGAAGAATAAAGGCACAGTCACTCAATTCCGATTTCAACATATTTCATCAGTTTCTCAGATCTCCAATTTCTGCATAATTTCAATTTTCAAGAATGGTTAGGGGATTCATTAAAAACCTCGCCTCTCGCTCCCTTTCCGTCGCCGGAAAATGGCAGCACCACCAACTCCGCCGCCTCAACATCCACGAATACCAGGGAGCTGAGTTGATGAGCAAATACGGAGTCAATGTTCCAAAAGGCATCGCTGTTTCCTCTGTTGAAGAAGCCAAAAATGCAATCAACCAAGTTTTCCCTAATGAAAATGAGTTGGTGATTAAGAGTCAAATTTTAGCCGGTGGACGAGGCTTGGGGACTTTTAAAAGCGGTCTCAAGGGAGGAGTACACATTGCTAAAACTGACCAGATTGAAGACATAGCTGGGAAGATGCTTGGGCAGATACTTGTTACCAAACAAACAGGTCCTCAGGGAAAACTTGTTAGCAAGGTTTACTTGTGTCAAAAACTGTCACTTGTAAATGAGATGTACTTCGCTATAACTCTGGATCGTAACACTGCTGGTCCACTTATCATTGCATGTAGCAAGGGAGGAACCAGCATTGAAGACCTCGCAGAGAAATTCCCAGACATGATTATAAAGGTACCTATTGATGTATTCAAAGGAATTACTGATGAAGATGCTGCAAAGGTTGTTGATGGTTTAGCTCCCAAAGGGGTAGATAGAAATCAATCAATTGAGCAAGTGAAAAATTTGTATAAACTTTTTTCTGAATCTGACTGCACTCTTCTGGAAATCAATCCCATTGCGGAGACTGCTGATAACCAATTGGTGGCTGCTGATGCTAAGTTGAATTTTGATGATAATGCTGCATATCGTCAAAAAGAGATATTCACTCTCCGAGATACAACACAAGAGGATCCTCGAGAGGTGACTGCTGCTAAGGCAGATTTGAATTATATTGGGTTAGATGGAGAAATTGGCTGCATGGTGAATGGAGCAGGGCTAGCAATGGCCACAATGGACATAATTAAATTGCATGGGGGTACTCCTGCCAATTTTCTGGATGTAGGTGGGAATGCCTCTGAGGGCCAGGTGGTTGAAGCATTTAAAATATTGACTGCTGATGACAAAGTTAAGGCAATTTTGGTTAACATTTTTGGTGGTATTATGAAGTGTGATGTTATAGCAAGTGGAATAGTGAATGCTGCAAAGCAGGTTGACCTGAAAGTTCCTGTGGTAGTTCGTCTCGAAGGCACCAATGTTGATCAAGGGAAAAGAATTTTGAAGGAAAGTGGTCTGGCATTGATAACTGCTGAAGATTTGGATGATGCTGCTCAGAAAGCAGTGAAAGCATACAAATGAAGGGTTACTTTTTTGTTCAAATTAAAAAACCAATTTTAATCGCAACATCATTCTTTGTGTTATAAACTAATTGAGGAGAGGGAAATTTGGTGCAACAAAACTTCTCATTAGAGATGAAGTGGTTATCAAAGGGTTTCCAATAAGCTAGTGCCTTCCCACAGTGTAGTTTATTTGGATTATGAACTTGGTTGGAATTTGGTTTTTCTCTTATAATTCCAGATACCAATCCATTTATGGTTTATTCCTAGTTCAGTTCTCTCAATGTGGATGGCATTGAAATATAGTTGTTTATGTTGGGCATGGTGTAAAGAGCCTAAACCTGTGTAGCTTTTAAAATGGTGATTTTCAACTGAGTATGTTTACTTGATGGTTTAATGTCAAGTTTTTATGAGTTTATAGCTAGGCAATAAAGCTTGTTGGATAAAAACTAAGCTTGTAGTCATGTTTGGTTAAATTGGATTTTTAGAAAATGCCTCAAGTTATAAGCCCTGATTGAAGATGCTAATAAAAGTGATTTATCTCTCAAAAATTTCATACTTTTTATATATTACTCTATCATTTTTCAGTCAATTTTATCAAAAAACATCAGTTTATCAGGGCTTTTACTGACAACAATTTTTATCAAACATAGTCCAAGTTTAAATT
>LAGI02_30069|Glyma16g33890.1|Lotus_japonicus_clone_JCVI-FLLj-2G4_unknown_mRNA|length:2074
CAAAAGGTAAAACCAGTACAAAAAATGGACATGAAACATGATTTGCACAAATTCAATAAAATGAAAAAGGTCATAAATACATACACAATGTATAACATAATAATGGCATGAGACAATTAAGCACTGAACAGAATGAATTTCACTTACTGGGCTAAGCATTTAACAAAGGAGACTATCCTAATAATACAGGTGGAGTGACTATTATTGGTACATTTGACAAAAACCAGTTGTAGACTATGTTGTGCTTTTCTTTGAGAGGTCATTGACTATTTTGTTGTTCTTCTATGCCTGGAATAAATATCCTAACCATTTACTTTCTTTCTCTTTCTTGAACTCTTTGGTGAGGCTTACTTGCCCAAAAGAGTTGCTTCTAGTTCCAATTTATCTGTCATGTAAAAAAATAATTCTCCAAGGGAATGTGTATGCACTAATCAAGGGCAGTTTTGCCCCTGCGGGCAGTTATCGGGATAGGCAAGCCATCAAAGATAGGTTTGCTAATGGCTGCTTGCAAGTCTGGTTTCAAACTCCATCTTGGTGGCCACACTGTTGCTGCTGAATTATTCCTCTCCTGCTCCCTTAGGCTCAACGCGCTTGATGATTTCCGCACTCCAGAAAACCCATCGGTCAATATAGATTCTCCCAACCCCACTGCAAGAGAATCTAACCATCCCGATTCTGATTCAGGAAACAGCACTGCTCGACTCGCTGATTTTGTCCTCCCGGATAATGGTTTTCCAGTTGAAGAAAAACCATTCGAACCACCACTACTATTTCCCTCTTTCAAAATCCTTTCAGGTGTACCACCTCCACTATCAGCATCAGCTTTCTGACGTCTGCGGACAGATTTGTCATCATACTTCTCACCTCTTGCATCACCAATTTCTGAAGGAGATAGATACTCAGGCACTGCATCATTCCCAGTCAGTAGATCATAGACTAGATTTGTTGACTTGGAATGATCTGAACATGCAGATGTATAAGCATCCATTTCTGTTCCTTCAAATGTATCTCTAGACTTTGAGGATTTGAGTCCATAGTATTTCCGTAAAATGGTCATAGCTGGAGAAATCTCCTCTTCGAGTGCTTTTAGTCTTAAGGACCGAAGAGGTTCCTTCATGCCAGCTTTACTTCTGGGTGGGGATCTCCTTTCAAAGCTATCATCAATGCAACAAGTTTCAATTAAAAAATGTGTTTCAGTAATTCAGCACAGTATTTTTAAATTCAAGTAACTGCTAAGTAATGCCATGCTATCTGCTGAAACACATGACTCAAACATAATTCAACGAAATCAATATCGGTATGAAAGATCAGCTGAAAACATATAAAAGTGAGCTGCAGTAAATAGAAACTAGCAGCACACAAAGGCTGATGACTAAACTAAGCACTTGTAACATTAGAAGCTAGATCTGCTATCAAACTCTAAAAACAGTGGTAGATGGTTATCGGCGTACGACACACTACACCCTACAACAACAAGTTCACATACGGAATATAAAATATACTGTAGAGGGCATTGCAAAAGCTTCCATGACAAATGACTTTAAAGTGTTGCACCATGACAAGGGGAAAAATGAGTATAATATTACCCTTGTTTGGCATGTCCGTTAGGCAAACTGGGTATTGGAGATGGTGGATGTCGTCCTGGTAACGGAATTCTCAATGTTTTCAGGGCAAACATTTGAAGATCTGAGGCTAACCCATTCATCCTTTTGATATCTGCTACCTCAACACCATACTTAATGGCAACACCAGCAAGAGTGTCAAATTTTGAAACCTGATGCTCAATATAATTCAACCCATTGCCACCGCCACCGTTATTCTGAACCTCATTCGACGGTGACATCTGCTCCGATCAACCACCGACAGAAAGATCTACTATTTCAGACACACAACCGGAATCATGCAATTGATGGTGGGATTATGTATAAAGATGAAAAGGGTCAAAGAAAAATGTGATCTTGGACTAAGAAAAGGAATGAAAGTTGAAGAATGGTGAGAGGGTATGTGTCTGTGTTAAGAGTTCATTGATAGAGAGAGAATGGGTTGGGTTTGAGTGGTATGTTATGGTCCTTTG
>LAGI02_30070|Glyma12g13220.1|cicer_arietinum_transmembrane_e3_ubiquitin-protein_ligase_1-like_transcript_variant_mrna|length:2074
GTTAGTAATGTTTTTTATTCCTTCAAAAGATTATGTTATGGAAACTATAATGTATAACATTATTGATTATTGATACATAGCCAGTAAAATTTTGAAGGAATAAAAAACATTACTAACATAATCAGCTACAAGCCAATGCTGCAAGATACAATTATGAGAAGAATTATACTGAATATGGATTCTATCCCAACCGAAATTATCAAGTTGGGCGGAGTCAGTTGATCCTATTGGTATGAACACGGTGGAAATGTTTTCAGACTGGTGGAAGCGAGCGCCGACAAGTTGGGCACTCCATCTTTATATCCATCCATCTTTGCAAACAGCCAGAGTGGAAAAAATGATCACAAGGCGTTACCATGCAATCATTAGACCGCTGACTAAGATCAACGCCTGTCATGCAAATAACACAATCTACAGCATGACTTGTATTTTGAGCAAACCTCCTATAATAGCTGTATTTCTCAGGTAGAATCTGGTGAGGAATGAACCAACGGGACCCAAGGTAGTGCTGAAGTAGAAGAATTGCAGCTTGAAGTCCAATAAATACAGTCAAATAAACACACCACCTCTGGTCTGATTCTATCCGCATAAAGTTGTTAGGACAACCAAAAATATATAATGGGACTGCTAGCCGAGTAACAGTCATGCCTATGATATAATGAGGATGCAATGGCTTGCGTGAATCACGAACAACATTGGTGATTATCTGAGGTATCCAAAAGGAGTATGCGAGAAGAAGAATAGGTCTCAAATAATAATGGAACTCATACATGAGCAGAATGCCTCCTAACAGGACCCCATAGAAACGACTGTATAAAACTGATAGCTCACGCCTCATTGTCTCCCAACCTTCCCCGTTATTCAAAGGCCTATTTGCCCTCCAGATGGCAAGAAGATACCTCATCTCAAATATTGAGAAAACCACAAACTTGAAAAATGCAGCAGTTGCAAAGGCATTAAACAACGATTCAACCAGTATTCCTGCAGTGAGATGTAAAAGACAGAGATAAGCATCCAGAATAGCTTGTTGACCAACCATCAGTATTGAAACCTTAGCAGCCCCAGATTGAGTGTTGCTGTGCTCCATCTGCCGAATCAATAGAAGAACTTGCAAGAAAGAGACAAAAGTAACCACCAACGTGTAGTTCACTGCTTTATTATAGTAAGCTTCAACATTAACAGATGATGCATTTAACTGTAAAAGAGAGAAGCAGTCTCCATCATCATCCACCGACGGACTCTCCATTAACCCTTCTAGGTGAAAAGAATCATGCCCCCCTTCATGTTTTGATGATTGCATGCGTGAAACCTGTGCGGCAATTTCAACATTACAATGTTTTTCCAAGTCATGCAATGGAGAAGATTTTCTTCTCCACATCTTATCTCGCGAAGATTCTTGGAATACTTGAGATGAGAAAACTCCAAGCAGATGATATGGATTAGATAAAAGATAATCATCATCCTGATCTAACCCTCCTTTTCCACTGTTCGTTATCATTCGAAGCTGTCTAAAAGGCCATATATATACACCTTCTATTCTGATTTGGGCACCACCAACATTGTATTCTTTGTCGAACACATCATGGAATATAACAACCCCCTGCACATAATGTACACCAGTTATCTTTGTGGGTGTACTAGCCAACTCAATTATAGAATTCCCATTTGCTTTTCTGATGTCTGGGAATTTGGATGAGCCATTTTTGATATCTAGAAATTTCCAGGTCCCTCTATAAGTTCCGGTTATGTTCCATTGGGAAAATGGACCTAAGTCACTCCCGTCTCTTCTTGAAAAAAGCCACTCATCGCCCCATGAGCCAATTCTGTCCCTTAAGGGTCTCAAACCCACCACAGGACTAAGAAACAACAGAAAAACACAACACCCAAATGCAATCCTCCACTTAACCAACCAAAGTTCTAACCTTTCAACCATGTCAAACCCCAAACATACCATTTCTCATGAAAACAAAAAATATTCAACCGCAATTCAACGATCCAGATGATTATAATTAAAACCCAACATAGGAAAAAGGTTAAGAAAGGAAAAGAGTTGCTTCAAAAGAAGTCAAACGAG
>LAGI02_30071|Glyma10g03730.1|glycine_max_f-box_lrr-repeat_protein_17-like_mrna|length:2074
GAACATTCTCATTTTTTCATCAGCTACCTTTTCCCTCTTTCACTATGCAACACTGTAACCCTAATTCCGCCGCCGTGTCCCCCGCCCCACACTCCACCGTCGCCTCTTCCTCCGATGCGAAGCGCGGTAAGAAGCGCGGTAACTATAATTGCAGCCGATGTGGACAACCTAAGAAGGGGCATAACTGTAATATCAAAACCCCTACCTCCGCCACCATTACCCCTGCTGATCCATCTCTAACCGCTGTTTCTGTCATTTCCGCTCCTACACTATTACCACTGCCTCGCCAGGCGCCGTCGCATCTCCGCCGTGCGTTATCGTTCGATGATTTCGATGACCGTACCGGCGGGATCGATATCGATCCGGCGGAGCGTGACGAAATGGATGATGAAGATTCAGCTATGGATCTGTTGGATCTAGATATGGATTCATGCGGGTTGCCAGCGAGCCTTATGTGGGAGATTCTTAGGAGGTTGCCGCCGGCGGAGCTGTTGTCGGCTGCGAAGGTGTGTAAGGGATGGAGGGACACGGCGAGGAGGTTGTGGAAGGCGGCGGAGGAGTTGAAGGTTAGGGTTCCGGCGAGCGTTCACGTTGGGTTTGTTGCGTCGATGTTGCAGAAGTGCCCTGGGATTTTGAGGCTCTCTCTGAGAATGGAAAGTGATTTTGATTCAACGATGCTGGCCTGCATTGCTTTCTCATGCCCTAATCTGGAACATATGGAGGTCTCCACATTTGACAATGCACTGAATCGGATTAATGGGGATGAATTAGGCCGGTTTGTTGCTGATAAAAAAAGCCTCAAAAGTCTCAAGATGGAAGGTTGCTCTAATCTTGGGGGTTTTGTCCTATGTTCGTCTAGTCTTTGTACACTTTGGCTATCAGATCTGTACTGTCTTTCTAAGATGGTATTTAACTGTCCCCAGCTAAGAGAGATTTCCTTGGAGTTTTCCCGCCAAGAAAATGATGGTACTGATCTCACAACTATGATTGATGGTTTGGGAAGAAGTTGCTTGAGATTGCAAAATGTACATATAGCTTCAATGCAGCTTTCTCATGCTGTTGTGCTTGCTCTTTCGGCAGCTCAGTTGAGGAATCTGCGAATGCTTTCTCTTGTTCTTGGATCTGAAATTACTGATGCATCTGTTGCTGCAATTGCCTCAAGCTATCCAAATCTAGAATTGCTTGATCTCAGTGGATCTGGCATAAGTGACAGTGGGATTGGAATGATTTGCAATGCGTTCCCTGAAACACTGTCAAGACTCCTTATTGCTCTTTGCCCTAATGTGACTTCAAGTGGCATTCAATTTGCTACAGCTCAGCTGCCCCTTCTTGAACTTATGGATTGTGGCATGACCATATGTGATCCTAATTCCCAAGATCCAAGCACTGACAAAAACAACTGCAAATCACATAAAACATCTGGCTCTAATCTGCACCTTGTAAACCAAAAGTTAATTATCAAACATGGTCGTTTAAGGAAACTCAGTTTGTGGGGTTGCTCTGGCTTGGATGCTCTATATTTAAACTGTCCACAACTTAGTGATCTGAATCTAAATTCTTGTAGAAATTTGCATCCAGAGAGACTGTTGCTTCAGTGCCCCGCTTTAGAAAATGTGCATGCATCCGGTTGTCAGGATATGTTGATTGGGGCCATCCAAAGTCAGGTCTGCAATGCTTTTGGTGCCATGGATAATCACTCCCCTTCTAAACATCTACCTGATGGCTCCAAAAGAGTCCGGGTTCCTCATTTACTTAGTGGCGAGTTTCCTGAGCCTGAAAAAAAGCGGAGGAGGATTGAGATGCGACACTGTAATGTGCTTGTTGATTGAACATTGTTTTCTAAGGGAGACCAATTCTATTTTATACGGGTTCAATATATTGTATGTTGTCATTTAAATTAGAGACACTATCCCTATCTACCTACCAAACATGTCTAGAAGTCTAGAACTGTCTCTTACCCTAAACAGATGTTATGTTTAGCATTATTGTCGTATGAACTATGGATGGTTGCCTCAGTTTTTCAATAAAATTAAATTGTTTATGAAGTTTTCCAAGTTATGTCACCCAAATGCTA
>LAGI02_30072|Glyma07g37680.1|glycine_max_probable_histone-arginine_methyltransferase_-like_mrna|length:2074
CACAGCCACCAATAATACATAGCACACTAATTTACACAGAAGAGGGTGTATAAATTATACAGACACAGCCCCCAACTTGCTGCAGACTGCAGATTTCATGTTACAAAGAGAATCCGAGATTAGGATTTATCAAGTTAAATATTCTGCATCAATGAATCAAGGTGAGCGCGTGAATTAGGTGAAAGCTGTTGCATTATTTCGGAATCCAAATCCTGAGATTGGATGTGTAAATCCTTTCAAGGAATGTGATTATCACTGTCAATACTATTTCTGAATAATAAAAATGCAATTAGTGTTTAGTTGGCACACTCCTGTACTCCGGAATGTGGATATTAACTAGATGTCCCAAAGGGCCAGCCTTGGGAGAAATCAAGACAAGAAATTTCTAGTTGAGGAAAAGAAACTAATCAATGCCAGGAGTTATTATTAATGCAGTTCATGCTTGGGGAACCAGCCACTCACCACAGCAGCAACAACTAAGTTTCACTAGGTAGAATCATATACATGAATCGGACAGGGACATAATACTCTATCATAAAACATGAATCACCCATTAATCATCCTTTCAAAATGGTGACTAAATGTACAAGGCTACTACCTGGTGCGGTCTGATGAAGGTAAAGTAGGTCAGTCTTATCCCACAAGTGGAGAGATTACTCACATCACAAGGATTTTCCAAACACAACGCTCTCACCTAGTGGGGTCTAGGGAGGGTAAATGTACATAGTCTTACAATCGCAAGGCAAACAACCTTACCGTTACGCCAAGGTTCACCCTCGGGTTAATTGTGTCTAAATTGAAAATATGTTAACTCATTTCCTATGTTGTTATTCTTCTTGTGTCTCCTCTGAAATTTCATCTACCAACTGCGCAGGTATACTGAAAAAGAAAAAGACCTCTATCTCCAGCTTCAAGTCCCGTCAAATATCAACTAACAAAGTGACCATATAAAGACATGAGATGACAAAATAGAATACCTTTGTCTGTAGAAGTGGCTGTAGTTGCTGCTGATCTTGGGCTAATGCATAAGCTTGTGGTTGAGAAATTCTATAGTAAGGTTCTTTTAGATCAAGCTTACAGGATGATGTTTGAAGAATCCCACCTTGTTCAGCACCAGGACCCCACATTTTAGCTGACAATGTTAAATATATAGTATAACTCTGTGCATTGTGGGCAATCAAGTGAAGCCTGCCAGTAATTTCTTGTCCTGCCATGACATAAATTGGCTGAGAGAGAACACAGCGTAACTGGTACCAATGGGTTGTTGGTGAACCAGGAGCAGTGGTAAGCCACCTTGGCACAGTACTTCCATTGAATAGTACATCAAACCAACATGCCAACCCGTGCACTCTAGCACCCACAGAGACTATGAATTTCAGAGGAATGTCAATTTCATACAGGTCCTCTTCCTGGATTTTGGTGAAGTCTATCACATGGAACATTGGAGGAGCAACTAACAATCTTGGATCAAAAGCATCCACCACAGGCTGAGAAAAGTAACCTTGAAATGCAGTCCCATGTAAGGGCGTCAAATCAACACCATAATAGTTTTGCTGCTGCCAAAACAGGGCCTTATTAGCTATTTCAATAAATAAGTACTCATCAGTGAAAGGTGCCATGTGAATCCTTGAAAAATCATGTTTGGCTCAAGAAACTGAAACATGATGTATGTGTAAGACGTAATGACTCATTTTTGAAACATGACGAGTTTTGATATATTGTGAACTGCCATTGAAGTTGCAATAGATTTTGTCATTAAAAAAAGATGGTTAAATTGTCAATAATCATGGGTTAAAAGATAAATTTAGATAGAGATATGCCACATTAAAAGGACATATATTTACCTGCCAGTAACTTGCCTGAGTAAAATCATTTCATCGTAATGACATTTAGTATTATCACTTGTACGAAGCCCCGAGGAAAAATAAAAAGGTGTTAGTTTACCTTCCCATTGCAGGGAACATTTTCCCACTAGGGGTGAGAAACCTATCTCTGGCAATGACATAAGACTCCAGCATTCTTTCATTAACTAACAAGGTGCCCATGGGCTCAGAGATAAGAACATCTGCTTTTT
>LAGI02_30073|Glyma20g16990.6|medicago_truncatula_sucrose-phosphatase_complete_cds|length:2074
CAAAGTTTTTTCTAGTGGAAAATGCTTTGAGAAACAACACACTATCCCATGTCAGTGTGCAATAGCATAGAGAATCAATTCTGTTTGGTTCGCATTCTGAGTTCATTCATGTTCGTCGATCCTTGATCGTAGTCCTGCTTACCTAATTTCTATCCTAACACTTATATGTTTTCTGATCATCCATGTGCATACTAGCGAAGATTTTTACAAAGTAAACTTTTTGGGGATTTCCATTGGTGGAAAAGAAATTAAAACGTATGGATCGACTCAATGGTCCTGCCGATCTCATGATTGTTTCAGATCTTGATTTCACAATGGTAGACCATGATGATCCAGAAAACCTTGCACTTCTTAGGTTCAATGCGCTGTGGGAGGCTCACTATCGTCATAACTCTCTGCTAGTTTACTCCACTGGGAGATCACCTACTATTTATGGAGAGTTAAGGAAGCAGAAACCGCTGCTGACTCCTGATATAACAATTATGTCAGTGGGAACTGAGATTACATATGGTGAATCAATGGTACCAGATGACAGGTGGAAACAGTATCTGGATCATAACTGGAATAGAGAAACAGTTATGGAGGAAACCGCCAAGTTTCCAGAACTAACTCTTCAATCAGAAACAGAGCAACGGCCTCAAAAGATTAGCTTTTATTTGGAGAAAGGGAAGGCCTCAAAAGTCATGCAAGCTCTATCAAAATGTTTGGAAAAACGTGGGTTAGATGTGAAAATAATTTATAGCAATGGTATTGCTTTGGATATATTACCCAAAGCTGCTGGGAAAGGACAGGCCCTCAAATTTTTACTTGAAAAATTGAAGGCTGGTGGACTAATACCAATCAACACTCTTGTTTGTGGCGATTCTGGAAATGATGCAGAACTATTCACAGTACCTGAAGTTTATGGTGTCTTGGTCAGTAACGCACAGGAAGAATTGGTTCAATGGTATGCCGAAAATGCGAGGGGTAATGCCCAAATTATTCATGCAACTGAGAGATGTGCAGCCGGTATTATGCAAGCCATTGTCAACTTCTCTCTAGGTCGAAATGTATCTCCAAGAGATATTAGTGACTCAATGTTCAAAAGGAAAAATCTTAGTCCTGGCCATGAAGTAGTAATGTTTTACTTATTTTATGAGAGATGGAGGCGTGGAGAAGTTGAGAATTCTGAGCAGTATATACAAATTTTAAGATCAATCTTTCATCCTACAGGAAATTTTGTCCATCCCTCAGGAGTCGATCAACCTATGCACCAAAGTATAGATACCTTAGTAAATCTTTTTGGAGACAAGCGAGGCATAGACTTTCATGTTTGGGTTGATCGTGTGTCTTTTGCAGAGGTCAGTTTGGGCTCATGGCTGGTCAAATTTGACAAGTGGGAATCATCTGGGAATGTATCACAGTGTTGTTCAACAAAGGTTTTTATGAGCTCAAAGGTTGATGCACCAGATGAGCTTACCTGGATGCACTTACATCAAACTTGGTCAGATGGATCCGGAGGAAAGGATGACATACCTTGGTTTATCTAGAATACTTACACCTTCCAAAATCACATTTGTTAAAAGCATGCCTAAGGTGCCAAACCATTCACCCGAGGCTCCAACGCTTCAGAGTCTGTTTGCGAGTTGGGTTTTGGAGGTGAATGAAGGGAAATGGAAGGCTTTAGAGCCATGTGAAACTGTATTTCATGGCACACAAGCCTTTCTCTTCCCTCGATTACCCCAAAAACCAACTCACAAACAGACCCCAAAGTGTAGGGTACCTTGAGGCAAGCCCATCCATGACATTGACAGCTTTTGTCTTGTATTTTATTTCTTTGTAATACTAGTTTTCAACAAGTTGATTGGCCAGAACCAACTCCACAAAAGTAACTACATTGTAGATATGGATTTCATTCCTTCCTCACCAGGTAAATTCATACCCATATCTTGTTGTAACACTCTGCACAATCTCAAAAATAATGTCAGAGATATGTCTTGTTTTGCCATATATTTGTTGATGTTAACCATACTAGATGAGTTAATATTTGTAGATAACCTTTTTTCTTAATTCAAATAAAAAATTTCAATCTCAA
>LAGI02_30074|Glyma16g27210.1|glycine_max_glutathione_cytosolic-like_mrna|length:2074
ATTTGATCTCATTTTCTGCTTCATCATTCCTAAACCTACATTCTCTCATAAACCGACACAGATTGATTTGTTTCGAGTTGTTCGATAGTGATGGCGAGGAAGATGCTAATCGATGGCGAGGTAGAGACGAAATTTGATTTTGATTTGTTTGTTATTGGGGCTGGAAGCGGTGGTGTTCGTGCCGCTAGATTTTCAGCAAATTTTGGAGCTAAGGTTGGGATTTGTGAGCTTCCGTTTCATCCAGTTAGCTCTGAAACGATTGGAGGAGTTGGTGGAACGTGTGTTATTCGTGGCTGTGTTCCCAAAAAGATTTTGGTCTATGGAGCATCTTTTGGAGGTGAACTTGAGGATGCCAGGAATTATGGTTGGGAACTGAATGAGAAGCTTGACTTCAATTGGAAGAAGCTCTTGCAAAAGAAGACAGATGAAATACACAGATTAAATGGAGTTTACAAGCGGTTGTTATCCAATGCTGGGGTTAAATTATTTGAAGGTGAAGGAAAGACAGTGGGTCCAAATGAAGTTGAGGTGACACAATTGGATGGCACCAAACTGTCCTATTCAGCAAAACATATATTGATTGCAAGTGGAAGCAGGGCTCAACGTCCAAATATTCCAGGACAGGAGTTAGGTATAACATCTGATGAGGCTCTAAGTCTGGAGGAATTTCCTAAACGTGCTGTGATTCTTGGAGGAGGTTATATTGCGGTTGAGTTTGCATCCATATGGCAAGGGATGGGTTCCACAGTCAGTCTAGTCTTCAGAAAGGAACTGCCATTGAGAGGTTTTGATGATGAAATGAGAGCAGTGGTGGCAAGAAATCTTGAAGCCAGGGGGATTAATTTACACCCAAGGACAAATTTGACACAGTTGATCAAAACAGAGGATGGAATTAAAGTTATCACAGATCATGGCGAGGAACTGGTCGCTGATGTTGTACTATTTGCCACTGGTAGGGCTCCTAATACAAAAAGGTTAAATTTAGAAGCTGTAGGTGGTGGAGCTTGACAACACTGGAGCTATAAAGGTTGATGAGTACTCACGCACTAACATACCTAGCATATGGGCTGTTGGTGATGTAACAAATCGATTCAATCTTACCCCAGTGGCCTTGATGGAAGGAACATGCTTTGCAAAAACAGTATTTGGTGGACAACCAAGCAAGCCAGACTACGGTTATGTCCCCTATGCGGTGTTCAGCATTCCACCGCTTTCTGTAGTTGGTTTCAGTGAGGAGGAGGCAATAGAGCATACAAATGGTGATCTCTTAGTTTTCACGTCAACCTTCAATCCCATGAAAAATACTATCTCTGGACGACAAGAAAAAACTGTTATGAAGCTGCTTGTTGATGCTGGGACAGATAAAGTTCTTGGAGCATCCATGTGTGGGCCCGATGCACCTGAAATTATGCAGGGTATAGCTGTTGCATTGAAGTGTGGAGCTACCAAGGCACAGTTTGACAGCACGGTTGGTTTGCACCCATCTGCTGCAGAAGAATTTGTGACCATGCGGTCAGAGACCAGGCGTATTGCTGCTGGTACCAAAAAAGCCTAGAAAAATTTGTAAAGATGTTAGAAGAAAATACAATAGGTTCGGTCATGGTTTCAAGTTGCAAATTTCTTCTTTTGATGAAAACACATGAATAAGTATAGATCCATGCTGACAGAAAACATAAGTTTTTTAGTTTTCCCAAATAAAGATTCCTTTTCTTCCTGCAAGTTTTAGTTTGTTCAATAATTTATACTGAAAGGTGTTTACTTTGTTACCAAAATTATAAGAGAACTGAGTAATATGGAGTGAGATATGTATCCTGCATTGGTTATTTTACTTATTGGTTCAAGTGTCTTCAGTTTCTGGGAAAATATTATTGACTTGAGTTACTATTTTGTTTTCAAGTGTTTTGTTTTGATGGTTACATCGATAAATTGTTATGAAGATATTATTGACATGGTTACTATTTTCATTTGAAAGTGTTTGATAAGTTGTACCTTATAAGTACTATATCTATGCAAGATTTATTTGGAAGTATGATTCCACACCCTGATTGGATCCATGAATGGAGTTGTTTCTTTG
>LAGI02_30075|Glyma02g30846.1|glycine_max_strain_williams_82_clone_complete_sequence|length:2074
TGATGCCTGTGTGTTCAAATAAATTTACCATTTTGGAAGCAAAGCTAATTGAGCTGAGAAAACATACATCAAAATCTTATGGACATTTCCCTTGAGCATTAAGACAAGGTGTGCATAGAAGGGGTCTATATTCTCCCACATATTGGAGAGTCAAAAAGCCTGTACAGGACACTCTAGCAGATGAGAGGATCCGACAGATAGCTATACCAGACCCAACATCTTTCCCACGTCTATTTCAGAGGGCTGCTTCAGCTCAGTTTAGGAGACCTCTCCTTCATTTAGTGTCCACTCAACAACATAGACATAGATACCTTACTCAATGTGTTCCCCTTCACAAAGCAGCATTGAAAGGTGACTGGAAAGAAGCTAGTAAAATCATGGAACAAGATAATACACTGTTCAATGCAGCCATAACAAAGGGTTGGGCCACAGTTCTTCACATAGCAGGTGGAACAAATCATGTTCACTTTGTAGAGGAACTAGTAAGACGATTGGAACGCGACGATTTAGAGTTGCAAGATGAGAAAGGAAACACTGCATTCTGTTTTGCTGCAGCAGTTGGGAATGTTGAAATTGCTAAGATAATGTTGAGAAAGAATGAGTCATTGCCAAGAATAAGGGGTGGAGAAGGATTAACTCCTCTTCACATGGCTCTTTTACAAGGAAGAAGTGCAATGGCATGGTACCTTTTACCTAAATCTAAAGAAATACTTGAAGAATCAGACTGGGAGATATTGTTTCACATTTGTATAAATTCTGAACTCTATGATTTAGCATTGGAAATGCTAACTGAAAATAAAATGCTAGCTTTTGCTCGAATTGGAGATACTGGTGAGACAGGTTTGCATGTATTGGCTCGAAAGGCTTCAGGTTGTTGTTGCCAAAGTCAACGATATGGAAAACACCTCTTGCATTTCTGTACAAATGATACTTTTATCCTTAAACTCATCAATTTTATGTGGGAGATATTTCTTACCAAGCTGGATGACTCAACATTAATGAATTCCATAAGACAACCTTCTCAAGTAACATTTATTGCTGCTGAAGCTGGAAATTTTGAGTTTCTATCTGTTGTTATTAGCACTTATCCAGATTTGATTTGGGAACTAGACACCATCGGTCGAACTATAATTCACAGTGCTGTATTGCATCGTCATGCTAGCATATTCAATTTAATACATGAAATAGGCCCAATGAAAGATTTGATTCTAACATTCGTAGATGATGAAGGGAATAATTTATTGCATTGTGCTGCAAGATTAGCTCCACCAAATCGACTTAATATTGTTTCTGGAGCAGCTCTTCAGATGATGCTGGAGTTATCATGGTTTGAGGAGGTGAAAAAGATAATGATACCATTATTCATAGAGATGGAAAATTCTGAACGCTTCACTCCTCGCCAAATATTCACGAAAGAGCATGAAGAGTTGCTAAAAAATGGAGAGTCTTGGATGAAGAGAACAGCAAATTCTTGCATGGTTGTTTCAACACTCATTGCTACTGGAGTGTTTTCTGCTGCATTTAGTGTTCCAGGTGGTAACAATGACAATACAAGAAGTCCCAATTATATGGAGAAACCAGCATTCTTAGTATTTGTTTTGTCAGATGCTATAGCATTCATCTCATCTTCAACATCAATCATAATTTTCTTGTCGATTCTTATGTCGCGATACGCCGAGGAAGATTTTCTCAAGACATTGCCATTGATGCTGATATCAGGACTAGTAGCATTGTTTATCTCAATCATAAGCATGATGGTAGGTTTTAGTAGTGCTTTCTTCATAACATATTACCATGGATTGAAGTGGGTACCTAACTTCATTGCTGCACTTGCATTTGTACCAATACCCTTATTTATATTCTTGCAGTTCCCTCTCTGGTCTGATATAGTTTATTCAACCTACATTTGTAGTTCTCTGTTCAGACCAAGTAAACCTATGATTCACTAGAAAGAAGGAGTTGTATTGAATAATTAATTTCAATTCCCTAAAGTGTGTGTGCCTTCTCCTTGAGTTATAGTGGTTAAATAGAAATTTAATGTTGACATATACTTTGAGTTTAATAAATTTGGAAA
>LAGI02_30076|Glyma18g21720.1|glycine_max_6-phosphofructokinase_chloroplastic-like_mrna|length:2074
CAAATCTATATGTAATTTTATCCCTCAGACTTGAATATGAGCATGCAGCCTAATAATATAGGCATGAAATTCAAACAAATGTTTATCAGCTACTTACACATTGTAATTTACCTTCAATACTGTTAAATAAATACTACAAATTGATCCAAATGAAGCACATTGTGCTTGGATATTCCTCTAAAATTTGAATGCAAATGGCAGCACTATGATGAAACTGCAGTGCCATACAAATAACAAATTTGTTGAATAAGGAGAAAATGTCATCCTTTGTATTATTTTGGCATATGGTATGTTGTGTAGACACATTTTGAAGGTGTCTTCTTATGTTATACTACTTTTGAAGCCTGAATTCCTATGCTTCTTGAAATTATTTGAAAAGGGTAGAAATTATCAAATGAAATCAGGTTGGCCTGTTGAAGTTAAGCATCGATGCCACATTCGACTGTTAGGATCCACCAACCTGGGATGAGATATTACTTCTGGGATGGGAAAGTATGCATAGTGAGTGTTACATAACCCTACTGTAATACCGCTATATCCCGCGAACGCGCCGTGAACAGCATTCTGTCCAAGTACAGTGCATAATATTCCATCCGATGCATTTGCTCGAACAGCACGGATCATGTATGTTGGATCAATATATTTAACATCAGCATGAACACCAACCTCCTTGAAATATTTTTTTGTCTCTTGTTGAATATATACACCAATATCTCCAAATACAATGTTTCCAGACGCATCTGTAACATTAGTCTTTTGTAGTAAATCCTGTCCAGCTCCCTCTGCTACACAGACTACAGCTGATCCCTTTGTTTCTAAAAGGTACTTCAGGTGACTCAATACTCCATGAGGTCCATGTAAATCGAAAGGTAACTCGGGAATCAGACATATGTCAACCTGTCCACTAGATAGGGATGCCTGCATTGCTATGAATCCACTGCTTCGGCCCATTAGTTTCACAATCCCGATTCCATGATATGCACTATGTGCCTCAATGTATGCAGAATTTATTGCTCTTTGTGCTTCTTCAACTGCAGTATCAAAGCCAAAAGTTTTGTCCATTAACAGAATATCATTGTCTATAGTTTTAGGCACTCCAATTACAGATACCTTAAGCCGTCTTTTACGGCACTCATTGTGAATTGCATTTGCACCAGCATGTGTGCCATTTCCACCCAATACAAAAAGCATGTTGATCCCTCTTTCCTCCAAACGGTCCACAATATCACTGACTGCAGGCCCTCCTCGTGAAACTCCTAACAGGCTTCCACCAGAGAGATGAATATTTTGAACCACTCTCCTTGACAGCGGCACATCTGTCAATTCTTTGTCAGAAAATCCCCGATAACCAAAAGGAATCCCTACAATCTTTTTTACACCATATATTTCCAGTGTGATTACAATCTGTCTGATGACATCATTAAGACCAGGGCAGAGTCCTCCACAAGTAACAATGGCTGCCTTTACTTCTTCTGGTTTAAAGAATATCTTTTCCCGAGGCCCAGCTCGATGAACCCATTGTTCCACCCAAGTACAATCGGGATCAATGCACTCAGCACCAGCAGATGTAGGTGATGAATAGTGTATTGTCTTAAGAAGGACTCTATCATTATTATTAATGTATCCATTCCAATCCTGATCAGAAGAATAATGAGAATTTGAATGATCATGAAGTGGAGTTCTCATTTTGAGACAAAAAGTGGAAGGAATGGAAGGAGCATTGGGGAAAACATCAGTGATATGAGGAAGTCTGAAACGGGATTCGAAGTCATTGTAGAACTTAGCTTTCCAATCTGGGTCAGTTAAATCAATGGAAGTTGAAGGTGAAGTTTGGTTGTTGAGGACACGAGATTTGAATGGAAGAGAAATTGAATGGAGTTGTGTGGGTCCATAGGAGGAAGGGTTAGTAGTGAAGTGAGGGAAAGTGGTGATGTAATGAGAGATGGAACCCATTAAAGAGAAAGTGAAGATGATCGGAGATCGGAGATCGGAGATCGGAGAGAACAATGACCGAACACGACAAAGACAACAAAACAACAACAGAGTATCATACATAGGATCCAATACAATTCAA
>LAGI02_30077|Glyma11g00970.1|glycine_max_atp-dependent_rna_helicase_mitochondrial-like_mrna|length:2074
TTCACCACTAAAGAACTCACCTAACTCACTTTCCTAATTCCTATGGCTTCCTTCTTTCTTCGCCGTAAATTATTATTCTCCTCTTCTTCTTTTCTCGGTAATAAGGACCACTTTCGCCTATACTTTCAATCCAACTTTGAATGTTTAGGTGCTGCCTCGAACAAGCTACATCCATATAGCAGCTATAAAGGTGCCACCACAAACGATTTCACCGACTTGACTTGCCCTCATACATGGTATCCACAGGCCCGGAGGAAACATCGCAAGGTTATCCTGCATGTTGGTCCCACAAATAGTGGTAAAACTCATCATGCTATGAAGAAACTTGAGTCAAGTGCTTCTGGTCTGTATTGTAGTCCTTTAAGATTGTTGGCATGGGAGATAGCAAATCGGTTGAACAAGGCAAAAGTTCCTTGTGATCTCATTACAGGTCAGGAGAGAGATGAAATTGATGGTGCAAAGCATAAGGCTGTTACAGTTGAGATGGCTGATGTAACATCTGACTATCAGTGTGCTGTTATTGATGAAATTCAGATGTTGGGGTGTAATACAAGGGGCTATTCATTTACACGTGCTTTACTGGGAATTGCTGCTGATGAACTTCACCTTTGTGGTGATCCAGCTGCTGTTCCCCTTATTCAGGAGATATTGAAAGTTACTGGTGATAAAGTTGAGATTCAATTTTATGAGAGACTGTCACCTTTAGTCCCACTTAATGTTCCTCTTGGATCCTTCTCTAATGTAAGAACGGGTGATTGCATTGTAACCTTTTCACGTCGGGATATATATAGACTGAAGAAGAAAATTGAGATTCATGGAAAGCATCTTTGTTCAGTAGTTTATGGTTCATTGCCGCCGGAGACTCGAACAAGGCAGGCAAGCATGTTCAATGATGAAAGTAGTGAGTTTGATGTTCTTGTAGCCAGTGATGCCATTGGAATGGGTCTTAATCTGAATATCTCTAGGATCATATTTTCTACGATGACGAAGTTTGACGGTTTTGAGACACGGGATCTAACTGTACCTGAAATCAAACAGATTGCAGGGAGAGCTGGTAGATATGGCTCAAATTTTCCTGTAGGAGAAGTAACATGCATAGATGCTGAGGATCTACCCTTGCTCCATTCGTCTTTGGATGCTCCATCACCTATTTTAGAGCATGCTGGATTACTTCCTTCCTTTGATCTGTTGTATATGTATTCACGATTACACCCAGACAGTGGTTTCTATCAAGTACTAGAACACTTCATCGACAATGCCAAATTATCTGCAAATTATTTCATTGTTAATTGTGATCAACTATTGAAAGTGGCTGCTGTTATTGATGAGTTTCCCCTTCGATTGCAAGAGAAATACCTTTTTTGCATCAGGTATTTTTCTTTTCAGAACACAAATTTCTATAATGCAATACCAAGTCTAGATGAATAAATAAATAAGAGTCTCTGTATTTTATATCACTTACTTTTCAGTTACTTGTTAACTGATACTTATAATATTCAGTCCAGTTGACATGGATGATGAGATTTCATCTCAAGGCCTAACACAGTTTGCCGAGAATTATGCAAAGAAAGGTCTTGTTCAGCTTCGAGAAATATTTACGCCAGGGACACTTACTGTGCCAAAGACACCGGCTGCTCTTAAGGAGCTTGAATCCATCCACAAGGTCTTGGATCTCTATGTTTGGTTGAGTTATAGATTGGAAGAATCTTTCCCAGACCGGGAGTTGGCTGCATCTCAAAAGGCCATTTGCAACTTGTTGATTGAGGAATTTCTAGAAAGACTCGGGTGGCAAAAGCCAATTGCAACAAGGTTGCCTTCACGTAAAATATCAAGATTATCCCAACACATGAGGCGATATTTGTGACTTTTATGATAAGCATTATACAACCAAGCTTTACAAAATTAGATCAAATTTGTTGTATAAATCTACGTTCTTGAGTTCTTTATGACATGTATTTAACTATTAATACACACGCTGCAGTGCATCCTTTCAAGGATGAAAGAAAATGATTATTGATTTATATTTTTTTATAGATGAATAAATTGTTTTTTTATCCTTCAATTTTAGCCAGAG
>LAGI02_30078|Glyma11g07890.2|glycine_max_zinc_finger_ccch_domain-containing_protein_44-like_mrna|length:2074
ATTACTCTCTCTCTCTCTCTCTAATCCAAATTCGATGTGTCCACTCATCAATTAAATCCCTTCTAATCTTAGGGTTTTATTTCTCTCTCAGCTCACCTCAACTTAACTCATGTTTATCAATTCATCATTCCTTCTTTCTCAGATTCGATTCTTTCTGCTTCGATTCACATATGGAACAACAACAACATCATCAACCACTTCAACAGCAGGAAACAACCGCCCTTAAGGATTTTCAGGAGTCGCAGCTTGTAGCAGTTCCCGTTTCGCTCGCTCCCGATGCTGACGTAGCAGCCATGGACGACGACGTTGTGTTGAAAAGGAAGCGGGGTCGTCCAGCTAAGGGTACTCCAAAAACGACACCGCCGTTGAAGCAGCAGCAACAGCAGCACGAGGATGAAGAAGATGTTTGTTTTATTTGCTTTGATGGTGGAAGCCTCGTTCTCTGTGATCGCCGGGGTTGCCCTAAAGCATATCATCCTGCGTGTATTAAGCGAGATGAAGCCTTTTTCCGTTCAAAGGCCAAATGGAATTGCGGTTGGCATATATGCAGTGTTTGTGAGAAGGCATCCCATTATATGTGCTATACATGTACATATTCTTTGTGCAAGGGATGTTCAAAAACTGCTGATTTTGTCAGTATCAGAGGAAATAAAGGCCTTTGTGCAATATGCATGAAAACTATAATGCTGATTGAGAATAATGCCCAGGAAAACAATGCAGTGTGTGAAGTGGATTTCAATGACACAAGCAGCTGGGAGTATCTTTGCAAGGTGTATTGGACATCTTTGAAAGCGGACCTGTCTTTAACAATGGATGAGATCCTTCAAGCTAAAAACCCATGGAAAGGTGCTGCTCTGAGTCGTAAGGTTGGAACTTCACATGAACTTTATCATCTTAAAGATGAAAAAGGTTCTGGATCTGAGAACTCCTGTATAGACACTGAATCTGATAATTCAAATAACAAGAAGCCTAAGAGAAGTGATGAGCAGATACATATTGTGGATGGTGTCTTGAATGATGTTGGGTGCTGTGCACAACACTTGCCCATTACCCGTGAGCTGATTGGTGGTATATGTATACACAATAATCAGATCAACCCTAATGATGCATCACCTGGTGATAGCACTAATATAGGAGATGTGAGATCAGAAGTGTCTGGTATTGCATTGGACATGTCGTCATTGCTTCTCTCTACAGGGATTGAGCAACCACGTGGTGATTCTGTGAATGATAAATTGTGGCATTACATGGATCCAACTGGGAAGGTTCAAGGACCTTTTTCTATGTTGCAGCTGTACAAGTGGAAAGAAAGTGGACATTTCCCTTCAGATATCAGAATATGGAGGATAGATGAGAAACAAGATTACTCTATATTGTTAACTGATGTACTAGATGGGAATCGTTCCAAAAGTGTGTTATTGCCACACAACAGCCAACTGCTGTCCTTAGGTCCCAGTGTTACTTTTGATAATAAAGATGATAGCCAGGGAAATGCAACAAGAAAGGAAATTCATGCAGACATCCGAGTTTTCGAGCAGAGTGGGGAGCAAAAGGTGGATGATATTTGTACACTGTCTAATGGTAAAGACGAATCTGTTAGGAGCAATGGATGGAACTCTTATTCTTCTACACCAACAGAAGGGATTAACAATGAGGGGCAAAGTGGACACTTTGAAAGGAGAGAGGAGTCATCAAAATACGAAATTTCTTGTCACAACCAGCCCCATGTATACCCTTCACTACCTTCGACTGTCTTTTCTGAGAATTTGAATGAGAACCCTTTGGATAAATTAAGGGAAGGCCATGGGATTGAGGCAAACCCTAAAGATAATGGAAATCATGACTTGAATAGGGCTTCTGGAGGCCAGAGTGATAGTGGGCAGAGTTATCAGAAGCAGTCAGATACTGAAGAGACTTCAGGGCAATCTTCTGGACAGAACTGGGAATGCCCTCAAGTAATTAATCCAGTGTGTAATGCATCGACATGGCTGGCAATCTTTGGTGAGCCTACTGATTGTGATGAATCAGTTTCAGATCTGTTGGCGGAAGTGGAGGCAATGGAGTCACGTGGTGG
>LAGI02_30079|Glyma01g44460.4|cicer_arietinum_serine-rich_adhesin_for_platelets-like_transcript_variant_mrna|length:2074
CTTCAATTAAGGCGTTGATTTATTTAACGATATAAAGTATTCATTAGACAATGGAGCCAGGAACACAAGAAACCCTGCCACAAAAAAGTCATCCGCAAGTTCCTAGTAACATTTCTGAAATTATTCCAGGCTTCAACACTCAATATTTACAAATAGCCTTAAGTATGCATTCTGAAACCAAAATGGTAGTAATACTAATATAAAACATGTATTTGACAAAGGAGTAAAGAAAAAAGGTAAAAAGGGAAAACTTATTGACTCTCGTTGAGGACACTGGCTCCCTTTGTATTGTATACGCGGTGGATGGAAGATTATCATACATGATGGGCCTATTTGGAACAAGAAAATGTACATGATTGGAAATAGCAGCAGCAAATTCTTATTTGCCTGTGAATCTCCCAAAAAGGAGAAAGGGTGGTGATGTACTGACATGGTGCCCATCAGGCAAAAGCTCAGTTTTTTTATGATCCTTGTTTGGAGATGGAAATGCCAGAGAAAGGGAAAGAGATGCAGGGCCACCATCGTCATCCTGCGCCTCTGCGGACACATTTGGATGCTTCTCCTGGCTATTTTTCTTGTCTACTGCCCCGACCAAGAAAGGCAGCATACCCTTAGGTGGTGGCGGTTCTATTTTACTGCCTAGAGCAAGATCTAGATTCGGAAACCTATGCTGATATTCGTCCTGGTACTCGCTGTTCAAATCCAATTGTGAGCTACTAACAGGAAAAAAGTTTCTTTCCATTGCTCCCAAATCCTCACAGATGATTTTCTCATCACAAGCTACTTTACATCCTCTGTCCTCAACTGAAGAACATGAACCAAGATCATTTGCTAGAGATGTGAAATGGCCATTAAAAGAGTCTCTACCTCCAAAACTGCAACCCCCGTAAATCCCACCTAAATCTGTCTTCAGCTTCTTGCTAGAACTTCCTCTGTCATTGGATTTGCTACTTACCACGTTCCAAGGCACTTTCTGATACCTAATTGCAGAAGCCTGCATAATTGTGTCAACTTTATCAATGGGTAGCAGACAGTTGACCTCTTCTACAGTCAGGTCTTCCTGTAAAGTTGCCTCTAAGTCAATATAATGAGCATTTTCTTTCTGTTTCCTCTTAGGCCATCCCTGATCTTCATTGCTCTCCATTTTCTCAGGATTTTTATCCTTACCAATATTGCTTGCAGCACCTTCTTCTCGACCGCCAATAGTTGCTTCAACGTCAATACAACAATCATCTTTTTGTTTCCTCTTAGGCGTTTGCTGCTTATCATCACAGTCTACTCTCGCTGAAATGTTGTCCTTGCTAATATTGTTCGCAGCACCTTCTTGATCGCCAATAGTTACTTCCAAGTCAATATAGTGACAAATTTTTTTCTGTTTTCTCTTGGGACTTTGCTGATCTTCGTTACTGTTAATTCTCTTCGAAATGTTATCCCTACCAATATTGCTCGCATAAACTTTTTCTCTACTGACAGAAATATCACAATCAGTTTTTGTTTCCACAATCCTACTACTTACAGTACCTCCAAATGCTTCGGGAGGATTAAACTCTCCGCACTGTTGATGTTTCAGTGCACCATCTTTCTGGGATGGACCAGTGGATTTCATTTCTTGAAATAACAATGTACTGCTTGTTGGAATTGCTGATGTTGATTGGCTGATGATTCTACTATCCTGCTTCTCTAAGTTTCCTTGTGAACCCAAATGTTTCAGGTCATTGATATCAACATTCACACATACTGTAATCTGACCTTGGTTTACAGAAGTGGATGAGGGAAATTCACTGCATGCTTTACCAGAAGCAATCGATACTTCATCCACAGGCTTTGGTGAAAAGTGCATTTCAGACAAAGTCAATACAGCAGTTGAAGAATCCTCTTTTGCTGGCACTGCATTCAAACTGGGAATACAAATATTTATTGCAGAATCTAAATGATCAGTCCTCGTCACCCTAAATATGCCCCACAAGAAAAACAACATATTCCAACTCTGTGAATTTTCAGGAAGCTGATTGGACGGGAATATGAGAAGTTCGACACCATCAAATTTTCCTTTAAGTGCTAAATCATTTCTAAT
>LAGI02_30080|Glyma06g44630.1|glycine_max_mitochondrial-like_mrna|length:2074
AGCAGTTAAAAAACATAATAAATGCAAAATTTTACTTCGAATTCATAATAAATCTAGTGATGGAGCTATGGCCAATATTCAGCAGCAAGGGATCTTCCAATGTTGTTTTTCACGTATTGTTGACTAATTCTAAACAAGCTTCTGTAGTAAATTCCCTTAATTATTCCAAACACAATGGACAGGTGGTCTTTTTTGTGGGATGAAATTGAACTTTTCTTGACAATAATTATTGATCATTAACAATCACTGTCCCCAAATGGGCCATGATCTCTTGAATCATTCGAAAATGAACAAACATTATTGACAACTTATTCAGATTGGGTACTCAGCGTGCAGCTCATACTGAAATTCAGCTTCAAGCTTTCAACCCATAAACAGGAAACATAAATAAGGCTAATTTTTAGAATTAATGCAGAACTTGTTGATAAAGTTAGAACAAGGACAAAATTGCTTGATTGTAGTTCTGAATGCTCCCATCTCGGCAACCGTAATTTTTATGCTGAATGATAGTAAACCTTCAAGTCAGTCAATTAAGCGATGCCTCCCATTCAAGTGTTTCACCGGCGAACATGGGAATAATATCTCCGAATGGAAAAGACAAACACTCAGGTACCCTCCATGGAGCTTTCCTCAGTTTAATCTTTAACTTGTTTCTTGGAAGGCCATAGAAGTCAGGTCCATTAAAGCTTGTAAAGGCCTCCAGCTTGTCAAGTGCACCAGCCTCTTCAAAGACTTTGGCATATAGTGATAGAGCAACTAGGGAATTGTATATGCCGGCACAGCCACAGGGGCATTCCTTTTTACGCCTATCATGTGGAGCACTATCAGTTCCAAGGAAAAATCTTTTACTTCCACTAGTGACAGCCGAAACAATAGCTTGTCTATGGATCTCTCTTTTGAGCACAGGAAGACAGTAATTGTGAGGCTGTAAGCCACCTTGGAACAAAGCGTTACGATTGAGAAGAAGATGTTGTGGTGTAACAGTTGCTGCTACGTAACCTTCTTTGCAAGATTCTACAAATTTAACAGCATCCGCAGTAGTAATATGCTCCATTACAACCTTCAGCTGTGGAAGCCTTTGAACTAAAGGCTGTAAAATTGTTTCAATATAGACCTTTTCCCTGTCAAAAATATCAACTTCTGGATTTGTAACTTCTCCATGAACCTGAAACTTTACTGATTCACTCGTAAGAGATTACAAATGTAAACTTCTGAGTACTTTACATAAATAAATGATCCAGTAGACATTTTCATTGTCGATATGGTCTGAAATTGGTATCCAACATGATAAATTCTATCACATAATTGATTCAAAACAAGACGACTTCTCAGAGGTTATTTTAAAATCAAGAATCATTCATCAGTGCAAGCATAGCAGCATAAAGTATGAAATACATTGGTATAAAAACACTTTGAATTACCAATAATGGCAAGTCTTGTTCAACCATTTCCTCAAGAACAGAAAAACATTTTCCAAAAAGATCAGTAACACCATCTTGGGAGTTAGTTGTAGCACCAGCTGGATACAACTTCACACCATTAACAATTCCACTTTTTTTTGCAAGTTGAATTTCATTAGGAGTTGTGATATCTGTTAGGTAAAGTGTCATGAGGGGATTAAAGTTGGAATCTTTAGGTATTGCTTTCAAAATGGAATGTCGATAAGAAACAGCAGCGGAAGTGGTAGTGATGGGTGGTTTCAAATTCGGCATCACTATAGCTCTTCCAAAATGTCTTGCACTGTGAGGAAGAATTGCTTCAAGAAGAGAACCATCACGGAGATGAAGATGCCAATCATCAGGTTGGGTAATAGTAAGTTCCATCTTACAAACCCTAAACCGATCTGGACGGAGATGGTGGCGGCAGCCGCGCGTTCTGGTTTGCAGTTGACGGCGACGCGGGGTTGGGATAGATAAAATTGGGGCTGAGAATTTGGTAGTTAAATATTTTCAATCAACATATATTTTTCTTCAGGAATGTATAAAACCTTTTATAAAAATAATTCAGGGTTAGATGCAATTTATTTGGTTTATACCATAATGAAGTGAGTAGTGTTTCATGATTGCGGTTTAGG
>LAGI02_30081|Glyma01g03880.1|populus_trichocarpa_mrna|length:2073
ATCCACTAGTCCCACTTACTTTTCTCTCTTCTTTTCTGTTGTCTCTTTTGCCTTTTCCCTTCTCTTTATGCATTCTTACTTCACTCTCACACTCACTCACTCAACATTCACAAAACCCAGTTTTTCTTTTGGTTTCTGCTAACGACCCAATAGAATAGAAAAAAATTGGCCTTTCAGCTTCAACCTCCATGAATTAGTTATTTTTCTTCTTCATTTATGAAAGCTACCATTTCCCATTTCTAAGTGCTCTATTCCTCATTAAGATCAAATGGGTAAGTTTAAGCTCTATTCTGTGTTGGGTCTCATTCTCTTGCTTCTACTTGAAGGTGCTTCAGCTGCACCATCTACTACTTCCCCTGCAAAGATTGTTACTGGGTTTCTCTCAAACTCTGTGCCTTCTATCACCAAATGGGTTTGGTCTCTCAAAGCCACCACCAAAACTGCTGTTTCTGGGAAGTCGATGATGAAGTTTGAGAGTGGTTACAATGTGGAAACAGTGTTTGATGGAAGCAAGCTTGGAATTGAACCTTATGCGGTTGAGTTGTTGCACAATGGGGAGCTTCTGATTCTGGATTCGGCTAATAGTAACATTTATAGGATCTCATCCTCACTTTCTTTATATAGCAGACCGAAACTGGTGACTGGGTCTTCTGAAGGATATTATGGGCATGTTGATGGGAAGCTGAGGGAGGCTAGGATGAACCATCCAAAGGGAATAACAGTTGATGACAGAGGAAATGTCTATGTTGCAGATACTATAAATATGGCAATTAGGAAAATAAGCGACGCAGGGATCACAACAATTGCTGGAGGAAAATGGAGTCATGGAGGGGGCCATGTTGACGGACCAAGTGAAGAAGCTAAATTTTCTAATGATTTTGATGTGGTTTATGTTGGAAGCAGTTGTTCCCTACTTGTCATAGACAGAGGAAACCAAGCCATCAGGGAGATACAACTCCACTTTGATGACTGTGCTTATCAATATGGAAGTGGATTCCCTCTAGGAATCACAATGCTTGTTTTGGCTGGCTTCTTCGGTTATATGCTGGCATTGTTGCAGCGTAGACTTAGTACAATTGTAGCATCTCAGGATGCTCAGGGTCGAGAAATGTCTGATATTTCCCCAAGTCCATATCAAAAGCCCTCAAAATCTTACAGGCCTCCTTTAATTCCAACAGAAGATGAACCTGATAAGCAAGAAGAAGGTCTCTTTGGATCTATTGGGAAGCTTCTTGCCAATGCCGGGGCATCAGTGGTTGAGATAATGGGAGGGTTATTTCCTGGTTTCAGAAGTAAACCACAGAGCTACCAGTTTCAAAGTCAACCGTTGTTCCAAGAACCTCAAAAGCAAGCAAAAACTTGGCCTGCGCAAGAAAGTTTTGTGATTCCAGATGAAGATGAACCCCCTTCTATTGACACAAGAAGCCCAACCCCGCGCAAAACATATCCTTTCATGTCGAAGGATGCAGAAAAAATGCAAGAGCTGTGGCGAAGTCAAGCATTTTACACCGGATGGAATGGAAATCTTCAGCAGCAGCAACAAAAACATAATCACCACCATCAGTACCATTCATCGATACCTCACACTTACTATGAACAAAGCCATGAAGCAACCAATGAGATATTGTTTGGGGCAGTGCAAGAGCAGGATGGGAAGCAGGAAACTATGGTTATCAAGCCTGTGAACTATGGTGATTCTCTCTATGATCATCACAATATTCGTTCGCGAACCAGTTCCTCGGGCTACATCTACAAGTACTGAGTATATACAGTTAGGAATGTTAGGAGTAATGAATCCCCAATCAAGCTATAATTAGAGAGGGGAGGGTGAAATTAAGTATAAAAGTACAATGATTTCTTAGTAAGTAGAAGCTGGCCATTAGAATATGAATTGTTTATTCAGTTTTGCCAAATTGTAGCTTGCTCTGGTGTAAGTAAATTGATCATTTGAGGGTAAGATCAAGAGATTTTGGCATGCTGCTTTTTCTGATGATATTTAATGTCTAGCAGAAGTTATCACTTCAAGTATATATTATAAGGAAAATAACATTATTTGTCTTTATTCTCAAAAAA
>LAGI02_30082|Glyma16g06280.2|cicer_arietinum_pentatricopeptide_repeat-containing_protein_mitochondrial-like_transcript_variant_mrna|length:2073
TACAATTGTCAATGAAAGTTGAAGATTGAACTACTAAGGGGAAATTGAAGACAAAAAACACTTGTTTTCAATGCGGATGCTTTTATCTTACAAAGCATGTTTGTATGCAACAAACACTTCAAAAAAAATGTTTGTATGCACCAAAGCAAAAAAAAATATATTAAATAATAGTAAAAGGAAACTGCTTTAGATATACATCACTTTCATCTCTGATATCTTGTATGAGCAATGCCATTCACTCTTTTAATGTTATAATTATTGATGACATTATTTACCAAACTTCAAGACACTAGCATGCAGTGGCTGGATGCTTTTTTTGACATAGTGTTTGCACAAATAAGAGCTTCATGCATTCACAGTTTCTTCATAACAACCTCAATTTTCTCAGCAGCTTCATACATATTTTTCTGTTTGACTTCATTCAATAGCAAACGGCAAGTTCTGTATCTTGGCACTATACCTTGCTCAATCATCTCCTCAAACAGACGGTGTGCCCACTCGCACCTATCTGCTCTACAAAGCCCGTGAATGAGCAGCGTATAGGTCGAAATATCGAGACCGATATGATGTTTATTGACCATGTCATTTAATATATCATTCAACAAACTATCTGTTTTTCCAGTTTTGAAGCATGACTTGATCAATGGATGGTAAGTCTGAACATCAGGCTTACAAAGGCCTGAATCTTCCATCTCCTTCAGTATGTCGAAAGCTCTGCTCTCTTGTGCATGATGACAAAACATAGAAATCATCGAATTATAGGAGGATGTATTTGGTGCAACACCTGCCCTAGGCATCGTGACCTTGAATACATAGGAAGCATCATCTACTCTGCCTGCTCTCCCTAATGTATAAATGAATGAATTGTAGAAAAGTGTGTCAGCCCTACATCCAGCAGATCTCATTCTCTCGACTATTTTCAAAGCTTCCTCAAACTTTTCTGCCTTTGCTAGTGCATGCATGATAGTAGTAAAAGTGATCACATTTGGGGAGCAATCTTGAGCTTGCATTTCATCAAGAAGCTCATACACCCTGTCGAAATTCTGCTCTTCACAATAACATTGGATGATGGTGGAATAACTTATAACACAAGGGCGACAACCATATCCTTTCATCTCTTGAATTGTCCAATGTGCCTCATCAACACGACGGATTTTGCACCACCCATGAATGAATATGTTAAATGTGTGAGCATTAGGAGCAATGTGCTGCTTCAGCTCCAAATAAATTTCACGAGCTTGCTCAACAAATTGCTCTTTGCATAGGGTATCAAGCAACAAGTTCATGGTTTCGGTGTTTTTCTCCAACCCAAGAGTTTGTAAGTCATCAAATATCCTCACAGCACCTTCCCACTGTCCTGCACCAACAAACCTTCTCATTATCTTAGCTATGGTATTTACAGTGATGAGACTACTCTCGCGCATTTCTTCTAAGAGATCTTTCAACTTTTCCATTTGTTTCATTCTACCCAATATGTCTACCATTGTATCATATGATTCTGGCGAGGGTCTAAAGCTTGACTGTGAACTTGCCCATTTAAATATCCCCAATGCAGACTTCCAATCATCCTTAAACCGATCCAGCAACCTGTCAATAAGGTTTTGAGACAGATGTATACCATTACAAGCTTGATCATTGAATAAAGACTGAAGAATTTCTTCCTCGCTGCTTCCTTTGCGAACTTTGGCGATAAGAATTTCTGCAGAACTCTTAAGATCTTGACATTGTTCTTTATGCCAAGAGTCTCTAGTTCCTACGAGGTCACAAGATGCTAATGCAGAACAGAAATTTCTACGTGCAAGAGCCTTACAACATATGCAAGAGGAACCCCATAGAATAGCACAATATATTGACTGCATGTGATTGACTTTAAAATTTTTGAAACAACCGCAGTCCTTTACACTATTATCTTCTCTGCCAATGGCACTGATAGAAGAACTTGGGATGCAAACTTCCTTCACTTTGTAGGCAGAGCTTGAAATTTGTTCTGCAGAAGCAAGCTGAAATCAGTAAATTAACTTGGGTGCATCACCATTATTTAAAGTGATCATTAACAGCTTGTTATTTCCAAGA
>LAGI02_30083|Glyma20g24550.1|cucumis_sativus_coatomer_subunit_delta-like_mrna|length:2073
ATTTTTGGCATCCATACTCATTAACCAATTGTCTACGATTATGAATGGATGAATACTTCTAGTTTTGAGATTAAACGCAGCGTATTATGGTTTCAATAGATCTTCCCGATCCTGGTTCCAAGTAACAAAAAACAAACCCATTTCTCTTCTCTTTTCACTCTCATTACTCTTCTTTTCTGCATCTCCAATCAGATCCGTACTCCTAAATCTCAGATCCTGTTTCGATTCAATTCGGGACAAGAAGCATTTTCATCTGTTATAATTTTAAACGAAAAGATGGTTGTCCTTGCTGCATCCATTGTGAGCAAATCTGGAAAAGTGCTAGTTTCTAGACAGTTTGTGGATATGTCTCGTATAAGAATTGAGGGTCTTCTAGCTGCATTTCCCAAGTTGGTAGGCACTGGAAAGCAACACACGTATGTCGAGACAGAAAATGTTCGCTATGTTTACCAGCCAATAGAATCACTGTATCTTCTTCTGGTAACCAACAAACAAAGCAACATACTCGAAGATTTGGACACTCTGAGACTTCTCTCTAAGCTGGTTCCCGAATATTCTTACTCTCTCGATGAAGAGGGTATTTGCACAAATGCATTTGAACTTATTTTTGCATTTGATGAAGTCATCACTCTCGGGCACAAGGAAAATGTAAATGTTGCACAAGTTAAGCAATACTGTGAGATGGAAAGTCATGAGGAGAAGCTGCACAAGTTGGTTATGCAGAGCAAGATAAATGAAACTAAGGATGTTATGAAGCGGAAAGCTAGTGAGATTGATAAAAGCAAAATTGAAAAGAACAGAGGCGAAAAAGGAGGATTTGGTCCGTTACAGTCAATGGGCTCTGGAAGAATTGAAAATAGCTTTAGTGATTTAAGCATATCTAGCAATGGAGCTGGTTTTGGAAGTGGCCCTGCTTTTGGACTCAATGCAGATATTGATTCATTTTCAAACAAGACTAAAGCTCATCCAACTTCATCTGCCACTGCACCACCAAAAGGTCTTGGAATGAAGCTAGGTAAATCTCAAAAGGCAAATCAGTTTTTGGAATCACTTAGAGCAGAAGGTGAGGTAATTCTTGAAGATGTTAAGCCATCACTAGGCCAGTCTCGGTCAGCTGCTCCACAACCTACTGACCCCATCACTTTAAATGTCGAGGAGAAACTAAATGTGACACTGAAACGTGATGGTGGAGTAAATAATTTTGACGTTCAAGGTACATTGGCTCTCCAAATTCTTAACCAAGAGGATGGACATATTCAAGTTCAGGTCAAGACTGGTGAAAATCAGGCAGTCGCTTTCAAAACACACCCTAACATGAATAAAGATTTATTTTCAAATGAGAGTATATTAGGCCTAAAGGATCCTAACAGGCCTTTCCCTACTGGTCAAGCCAGTGATGCTGCAGGTGTTGGCCTTCTAAAGTGGAGATTGCAAAGCACCGATGAAACAATGGTGCCACTGACAATCAACTGCTGGCCCTCTTCTTCTGGAAACGAAACTTATGTCAGCATTGAATATGAGGCTTCATCAATGTTTGATCTACAGAATGTTGTGATCTCAGTGCCTCTTCCAGCTCTTCGAGAAGCACCATCTGTTAAGCAGATTGATGGGGAATGGAGGTATGACTCAAGGAATTCCGTTTTGGAGTGGTCTGTCCTTCTGATTGATAATTCAAACCGCAGTGGGTCGATGGAGTTTGTTGTTCCACAAGCAGATTCATCAGCATTCTTTCCCATTTCAGTCCGTTTCTTGGCAACCGAGACATTTAGTGACTTGAAGGTTACTAACATCATACCGCTAAAGGGTGGTAATCCTCCCAAATTTTCTCAGAGGACACAGTTGATCACAGAAAACTACCAAGTTATTTGATTGATCTTTCTCTCGCCTGAGTTTCTAAGACAGTTTTGCTTTTAGAGTCATGGTTCTTTTATCAAACAAGAGGCTTTGATTATTTGTTACTATTCATGAATTTATGCTTTAGTTTTACTTCACAAGACATGTTATAAAATATGATTCATCATAATTACAACTTGAAACCATTATATATTCTGGAATTCTGCTGCAAGAGTATTC
>LAGI02_30084|Glyma10g17230.1|cicer_arietinum_serine_carboxypeptidase-like_49-like_mrna|length:2073
TTGAGAATGAATGATAAATAATGGAGTGATAATATACATCCTTTTCTTTTTCTGTGTGTTGTGGCTACGCCATCTGTTATGAAAACTTGAGCCAAGAAAAGCGAACAGTTCCCCACTCTCCTCTCTCTTTTCAGTTATCATCTCTCAAAAAACTCACTCTTTCTCTCTCTGAAAATGGGGCACTCCACCACCACGTTAAACGTCGTCGTTTTGTGCCCTCTTCTTCTCATTATCTTTTTCCTCTCACCGTCAACCACCAGCGCCACCACTTTCCCTTCCATTCAGGCGAAGAACCTCTTCTCAGACCTCAATTTGTTCCCTCGCCAAGATGCGAACATCGTTCACCATCACGATTCAATCGTATCCGCGAATGTTAATAATACTAAGAAGAATATCGTAGAGAGGAATTTGAGGTTCCCGAATTTGGTGGATCCCGATGGGATTTCGGTTGAGGACTTGGGTCACCGTGCTGGATATTACTCCATTCAACATTCTCATGCTGCAAAGATGTTCTACTTTTTCTTCAAATCAAGGAACAACGAGAAGGATCCTGTTGTGATTTGGTTGACTGGGGGGCCTGGCTGTAGCAGTGAATTGGCTGTGTTTTATGAAAATGGGCCTTTCAAAATTGCTGACAACATGTCTCTTGTGTGGAATGATTATGGCTGGGACAAGGTATCAAACCTTCTGTATGTAGACCAACCAACTGGAACTGGGTTTAGTTATAGTAGTGATAGTCGTGATGTTCGTCATGATGAAGCCGGTGTGAGCAATGACCTCTATGACTTTTTGCAGGCCTTCTTTGCAGAACATCCTGAGTATGTGACGAATGACTTCTTTATTACGGGTGAATCGTATGCCGGACATTATATTCCAGCTTTTGCAGCTCGTGTCCATAGGGGAAACAAAGCTAAAGAAGGAATTCATATAAACCTTAAGGGATTTGCCATTGGTAATGGGCTCACTAATCCTGGAGTTCAGTACAAAGCTTACCCAGATTATGCACTGAGCATGGGCATAATTACACAGGCTGAATCTGACCACATTAACAAACTGATGGTTCCTCCCTGTGAATTGGCAGTAAAGCTATGCGGATCTGGTGGAAAAATTGCATGCACAGCTTCATATTTTGTTTGCGATATCATATTCAATTCGATCTTGTCACGTGCTGCTGATATCAATTACTATGACATCAGAAAGAAGTGTGAGGGGAGCCTTTGTTATGACTTTTCAAACATGGAGAAGTTCCTGAACCAAAAATCTGTTCGGGAGGCCCTAGGTGTTGGGGATATTGATTTTGTGTCTTGTAGCAGTACAGTTTATCAGGCTATGTTGGTAGATTGGATGAAGAATCTTGAAGTTGGTATTCCTGCCCTTCTTGAGGATGGAATCAATTTGCTTGTTTATGCTGGGGAATATGATCTCATCTGCAACTGGCTTGGTAATTCAAGATGGGTTCATGCCATGGAATGGTCTGGCCGGAAAGAATTTGGAGCCTCGCCTGAAGTTCCTTTTGTTGTTAATGGATCAGAAGCTGGATTGTTGAAGAATTATGGGCCTTTAAGTTTCCTTAAGGTCCATGATGCTGGTCACATGGTTCCAATGGACCAGCCCAAGGCTGCACTAGAAATGCTGAAGAAGTGGACTACTGGCACTCTTTCTGAATCCAAAGCTGATGGGGAAAATATGGTTGCTGATATGTAATATCCTTTTTTTGCTTAAAAGGGACAAAAAATATGAAAGAAGAAATTGCTGTTGAAGTAACCAATATGTCATGTGTGCTAGCCTCCAGGACTCGATGCAATCTCTAAAATGACTTTGGACCAAGAACTCACGTAGTAAGAAAAAGAACTTTGGTTATGGACTTATGTGCTTGTATAATTGCTGCTTTGGATGCTTATTTTTGTTTGTTATAAGATCAAATTTGCGTGTATACGTTTATGTATATGCTGTAACAGGATTACTGAAATTCAGAAAAATTAAGGCCAAATCTAATATGCCAACTGTTATTTAGTTCGCATTGATGCGAACTAAATTATATCCGTTGGATGAAAATTTGCATTTAAAAAAAAA
>LAGI02_30085|Glyma01g02750.1|glycine_max_receptor-like_cytosolic_serine_threonine-protein_kinase_rbk1-like_mrna|length:2073
AATCCCTGCTAGACCAACACTCCTTTCCAACAATAAGCACCGCTCATAAGACACACCAATTTAGAATCCTCCTTCTTCACCTTCACCTTCTTCTCTATTATTCTCTTCGTTCCATTTGGTATCAACCTCTATCCATATCTCTCTCTCTGGCTCAGGCCCTCACCAAATGTAAAAGAATGTTTTTTCATCTGTGACGTGAATAACTTCTACTTTCATATTTTAGGTACGGGCACGAGCTATATATACATGTAAGATTTTCAACCTTCAGAAACAACACTCCATAACATAAGCCATGTCTATTAAGTAATTGAAGCAGGGGAAAAAGAGAGAAACCCCAGAAATGGCGTTGAAGGAAAATCACAAAAAAGAGAATTTTTCAAGCGATGATGATTCATCTCCAAGAGGGGTATTGGAAACCCCTGTTTCAGGAACAGAGTCCGATATCAGTGGAAACAGCAGAAGCAGTGGCCATTCCATTTCACCGTTAAGCTCACCGTCGGCTGCGACGGCGGAGGAGCAGAGAGTGGGTGGATTTGATGGGTACATGCCGCAATGGAAGACAATGTTTGACGTTTTGACGTTTAAGTCAGTTAGAAAATTAACGGTGCTTCCTCTGCTTTCGGCGAACCATGATGTTTCGAAGAAAGGGTCGACAAAGAAATTGGCCCGTATTCGAAGTGCGGAAGATACAATTGATATTGGAGCTATTCCCACGAAGCCTTCTTGGAGAAACTTCGATTATGCAGAGCTTGCAGCAGCTACTAACGATTTCAGTGACGAGAACATGATTGGGAAAGGTGGTCATGCTGAAGTGTATAGGGGATACCTACCAGATGGTCAAGTTATAGCAGTAAAGAGGCTAATGAAGAATGAAAAGGATCCGGGGGATAGAGCTGGTGATTTTTTATCGGAGCTTGGGATTATTGCACACATAAACCACTATAATGCAACACACCTTGTTGGTTTTGGAGTAGAGCGTGGCCTCTACTTTGTCCTACAATTTGCTCCACATGGCAGTCTCTCTTCTATGCTTTTTGGTTCTGAATGCTTTGAGTGGAAGAAAAGGTTCAAGGTAGCTCTTGGGGTAGCAGAAGGGTTATTGTATCTCCATCAAGATTGCCCAAGAAGAATCATTCATAGAGACATTAAAGCCTCAAACATACTACTCAATGACAATTATGAAGCTGAGATTTCAGATTTTGGACTAGCAAAGTGGCTCCCGGGTAAGTGGTCACACCACGTTGCCTTCCCAATAGAAGGCACATTTGGGTATTTGGCTCCAGAGTATTTTATGCATGGAGTTGTGGATGAGAAGACGGATGTATTCGCGTTTGGGGTTTTGCTGTTGGAGCTTATAACAGGCCGCCATGCAGTTGATTCTAATAGTAGGCAAAGTCTTGTGATCTGGGCCAAGCCACTGCTTGAAACAAACAACATCAAAGAAATAGCAGACCCCAGGTTAGGAGAGGAATATGATCCTACTGAAATGAACCTTGTCATGGTAACAGCTTCCATGTGTATCCACCATGTATCCTCGATGCGACCGTACATGAATCACGTTGTGAAGTTGCTGAAGGGTGAAGCACCTATAGAGCTTAAACAGAGTTCAGGACAATCAAAATCACTATTGTTAGAGGCATGTGACCTTGAAGATTATACTTGTTCTAATTACTTGAAGGACCTAAACCGCCACAAGCAATTACTCATGGAGTGATCCTTAATTATTCCTATAATGTTGTTTGCTACATTTGGGATTTACTAGTTTTCCTCATGTGTATTTGATATAGATTATGGAATGATCGTTCTAGCAGTGTGTGTGGCTGAATCCAAAGTCACAAGCTTGTGTTTTATTCTCAAAGCTTAATAGGCTTGTAAATTTGGCATGATCATGTAGGGACCACTTGTCCAGAATCTGTTATAGTTTTGGCTTTGGGCATTAACTATTTCTCAAGCAGAAAATGTTATGTACAAATTAAGGACCAATGAGTTTGTACTTTTGACTCTGTTGTGCCATTCAAACTAGTTCCATCCAAACTTCATCAGCCTCCAATCAAATACCCCCTTGTTTCTAAA
>LAGI02_30086|Glyma17g07170.1|medicago_truncatula_4-coumarate_ligase_complete_cds|length:2073
ACCAACCACCACCTTAACCAATCCTTAAGTTTATTGATTACAAATACATTCATACCTCACACAACACATTCTCACTTTCATTCATTCATTCATTCATTCCTCACACAACACACTCACATGGCTATTGATAATGAAACAATAAAGCAACAAACAAAGGACATCATATTCAGGTCCAGGCTTCCTGATATCTACATCCCCAATCACCTTCCCTTACATTCATATTGCTTTGAGAATCTCTCAAAGTTTGGAACAAAACCATGCTTGATTAATGCTCCAACTGGTGAAATCTACACCTACTATGATGTAGAGCTCAATGCAAGAAAAGTTGCCTCAGGCCTTAACAAATTAGGCATCCAACAAGGTGATGTTATCATGCTTCTCCTCCCAAATTGTCCACAATTTGTGTTTGCTTTCCTTGGTGCTTCTTTTAGAGGTGCTATTACCACTGCTGCCAACCCCTTTTTTACTCAAACTGAGATTTCTAAACAAGCAAAAGCTTCCAATGCCAAGTTGCTTATAACACAAGGTAGCTACTATGAGAAAGTGAAGGATTTGTTGGATGTGAAGTTCATGTTTGTGGATTCACCTCCACTAGTAGAACAAGGGCATCTACATTTCTCTCAGCTGCTTGAGGCTGATGAGAATGAAATGCCACAAGTGAAGATCAACCCTGATGATGTGGTCACATTGCCCTATTCCTCAGGCACAACGGGGTTGCCAAAAGGGGTGATGCTGACACACAAGGGTTTGGTGACTAGCATAGGACAACAAGTGGATGGAGACAACCCAAACCTTTACTTTCACTCTGAGGATGTTATACTATGTGTGCTTCCTTTGTTTCACATATATTCCCTCAACTCTGTGTTTCTATGTGGGTTGAGAGCCAAAGCTGCAATTTTGTTAATGCCAAAATTTGACATAAAATCCTTATTTGGACTTATTGAGAAACACAGAGTTAGTATTGCCCCAGTTGTGCCACCCATTGTGTTGGCCATTGCCAAGTCACCAGATATTGATAAGCATGATATATCTTCCATTAGGGTCTTGAAATCTGGTGGAGCCCCCCTTGCCAATGAACTTGAACTAACTGTCAGGGCCAAATTCCCCAATGCCAAACTTGGACAGGGATATGGGATGACAGAGGCAGGTCCAGTATTAGCAATGTGCTTAACATTTGCTAAAGAAGCAATAGATGTAAAAGCAGGTTCATGTGGAAGCGTAGTTAGGAATGCAGAGATGAAAATTGTGGATCCTCAAACTGATAATTCTTTACCTCGTAATCAACCTGGTGAAATTTGTATTAGAGGCGACCAAATCATGAAAGGTTATCTAAATGATCCAGAGGCAACAAAGAGAACAATAGACAAAGAAGGATGGTTACACACAGGTGATATTGGATACATAGATGATGATGATGAATTATTCATAGTTGATAGGCTTAAGGAATTGATTAAATACAAAGGTTTTCAAGTTGCTCCAGCTGAACTTGAAGCTCTTCTTCTTTCTCATCCTAACATCTCTGATGTTGCTGTTGTCCCGTAAGTTTATATACCCTTAAATATGAATATGAATATGAATATGAATGATATTGATGGGTACAAATAATTGTAATGAATAATAATAATATTTTCAGAATGAAGGATGAAGCTGCTGGAGAGGTCCCAGTTGCATTTGTTGTGAGATCAAATGCTGATATTGACACAACTGAGGATGAAATTAAGCACTTCATCTCAAAACAGGTGGTGTTTTATAAAAGAATAAATAGAGTATTCTTCATTGAAGCCATTCCCAAGTCACCCTCAGGCAAAATATTAAGAAAGGATCTAAGGGCTAAGCTTGCAACAGGGTTTCCAAATTCAACATAATCCCATTCTTTAATACCATATTCTTATTATTGTGTGCACTATTTGTACAAGCTAAGTAACTATTATTATTCTATGCATTGTTTTTTAGAACAATCATATGTAAAAGTTTGACAAAAAATGTGTCTTGTTCTTCTTCACAAAGTTGTCCATTGCTTTTTGTTGTACACAACATAACATATATGCTGAGCTTGACTCTAGTCCGACTTTG
>LAGI02_30087|Glyma02g00600.1|medicago_truncatula_peptide_transporter_ptr3-a_complete_cds|length:2073
TTTCTGTTTTAGATCAATTAGTTTAGGTAAGTTAGTTAGGTTTATCTTTCACTATATACTTTTGTTTTCTCTCCCTTTCAGAATTCATTGAGAAATAACGAGAATAATGTGAAGTTTTCTTTCTCTCATTCTTCTCTTTCTTTAAGCTTTCTTTCCCTTTCTTGTTAATCAAGAAAGCTTCGTCCATGGCTCATACCAAACTTCAACATTGAATGAACGATGGGTATTGGCATTGCAGGGTATGTTACTACTCACATTATCAGTTTCCCTTCCCAGCCTAAAGCCACCTCAGTGCCTTGAATCTGATGTGACAAAGTGCAAAAAAGCCTCCACACTTCATCTAGCAGTGTTCTATGGTGCACTTTACACTCTAGCATTAGGAACAGGTGGAACCAAGCCCAATATTTCAACCATGGGTGCTGACCAGTTTGATGATTTTGACCCAAAAGAAAAGAAGCATAAACTCTCATTCTTCAATTGGTGGTTTTTCAGTATCTTTATTGGGACACTTTTTGCAAACACTGTTCTTGTCTATATTCAAGATAATGTAGGTTGGACTCTAGGCTATGCTCTTCCAACTCTTGGCCTTGCAATCTCAATCATTATATTCTTAGTAGGCACACCTTATTATAGACACAAATTTCCCACAGGGAGTCCCTTTACTAAAATGGCTCAGGTCATAGTGGCTGCTTTAAGGAAATGGAAGGTGCATGTTCCTACTGATTCTAAAGAACTTTATGAGCTTGAGTTGGAAGAGTATGCAAAGAAAGGCAAATTCAGAATTGACCCAACTCCAACATTGCGGTTCCTTAGCAAGGCCAGTGTCAAAACTGGTTCAAGTAGTACATGGATGCTATGTCCAGTTACTCAAGTAGAAGAAACTAAACAAATGCTAAGAATGATACCTGTTTTGGTTGCTACACTTGTTCCTAGTACAATGGTTGCTCAAATAAGCACCCTCTTTGTGAAACAAGGTGCTACACTTGATAGAAGCATTGGAAGCTTCAATATTCCCCCAGCAAGTTTAGGTGCATTTGTAACTCTATCAATGCTTATCTGTGTTGTGCTCTATGACAGTTTCTTTGTGAAGATTATGCAAAGGTTGACTAAGAACCCAAGAGGGGTTACCCTTATTCAAAGAATGGGAATTGGCCTTATATTCCATATAATCATAATGATAATTGCATCTTTCACTGAAAGGTATAGGCTTAGTGTGGCCAAAGAACATGGGGTAGTAGAAAATGGAGGACTAGTCCCTTTGAGCATATTCATTTTGCTTCCTCAGTATATACTTATTGGAACAGCTGATGCATTTGTAGAGATTGCAAAAGTTGAATTCTTCTATGACCAAGCCCCTGAAAGCATGAAGAGCCTTGGAACTTCATATTCAATGACTACAATAGGCATTGGAAACTTTTTAAGCACTTTTCTGCTCTCAACAGTTTCACATATCACTATGGAACATGGTCATCAAGGGTGGATTTTGAACAACCTTAATGCTTCTCATCTTGATTACTACTATGCACTTTTGGCAATACTTAACTTCTTAAACTTCATCTTCTTCATTTTTGTTACAAAGTTCTATGTATACAAGGCTGAAGTTTCAGATTCAATACAAGTGCTTGAACAAGAACTGAAGGAGAAGACAGCTATTGTGTCAAACCAAGTAATTCCAAGAGATTAGTTTATTGGAGGGAATTGGAATGTGTGATCAATTTGTCTTACCCTGTTCAGTTTTTGAGAAATCCCATGCATCTTGAAAGAAAAACAAGGTTAGAGTAAGAAATATAGTTTAATGAACATTTGTTTTTGAAGCTGTAATATTACACTATTGTGTTAAGGTTTATGTAAGGAAAATATGGAAATTAAAGATGCAATGCAAGTTACTTTATTGGTGTTCATGTCAAAGATGTCCCAAAAAATAGGGAAAAAAAGTAGAAGCAAAAATGTATAAGGTTAGTTGTTGTTTTGGTAATAAAGGAATTACCTTATTTAGGCATTATTTTAACCAGAATGCATGGGGAACATCTCAAGTATATGCAAGACTAATTTCTATTATTATCTTAAAAAAAA
>LAGI02_30088|Glyma17g06430.2|cicer_arietinum_probable_serine_threonine-protein_kinase_chloroplastic-like_transcript_variant_mrna|length:2073
GAGAGTGTTGTTAAATGCTCCTATTCAATTTTAGCACCGGTTTTCATTGCCATGCAATAAAACAAAGTCAGATAGACCCTTCAACATTTCTATCTTTCCCTGCTTTCTTGTTCTTCTTCTAGTGTAGAGTGCTGCTAGCTTTATTTGATTTCAATGGGGAACTGTTGGAGCCTTCAATCAGGTTCTCCAGACCCTGTCACTCATCCCTTCAGCAGAAATCTATTAGGAAGCAGTCAGTTTCCTGCTAGTATCAGCAACACCAGATTATCACAGAATTACAATTCTACTTCACTTGGGCATAGCAGCAACTCTGGGCGAATCAGTCGGTTCTTTGGTCCAAGTAGCAGTAACAATACTAGTACATCTCTTCTAGGATCTGAGAATAGCCAAGTCTCTCGAGCAAGAGATGAAAAAGAGTTCCCTAATGGGCAGGTCTTGGATGTTGCAAACTTGGCAGTATTTACTTTGGCAGAACTGAAGGCAGCAACTAAAAATTTCAGATCTGATACTTTGTTAGGAGAGGGAGGTTTTGGTAGAGTATACAAGGGTTGGATTAAGGAGAGAACCGGTACAAATAGAGCCGAGGAATTGACTATTGCCATCAAAGTATTGAATTCTGATAGCAGACAAGGATTTGAGGAATGGCAGTCAGAGGTGAATTTCTTAGGAAGGCTTTCTCATCCCAATCTTGTGAGGTTGTTGGGATTAGGGCGAGAGGATAGTCAACTATTCCTGGTGTATGAGTTTCTGAGTCGCGGCAGCTTAGATAACCACCTATTTGGAAGAGGTGCAAGTGTTCGTCCACTTTCTTGGGACACAAGGTTAAAGATTATGATTGGAGCAGCAAGGGGACTGGCTTTTCTTCACACCTTAGAGAAGAAAATCGTATACAGGGATTTTAAGCCCTCAAATATATTACTTGACAATACATATACAGCCAAATTATCTGACTTTGGATTAGCCAAAGCTATTCCCTATCCTGACCAGTCTCATGTAACAACACGGGTTATGGGAACAAGTGGCTATGCTGCTCCTGAATACATTGCCACAGGTCATTTGTTTGTGAAAAGTGATGTGTACGGATTCGGGATTGTTTTGTTAGAGATGCTGACTGGCTCACGGATAGGTCATATAATGCGCCTCTCTCAGGAAGAGTCTTCCTTACAGAAGTGGCTCAAATCAAATCTATTAAATAGAGGGAAAATGAGAAGCAATATGGATGCAAGGTTGGAAGGCAAGTATCCACCCAAGTTAGCATTTGAAGTTGCTCAACTTTCTCTCAAATGCATACAAGCAGAACCCAAAGTTAGGCCATCAATGGTAGAAGTTCTTGAAACATTAGAAAAGATTGAAGCAGCTAATGAGAATCCAGCTGATAGCATGAAGCGAGGTACTCGTTCCCGGACAGTGCACCAAAAGGGCCAGGCAGATGGTGGTTAATTGAATCCACCAAAAATCATATATTCTTTGGCTGCTGATCAATTGTGATTTCACAGTTTTTGGATAAAGGTGCCTAATGTTACTCACATGTGTGTGGGTGTAAGGTGAGTTTGTCTATAAAGTAAGCGTGTATTCATCATTTGATCATTTACTGAGTTTATCTTTATGCGTTTACCAGATCAAGGATGTATATACTCTTATTTAATTACTTTAGGTAAATTCACTTTAGAAGAACCTTATTTATATGCCAACAGTATCTGGTAAAAGATTCAGGGTGAAGCATAATAAGGGTGAGCTTGTGACATACATGGCTTCATATGCACCCAAAACTTGGTGAAAGAGACTGAAAACTAGGCCATCCTCCGGGCATTGTAAAGCATGCAGTTCTCTTCATTCCCGGTTCTCCATTAGTTCTTCACATTGTTCTTCTAATTTGTATTGTATTTGTACCATTCTCTGAATGGTTGTTCTTTACATTTATTTTTGGTGGAAAAAATATATAAAAGCTATTGAGATATTATTTCAAGTCTCTTATGATTCAGATATGGTGTTGAATAGAGATCTTATGTTTAAGACATGTTAGGAACATTCAATTTTGAATAATAATTTGTGGTTTTATACCTCCAAAGAAAG
>LAGI02_30090|Glyma13g29410.1|medicago_truncatula_serine_hydroxymethyltransferase_complete_cds|length:2073
ATATAAGGCTTTTTAAACCTCAACATGCTGAACAACCAGTCACCAATATTCATTGCAACAACATCAAGGATTACCACATTACAAGGTACCATTTTGCAAAATTACCAGTAACACAAATGTAGCATGTAATTATTATATCAAAAAATTTCAACAGCATCTTAGTTATTAGTACCGGAAACAACCTCCCCAGACTCCACTAAGTGAGAATCTCGTATATTGGACCGACCTGTTATCTTAGTTATTAGCGCTCACACAAGCAGCTACACCACTTAGACTCCAGGAATTGGATACTGACTAGTAAGAGCTTCAACCTTTGTCCTCAACTCTGTAACCTTTTCTCCCAAAGGAAATTCAGATGATGCTACAAACTTCATAAAATCTTGAAGCTTTGTTCCTGGGGCCAAACTCTTGGCTTCAAGACTTATCTGCACACCCTCATGAATGAAGTCGGCGATTAATGCAAATTCTTTCTCACCGAGTCCTCTCGTTGTCATTGCGGGTGATCCGATGCGGATGCCTCCTGGAACTAGAGCACTCTTATCACCAGGCACTGAATTCTTGTTGAGTGTAATGGAAGCCATGTCAAGAATTTTTTCCGCCCGAGCACCATCGATACCAGATGGCCTCAGATCCACAAGAACCAGGTGATTATCACTACCACCAGAAACCAGTTTATAACCATGCTCGGTTAACCGTTTTGCAAGAGCTCTACAATTTGACACAACCTGGTTTTGGTAAATTTTGAATTCTGGAGATTGTGCGTGCTTCAAGCAAACTGCCAAGCCTCCAATTGTGTGGTTATGAGGACCACCCTGTAGACCGGGAAAAACAGCATTGTTAATGGCAGATTCCAGATCAACTCCATGCACGGGATCTTTCTTGAAGAAGATCATCCCACCTCGAGGACCTCTCAAAGACTTGTGAGTTGTGGTCGTCACAATATCACAAAATTCAAATGGATTATTGAGCACAGATGCAGCAACAAGCCCACTTATGTGAGCCATATCCATCATAAGAAAAGCACCTACTTCATCTGCAATTTTTCTAAAGCGATGATAGTCAATGTCTCGAGGATAAGCACTAGCACCAGCAATGATGAGTTTTGGTCGGAAGAGATTAGCAGTTTTCTCCAGCATGTCATAATCAATAAGACCTGTTGATTCATCAAGTCGATAAGGCATAGATTCAAAATAAATTGATGTGCCTGATACACGTCTTTTAGGTGTCATGAATCCATGAGACAGATGTCCCCCATGAGGCAAATCCAAACCCATTATTCGATCATGCGGTTTAAGAATTGCAGTGTAGACAGCAAAATTAGCTGGGGAACCAGATAAAGGTTGAACATTTACGCCCCAATTCTTTCCATCTACATGAAATGCAGCCAATGCCCTTTCTTGACATAGGATTTCAAGCTCATCAATGTACTCGTTGCCACCATAGTACCTTTTACCAGGTAGTCCTTCTGAGTACTTATTTGTCAAGCATGACCCAACTGCTTCCATCACTGCTCTAGATGTAAAATTCTCAGAAGCAATGAGCTCAAGACTTTTATACTGTCGATCCTTTTCCTTATCGATAATTGCACGAACCTCAGGATCAGCTTCACTCAACCCATAGTCCAGAAAGCTGCTCCCATCACCTCCAATTTCTTGCACAGCAACAGACAAAGATGGTGAACTCCCAGTGACTAAACTTGCTTCAACATGAGATGCTTTACATGGCTTAACACAATACAACTTTACTTGAGACATAAATCCATTACGGCCACACCCTTTTGCAGGAAAATTCGTCCCCTTAGTCCAACAAGGTTGTTGCAAAGAACCCATCATTGCTACACCAGTACACCCTTGCATCCTTTGTCTTATGAAATTATGATTTAGAGTTATATACCCCTACCTGAGAGTGAGAAAAGGGAGAAGAACACAGAGAGAGAAATGAGATACGGCAACGAGCAAAGCAACTATGGTGTATGTGAGTATAACGTGAATAAGTAAATACTAATAATTAATTTTGGGTAATTTAGATTTAGATGCTTGCGTGAAGAATAGAAGAAAAATGTGAGAAATAAAT
>LAGI02_30091|Glyma17g34110.1|glycine_max_uncharacterized_loc100305775_mrna|length:2073
ATATTGACCGGAAGGATATTCCTCTGAGCAATTTTAAAGGGAAGGTTGTTTTGATTGTCAATGTTGCATCAAGATGTGGTTTGACATCATCAAACTACTCGGAACTGACACACATATATGAAAAATATAAAAATCAAGGTCTGGAGATTCTAGCTTTCCCTTGCAACCAGTTTGGTATGCAAGAGCCTGGATCTAATCTAGAAATTAAGCAATTTGCTTGCACTCGTTTTAAAGCAGAATTTCCAATTTTTGATAAGGTTGATGTAAATGGACCATTCACAGCTCCAGTATATCAGTTTCTGAAATCAAGTGCAGGAGGCTTCCTAGGTGATCTTATAAAGTGGAATTTTGAGAAATTCTTGGTTGATAAAAATGGTAAAGTTGTTGAAAGATATCCACCAACAACATCTCCTTTTCAAATTGAGGTATATTAATCTTTTCTCCTAGCAGCATAAACCCATTTTCTAATTGTTACAATGACAATGAAATTTAAACTAGTATGGTACATAGTCATGCACATCAATTTGTTTTTCTAAATAAGATTGTAGGTGAGAGTAATTGATCTTCCACGGTTTGGTTATGACGTTGTTCAATTTATGTAGCTAACCCCATGTGCAGGATTAAGGCTTGACTATTCTTGTTCTTGTTGTTGTCTGTATAGAACAAGACATTAGTTGACTCATAAAGTTGTTTAACAAGATCATGAGGTCTAAGAAGATGTTAGACGAGTGAAGAAAAATCATTTTAATATCCATTTATAAGAATAAGGGATATTTACAAAATTTTACAAATTGGGCATTAAGCTCATGATTCATACTATGCAACTATGTGAGAAGATAATTGAGCTTGGTTCAGACAAGAGACATGTATTGTGAAAGGTGTATGATAAGGTGTCTATAGAGGTATTGTGAATAACTCTAGAAGACAACATGAGATCTCATAAGATTTACTTATTCCTATAAGACTATATGAAGGGTCAACTTTCAGCCCCTACCTATTTATATTGGTCTTGGATGTACTTAGTACTTACTAAGCATATCCAATAATTGGTACCACGATGCATGCTTTTTTAGATTTATTATCATAGTTGGAGACTCGAGAGGGGAATTAAATGAGAATATAGAAATGTGGATATAGACTTTAGAAACACATGACTTTTGTATAAGTTGAAGTAAGATGGAATATATGAAGTATAAGCTTAGGAAGAGACAGAGATATCCCATGGTACAGGTAATAATTGGAGATCATATCATACCACGAGTCATTAGATTTAAGTATCTTTGATCAATCATACACCACATTGAGAAATTGGGGGAGATATAAACCTTATAATTTAAGTGCGACAGATGAAATGATGAAGTGCTTCATGTGTTATATGATAGAAAGATGACACTCAAGCTTAAGAGAAAAATTTACCGCGCAACTATAAGACCTACAGTGTTATATGAGACTGAATGTTGGACGGTAAAATGTCAGCAAGAGAGTAAATTCAATATAGTAGAGATGAGAATATTTTGTTAGTTGAGTGTACACACTAAACAATATAGGATTAAAAATGAACGAATAAGGGAGAAAAATAGGGTAGTTCACAGAAAATATGATAGAATCTAGACTTAGATAATTTACACATGTGTGGAGGAGTCGTTTAAAGCCTCATTAAGAAGAGCAGACCAAATGGAGTTTAGTCCAATTAGTCATAGAAGTTAAAATTATTAGTAAAACTTCAGAAATAGATGCTTTGTTAATAAACATTACTCATGGTAGAGCATTAGATGTCTTTTGGTTCATGTGGTGGACTTTACCTAATGGGATTAAGGCTTGGTTATCTATAGAAATTATTACCTTACATTTAGCATTTCAAAAGTATTTTGTGGTCAAAAGAAACTATCCATAAATGATGGTCGGATGCACAATGCTCTTACCTAGTGAGATTTGGGGAGGGTAAATATATGCAGTCTTGCCCTTAAAGTGAAAATGTTGTTTCTAGGATTTGAACTCATGACCTTCATAGGCAAACAACCTTACCATTATGTTGAGGCTCAATCCCTCAAAAAAAAAAAAAAAAAAAAAAAA
>LAGI02_30092|Glyma15g02103.1|medicago_truncatula_activating_signal_cointegrator_1_complex_subunit_complete_cds|length:2073
CTCAAATAAGCATCACACTTAAATGATTTACTAAGTACAAATTGATGCATCTCATTAAGTTTAATTAACCCTTGAGAATGTGCTTCTGTACATGTATTCCACAACTGGAGTTCACATTGATATAGTTATGATGGATTATTTCATTTTCAAACTTTAGATTGCACATATTTCTATACAAGCCAAAGGAGATGTTTGGAATAACTTATCAAAATCTTATTTAAGAGAACAACTTGGGGAAAGTAAGGCCATAATCAACAACACATCTATCATTCTACCTGCATGTTTTCAGGAAAAGGTATTGAAGCACAGCAATGATAGTATCCATGTTCATCAAACGAAAATCTCTGCGAAAGATGAGCTTCACGAATAAGATACTGCCCCCAATCCTCTGATCCATACCGCTTGAATATGCCCCGTGCATCAAAAGAATCAGAACTTTTCTTTGTCCACTTCCCCCTTTTTCTATGCCTTGCATTCATCACTGTGGCATGCAGCTTCAATCTTTGTTTAGCGTCACCCTCTAAAACAAGTCCAGCATCAACATATGCATCAATTATGATTTCTAAAAAAACTCAGGAAATCAAACAACTCTTTGAGAGCATTTTATAATCAAGGCCAGAGTATTACAATTGAAATAAAATTATTTGAAATTTAGAGAACAAAGAAATCCGAAAAAATACACGACACAATTGATATATGGATACGGCAGGCACGCAAGAGACGACCCTCGCTGCCAATTTCTTCCACAGGAGCATACAGAACACGGGCTTTTGCCAAAGAACCTTTCATGCAATCCAATCCCTTTAATCTAATAGAGAGAGGACGGTTATCCAAGGCTTCCAAAACCTTTGAGGAGATGCTCTGCAAGACCTCAGTAGCAGTCTTAACTCGATCTTTGTTCCACAGCTTAAGCATGAGTACTGTAAGGTGAAATGTTTTAGGCTTGATAAAAATGGATCTGTCGATCACCAAATCAGATGAGGCGGAAGACTTGGATGCTTTAGGAACATAACTGACAAGTGGTATGTTAGTAAAATTAACTTTAACTGATTCACTGCGATCATCAACTTTAAGTTCAACTGTAACATCAGCATTTTCCTTTGACAATTGATCCACTTCCTTGCTATCACTAGAATCCCCATCCTCAGTGGAATCAGTGTCAAGATTCTCATCCGTGCAAGAATTACCAATTCCCAATATAGAGTTTTGAAAATTGATTAGTTTATTAACTAACTCAGGATGGATGGCCAATGGAAGTGATATGAAGTGTGAATAATCAAGACTTCGACTGTTAACCACCTCGTCAATTATAGCTTGTATCTTCTCTGAAGCTGAAGTCACATTATCAACTGAATTGCCTTCAATGGTAACAAAATCCTCTTCTTTTGATGAAGGTAATATTATCTTAACCCCCGTCTCCTCTTCTATCCTTTTCTGAGTGGACCCCCCTTTTCCTTTGATAAATCGAAATAGAGAAGCACCAACCTCAACAGAAATCGAATGCTTTCCAGTGGAAAGAGATGAACCTCCTTCTACAACATTGTTTTTGACATTATCCTGCAATGGGCTGGAACTGGTAGGTGATTCTGTATTTTCATACATAGCTTCAGTAGCTACCTTCATGACATTTGAAATAGTGCTAGATCTGCTACAACCCACTTCCCGAACTTCGCTTCCATCTTTTAACTCATTTGTTTCATCCTTTATCAAGCTCTCTTCACAAGAACTGGCACGAGTGGCAACTGGTCTCCAGATAGAATTCATTACTTTGTGTTTCTTGCTATGGTCCTCGAGGCACACTTTCTTCTTTCTACCGCCCATAACAAAATTACAGCTTAAACAATGATAATCCCTCTGTCCCTGAAAGTAAAAAGGTGAATTAGGGTTTGATGATGGAACATATGAATTGGTAAATCTGAGAACACGGTCAATTCTGGAGAAGAGAAACCTGCAACCTATCATTCGATTCAGCTACGAACACAAATCACTTTTTTTACAATAAATTTCCCAACTTCTTCGTTTACTATGTCACAAGTAAACAGCAATAGAAAATTAACTCATCTTGGTGTGAAA
>LAGI02_30093|Glyma14g06660.2|cicer_arietinum_uncharacterized_loc101496492_mrna|length:2073
GAAAAACTTGATTTGATATTATAACAAATTTAAGGTGAGTTTTGTGATGGAGACGTTATACTACTCTCTGATTCTGAACAGGTTGTATAAGCAAATACAAATTATTTTGGATGGGACCGGGAAGTTTCAAGAGTAGAGTTCAAAACTCATTCTTCAACAACTTAACTTTGTGCAAATATCATTTATGGGTAGACACATCTTGATACAAACACAAGTACAAGCTCCAATGTCCCAAGGAAAACTAAATGGAGTAACAGCTATACGGGAAAGTAAGATGCATCACTCATTTATGATGGATCATATGGATAATTTTATAGTTGTAAGTTATCAAAATCTTCAATAGGAAAGCTACTGTTGCTATCTTGTCCACCTGTGCTCCAAAGAAAACTGGCATATTTTGATGAACAATAATTGTTGTTGGGATCTGCTTCCAATGCTTGAAGATATCTCAGTTCTGCTGCCCAATTATCCTTTCTTACCAGCCATAAGAAATCAGCATATCGGCTGAATGCCTCGGCCTCCGGTGACTCCACCAAAACAGAACGCCTATAGTACTCTTCTGCCCTATCAAGGTCATGTACAACAAGGTAAAGGAAGTGTGCATAGTTAGAGAGAAGAAGCGAATTGTAAGGCATTCGGCGCAAATGCTTCTTGTAATAATGCTCAGTTTTGACATACTCCTCATATGGATCCCCTTCAAGCTTCACAGACAGTGGTGCCACAAACCCTTTCATTGTCTCATACTCCAAAACCTCATTCCCTATTTCTTTTTGCAACATTATTGAAGCTTCTTCCACAATTGAATTCCACAACACTTCCTCCTCTTGTGTCAGCTCCTTTTTTATATCCTCATCTTGAGAATGTTGCTGTTTACTATTGTTGTCATCCAAAGGTAGAGTCTTTGTGACCATGGATGAAGGAGTGACTGCCATAACAGTCTTGCTACTCATAGAGAACACAGAGAAGTTAGCTAATAGAACCATCAAATATACCATAAGAGTTGGTGTCTTGCTGAAAATTTTCTGGAACAGCCACACAAATGAAGCATCCATTTCACTCTGCAGCTTTGCCATGACACCTTGTAAGTCTTCCCGGCATAGACTCTCCCTGGTTTTGAAGGCATGATGTTGAAGCTCATGGATGGCAAACAACATTGAAGAGAAGGCTTTCTTCACAGAACAGTAAGTACTCAAATCACTTGTTTCCTTAAGATCCTTTTGCAATTGTAGCTTCTTCTTTATCATCCTAATGGACAAAGGAATCTCAACAGTGTTCACTTTCCTTTCAAAGCTCAGTCTCAAAATTTCATCTCTTTCTGGCCAGCTTGGTGCCTCTGGCTTTATACCAAGAATAGAAGGTTCCAGAAGCTCAGGCTTAACTCTCCAAAATTGTGAGGAAACATTTTTGAGTTCTGAGTTTTGCATATTCTCAGAGTCAGTGTAAGCAATCTCCTTGCTATTTTCATCATCAAAACGGGCACAGCAGGCAGGTTTTACTCTTTGCACCCTCAACTTCTTGAAGCCAGAGAAGGCAGAATTACAAGGTATGACACTGTTCCTCAGTGGAGAAGAAGGAACATCAAGTGGAGAAAAATGGGTTCTGAGGTGCCAACAGTTGAAATTGGGAGAGGCCCTTGAGGCCATTTTGGATCACCAAGTTCTTCGAGGGATCACAGAAAAAATGAATAACACTTCAAAAAGTATAAGCTAAGAGGCCCCCAAATAGAAATTAATCAAAGTCATGGTACAAAGTTTACTTTTTTTTGGTATCAAATAATTCAATCACAAATCAGATCACTGCAGTATTGATTACTAGAAAGTGGGTAATAGAAAAAGCATTCCTTTTGTGGTAAAAATGTGTCAAAATCAGAAATTTAAAAGCGGTGTGGCTGGAATCAGATACACGGATAAAAATGGCATGAATTTTAGGATGAGGACATGTGGAGTCACAGTACAGAATGAAAAAACAAAGACAAAAGCAGGTTCATCATAAAATTCAGTGTGGCATAATAAAGAGAAAACGAGGATGTTTATGATGAACCTGCTTTTGTCTTTGGTTTCTAATTTCTGAATT
>LAGI02_30094|Glyma07g30380.1|medicago_truncatula_palmitoyltransferase_complete_cds|length:2073
TTAAATCCTAACTGTTAAAGATACAAAGTTTGTTCTTGAAAGAAGGTAGAAAATGGAGACATGGCAAAAATAAGCGATAAACATACATGATAAACAGAGTAAATTCAACAATTCATTGAAGTCATGGGACATTCTTGAAATGCTTCAAAGTTCTGAAACAATTGATACAATGATGAATGCAGTGTGAAAAGGATTTCTCTTAACACTATGACATCAAACAATTAGCTTTTCTGAAGGCCAGAAACAAAAATGTTATATTTCTTTTTGCTCTGTAATCAAATGTACATGTATCAGTGAACAAACAACCTAGCTGCAAACTACCATCTGCATATATACCAATTAGAACTATAGAATAATATAACAAAGGATGAGTCCATGCAAGGGACATTGTCCTACATCACCACCTGCTGTAATGGAGGCCAAGCAATGTGATCGTCATCTGAGTAGCCAAGAAGAACAAAGTCAGTACAATTCTTCCAACAACCGTTGTTATATGGGTTTCTGAATCGTCCATCAGGACCACGAAGATATTCATAACGGGATGAATTTGCAACTTCATTTGTGGTCAAATTTCGAGCTATCATGGAAGCCTGTGTTATCGTCAAAGTCGTAGCCGCAGTGAAAACAACAGCATCCATCACCAAAAATAAAATAATACTTGGATGTCTAACCAACACATGATGGAACCATGCTTCTCCTGTTGATAATGTTGTAGATGTCCAAATTCTTTGAATTGCAATGACAGCACTAAAGGAAGAAGTCAAAGTTGCAAAGCAGATAAAGATAAAAAAATCCCTTTTGTTCCTCTTTCCCACACAGTTAGATATCCACGGACAATGGTGATCAAACTGTTCCACGCAACGGTTACAAGTAGGGCAATGCTTAGATCGCACAGGTCTTATAATCTTGCAGGTAGGGCAAAGTTGAGACCAATTTCCCACCCAAACAGATGAGCTATTCAGATCAATATGCAACAAAGGATCCTCTGCATCACTTTCAGTACCTAAGTCTCCTGGCCGTTTTATGTAACCTGGATCTTTGCTACTACACTTATAAAACATAATCAGGGAACCAACTGCTAGAGAAAAAGTTGTACAGGCCCAAAGTCCAACAACAGCAGTAATCCTTTTAAGATTAGGAGCTGCAACGACTGAGTGGATGAAGAGGATCGTGAGAAAGACTATAATACAGAATAAGATGGGAGCATAACCAGTATTTGTAAACATCAAACTACAAAATTTTCGTCTCCAGTGGTTGCTATGAGCCCGTTGTTGATTAGAAAGGAAAGGGGCGACATGCCGATGACCGTTATCATTTGCAAGCTGCACAGGAGTGAATCCAGCATTGTCCTTCACTGTTAGTTCTTTCTTTGTGCCTGAATGTACAAGCACAGCACACGCCTCTGAATGTCCTCTTAATGCAGCCCAGTGCAACGGTGTACACCCATCTTTATCTTGTCTCTCTTGACTTGCATCTCTAAATAGAAGCAATCTTACTGTATCAGCGTATCCCTTATATGCAGCCCAATGAAGTGGACTCCTTCCGTCATTATCTGGCACATCAAAATCAGCATGGTACTTTACAACAATGTGATTTAAGAAAGCTGTTTGTCCATATTGTGCAGCAACATGAACTGCCCGGTATCCATTTATATCTGAAGCTTCAACCCGGGCTCCATTCTCCAAGAGCACATCAGCAGCTGCAGTTGAACCATGAACTGCCGCCCAATGCAGTGCTGTTTGTTGCATGTAGTCAGTAGCATTAACATCGCCCCCATGCTGAATGATATAGTTAACAATCTCATGGAAATTATTAAGAGAAGCCCATTGAAGAGCATAATAACCATTAACATCAGGAACAGAAACAGAAGCACCATGTTGTTCAACGAAGGACCTCAATTTAGGAAAATGGCCATGAGCAGAAGCAGTGAAAACATCGAGAATGGAAGGTTGATCCTGATCGTGGTTTTCGTTAGGTTTGGAATCTGATGATGTTAATTCCACCACGATCTCTGAGGATGCCATTGCTCAATGCTACAGCATTCAAATTGAGATGCTGCTATGTTTATTCACG
>LAGI02_30095|Glyma17g01391.1|medicago_truncatula_duf246_domain-containing_protein_complete_cds|length:2073
ATAAAAATGATCCGTAACTAGCCAGAATAAAAAGAGAGTGGGAAAGATGAACAAAAATGTCACCAATTACAATTACAATTACAAGGGGCAATTATAGTCAACCTAAAATAAATAAATTAATCTATCCTGCACATACATTCTTTGGACCTAGGATATCTGTAAACACTCCTTGCCTTAGGTCTTGTCTGTACATGTTTAGTTTGTCTAACTGCTTTTCTCATTCTCTGTTCAAAAACACGCCATTCAATGGTATTGTTTTTCGTGAATATACTAGCAAGCCTGCGTTTATTTGGACGTATTGTTGGCATTCTTCCTTCGCCATAATATATTCGATATCCAGATACCAAAGATGAAAGCTGACTTCCAGAATCAGTCATGGCAAATGCATCAGAAGCAGTGCAGCCTATGAAGTCCAGAGCTGCTAACTGAGATGAATAATTAGCAAATGGTTCAAGTTCAGCTGAAGAAAGCAAGTTCTCTTTGGTGACCAATTTCGGGTACAAGCTAGTCAAAGCAACCAGCCTTGAACGGCCTCCATACAAATTGGAACCAGCAACAAATATATGTGTCTTGCGGTTAAAACCAAGCGCAGCAAGCATAAGAACCGCTTCTTCAGGTGTCAAAGGACATAGGCCTTCGGACCTGAGTTCTGAAGGGGAAGGTAAATTTGTAGTCTTCTTCAGCAATGCCAGTGCAGGGAAATGGATTTCGCGATATGCTTCCAATTCTTTCCTCTCTTCTTCACCTCCCCCAAATTCGCATAAAGAATGAGCTGCCATGTCAATTTCAAATCTGAGATGTAAAGACAGGTATTTGGATGCTTTCTTGGCATGATTTCCACTTTCCTCCTTAATTGAATCCACAAATGGACCAACAAGATATCGGTCTAATGATCCAGTAAGATTTGCATTTTCACGCAATCTTTTAAGAAGTAAAGCACCAGTTTCTTGTATTCTGGGAACAAATTGCAGGGCATGAAAATTACACCTGCAACGAAGTCTCTGAAGCTCAAATGGGATTGGATCAAATGCCAAACGATTCCCAAATCCATAAAAGTGAACAACTTGGTTTTTAAGAATAATAGGTAGAATGTGTTTCAAGTAATAACTTGGTCTTGCCTCCTTCTCCATGTCAACATCGGTCACAACGCTACCAATTGCCTCCAAGTCCAAAGATTGTAGTTCCTTAGGAAGTTCCCTCACTATCCGAATATCAGGAGTCAAGTAGTTAATAAAATGCTCCTCCTGATAGATATTGCTGAATTGACTCACATCTCTCCACACACTACTGTACATAAATTTGGGAATAACTAAAGTTGAATTGAGTAATCTTGCCACCACGACAGCATTGCAAATAGCTACTCGTTGTTGATTGATCCCACCATTTGCAGTAACCAAAATGTATCCATTCTTTCCGTCATTAGGTTCCCAATTACGCTGATCTGCACAAGGTCTCCAAGCAGACGCAGGAGCCAAGGGTTCCTGCCACAGGTCCTTTGGTTCACGTCTATTCTCTGCCAAGGCATGAGCAGCGAAGGCCAACAACCTTTCATAAGTTCCCTTGTGTGGTTTCTTCCCATTTCCAGGCTTGCTCCCTTCTCCCTGTAAATAACAGAAAAAGGAAAGAAAGAAAGCTAAACAAACTCATACAGAGGTCAAGAAAAGCAAAGCAAGCCATATTAGTGTTCCAAGTAACCAAAAATACTATATTGAATATACTTATAGTTATAATCGCATAAAACTAAGTAATAAGGATTGTAGAAGAGAGTTTTCAGGGAGAATGTAAAGAGTGTGAGTGGCATTGAATGCAATGAGTTAAGTGGTCATGATTGTTAATAATAAAAATAGTTTAATAGTGGATAAATGAATGAGTTAAGTGGTTGGTAACAGGAGTGTATTTGAATAAGTTGAGTTAATAAGGTGATGTTAGAGAAGGTGGTTGAAATGAGTTATAAGTAATATAGCTTGTGAGTTAATGTTAGGAGACAGTTGTGATTGAGTCATTGTGATCCAATAAGATTGCAATATTAATGAGATAGGGATAGACCTGAAGAGAAGAAGAAGAAGAAGAAGA
>LAGI02_30096|Glyma13g26721.1|cicer_arietinum_amidohydrolase_-like_transcript_variant_mrna|length:2073
AACCAAACTAACTTTTTTCTCTTGAAGCTAATAGTGTGCAATGAAGATATGATATCTAGTGTTAAACTATAATGTAGTGTGATGATAAATTATTGTGCCTTCATCTAAACTATGATAAAATGTCAAACTGAGTTCTTAAGAAAAATTATAACAAACCCATACTTTCCAGTTTCCAATCTAATTGAAAATAGGGTCTTCAAGGATATGCTCTAACACCAGAAACATATGTTGCCTGAATAGATGCAGATGCTTCTTCAGCAAAGTCTTTCCATGAATCAGTGGATAATATGACAAAATCTGCTAGTTTCCCTGGAGTTAAAGACCCCAGATCTTTTTCGAGGAAGTTTGCGCGAGCAGCCGAAATGGTGTAAGCCTTTATTGCATCGTCTAATGAAATGCACTCTGATGGAATCCATGCAGTTTCCCAAGTAGGAGGTCTTCTTCTCACTGCGGTTTTGATAGCGCTTAAGGGATTGATGTCTACCACTGGCCAGTCAGAACCAAATGCCACTAATGCATTGTTATCTAAGAGTGACTGGAATAAATATGATCCCTTTTCAGCCCTATTTTTGCCAAGCTTTTTACTAGCAGAGCCGGCGTCATCCAATAAGTGGTCTGGCTGCACGGAGGCAACAACTCGCTGTTTACCAAATCGACCTGGAGTACCATATGCCAAATGCTGGGCATGCTCAATCCGAAATCTGCGATCTCTCATTCCATTTGTAGAAGCAACTGAACCATATGTGTCCAAGATCAGGTCATTTGCTTTGTCCCCTATAGCATGAATTGCAACCTGTAGACCATATAAATCTGACTCCAAGGTCATGTTGAGAAGAGCTTCAGGTTCTGTCACTTGTACACCATAATTGTCAGGGTCATCAACATATGACTCATAAAACAATGCACTATTGGAACCCAAAGATCCATCAGCAAAACCTTTGACACCACCCACATAAATCCATTCGCTCAAGGCATGGCCCATTTTGTTAATCACATCCACCAAACGTGACCATGTCTCCATTGGAAAAAATAAACGCACTCTAACTTTCATTTTTGACATAGAATTAGCCCATTGATAAACATCTGAAAAATCTTCCCAAGAAAGATCTGCTGAAACCCCTGGAAAATATCTTCCGAAATCAACAACCGTTGTTACACCCATTGTTAGGGCAAGATTGCTTGCTCTAAGCATTGCTTCCCTCCTATCATCTACCGAATCCTCTGGAATCAGGGACCTAACAAGTTTCATTGCAGAATCAACTAGTAATCCAGTAGGTTCTCCATTGGCAGTCTTCAATATAGTTCCTCCTCTTGGGTTTTCTGTCAAATTTGTAATCCCAGCCAACATAAGTGCAACTGAGTTAGCCAAACCCATATGACCATCCATTCTTGACAGCCAAACAGGATTGTTAGGAGTAACATAATCGATCCAAGAAGCAGCTGGTTGATCTCCTCCCCAAAGATCATTGTTCCATCCACCACCCAATATCCACGAACCTTGTTTTGTTTTTTGTGCTGCATCTTTAATCATTCTGATAAACTCTTCCTTTTTATTCACACCTCTCAGTTTAATCTGCTTCATCTGCAATCCACCATAGATGAAATGGACATGGGAATCAATAAAGCCAGGAACCACAACTTTGCCACCAAGGTCCAACACTTGAGTTCTATAACCTGCAAATTCCTGTACAAATGAGTGATTACCAATAGAAAGAACCCTTCCATTGGCCACAGCCATGGAATGAGCAAAAGGGAGAGAATCATGACTTGTAAAAATAAGAGCATTGGTTATAATAAAATCAGCAAGTGGGTGAGAGAATGATGAATAGAATTTGAAAGATGAAAAAAGGATAGAAGGGTGAAGAGTGAGAATGGCGAGGAGAAGAGTGATTGAAGATGAGACAAGTATGTAAAGGAACTTCATTGAAGAGAAGGAGGTGAAGAAACAATGATAAACACTCTATGTTTCTTCTTCTTCTTCTTCTTCTTCAACTTCTCTTATGTGACTCAAATGGCTCATATGCTACTCTAACACTAAAACGGACAAGTTTCGATGCTACCTATAAAACAGAC
>LAGI02_30097|Glyma04g02440.1|medicago_truncatula_subtilisin-type_protease_complete_cds|length:2073
TTTGCATGTTATTATGCTTACAGATACTCATACTAATTTTTTAAACATTAATTCTTGTGATTTTATATTAACCTTATATCATGTCTCATAATCATATCATGTCCTATAGTTTTTACTTTCTACAATTCTTCATATCTCTGTGTCTGGTTTCATATGTGTTACCACTGCTAATCACTAGTTACATAAACTAAATGTGCATTAACAAAATCTGAAGCAATCCAGTGGCAACGATTCTACCAACAGTTTCAGTCATTAATTATAAGCCCGCACCCATGATGATATACTTTTCGTCAAGAGGGCCTTCAACACTTTCAAATAATATTCTGAAGCCTGATATTGCAGCACCAGGAGTTAACATTCTTGCAGCATGGCTTGGGAATAGCACAGAAGAGGTTCCAAAAGGGAAAAAGTATTCTCCATACAACATCATCTCAGGAACTTCAATGTCATGCCCACATGTATCAGGGTTTGCAGGCAGGCTCAAATCTCTAAACCCCACTTGGAGTGCCTCTGCTATCAGATCAGCAATCATGACCTCAGCAACTCAAATAAACAATATGAAGACTCCCATAACAACGGATTCAGGGTCACTCGCCACACCTTATGACTATGGAGCAGGGTTTATCACAGCATCTGGACCATTACAACCAGGACTAGTTTATGAAACTAGCACCGTTGACTACTTGAACTTTTTGTGTTACATAGGACTTAATACAACTCTGTTATGGTCATCTCCAGAACTGTCCCTACTAGTTTCAGTTGCCCCAAAGATTCGAGTTCCGATCTTATATCGAACATCAACTACCCTTCCATATCAATCTCAGACTTCAATAAGAAAGGTGGAGTTGTGAATGTCAGCAGAACAGTTACAAATGTTGGTGAAGAGAATGAAATAGAATACTCTGTGGCAGTGGATGCTCCAAGTGGGCTAAATGTCAAAGTAATTCCAGATAAACTCAAATTTACAAAAACCAGTAAAACACTAAGCTACCAAGTTATTTTCTCTCTGACTTCGACGTCTTTGAAGGAAGATCTGTTTGGATCCATTAAGTGGACTAGTGATAAATATACTGTTCGAAGTCCCTTTGTATTAGCCAAGTAGTTAAAAGCAACAATGAATAAAATGCAGGCAGATTTATAGTGTGTCCTCTAAAATTAGTATAGGCTATAGCTAGTTATGCTATGATGTATGAATTGTCTTATCTCCTCCCCTTATCAGGTTTTATATGAAATAAGAAGTAACTATTATAATCAATCTCATATTTTTACATGTTTTTTTGGTATGAACTCCTATTAACAATTCTGATTACTTCAAACTTACTCACAGCCTCTTTCCCAGCTTAATACAAAAAGAAACTCTTGCAACGACTTTTGCGAGATAGTTAGATGGAATCAACATCAGATTTTTGCTTCAAATGCAAATTCCTCAAAGTAATCGTAGACAAAAAATTGCAAAAAGAGTTTATAAAATGTGCAGTGACACCAGGAAATAAGAATATTGCGCGGAAATAATTACAATGTTACAAGTCATCAATGCTGGATTCACTATGAGAGCAGCAACTTGGAACAAATAAGCCTCCTAACTTCTCAAACTCAGAGTTCAAATCAATTTTTTCTCCAAAATGTTTGGAATTTTCTCAGCTTCCTCAGCTTCTGCTCTTTCCCAATTTTCATTTTCAGCTACTGCATTTTCAGCCTTTTAACAATAGTAATTAAAATAGTCATAATATAAGTAACAGAATAGTCCCTGCCTCCTATTAATTTTGATCCTTAATCACATTATGGAGCAGGCCTTTTGTGCCTTCCTCTTCTTTTTCTTTAGCTTAGGTGGTTGAAGAACCACTTTTATGGCCGCATCAAACACACCTTTCACATTCTGCTGTGTTTTTGAACTACACTCGATATAGGCACAAGCACCAATCACCTTTCTCAACTCTTCTCCCTGTGCTGTAGTAATAGGCACTGCACCAGGGTGGTCCATAAAATATTGTTTATCATCTCGAAGATCTAACTTGGTTCCAACTAGAATTATTGGTAAACCAGGAGCATAGTGCCTTAGTTCAGGGATCCACT
>LAGI02_30098|Glyma11g13863.1|cicer_arietinum_beta-glucosidase_12-like_mrna|length:2073
TTGTATCAGCGTTTCGTATTTAGGCACATTCTTTTGAAACATATTTGCATACAATAGTTATGGCATTGGAGTTCCATCTTGTCCTTAATGTTATTATAGTTCTTAGCTCAGTGATAATCATTGAAAGTGTTAAGATATTGAAGAATGATGTTAGTATATCCAATATCAATAGGAATAGTTTCCCAGAAGGTTTTATTTTTGGTGCAGCATCAGCTGCATACCAGTATGAAGGTGCTGTAGATGTTGATGGCAGAGGGCCATGTATATGGGACTCCTTCACTCATAATTATCCAGATAAGATACAAGACAGAAGTAACGGAGACACAGCCGTGGATCAATACCATCGATATAAGGAAGATGTTGATATCATGATAGACATGAACATGGATGCTTATAGATTCTCCATCTCATGGTCCAGGATACTAGCAAAAGGAAAGATTAGTGGAGGAGTGAACAAGGAAGGAATAAACTATTACAACAACCTCATCAATGAGGTTCTAGCCAAAGGTCTACAACCATTTGTGACTATTTTTCATTGGGATCTTCCTCAGGCCTTAGAAGAAGAATATGGTGGCTTTTTAAGTCCTAATATTGTGAATGATTTTGAAGACTATGCAGAGCTATGTTTCAAGGAATTTGGAGATAGGGTGAAGCATTGGATTACATTGAATGAACCATGGACTTTCAGCCAAAATGGCTATGCACTTGGTGTATTTGCACCAGGAAGATGTTCAGCTTGGCTAAACCAAAATTGTACTGGTGGAGATTCAGCCACTGAACCATATATAGTATCTCATCACTTGTTACTAGCTCATTCTGCTGCTGTCAATGTCTACAGAACTAAGTATCAGACTTCTCAAAAGGGTTTGATAGGAATAACACTAGTAACTGATTGGGTGTTACCACTTACTGATACAAAATTGGATCAACAAGCTGCTCAAAGAGCCCTTGATTTCATGCTTGGATGGTATATGGAGCCCTTAACAAGAGGGAGTTACCCAAGGTCCATGCAGTCTCTAGTGAAAAATCGATTACCAAAGTTCTCCTCAGATCAAATTAAGCTACTTAAGGGGTCCTTTGATTTTATTGGAATAAACTACTATACCTCTTGTTATGCTGCCAATGCACCTCAATTAAGTGGATTAAGTCCTAGCTACCTTACAGATTCTCTCGTTAATCTTCTATATGAGCGTAATGGAACAGCTATTGGTCCAAGGGGTGCTTCTTTTTGGTTGTATGTTTATCCAAGAGGAATTCTTGATGTCCTGCTTTATATGAAGCATAAGTACAATAACCCATTAATTTACATCACAGAAAATGGTATTTATGAGTTGTATTTGTACTCCACAATTTCCATTATAAATTCACACACATGCTTATGAGAAAGGACTAATTATTTGATAGGTGTGGATGGGTTAGATGATCCAACACTCTCTCTTGAAGAAGCACTTAATGATACCTACAGAATTGATTACCATTATCAACATCTCTATTACCTTCAAAATGCAATCAAGGATGGTGTGAATGTAAAAGGATATTTTGCATGGTCATTGATGGACAACTTCAATTGGGATTCAGGCCATAGAGTGAGATTTGGGATTTATTTTGTAGATTATAAAAATGGGTTGAAAAGACATCCAAAACTCTCAGCACATTGGTTTAGGAATTTCCTACAACACAAAAAACTTGAGCTTCATGATTCTGGCTAAGTGTGGCTTCAATAAATATGATTACTTGCCACAAGCAATGCCTCATTAAATAAATGCCCTACTTGCAATGATGGATAAAGGCACTAGGGCTTTAATTTCAATTGGTTTTTATGATTATTTATTAAAGATCCTAATCTAATTAAGTTTGAGCTAATTAATTGATTGAAATTTTTTCCAACTAAGTTAAAATTTTTAATTTTTTCTTCATGTTATATTACTGTTATTTCATTCGTTTTTCTACTTTTAAGTAATATCACGTGGATGCTCAATTACCTAAAAAATTAAAGTAGTTGATCACAATCATAAAGGACTACTATATAAGGTGCAAACTTTATTCACATAAAAGAAAAGGGGTTCAACCACA
>LAGI02_30099|Glyma02g17260.1|glycine_max_zinc_finger_ccch_domain-containing_protein_32-like_mrna|length:2073
AAGACTTTAACAAAATAATAACTACAATATTGATCCATAAATAATGTGTGAATATAGATTTGAAACTGGGTAGCTTTGCAATAGTACATACCATGAAAGTTAATCCAACCCATTCCCAAAAGAGTGATACCAAAAGGCCATAAATCAAGAAAATAGTACTGTCAGAAAGAAGGAAAGACCATATACAGTTTCCCATTGAAGCTTATTCTGGATAATGTAATATATCTAGACGATATAAGCATAATGAGAATGACCTAGTGTAGATTCTAAACAATATTGGATGGTGAATTTATAAACAGTGAGGAAGGGGCTTAAAGCAGTTGCTACTAAATATCCACTGGGGCTTTTAGATAGAAACAAAGGTGGGGCATGAAATCACAACCAATGGTGATTTGGAGGAACATTTTCAAGTAAACTAACCAGATCAATGTATTGCACCGCTTTGTCTGGTGCTTCAGCTACTGCTTAGAGGGGAAGAAATCTGACTTGAGAGTTGCACATCAGATAAATATAGTGAGACCGAATGACAGATCCACCTTGAGAAAAAATTCAACTGATGTAGGGGAATTACTTCCAGAAAAAGGCTTTATATTCTGGTTGTAAAGGATTCCAGTTTGGACCCTGAAAGCGATTCAGGTCGAAGCGCTGAAGATGCTAATGAAGGAGCCAGGGTAGAGAGCAAAGAACCAACTGGATATGGTGTAACTGTCGTGTCAATCAAGGAAGATGTTGATGGAGTGTATCTCACAGGCCCCCAAGGATGGTCAAATTTGCATGCAGAGCCAAACTTGCAATTATTGTTTTGCAAATAAAATGCACAAGGCTGTACCCCCGGACGAAGAGGGAGACCGATGGGGTTTAGAAGTGGCTGTGCTACAACCCGATCCCTAGGATGATGAAATCGACAAGCTAATCCAAATTTACAGTCCCCTGTTCTCAGAAAATATTGGCATTCAGGTTCACCAGGCCTTTCAGGAAATACTTGTTCCTTCTGGTTGCTTCCTGACGGACCAGAAGAAGAGGGCAGCGGAGTATATGGTCTAGCAAAAGCTGATGTTGACGAATTCAACTGGGTCACTCCGTATAGAGAAGTAGCCCCAACAGCAGGTTGAGCACCAGGAGATAACACAGGACTTACAGGTGCCGAATAGGGATTCCATCCAGGAAATGGAACAACCCCTGGGGAAAGAAGTACAGGACCATAAGCTCCTTGTACATATGAACCAGGTAGTATAGGAGGCCTTGCCACCCTCAAGCTTGTGGATGCTCCACCATACTGGTCGGGAAGAGGAACTGTAGGTGATTGCACCTGTTGATAAAATTGAGGTGCAGAGGCAGGCAATGATGTGCCAGCAGGTTGAGGATGATGGAATTTACAAGTTATACCAAATTTGCACTGCCCCGTTTTCAAATAGTAGGAACATTCCTTCTCACCCGGCCTTAATGGGCATCCATAAATATTTAGTGGAGCTTGGCTTAAAGATCCACCTCCATGTTTGGGATGGTGGAATTTACAAGATGCACCAAATTTACATGTTCCAGTTTTTAAATAATACTGACATGGAGGTTCCCCTACTCGTTCTGGGTACTCCCCTGTAGCTCTTACAGCTGCAGCAACCGCAGCACGATCACGAGGATGATTATAACGACACCTTCCACCATATCCACAGAACCCAGTTCTCATGTAATACACACAATTTGGAGCTCCAACTCGTTCCGGATACGATTCAATGCTACTCAGCTTCAATTGCCACATCGATTCTTCTAGACCGGTTTTTGTTCCCGGCGAGTGCCATTCGATTTGATTGGTTGGGTTCGAACCGGTTCGTGACGGGCTTCGACCGTATAACTCCATGAACCGGGTTTTTTGGGGTTTGTTATCGGTTTGAGAGTGATGCAGAAGTAGAGTAGTTAAGAGAGAGAATTTACATGGAGTTGAGTTGGGTTTTGGAAAGTTCTAGAATGTTCTGGAAGAGATGATGTTGTTGTGTTGATGCGTTGGAGAATCAAAGAGACAGAGATGGGTTTGTTTCACTTTCTCTCTCTAGGACTCTATTGTGTCTGGTGGCCCGA
>LAGI02_30100|Glyma09g32170.1|medicago_truncatula_aldehyde_dehydrogenase_complete_cds|length:2072
TTTTACTTGTGTAACTCATCAAAACAAATAAAGTAAAGCACAATCCACTTAGTAATGGTCCCTCCTTTTTTGTTTTGATGAGTTACACAAGTAAAAACTAATGTAATATTCAGTATAGTTTACACACACAATCTACCTAAACATAATAAATATTAATTCAAAGCCAAGGAGAATTGTAAATGGGAGTTACAACAGATTTAACTTGTAGGTACATGTGAAGGGCTTCCAATCCAAAATCTCTTCCAAATCCACTCATCTTATACCCTCCATAAGGAATGTCATTCCCAAAGGCAAAATAACAGTTTATCCACACAATGCCTGCTCTAATGGACCTTGACACAGTGTTTGCTATATCCAAATTCTTTGTCACAATTCCTGCTGCTAGCCCATATTTTGTATTGTTAGCACTCTCTATTCCTTCCTCAATGGTCCTGTTGTTCATTATCATCCTTACATTTATTATTTGCATAAGGAGTATATACATATTATATTTGCATGATATATGAAATAATATTATAATTGGTTTAGTGGTTGTGTATCTTAGGATAAGTTAGGTGGACAAGATTATACATTCATCTCCCTTAAGATGCTGACTTAATATTATCTTTTGAGAGAATGAGTTCCTTTAATTTCAATATGACCCTTCAATGGATGTGAGTACAATATAACATAAGTTTGAAGAGAGATTAATAAGTAAAGATATAACTTACTTAAACTTCTTCAATGACATGACAGGGCCAAATATTTCATCTTGTACAATGAGCATGTCCTCCTTAACATTGGAGAAAATTGTAGGTTCAATGTAGTATCCTTTATTTCCCACTCTCTTGCCCCCGGTCAAAAGGGTGGCTCCTTCTCTCTTCCCATGCTCAATATATGAAAGAATTTTTTCAAATTGCTTCTTGTCCACTTGAGGTCCTTGCTGAGATTTAGGATCAAAAGGGTCCCCAACTAACCAAGATTTTGCCTTTTCCACCAATTTCTTCTCAAATTCATCATAGATACCTTCCTGAACAAACACACGGGAACTAGCTACACAAATTTCTCCCTTGTTAAATAGAATGCCCAAGAGAGCAAGCTCAGCAGCTTTATCTACATCAGCATCATCAAAAATTACAAGGGGAGACTTGCCTCCTAATTCAAGTGAAACTGGTTTTAAATTACTCCTAGCCGCAGCTTGCATTACTTCACGCCCTACATCTGTTGAACCAGTAAAGCTAACCTTATCTATGTCCATGTGTGAGCTTATTGCAGCACCTGCAGTTGGACCAAATCCAGGAACTACATTGAGCACTCCATCTGGAATTCCAGCCTGCTTAGCTAGATGAGCATAGAACAAAGCTGAAAGAGGTGTTTGTTCAGCAGGCTTGAGGATCATGGTGCAACCTGCGGCCAAAGCAGGAGCAACCTTTGCAGCAAACATAGTGCTAGGGAAATTCCATGGAATAATGTGTCCAACAACACCAATTGGTTCCATCAAAGTATATGCATGCAACTCCCTAGAGGGTTTTAACACCTCTCCATGAATTTTATCAGCAGCACCAGCATAGTAGCGTATAGTACTGGCTACTCCAGGAATGTCAACAACTTTACACCAATTGTACAATTTTCCTGCATCAATTGTATCTAATGCTGCTAACTCTTCTATGTTTTGTTCAATTATATCTGCCCATTTCATCATGATTTTTGCTCTTTCAGTGGCGGGCATACGAGGCCATGGACCATTATCAAAAGCAAGACGTGCTGCTTTCACAGCAACATCAATGTCTTCCTTTCTTCCCTCTGAGATTTTTGCAATTACTTCCTCTGTTCTTGGATCAATTGTCTCAAACTCCTTCCCTGAAAGGGAATCAACAAATTGTCCATTGATGAAGAGTTTGGTGAATTTGATGGAAGGTATGTTGATGGAAGAAGCATGGTGATGGTGACCATTGGTGAGATCAGTCATTTTTTGGGTGTATGTTGATGAAGAATGAAGAAAAGATAGTGATAATGGAACTTGAATGTTAGGAAATAGAGAAGGTGATAGTGATACTGTTTTATAAACAATGAGAGGAGATAAGAGGCCAGAG
>LAGI02_30101|Glyma02g40530.2|medicago_truncatula_cbs_domain_protein_complete_cds|length:2072
CTTTTCCTTCCACCTCACCTCATAGTTGGTAAATGAAAGATATGATTTTTTTAGTTCTGAAAATCTGCATGTATAATTATGTTGTTATGATACAACGATCATCATTAAGTAATACTCTAAATTTAATTTTCAGATATTCAACCAGGTTCTCTAATGAAATGAAGGTTTTTTCTTATTAAGTTTATCATTATTGTTTTGATGCTCTTGTGTGTGGGCAGAGATTTATCAAATTAGTTATATATTTATTTGCCTTGATGTCTTTTTTGGATCTGTCCGTGTGATCTATGCTAGGATGAATGTCTGGGACAAAATTTATCTGTTTTAAGTTGGATTCTGTTTTTTTATAAAACCCAAAGTAGTAATTACAATAATAATTTTGACACATTTTTAGCTTCTAATTCACATGACTTGGGAAGTGTTGTTTTTTTACATTATATATGTATCTATGTATGTATGTATATACAAATAAGTACACACACCCAATGAATTCTAAGACTTGAGCCAAGTTCTTGAGCTTGATAATTGGACAAGAGAGTTATTTTGATCTCTTTTTGCACTTGAAACTCTGAAAGTTATTATATGGGAATTGTTATGATGTTGGTTGGTATTTATGAACCAATTCTCAGACTCCATGAATCTGGGTGTTAGCAGTACCGTTCATGTGAAATGCTCTTACCTATTGATTTCATCCTCTTTTTTCTTTTGATATCTATCATATTTCTCCAAGCTTAATCTGAAAAGATATAAAGTTGAACAGTCCACAATTTAGAGTGATCCTTTTACACTAGAAACAGTTCCACAATTTGATCCATCCATTGACTTTGGTTTTGTAACCATATCAGTTTTGTCTGAAGAGCTTGTGCTATCTTGTTTTTTTCATCTAATGAAAATTATGCATGTCAAGTTCTTTGATTAATTTAACTACTAGATTATTTGACTTCAAAACTACTACTAAAATGGGCTTCCTAGATAATTGGTTGATATGAATATACCCGGTTCGCATTTATAGGCTTAAGCTTATTGGATGCAAGGTTGCAAACTCTAAGAAGTATAACCTTCAGTGATATTAGACAGTCAAAATGCTAGGAGGACTGCGAGTGTTTTTATCACACGGGAATGTCATAAAAAATGCTGTTCTGCAACGAGTCCGCATGGTGAACCCCCTTTTGCAGCCAGTCGCCTTTTCACGTTTCGAGTCTGTTACACCTGCTCGCATTGAGGAGCATGGTTTTGAGAGCACCACCATTGCTGACATTCTGAAAGGGAAAGGTAAAGGTGCAGATGGCTCTTGGCTTTGGTGCACCACTGATGATACTGTTTACAATGCTGTTAAATCGATGACTCAGAACAACGTTGGAGCTTTGGTGGTTGTGAAACCTGGTGGTGAGCAGAAGTCTATTGCAGGAATTATAACAGAAAGAGATTATCTCAGGAAGATCATCGTACAAGGAAGATCATCCAAGTCCACCAAGGTTGGGGATATTATGACTGAAGAGAACAAACTTATCACAGTCTCACCTGATACCAAAGTTCTGCGGGCAATGCAACTGATGACTGATAACAGAATCAGACACATCCCCGTCATCAATGACAAAGGGATGATTGGCATGGTGTCCATTGGGGATGTGGTTCGTGCTGTCGTGAGCGAGCACCGACAAGAGCTTGACCGCTTGAATGCTTATATACAGGGAGGTTACTAGATGATGATGTCGAAAATCTCTCATGGAGCACTCAAGCTGAGTTGGAGTATGTAATAAGCTTGAGTGGTTGTAAATATGTTTTTTGCAAACTCTTGTTTGCTTCTCTGTTAATTTCAGGTTTCAGTTCTATGGACATTAACCCTTGACATAGTTGGTTAATAATGATAGCAGATGGGTGCTGTTTGAGTATTTGTTATGTTCTGTTCTGTTCTGAACCTTGTTTCGCTAGTACATGGATGTTTAACTTTCACAGTTTGCAAATGATGGGTTTTGTACTGAAAGTTATTAATCATGCAAGGAAATTATAAATGAAAATGTTGTGTCTTAAATATATGAATATAACTAATGTGTTATATTTTTCAAAAAAAAAAA
>LAGI02_30102|Glyma04g42840.1|x|length:2072
CTTAAATGACACATATATAACCCTAATTATAATAAAATTACAACATTGCCATTAAAAACAAAGAATATATGCACTTGACTTTCTATTAATGAAAAAGATTCTAGTTCGGATGAAAATGTAGTATAGTTGGCCAGTTTTCTAGTAGAACCGGCCAATATAATATCAAATTATCAATAACAATGGGTAAAACAAATGCATATGTTACATGATGAAGTTAAGCAGCCAATTGACATTAAAAAAATGGTAGAGAAAAATGGATTTATTCCTGTACACATAAACAGTAAAAGCCAATTGTAATTTTGATGTTATTTTACAAGGGGCTTGAACGAATTGTATTATGATCGAATCAAATTAGGTTATTACCCGAATGCTTCCTCAGAAGCAAGCAAAACCAATCAATATGTAACTTAGTCCTTGTATTGTAAGCCTTGAGCTAATCGTTTTAAAAAAGCATTCTTAAATCTTTTGTATATTTAGTTTTCTCTGTTGAAAGGTAATTCCTTAGCTTCTCTCTCCAATGCATCTCTCCATAACCTGTACCTTACACCAAGCTTGTCATATGGTACTGGGAAATTCCACACATTGTCACCATTGTTCATTCGCTCTTGCTGCCCTTCGACAAGTCGCAGATCCTCATCTAAAACCTGTTTTGCAAAATGCCTCCACAGATGTTGCATAAAAGGAATATGGGTAAGTAGAGGAGCAAAATCCAGTGACATTCTGTATAGAAGTCTTGTTTTTTGTTTTGAAGATGGTAAGCAGACATGGAGTTGGTGAAGGTGTGTGGCACACTGCTTAGTGCTTTTCCCCTCCAGTTTACCCGGCTTTGAAATTCCAATGGTTGATATAACCATGCACGGTGGCCGAAACTCCATATCAATAGGATACGGGTCCCAGTATCCTTGTAGGCCAGATGCAGGTGTTAAGAATTTGACCAAGCTGGGAACACTCCACCCCTTGGCGAAAGTGGAAGTGTGAGTAAAAGGGGCATGCGCAAGATCCAGAAGGTTGTCCAAAAGTAATCCATGTTCAATTGGAATCTCCATGACAATCTCGGCATGGACTTTAAATCCAGAAGGAGGTTCCAAAGATGGAAGTGTGACTGTTGGGGGGTCAGTGCCAGGCCAAACCCAGATCATGCCTTCCTTTTCAAAACACGGCAACGACTTTAGCTTCACATTTCGCAGTTGAGCAGATGGCATCTTCTCACATTTTCCATCAGTAGCAAATTCCCAACCATGGTAGGGGCATTGAATACGACCCTCATTTACGGAACCAAGGTGCAGAGGACATGCTCTGTGTGCACACGTATTCTGGACACAACCGGGCTTCCCATCTTTCCCTCTAAAGATAACCCATGGTTCCTCAAAACATTCTATTGGGATCATTGTATCATCCTTCAAGCCAGAAGAGAAAGCTACAGGATACCAGAAATTCTTCAAGTGGGGAGGGTATGGCTGAACAGGACCTGATACTTCCAACCTTCTCCTCGGCAATCTTCTCTTTTTAATTTCTACAGAGTCGGAAGAAGTGCTGGGAGAAGACGATGTCTGAGAAACTTCAGTTACGGTTCGATCTTGCAACAGATTATCATTTACCAACTCTTCCATGTAAGCTAATTTATCTAAAGCAGTAGAAACCCTTGCCTCAGATATGTTAACCTGTCTGTGTGCTTCTTCTAATTCTTTCTGCAACTCCGCTAGCTCCTTTTTCACAGTGCCAATGGACTTATACTCACGAACTAGAGGATTAAGAACTTCCACCACCTTTTCATGAAGAAGCATGATGGTAAGCACATCTTGCCGAGCTCGCCAATCAAAGTACTGGAGATCATATCTTGCCACTTCTAAGGCTTGATCTACATCAAATAACTTTCCCTTGTTATGCAGTGGGATTTTAGTTCTTGGATCCTCTACATGAAAGAGTGCACCCCATGCATTCTTCTTCTCATCCTCTTCTCCAATTACAGCAAACACTTTAAATTGTCCTTTCAAACCCTGCAATTCCACATCAACCACAGAAATGTAAGTTCCAGACCATGTATTACTCTTTCAGGTCAGAATGGACCATAA
>LAGI02_30103|Glyma10g11720.3|medicago_truncatula_alpha-n-acetylglucosaminidase_complete_cds|length:2072
ACCACAGAATTAAATTATTATTCCTGGAGTGGAGTGACCTTTTTCATGCTTGATTGCTCTCTGGGTTGCTGTCAGGACCTGTAGGGTGAATATTAGGAACAAGGAGTATAAAAGCCCAATGACAAAATTTAATTATGCGCCTAGCACAACTCACTCACGGCCAATGTATATTTTCTAGAACTAGAAGGGGTAAGAAGGGAAATTCACAAAGATAAACTGTTGCCTCAGTTAATTAGAGGAGGGACTTGTCATGTGTAAGACTCCTTATAGAGGGGTGAAGAGGCTGGTGAGAGCTAGTTTTGCATTTTACAGATTTTTTCAGCGATGTGCTGGGAAGAGGTGCTTTTCACTCTCTGAAGGAGCTAAGCTATGGGGATACAGGGATTTTCCTTCAGTAATTGTTCATTTTTCATAAAATACATACTTTTCCTTTATCTGAATTTTGGTCTCTGACATACATAATATACCTTTCATTGTAGTGATACGTTTAATGAAAACACTCCACCTACCAATGATACAACATACATCTCTACTCTTGGAGCTGCTGTATATAAAGCAATGTCCAAAGGTGATAGGGATGCTGTGTGGTTAATGCAAGGCTGGCTGTTCTACTCCGACTCATCATTTTGGAAGCCACCTCAAATGAAAGCACTTTTACATTCTGTTCCATTTGGGAAGATGATTGTCCTTGATCTATTTGCTGATGTTAAACCAATATGGAAAACATCCTTTCAGTTTTATGGTACACCATATGTCTGGTGCATGCTACATAATTTTGGTGGTAATATTGAAATGTATGGTATTTTGGATGCAATTTCTTCGGGGCCTGTTGATGCTCGTGTTAGTGCAAACTCAACAATGGTAGGTGTTGGTATGTGCATGGAAGGAATAGAGCACAATCCTGTTGTTTATGAGCTAATGCCTGAAATGGCATTTCGTGATAACAAAGTTCAAATTCTGGAATGGCTAAAGAGTTATTCTCGTAGACGATATGGCAAAGCAGATCATCAAGTTGAGGCAGCTTGGGAGATTCTTTATCATACCATTTACAATTGTACTGATGGAATTGCAGACCATAACCATGATTATATTGTAATGTTTCCCGACTGGGACCCATCTACAAATTTTAAATCTGGCATACCAAATCACCAAAACAAGATTGAATTCTTGCCACCTGGAAGTAGACGATACCTATTCCAGGAAACACCGTCTGAGATGCCAAAGGCTCATTTGTGGTATTCCCCTGATGATGTAATCAAGGCATTACAACTATTCCTTGCTGGTGGGAAGAATTTTGCTGGAAGCCTCACATATAGGTATGACCTTGTTGACTTAACACGACAAGTATTGTCGAAGTTGGCAAACCAAGTATACATCAATGCAGTTACTTCTTTTCAGAAGAAGGATATCGATGCTTTGCGCTCTCACAGCAATAATTTACTTCAACTGATCAAGGATATCGATGTACTGCTAGCTTCGGATGATAACTTCCTAGTCGGAACGTGGCTTGAGAGTGCTAAGAAACTGGCAGTGACTGCAAGTGAGATAAAGCAGTATGAATGGAATGCTAGGACACAAGTTACCATGTGGTATGATACCAATAAAACTACTCAAAGCAAGCTCCATGACTATGCTAACAAGTTTTGGAGTGGGATTGTTGAAAACTACTATCTACCAAGAGCTGCAACTTATTTTAATCACTTGTCTGAAAGCTTGAAGCAGAATAAGAAGTTCAACTTGATTGAGTGGAGAAAACAATGGATTTTACATTCAAATAAATGGCAGGAAGGTAATGAGCTCTACCCTGTGAAGGCTAAAGGAGATGCTCTTGCAATCTCTCAAGCTCTCTATGAAAAGTATTTTGCAAAGTAAGTCATCATAAGATTAGAGATTATCAATGCAGAGGACTATTTATATCATTTGATAATGTTGATAATCAAGTAATACCAAAGCTTTGTTAGTGGCAATGAAATTATCTCATATATCAATTTTCAGATAAATGGTGTGTGTTTCAACTGAATTATGATACCAATTGCTATTTGCAAAATTTTAAGAGCTTTGTTATGTGGGCG
>LAGI02_30104|Glyma10g28110.1|glycine_max_transmembrane_protein_184b-like_mrna|length:2072
TGGACATGTCGGTAGTTAGAATAAAGCGTGTTTTGGGCACTGTGCTCCCTCTTTCAATTTCTTAACAGCAAAGCCAAACAGCCACCATTATTTGGTGCCACCCACTATTTCCCTTTTCTCCCTTTCTTCTTTTTTCTCTTTCCCCAAAACACTCTCTCATTCATGTTAGGGTTTACATTTTCTTCTCTTTAATGCTACGCATGTGTTAATCCATTCTGAGTAACTTTTCACTTTCGTACACCCAATTTCCAAAAATATTCACACAAAAAATGGTTGAAGCAGTTCCAGTTTACTTGTACATTGTTGCTTTCATTTGCACAATTGGAGCTCTTGCTTTGTCTTTGCTCCACATTTATAGGCACCTTATTAATTACACTGAACCCACTTTTCAGCGCTATATCGTGAGGATCATCTTCATGGTTCCAGTTTATGCATTAATGTCATTGTTGTGCCTTGCTCTGCCTGAGAGTTCAATCTACTTTAATTCCATTCGGGAAGTCTACGAAGCTTGGGTCATTTATAATTTCCTATCTCTCTGTCTTGCATGGGTTGGTGGTCCTGGAGCAGTGGTTCTAAGTTTAAACGGTCGGGTTATGAAGCCATCATGGTTTCTGATGACTTGCTGCTTGCCTCCTATACCTCTGGATGGGCGTTTTATACGCAGATGCAAGCAAGGGTGTTTGCAGTTTGTGATTTTGAAGCCCATTTTAGTTGCTGTTACACTTGTACTTTATGCAAAGGGTAAATATAAGGATGGCAATTTCAATCCAAAGCAATCGTACCTGTATCTTACAATCATATATACATGTTCATACACAATGGCTCTCTATGCTCTTGCTCTGTTTTATGTGGCATGCAAGGATCTCCTTTATCCATTCAATCCAGTCCCAAAGTTTATCATAATAAAATCTGTTGTATTCCTGACTTATTGGCAGGGTGTCTTAGTCTTCCTTGCTGCAAAGTCGAGATTCATTAAAGATGCAGATGAAGCTGCTCTACTTCAAAATTTTATCATTTGTGTTGAGATGCTTGTTGCTGCTGTGGGACACTTTTATGCGTTTCCGTACAAGGAATATGTTGGTGCTAACATAGGTCGATCCCGTGGTTTGACAGCTAGCCTTGGGCATGCTTTGAAGTTAAATGACTTTTACCACGATACAGTCCACCAGTTCGCACCAACATATCATGATTATGTCCTGTATAACCACAGTGAAGGTGAAGAAGGAACAAGGAAGTACAGGTCACGAACATTCGTTCCAATTGGCCCAGAGATGGATACTATGAGAAAAAATAAGTATGTGTTCGGAAACAAGTTAGATGACATACAGCTTTCAAGTATGTCCTCTTCTAATAGCAGCACCCCTTCACATTTTGATCCCATTCCCGATGCTTCAAATTCTGATGCCAGGAAATCTTCCTTGCTATTAGATATGTCCAATTCTGTATCCGTGCCTTACGACTTGACCCTTATTGACTTGGATGTATCCAGTTATCCCGAAAATGTTCCTGCAGCTGATAAAGCTGGTACCAGGTGACGTGACGATGAGAAATATTCAGGCAGTTGGTGAAAAGTTGTCCATCAAGAGGATTCTAGGAGAGGCATCCAACATTTTCCTTTTCTGGTTGTAGGAGAGAATTATGAGCAAAGTGTGGTTTGTTTAATTCCATAAAAGATTGAAGCAGATCCAGCTTTTATGTTTGTATCAATTTAGCTCAAACCCCTTATTGCTTCCAAGCATATCAGTTCTTGATAATTGGTTCTTAGTTTTAGTAGTGTAGTTATCCTTCAATGGGTGTGTATCATGTGCACATTGTAGATAACAGAAATGGTTGCCATACCTCAAACATGACAGATACAAAGTGAATGTGAATTAGAACTAATTTACTAATTGATTGCTTATTTTCTCCTTCGCACTTCGAGTCTAGATTCAAGTGTTGTTTCATAGAATGTCATTGCACCATCATTTTGACCTTTTTGCAATTTTCTGTATAGATTTTAACTTTATGCTTTTGGAATGTCAACAATAACAATCCACCCTTTAATTTCACCAGATGTGATTGATTGATTAAAA
>LAGI02_30105|Glyma04g10100.1|glycine_max_argininosuccinate_lyase-like_mrna|length:2072
GTCGCCGGCAGCGAACCGCCCACTTTATCAAAGAAGCATTAAAAGATCGTAACGCACTCACTACTGAAACCAACCGCAGCCGATGGATTCTGTTTCTTCAACCTCCGCCATTTTTGCGGCGCCTCCGTCACTCTCTTCATCGTTCTCCTCTCTCTCCACACCTCAAGCTTCATTCACATTCCTCCGTAGGATGAACCCTAGAAGAATGGAGCCTCTTCGTGCATCTCAGGTTGCCGCCGCCGCCGCCGCGAAGCCTAAGGAAGCTAAACTGTGGGGCGGAAGGTTCGAAGAAAGTGTAACCGATGCTGTTGAGAGATTCACTGAGTCGATCTCTTACGATAAGCAGCTCTACAAACATGATATTATGGGAAGTAAAGCTCACGCTTCAATGCTCGCTCAACAGGGTCTGATCACCTTAAGTGATAGGGATTCTATTATTGAAGGTCTAAATCAGATTGAAACACACATTGAGAATGGCGAGTTCAATTGGAGGACCGACCGAGAGGATGTGCATATGAACATTGAAGCAGCGCTTACCGATATGATTGGTGAGCCTGCCAAGAAGCTACACACAGCTCGCAGCCGAAATGATCAAGTTTTAACTGATTTTCGCCTTTGGTGTCGTGATGCCATTGATAAGATCCTTAAAAGCATGAAGCACCTTCAGGTCTCATTAGTGACTTTGGCTTTGAAGAATGATGGTCTTATTGTTCCTGGTTATACTCATCTGCAGCGTGCACAACCGGTTTTGTTGCAACACCTTCTTCTGGCTTATGTAGAGGAGATTGAGCGTGATGCTGGTCGTTTGGTAGATTGTAGAGCTAGGATGAATTTTTGTCCCTTAGGGGCTTGTGCTTTGGCTGGTACAGGGCTTCCTATTGATCGATTCATGACTTCGGATGCCTTGGGATTTACAGCTCCCCTGAGGAATAGTATCGATGCAGTTTCAGATCGAGATTTTGTTCTGGAGTTTCTTTCCGCCAATGCCATCACAGCAGTGCATCTTTCTCGGCTTGGTGAAGAATGGGTATTGTGGGCTTCGGAGGAATTTGGATTTATCACACCAAGCGACTCTGTTTCAACTGGAAGTAGTATAATGCCTCAGAAAAAGAACCCAGATCCAATGGAACTTGTTCGTGGGAAGTCTGCCAGAGTCATAGGAGACCTGGTTACTCTTCTCACATTATGCAAAGGACTTCCTCATGCTTATAATCGTGATCTGCAGGAAGACAAAGAACCAGTATTTGACAGCGTCAAAACGATTTTGGGGATGCTTGAGGTATCAGCAGAGTTCGCACTTAACATTACTTACAATCGGGAAAGAATACAAAAGGCTTTACCTGCTGGTCATCTTGATGCAACAACACTTGCTGATTATCTTGTTAAGAAGGGAGTGCCATTTAGGACATCTCATGATATCGTTGGAAGAGCCGTTGCATTATGTACGTCGAAGAACTGCCAACTGCTGGACTTGAGTCTTGACGAGCTGAGAAGTATAAATACAGTCTTTGACGAGGATGTGTATGAATTTCTCGGAGTAGAAAATTCGATCCAGAAGTTTAGCTCTTATGGTTCCACCGGGTCAGCATGTGTTGCCAGCCAACTTGATTATTGGATAAAAAAGCTTGAAACCAATTGAAGATTACCCTACTAGTATGAAATTCTCATAATGTCTAGAATCTTTTTCTTACCCTTAGAATAGTAGCTCAGTGCTTACCCATGGTCCCACAAAACATGTTATTTTGGAATAAACAATGCCAAGCAAGTTGGCTCATGCAAGGATACCTTCAAATATATTGTGACTATTTGTTAGTTGTATGGAATTGGTCAGGTTTACTGAATAGATAGTTCCAAAACCAAAGATTGCCATGCCTTAAGTTATGTAATTCTTCTTGCATTCGACATTGTTTGACTGAAATGACAGCATGCAATAGTAGCAAGAGGAACTCTCCTTCTTTGAGAATATATGCTTGAACTGAAATGTAGATTTTATCAGTGGAATTATCACAATTAGCAATTTTTTGTTAGTATGGGCTTTGAATTTCACTGATAAAATCTACATTTCAGTTCAA
>LAGI02_30106|Glyma13g27660.1|x|length:2072
ATGCGGAGAAGTTTTTCGTAATCGAAGGCATAAAGATAAAGAAATGGCCTCGGTGACCGTTGCGGCGGCGTCAATGTTGTTATCCAGTGGCTGCCGGAGCTTCCGCCTAACTGTGGCAGCGCGCGCTCTTGGAATCTTGCCATCGTCTCTTAACAAGAATTACAGAAACCACGCGCCGAGTCGGTGTTATCGGAGTTCACATAACTGTAACACTATACTCGCCGTTGAAACTAACTCTTCAACAATCGACGCCGCAAACTCAACCGCCACATCTTCTTCCGAAAGCTATCAAAACTATGATCGGTTACTTCCATGTCCATCGTACAAAACTCCACCAAGAATTGAACACCTAGTCGTATCAGAAGAAGGATCTGTGTTAGAATTTATTTGCAAAGCACTCGATCTTCCTCCTCTGTATGTTTCAGATTTAATTCAATTCGGAGCTGTACACTACGCTCTTGTATGTCCAAAACCTCCTCCTAATGCTACGGAAGAGCAAATGAGGACATTCAAAGAAGTAACTGATCCATTGGTTTTGCGAAAAAGAGCTTCGATCAAGGGAAAAACTGTACGAGAGGCACAAAAGACTTTTCGTATAACTAGTGTGGATCAACTTGTTGAACCGGGAATGTACATACGAGTTCATGTACATCCTAAACGATTTCCTAGGTGCTATGAAATTGACTGGAGATCAAGGATAATTGCTGTGGCAAAATCGTATGTTGTTTTGGACAAACCTGCTGGTACATCAGTAGGTGGCACTAGTGACAACATTGAAGAAAGTTGTGCTACCTTTGCAACTCGTGCCTTGGGATTTACAGACCCTTTGATGACTACCCATCAGATTGATAATTGCACTGAAGGCTGCGTGGTATTAGCTAGGACTAAAGGGTATTGCTCTGTGTTTCATGGCAAAATCCGTGAGAAAAAGGTGAAGAAGCTCTATCTTGCTCTTGCTGCTTCTCCTTTGCCAACTGGAATTATTACCCACTATATGCGTCCTTATAACTTGGCTCCTCGACTTATTTCTGAAGATTTTATTAAGGGATGGCATCTTTGTCAACTTGAGGTCATGGAATGCAGAAAGGTTCCCTGGCCAACTACTGTTATCCAGGGAAAATACTGTGTGGAAGACTGTGGATGGCCTTCCCAAGATTATGCTTATGAGTGTACAATCAATCTTCTTACTGGTCGAACTCATCAGATCCGAACTCAATTTGCTGCCTATAAGGCACCATTAATTGGCGATTCTATGTATATGCCAGCTGCAATTGCAGAGATGGCTAATCCTGGAGTTAATCCATTTGGAAAATACAAGAAAGAATTCAGCTGTGAGAGTGAAAAAGAAACTGCTGTTATGAACTGGATTGCACAACATGGAAAAGAGCCGGGTGTTGCAATTGGTCTTCAAGCATGTCAAATTTCATGGGATGATGATGAACACTTTTACAATGCCGGTTCGCCTTGGTGGAGTGAAAATGCTTGAATGCGTACATTCCGGATTGGTATGAAGTGTAATGTTATGTTTTAGTTCTAGTCCAGGTTTAAGTAAAAACACACAAAAGCAACAAAATGGGAAATATCATGTTATTCCCGGTTTGTATGTCTGGAAAATAAGTTACGATTTTATATGCAGGTATAAATATTCAAAAGGCACAAGATGTAGTGGTGATGGACCATTTTATTTCGGTTTGTCCTCCAATGGAGTAAGCTTGCCAGATTTCCTTCAAGTAAGGAAAAAAGGAGAACACGAGTTTGTTAAACACTGTCATATGCTGGGGAACCTTGTAACACCCTTTCTATCAAAAACAACTCTGAACAGGTAAGCCAGATAGGATAGGTTATTCACGAGTTAAGAGGTTTCCATAAAAGAGAGAATTTAGTTTATTATTTTACTTTGAAGTTGAAGAACTTGGAAAATGTCATAACTTAATGGAGATGCAGCTAACTAGTATAGTATAATCTGGTATTATTGCTTTAAGCTCACCTCAAAATGTTTGTACTTGCTTTACTATTCTCTGTCCTATTTCGCATAATTGGATTCACGTTGAATCTTATGTGACAAATTCCGC
>LAGI02_30107|Glyma11g20325.1|x|length:2072
CAAGATTGAAAAATAATAACTTTCCTTGTACTTTCTTTGATTTTGTAGGAAAATAAGTCTGCACCGCATATAGCTTTTCACACGGTTCATTCATGCAGATAGCGTGTTTGTTTGATCACTCTGAACTTAACATTGCTACGAAAATGCTGAATTAGGGTTTCAATTGTTGTTAACGCGGTGGCGGCGGTGGTGGTTCTGAGAGAAGAACGCAATGACAAGGTCGACATTATCAAAGAAAATGGCTTCCAGTAGTCGGAATCGCGAGTCTGAGCGAAATTTGAAGAGGAAGGAAGCGCCGCCATGTGTGGGAGTTAGAACTAAATCAACGAAGAAGCAGAAGAAGATTACAACACAAGTAGCCACTCCTCTCGTTCTCAGGAGATCTGAGAGAACTAGGAATCTTTCTTCTTCAATGTCTCAGATGAAGAAACCAAAACAACAAGAGAATGAAGATGACGAGGATGAGGAACGTGATGTAGAAGCAGAAGCAGTTCAAATCAAGAGAAAAATGAATGCTCGTATCTACAAAAATATGTTTAGAAATCCTAAAAGAGATTGCAATCCAGAGTCAAAAAAGATTGGTAAGTCAATTCGGGAAGGTGGTAACAGTAGTGGAGGCAAGATTGATGAGGATTTTGAGGGGAATCCTGTAGACCATAAAGAAGTCTCCAAGGATAACAAAGGCGAAGAAGTCTCCAAGGACGTTATCATACCATCTGAGGAAGGTCAAGGCGAAGAAGTCTCCAAGGGCGGTAAAATACCATCTGAAGATAAAAAAGCCGAAGAAGTCTTCAAGGACTGTATACTACCATCTGAAGAGGGCAAAGCCAAAGTGTTGAGAGCTGAATCTAGGTTGAGTGAGCCCATGAAGGATCAATTAGAAAATAGTGTCACTCTAGCTTCATGGATAACATCTAATGCCACAGCTCATGAGACTAGTGGGGAAACTGGAAGGGTTCAGTCTGATTGCCGTGAAGAGGATACAATAGAGATGCAAGAGTCGAGAAATTCCATGTTGAATAAAAGTTTGATTAAGAACTGTGTTGAGCTCGATAAGGGTGAAAACTCAATATCTTCTAAGAGAAGAGAAACTATGGTGGACATGCATTCAGATGTTTCTGCTACATTGGTTAATGATGACAATGACAACTTGATTGCTGATGCTAGTCCTTCAACGAATACTGTGGGGACAAGCGAGTCATCTTCCAAAAGGATAAGGCCGACCTCTTTATCAGATTTGCAGAGGAATCAGACGAAATTGATCAATAATGTTGATCAATCGTCTTCAATGTCTGAAGGTGAAAAGTTATATCCTGGATACAAGGGAGGTAAATCTGGAGATCCAGTAGAGAGACCCCAAAGTAGCAATGATGAAGTAAGGAAACAACAAAGGAGCTTACATCTTTTACTGAAGCCAGGGATAGCAATGCTTTGCGAAGTTCTTCGTTTCCCTGACACTGTCAAGAGAATGGTTGATAATTGTCTTGAATATATTATGAACAATCGTCAGATCTGTACAGAACCAGTGTCAATATTTCAGGCTTTTCAATTATCTCTGTGTTGGACTGCTGCTGATTTGCTAAGGCACAAACTTGACCGTGAAGATTCCTTCATGCTTGCAAAAGGGCATTTGAATTTTCATTGCAAGATAGAAGATGTGTACGAAATTCATAGAATGATGAGGAAACTGAAGAAAGACTTTTATACCACACAGGGAACTATAATGTATCTAGCTCTCCAAAAGCTTCTGAATCATCATGCAGGTTTTTTTTTCAATACAGGAGTTGCACCAAAAGTAGAATTGACCTAATCCGTTTCAATCCCAATGGTCTCAAGCATCAAAACAGTAAGTCGTTTACTTTTGCCGCCATTGTCGTCGTCGCTCGTCGGAGAAGAAAGAGGAAGGAGACGACCAACAATGCTTGAACCATGAATCCGAGCCGTCGGATTACCAGTCACGAATCACGCCGCCGTTTCCTCTGCCGGTAAGCCGAAATCGCTGCCACCATTGATGAAGATGAATAAGGGAGCTTGATTTAGGGATTTACAAGCCCTTTTCGTTTCTGTGTTTG
>LAGI02_30108|Glyma06g39740.1|glycine_max_myosin-j_heavy_chain-like_mrna|length:2072
TTTTTTGGTAAAAAGGAGAAAAGTTTTCATCATTGAAGAAACCAGCACTTAATATCTTTGGAGCTGAATTTTAGATCACATCACATCTGAATATACATGAGCAATAACTCATTTTCACTGGGGAAAAAAACACATATACATGAGCACACTACACTACTCAATACAACTGACACCTACAAGTCTACAACTATGCACAGTCTCTATAACATTTCCACCAGGTAACAAAATTGGTAGATATATAACATATTTCCCTTGGCCAGCTAGAAGAATGGTAACATTTGGTCAAGTGTCCCAGTGAGATATAGAAGAAGCAGCTCCTCAGAAGGACAGAGTTTATGACAACAATCATTTGCCCTTCAAGCTTAATTTTTCCCACCATGACCACCGACTTTTCCTCCCTTCTGCCTTGAGAAGCCTTGCTTTTGTCTCACGTAACCTAACCTTGTATTGCTTCTTCCATGCCTCAAATCTATCTTTAAGTTTCCGAAGTTCTTGAATGTTATCCGCTTTAGCAGACTGCCCTTGTTTATGATCGTTCAGAACTTTTACTTCATCATCAAAGTTCTGTCTCCTTAGCTCAAATTCCTTCGTCAAATTACTGACTGCGGCCGAAGTACCATTAACCTGTCTCCCTCCATCAGAGACAAGGAGGCCACTAGAAAACTTCACAGGGGTATTCCTACCACTTGTTGGAGATCCCATGGAAGTAGCTTCTTCAGAACCAAAATAGTGAGTCGGCACAACATCATGTCTTGCATGTTGAACGGTAGCATTCCCAGAAGCAAGGCTCTTTCTAGCAGCAACAAGACTCGTTTGCAAAGATGCCATCTGTTTTTGCCGTGTCTCCTCCACTGATTTCATCTTTGCCTCATATTCAGCCCACCTTTCCTTAGATTGTTTTAGCTGTTCCTTCAATTCAGTATTTTCCTCTTCCTTTTGCTCTGCAATCGCTTCTGCATTGCCAAGCTGAATTTGGAGTTCTTCTAAAGCTGATTGAAGCTGCTCTTTGGACATATCTTGCTTTACTTCTGGCATCTCCACACGTGATTTCCGCCTAGGTTTTTCAATTTTAGCATATCTCTGCAACTTATTCATGCCACCCCTTCGAACCAGCCACCCACGAATTACAGATTGTAGTAGTATGATTGCATGCATCTCCTCAAGTTTTTTGGAATAATTTGTTACAGAAGATTTCACTGTAACACCATATTTCCTTCTCGTAATTTCTCCACGAACAAATGATTGTAATGTTGTCACTCCGTTTGTAAATTCACAGAAAAAAGTGCGATCTTGATAACCGCCATAGCATTTTTGAATCCCGAGTATTCCCTGAAAAACCTGTTTTCTCTTATCCTCCAATGCACCAATCTGCTGTGCTCGAAGATACAGTTTCGTGTAGCCAACTTGGTACATTTCAAGAGGAATATGAAATTGTTGCAGAACAGATACTGAGATGCTTAATGGATCCTGAGATACGTAATCCTCAGAAAGCAGAAACCCGTACCTTCTGGAGAACTCTTGATGAGTCATTCGAGTAGGATATCCAACCCTTGAAATTCTAGCAGCCTCTAGAACTCCACAGCACCTTAGCTGTTGTAGGACAAGGTCTTCGTCATAAATGCCTGGAAGCTGCTTATTATTTGGCCTTATGCAGTGAACAAAGTGAGGTTTGGTGCTCTCCAACTGATGGATCAACTTGAACAATTGACCCTTGAAATTTGTTCCAACACCCTGCTTCTGTGAGTCCAATGCAACTGTGCGAAGGAAATTTGATTGACTCTGAGACTCGCTAGACCTTTTTGAGAAAAACTGCAGCAATCCACAATTACATGATGACAGGAGTTGGAGAGAATCAGAAGGCAGTGTATCTCTGTTCTTTTCTAGAAAGCCATTTGTATCATACAAAACCTCCACGGTGTAGTGACGAACACTGAAAGCTCTGCCTCTTTCCCCAAAACAAAATTGTCTTCCATGGTATACATTCTACAATACTAAAGTGACACACACAAAAATTAGAAAGAAGGATTTGCCTATTACTTAGAAAAAAAGTTCAGCTATAAAACATCTCCAAG
>LAGI02_30109|Glyma07g09500.1|glycine_max_flavin-containing_monooxygenase_yucca2-like_mrna|length:2072
TTTCTCCTCCATTGAAAAACAAAACCGATGTTCATATTCTCAGCCTCACTTCACTGAATTACCAAACCAGACCTTAAGAGTATCATATCACTAAAACCAAGATATCCAAATATTCAACATATTTATCTCTTTCCTTCTTAAGATCAAACAATCCTTTATTCATCAGAAACTGAATGAGTTTGGTCTTAATTTTGGCATATGTTTTGCTAGCTTCAAGTTCTTGAAAAAGTCTTCTATAGTTTTACCCTTCCTCCACCAATTCCTTTGGTTTATATCACAACACAACAGTGTCACATTAATCATCATTATCTATTTCCAACAGATTTTTCTTGACATAATAGTGTCATGGATTACTTGAAGGAACTAGAAGGAAAAAGTGCCCATGATTATTATCATCACCAGATAAAGGTCATGGACAAAATGGTTAGTACTCCTAAAATATGGGTACATGGACCAGTAATAGTTGGTGCTGGTCCCTCTGGGCTAGCTGCAGCAGCATGCCTAAAACAAAAAGATATTCCAAGCCTAATCCTTGAAAAAGCTGAATGCTTAGCTTCAATGTGGCAGCACAAGACTTATGACCGCCTTCGCCTTCATCTTCCAAAGAAATTTTGCCAACTCCCTCTTATGCCATTTCCTAAAAACTTTCCATCATATCCAACAAAGCAACAATTTTTGACATACTTGAAAACTTATGCTGAACATTTTGATTTAAAACCAGCTTTTAGTACTAGTGTGGTTAGTGCTGAATTTGATCATAGGAGTGGATTTTGGAGGGTGAAGACTAAGGGAATGAAAAAGAATGAGGAGGTGGAATATATTTGTCAATGGCTGATAGTAGCTACTGGAGAAAATGCTGAGGAAGTAGTGCCTCAAATTGAAGGAATGGGTGAATTTCAAGGGTCTATCTTACATACTAGCTTGTATAAGAGTGGCAGCATATTTTGTGGGAAGAATGTTTTGGTGGTTGGGTGTGGCAATTCAGGCATGGAGGTTTGTTTAGATCTTTGCAACCATAATGCTCACCCATCAGTGGTGGTTAGAGATACGGTGCATATCTTGCCACAACAGATGTTAGGGAAATCAACTTTTGGTTTATCTATGTGCTTGCTCAAGTGTTTCCCTATACGTTTTGTGGATCAGTTTTTACTTCTAATGTCACATATCCTTCTTGGGGACACATCTCAATTTGGACTTAATCGTCCTAAACTTGGACCTCTAGAGCTCAAGAACTTGAATGGCAAGACACCAGTTTTGGATGTTGGAACACTTGCTCAAATCAGAAGTGGAAAAATTAAGGTTTGCCGGGGAATTAAACGACTAACACAGCACACAGTCGAGTTTGTTGATGGAAAAGTAAAGAACTTTGATGCCATCATTCTAGCAACTGGATACAAAAGCAATGTACCCTCTTGGTTAAAGGGCACTGACATGTTTAGTGAGAAAGATGGGTTGCCAAAAAAACCATTCCCAAATGGATGGAAAGGTGAAAATGGATTATACACAGTGGGTTTTACTAAACGAGGTTTACTTGGTGCATCCATTGATGCAAAGAAAATTGCTGAAGATATTCAACATAGCTGGAAAGTTATTGAGGAAGCCACCCATGTATTGCATGATGTGAGAAAGAAAAATACAAAAATATTCTATGATTAGAAAAAGGAAAAGGGAAAAGATGTCATGGCCTTTCTCATTTGAGTACAGCAGGCACAAAAGAAGAAAAAGGAGATTCAGAAAGGAAAAATAAAATTATTAAAAGAGATCATATATATGTATAAAATGTGTGATTCCCATATTCACAAAAAAAAATAACAAGGGTTTGGGTTGATAATAGAGTTGGAGGGAATTTATGTGTAATTTTAGTTTGGTTGGGTTGAAATTAATTAGGTGCTTGTCATATTTAGAGATTTGTACATCTTGTACATCTTTTAGAGAGAAAGGGTTATATTTTCAATATATAATAAGTATTCCTAGTTTGTGCTTATTGATGTCTACAATTTTTTTTAACATGGGGATGAGACGTGAGAATATGAAATTATGTAATGTATCCATCAATTTGACCTTGTTCCATA
>LAGI02_30110|Glyma12g05060.1|cicer_arietinum_uncharacterized_loc101514616_transcript_variant_mrna|length:2072
AACAGTTTGTGATAAGGCATGCATTAGAGAAAGCATGTTATCTGCCTTTTTCACAGGATGCTACAGTAGAAAACTCAATACCAAAGGCTGCAAAGGAACTGATAATGGAAATTGGAATATTAGAATTAGAAGTTGCGTATTTGGAACAACATCTGCTCTCTTTGTATCGGAAAAGATTCGATCAACAAATCTCACCTCTAACAACCAAGGAAACAATATTGGAATCATCTTCAGACACAATGAGAAAAACTTCAGCGGTACCTGGCGAAGGTGCTAACTCCAACGCAGAAACTTCATTTCAGCACTCTAGTAACCTTATTTCACACAGTAATTCAGCTGACTTTCAGATCAAGGAATGTAATAATCTGTTAAAACAAGAAACTGTTTTAGACTCTAGTATTATTCGATGTCACTCGGAACTATCTCACCGAACAGTTTGCTCGATTGAAGCTTCTTCTCCTGTGAACATTAAGAGCAAAACTGTAGACAATTACCACTCTCTACCATTATCCATGCTAGAGCAAGCTCAGAATGCTAAATCCAGTTCAACAAGTCTGGCAGAACATCTTGGGAATGGCTATGTTGACAATGTTCCGGAGACACCAAATTGGCTTTCAGAGGAAATGATTAAGTGCATATCAGCTATATACTGTGACCTTACAGAATCACCTTTTCTTGGTCATAAAAATGCTTCACCGCCTCTTAGATTTTCATCATCTGGTTTTGAGTTATCTTCACAGAACCAGGGTACTAAGTGGGGATCAAAATGGAAGAAGCATCCATCCTTCAATTTAAACTCCAGTATACCCTTCCATGTGAAGGGGTCAAAAGAATTTAGTGGGCCTTACTGCTCAATGGTAAGGATTCAGCAATTATGCACAGATAGTCAGAAATTAAAAGAAATTGACTACATGCTACGGAGATTTAGGTCACTTGTTTCTCGGCTGGTAGATGTTAATCCTAGATATATGAAGCATAAAGAAAAGCTAGCCTTTTGGATTAATGTGCACAATGCATTAGCAATGCATGCCTTATTAGTTTATGGAATTTCAGCCAACAATGTTAAAAGAATGTCTTCAGTACAAAAGGCTGCGTATAACATTGGGGGTCATACTATAAGTGTAGACCAGATACAGAACTTCATTCTGGGATGCAGATTGCCTCGTCCAGGACCAGGACAATGGCTGCGGCTGTGGTGTTCTTCAAAGACAAAACCAAAAGTTAGAGATGGAAGAAAGGGATATGCCATACATCGTCCGGAACCTTTATTACTATTTGCTCTTTGCTCTGGAAGCCATTCTGACCCTGCGGTACGTCTGTACACATCCAAGAGAGTCTTAGAGGAGCTAGAATTGGCAAAAGAAGAATACATCAAGTCCACTATCACTATAACCAAGGAACATAAACTAGTTCTGCCCAAGATAGTTGATTCATTCGCAAAAAATTCAGGTCTTGAGGCATCTGATTTGATGGAGATAGTTAACCCTTATCTGCCTGATTCCCAAAGGAAGAGCATCCGGAAATTTCAATCAAAGGCAAGCTGGAAAGGCATTGAATTAGCCCCTCATAACTTCAATTTCCATTACCTGATTTCAAAGGACTTAGCATGGTGATTACTTGCCTTGGTGGAAATTCATGAATATGTTCCCTTGGGTAGCATTAGTGTCCATATCCGAAGACTAATAGTTGATGGTAAACGCTTGTGTAAATGCAAGAAGAAATGGGCCTTTCTCAAAGACTGTCTGCCTTGTATGTATGAAAATATTAAACTCGGAATGGCAACACTTCTACTTGAGGGAATGGAGTAGAGAATGATGTTACACCAGATATCAAGCAAGAACCTGGAAATTTTGGGGGTCTGCACTACATTAAATCTTGAAGTACAACTCTATCTTAAGGTCCTTGAGTTTAAGTATTTTACTACTGCTAAATTGTTTTTTGACTCTATGGATGTATGACCTTTGTCCCAACATCTGCTATAGTGGATGAGTCAATCTAAACACAGTTTTCCCATATGTTTGCTCAACAGAAATCTGTATTGCAACCCTGCAATACATAGAAGCACGTTCTTG
>LAGI02_30111|Glyma19g28441.1|x|length:2072
CTGACACACACAAACAATACGTTTCTCTCACTAAACTCACACTCAGTGAGTTAGAGAAAGCATCGTGAACGGTTTTTCATTGTAAGAATACGACGGAACTAAACTCCTCTTTTCACCGATCTGTTGTCGCCTTTTTTAATTAGTAACATTTGAGAATATCCCAAGACACAGATCTGGAGTCGCTACAAGATCTCAAGCAGTTGAAGGCTCCACCAACCGCCGCTGCTTCCAACGGTCAGATCCGTTACCGATCGCCATCTTCCGCCGAGCTCTTCGACGGCCAATCCAACAGCAACAACTCCCCGCCATCGCACACCACGGATCAGCACCACACGTCGGAATTCGAGCTCTCTGGCAAAATGCTGAAGCGTTCCGGCCGCCAGGAGTCCTTCTCGGACAAGATCTACCGGTTCCGAGGAACCTTGCTCGTTGTCTCCGTTCCGCTCTTACTCATCACATTTGTTCTCTACATGATGCCTTCCAGTTCCTCCAACGAATCCGTTGGAGATTATGCCCTCGTTAACCGGAAGATGTCGCCGGAAAAGAAATCCGGTGGTTCCTACGCCGTCATATTTGATGCCGGAAGCTCTGGTAGCCGCGTCCATGTCTTCCACTTCGATAAAAACCTAGATCTTGTTCACATTGGCAAAGATCTCGAGCTTTTTGTTCAGATTAAACCGGGTCTAAGTGCCTATGCTCAGAATCCACAAGAGGCAGCAGAGTCTCTGGTTTCGCTTTTGGATAAAGCGGAAAGTGTTGTTCCTCAGGAATTGCGATCCAGGACACCAGTGCGAGTTGGGGCAACTGCAGGTTTGAGGGCTTTGGAAGGCGATGCATCTGATAGAATCTTGCAAGCGGTAAGGGATTTGCTTAAGAAGAGAAGCACTCTGAAATCTGACTCTGAAGCGGTTACGGTGCTGGATGGAACACAAGAAGGTGCTTTTCAATGGGTGACTATTAATTATCTCTTGGGCAACTTGGGAAAAGATTATTCAAAGACAGTTGGGGTAGTTGATCTTGGAGGCGGTTCTGTTCAAATGGCGTATGCCATTTCAGAGACGGATGCTATGGTGGCGCCAACAGTACCACCTGGGGATGACCCATATGTCAAGGAGATGTTCCTAAGGGGAAGGAAATACTACCTCTATGTTCACAGTTACTTGCACTATGGTTTACTAGCTGCTCGTGCAGAGATTTTAAAGGCTTCTGATGATGCTGAAAACCCTTGTATCCTTGCTGGCTTTGATGGATCTTACAAATATGGAGGAAAGGAGTTTAAGACCTCATCCTCCCCTTCTGGGTCAAGCTTGAATGAATGCAAAAGTTTAGCTCATAAAGCTCTCAAAGTTAATGAGTCAACATGTACACATATGAAGTGCACTTTTGGTGGGATTTGGAATGGGGAGGGGGTGATGGACAGAAAAACCTATTTGTTGCCTCATTTTTCTTTGACCGAGCTGCTGAGGCTGGTTTTGCTGATCAAAACTCACCTGTTGCGATAGTTCGTCCTGCGGATTTTGAGGATGCAGCTAAGAAAGCTTGTCAAACAAAACTTGAGGATGGCAAATCCTCTTATCCACATATTGAGGATGGGAACCTTCCATATATTTGCATGGATCTTGTATACCAGTATACATTGTTGGTCGACGGATTTGGCATATATCCATGGCAAGAGATTACATTGGTGAAGAAAGTTAAATATGATGATGCTCTTGTTGAGGCAGCATGGCCCCTAGGCAGCGCCATAGAAGCTGTATCATCAACGTTTCTGAGGTGAAATATGGCCATCCTCAAAGATCAAAAATCACTGAGGCTGAATTGAGATTGGATATATGGGTCTACCTTTCTGGAATAAAGAGAGAAGATAGCTTCATTATTTTTCATATGTAATCACTTCACAGTATATCTGATTTATAGCTCTATAAGATTCTTTCGATTTATTAAGTGGATCTATATGGTGTCTTAAGAGATGAACAAAATGGTGATACAGTATCACTAACACCATTTCATTTTTGTTTATCTAAAATGTTTTCATTCATGATTATAGTTAATCCTTTCTTCATCAAAAAAAA
>LAGI02_30112|Glyma01g00820.1|lotus_japonicus_clone:_1-060-_htc|length:2071
GTACCGTTCAACCACAACCCTTTACTTTTTTAATAAGTCTCTTATCCTAACCTAAAGTCATGTTATATGAAAGATTCATTTATAAATTAAAGACAAAATTCTCCTAACATCTACTTTTCTATTAGAATCTGAATCCATCCATTGTTATGTGAACATATTTTGGTTTATAGTATATTTTTGACAACTTGTTTAATTAACGTGTTGTAGTATCACACTATCCCTTTCCAAAGAGGGAAAAAACCATGGACGTGGTAGAAATAAAAAGCCAACGTATACAGCGCGATACTTTTCTCTACTAGTCATTGTCCACGTGGTAAACCACGAAGCTGTCCTTCACATAAGCACCGTGACCGACAAATACCCCATTCCTTCAACCGCACAGTTCATCGATTTTTTTAACCTGACCATAGTCAACACCAACCATACCACGAATTTAACCATGGTTAAGTAGTACCTATAAAAAACCTAACCATGCTGAAGTTTGTAAACAACCACAATTCCATTAACACAGATAAACACAACCTTCAACAAAATGATGCTAGGGGAGCACCATCGATCAAATCCAACCATCCACGTACCCCCATGGCAAGATCTAACGGATGATATGTACTCTCCTTACTTATATAACGGCGTTACTGACGGCAATGCCAACGCCGGTGATTACTCTCCCTATTACATGCAGGAAGCGTTGACGGCGCTGCAGCGTTACCTTCCTTCAAACGAAGATGGTGACTCGGAATCTGAGGTTCCAGGCCGTGAATCAGACGCGCCAGTGGACGCGTACTCTTGTGACCAGTTCCGCATTTACGAGTTCAAGATACGTAAGTGCTCACGTGGTAGGTCACATGACTGGACTGAATGTCCGTACGCTCATCCCGGAGAGAAGGCTCGCCGGAGAGATCCCCGTAAGTTTCACTATTCCGGCACGGCGTGCCCTGATTTTCGTAAAGGAAATTGCAAGAGAGGTGACGCGTGTGAGTACGCACATGGAGTTTTTGAGTGCTGGCTTCACCCAGCGCGTTACCGCACGCAGCCATGCAAGGACGGTACCAGTTGCCGGAGGAGGGTTTGCTTCTTCGCTCACACGCCGGAGCAGCTTCGAATCGTGCCTAATCACAGCCCTAGAAGCATGGATTCATATGATGGATCACCTATGAAAAACGGAACGATGACGTTTTTGTCGTCTCCTGTTTCTATCTCGCCGCCGGTGAGTTCTCCGGTTGAATCACCGCCTATGTCTCCGATGGAAAGAAGCTCCATGAGTGAAATGATGGTTTCTCTGCGTAACTTGCAACTGGGGAAGTTGAAATCTATGCCTTGTAATAGAAACGTTATTCCATTGGGATTGGGGTCACCAAGAGGTTCGGTGCTCCGACCCGGGTTCATTAGCCTCCCATCTACCCCGACCCAGGTTCCGGGTCGGGGCGTTGTTAGTCACTTTGATATTTGGGATAATAGTTGTGAAGAGGAGCCTGTGATGGAGAGAGTGGAATCTGGGAGGAGTATAAGAGCAAAGATGTTTGAGAAATTGAGTAAAGAAAACTCTCTTGATGGGTCGGGTCAAGTTTCGGGTGGAGCACCGGATGTTGAGTGGGTTTCAAAGCTTGTAGATTGAAACTAGTATTTCTTGCGATTGCGTTATTTTGTTACGTTTCTCCCTCAGTGTGTATATAGTATAGGAGGAAGTGGGGGAGAGGAATGATTTATTATATTATGGAAGATGAGACCATTCAAAGCTTTTGTATAGTTTGCATCTTATTATGTATTAACTAAATCACGTTGTTTATCACTATTTCCACTTGTTGCTAATCTCTATTATAATATGCTCCTATGCATACTTACACTTATGTAATGGTTTTGAACTCTATTGTAGCTGATAATTATTTGTGTCCTCAATTCCTCAACCTCTGAATAATAATGACTTGCAAAAGGGGTTGATGACATTTTGACTAGGTTATCTTTTTATTATTATATAGATAAGGTTTGAAGACCTCACTACTATTGTTGCGGTCAAGGAATTAGAATAAGGATATATGGAATGGGAAGTTAAATTATAAATTTATAATAATTT
>LAGI02_30113|Glyma13g28620.2|cicer_arietinum_tubby-like_f-box_protein_3-like_transcript_variant_mrna|length:2071
ATTTTTTTCTTGGAGATTAAGTTTCTTTCTTTATCATCGTAAAGGGCCTTGTCTTGTAGCATCTGGATGTTATTATTGGCCGCCTTATCCATCTTACAAACAACAAGCTGTTTTCTTGTGCCGACTAGTTTTAATTAAACTATCTTCTACTCTATTATTCTAGTAGGGATATATTATCTTCTGGTTGTGTAGCAGCTGTTGAAAATACTTTGCTGTTGACATATTATATACCAAGCTGAAAAGTAAAAGGAGAACAAGCCCATGTTTTTTGGACTAATTGAGTGTACACTATCCAGAATATGCTTCTATGATGTGGAATGCTTTGGTTTATTATTTTCCTAACCTCTGCCGCATTGCTTTAAATATTCCCTTGTTTGTGGAAGAGCATGATAATCGAATGTTACTTTTACACTTGTATTTTATTGTCAAGTACTTCGATGCATTGTTTTCCTGCCCTCTGGCATTACTTTAACATGTTCAAATCGGCAAATAATTTTTGGCAGCCTGGCCCTAGGGAGCATCTCCTCCACTGCTTTATAAAGCGGAACCGTTCCACCCAAACATATCACTTGTATCTCAGTTTAACTAGTACACTAGTTGATGATGGGAAGTTCCTTCTGTCTGCACACAAGTGCAGACACCCCACCGGCACGGATTATATGATCTCTCTAGATGCAAATGATGTGTCAAAGGGAAGCAACAACTATGTTGGGAAACTGAGATCGAATTTTGTTGGAACCAAGTTTACAATCTATGATGCCCAGCCGCCTCATGCAGGGGCAAAGATTTCAAAAAGTTGCTCCTCTAGGTTCACGAATCTAAAACAAGTTTCACCCAGGGTTCCTACAGGCCACTATATAGTGGCCCACATCTCATATGATTTGAATGTGCTTGGATCCAGGGGGCCTAGGAGAATGCATTGTGCCTTGGATTCCATTCCTGCCTCTGCAATTGAACCAGGAGGGATAGCCCCTACACAGACTGAACTGTCTCATAAAAACATAGAGACATTTTGTTCATCACCTTTTTCTCGATCAGAGCCAACTTCTGTGAATAACTCCATATCTGGAGCCCTTGGTGAACGAAAGGATAGTGTACTAGTGTTAAAAAACAAGGCTCCCAGGTGGCACGAGCAGCTGCAGTGTTGGTGCTTAAACTTTCATGGACGGGTGACAATTGCCTCAGTTAAAAACTTTCAGCTGGTGGCTTCCCCGGAAAATGGACCTGCTGGACCAGAACATGATAAGATCATTCTCCAATTTGGAAAAGTCGGGAAGGATGCGTTTACGATGGATTACCGGTACCCTATCTCAGCATTTCAAGCATTTGCAATCTGCCTCAGCAGCTTTGATACCAAGATTGCTTGTGAATAGCATGTGTGAACAGGTATTCATTTCAAATCCTCATATTCTAAAATTTCAATATAGCTGAGATTAAAACTTAATTACATTGATAGAAATCTATACAAAGCTACGCCGAGTTTGCATAAATTCCATGCTAAGCAAATGCAATTTTGTCTTAGATTGAATTACTGCCATTATCCAAAAGACCATAGTATGATTATATTTCCAAAGTTGGACCCTTATATTCCCCAAAAAAACTAGTTATCATGACTAGTACTTGATTCCATGTATAGATAGATAATCTTTCACCCAATTGATGATGTTTTACTTCATTTTCATGCCAGGTTCTGTTCACTTATCCAGATTTATATTGCTATATCTTAAGCTGTTGGAGTAGTTTGAAACCTACATTGTAGGAAGCAATATGATAAATTCTCTTCAGGATGGTGGATAAGTGAATTTAAAAGGAAGATGTTTGCATATTTCAGAGTTTTAGTTAGTTTCTGGAATCACAATTCATCACTTGGTTGAAGAATCACATGATATTTAGAATGTTACTTAGAAGTTGTGTATCAAGTTCTCCTTGTAAATAAATTCTCTTTTTCTTTCTTGTTTGTATTTTTTGAACATGGTCTTAATTATTTGCCTTCATTAGGTTGTTTATAACTTTATACACTCTCTTTTTCAGCCTATAATTTACTTATCTATGGTTCCTTAATTGAAAAAAA
>LAGI02_30114|Glyma07g35110.3|x|length:2071
TTTTATCAGATCATCAAAGGTCAAATTGATACCATAATAATTAAAATTTATAAACCATACATTTCACAATCAAAATGGTTATCATAGTACTCCAACAGCTTTTACTGCAAACAAAATCAAAACCCAGAAGTCAACCAGTTTTTGGGTTTACCAAAAGCCTCATACACATCATCTTAACAGATGAAAAGAGGTCACCACAACAACAGGGAAATAACAAAGAAACAGCTGTATGGATGACTTCAAAACAAGGAGACCAAACTAATAAATTATTCTAATTGAAATTTAGCATCCAATAATGAACCCAAAAGGCAAGTTTAGAGACATGGTGAAACCTCTCTTCCATTTAATGGGTCATCATTTCACGGTCAATATTTTGATGACTGATGAAGCGCCAACACGATGCAGAGCCACAACAGAATCCCCATCTTTGCAGAGACCCTTTGTCTTGGCATGCTGAATGGCAAATTCTATTTCAACATCTGTTGTTTCTGCATGAGAAGCTCTAGCAGAAGCGGCACTTAATATTGGAACCAAACCTCGGAATATGAGGCTATGCCTTGCCGGGGCCTCATCAGTGCATGACCAGTCAAAGGTATCAGTTGAAATCTCAGGGACAACCACAGAAAGAATTGGCATGGCTTGGCCTGTATTTAGCCACTAATTTTGCAGTGCTTCCTCCTCTAGTTAGAACCAATATAAGAGCTGCTTTAGCCGAGTTGGCTGTTCTAACTGCAGAAGAAGCTAGACTCTCCAATGGGCTCATGGGTACTGGTGAGTGCTCCATAATCCTTTTGAATACAAGTCCATAGTCAAGGGTGCTCTCTGCTTCAAGACAAATTTTGGCCATTGTTTGAACAGCAAGTTCAGGATAAGCTCCAGCAGCTGTTTCACCACTAAGCATCACACAGTCTGTGCCATCGAGAACTGCATTGGCAACATCGGTAGCTTCAGCTCTAGTTGGCCTGGGAGATTTGATCATTGACTCCAACATCTGGGTCGCAGTGACGACGGGCTTTCCTTGGATATTGCACTTGTAAATCATCACTTTCTGTGCAAGAAATATCTTCTCTATTGGAATTTCCATTCCAAGGTCACCACGTGCCACCATAAACGCATCTGTGTTTGCAAGGATTTCATCGAAATTTGCAACTCCTTCTTGATTTTCAACCTTTGACATGAGAAGAATGTTCTTAGAATGCTTTCCCAGCAGTTTCCGAACTTCCACCAGGTCAGAACCTTTTCGAACAAAAGAAAGTGCAATCATGTCAATCTTATTGGGGACACCCCAGCCTAAGATATCTTCCTTGTCTTTCTCTGTCAAGGTTGGGAGATCAACTACCACTCCAGGCAGATTAACATTCTTTCTCTCGCCGAGAGTACAAGTGTTCTCGCATCGGCATCGAACTAAGCCCAATTCTGTGTCACATTCCAAAACTCTAAAGGATATAGTACCATCAGAGCAAAGTATGACCATCCCAGGCTTTACATCCTCAGCCAACTTTTTGTAGCTCATAGAGATTGTGTTCTCATCCCCCTTTATGCTGTAATCAGTTGAAATGGTTATTTCATTACCCTGTTTCAGCTGGATCGGTTTGCCATCCTTGAGAAATCCAGTTCGAATCTCAGGCCCCTTAGTGTCAAGCATGATGGCGCAAAGAATACCGGTATTTTCCATGGCGGTCCTAACGTTGTTGAGAGTTTCCTGATGATATTCATGAGATCCATGAGAGAAGTTGAAACGAGCAACGTTCATTCCAGCTCTTAGAAGCTTCTCGACCATTGGAACAGACCTCGATGCGGGTCCAAGAGTACACACAATCTTCGTTTTCGGTCTCTTCTCTCCCACCGTTACCACATCTTCTCCGTTTTCGTAACCACCCATACTCTCTCTCTCTCTCAGATTCAAATGATTTGATTTTCGTGCTTCTCAAATGAATGCGAACGAAATGGGTTATTATTTTATAGAAATAAGAGAGAAACTGTTGTGACTCGTGTTGTGATTCAGAAATGGAAATTTTCGTTATACATTTTCATATTTCATAAAGAAATAATATTTTAGTTTTAAATTTTG
>LAGI02_30115|Glyma10g04540.2|medicago_truncatula_two-component_response_regulator_arr_complete_cds|length:2071
AATCTGAAAATTGATGACAACTAGTCTGGTTTGGGCATCAATTACGAAGAGCAAATTGTGTAGAATTTTGCTGGTTAGCATTAACATGATAAAAATGCAGGCTCTAAAATTTTATTAGTTGACTGATACCTGACAGTTTATCTTTTTAATTAACAAATAAGGAAAATAATGGAAGCTCGCTCCACTTTCTCCTTTCAAAGAACGAGTGCGAAACAGCTCATGGGGATGTCTGGACCACTTTCTTCATCCTTTCCGGCACCAGTAGAAGCGACATATCCTATGTTGCCCGATTCACAGCTGGCTTTGGTTGAAAAAGAGCATATACCAAGACCTTTTTCTCATTCAAGTCATTTAAATTCCTGTGGAGTAGTTGGACATATTTTTTCATCTTCCCCAGGATATTCAACTGATCTTCATCACTCATCCCATTCACCTCATGAAAAACACTCTACAAATGCTCATTTCATTTCACAGTTACCTACTAACTTAGATCCATTTCCATTATCATATTTCAAAGAAAATAATGCTTCCTGCCCTACAGATTCCATGCCTAGCTTTCTGGATTTTCCTGCAAATACCTCCAATGATAATAGTCAGGTAGAAAGCAATAACTGCAATATCATGGCATCTGAGGAGTATTGTCAGCGAAAAGATTGGCAGGAGTGGGCTGACCAGCTAATCAATGATGATGATTCTTTGACTTCTAACTGGAACAACCTTTTTGCTGACGACATTCAAGATTTTGAGCCAAAGGTTTCAAAGCCATCTTCACAATTTCCAGGACATCAAGCCCATGGCCACCAACAACTTCCTGCATCATCTGGAGAAAATTGCAATGGTGCTGCTCCCTTTTCCTCTGCAAATTCTGCTTCTGCCAAGCCACGGATGCGTTGGACACCAGAACTTCATGAGGCCTTTGTGGAAGCTGTCAACCAACTTGGTGGGAGTGAAAGAGCTACTCCTAAGGGTGTGCTGAAGCTCATGAAAGTTGAAGGGTTAACTATATATCATGTTAAAAGCCACTTGCAGAAATACAGGACAGCTAGATATAGACCAGAGTCATCTGAAGGAGGGACAGAGAAAAAAACAAGTTCCATTGATGATATCTCATCTCTAGATTTGAAAACGTAAGTAAGCTCTTCCCTGCTATTTTTAATCGCTTCTGCTACATATCATTACTCTAAATGTTAATACACCAATTTGTTAACAACATTTCAATTTTTTAATATGTTGATTCTGGTACAATTTACAAATGCTACATTCTCCAAATATTTTAAATGAATTATGACACAAGGTAGGCTGGTAACTAAGCTTTGACTGTGAATGTCTGAAATTGGATTAACCTAAAGCTTTAAGAGAATGCGCCTCTTGAAATTTGAAGTGGGCATAAATTTTCCATCTATGTTGATGTTAGTTTGTCATTTGTTTGGCGGAGAAAGTTGTGTGTCCAATAATTCTAGCTAGTAATTGCATTCTGGAGACTGGCGTACTCAGAGCTGACATGTAAAATATATGGAATTTAGTCCTGTAAGTTTATTTCTTCGCATGGCAGTTATTTTCCCGTATCTTACCACTTAACCTCAGTACAGTCTGTTACTTAGGGGAAAGTTCAAGAATGAATATAAGGGTGGCGTAGTGCACGAGACTCCTATGTAGTGGGATATGGGGAATGATAGATTTATGCAGCCTTACCCACGTAAGCGAAGAGGCTGTTTCCACCCATGACCTTCAAGTCACAAGGCAAACAACCTTACCATTGCACCGAGGCTCACCCTCCTCAAGAATGAATATAAGGATTAAAATAAATTTGAAAGAGGCTTTGTTACCAAAACATCAAAGGTCACAAAGGATTAAACTGGAATAAGGATCAGAAGGTGACTTGTAAAGTTTTTTCAGTGATCTGGGATTAAGGGCACATTAGGGCCAAGATTTAATGGTTCCATGTAAAGTATGTGGTCATATTATGCACATTGATTGTTATGCTGACTTTATTATTGCATTGCTGATAGTGGTATTGAGATCACTGAAGCTCTACGACTGCAAATGGAGGTTCAGAAGCGGTTACATGAAC
>LAGI02_30116|Glyma19g29970.1|glycine_max_protein_transparent_testa_12-like_mrna|length:2071
TTAAAAATGAAGTTCACTAATTTTAATTTTAATTTATATAATCAATAAATAAAACATACAATTGTTATCTATCAACCTGCTGTAGCTGTATATACCAGGAATGAGAATCCAGTGCAGAGGATCTGAAACCTGAGAATTTATTGTTTCTCAGAGACAAAATTAAAGGATTTTATGTGCATCCCATGTTATTCTCTAGTTTAACACAAGATCCTTAACATAACACTATAGGAATAATTAATAACACCGAAACTAATTATCTGATCTATTTATTTTTGTTTCTTGATCTGTCCCCTCCACCTTAGACCATCTGTTAACACTATTTCTAGCGATGGTGACCTGTTCATCCCAATTAGTTTTGTAAGTGATTATAATTAGCACCACAGTTTGAACAAATGTTCCAAACAACATTCCAATCCAGATTCCCTTGACTTGCATATCAATTATTTTACCAAGCACAATTCCTACAGGAAGTCCTATAACATAATAACACCCTATGTTTACATATGCTACAATGCTTTGCCACCCAGCTCCAATAGCAACCCCTGAGAGTACAGGTTGGACACTATTCAGAAGTATAGAGATTGACAACAAAGGTGACAAATCCCCAACAGCATCTGCAACCTCTTTATTTGAGGTAAATATATAAGCAAGTCTTTCTCTAAAGAATAAGAAAAACAAAAACAGAATGAACCCAATGGTCAATGATGTAAGAACTGTCACAATTATAGAGAACTTTGCAGCTTTGGCACTTCCTTTCCCAAGTTCATTAGCTACCCGAACACTGCAAATTAAGATACAGTCAATTTTCCATAGCAAACATACATAAGATGAAAAATGTCATCCGATGCAGCCTAATACAGCTCAAATACGGTTGTACTGCGGCCACATCATTGTGGTCCAGTACTACACTGAAATTGTGGTGTGATGCAATTAAGGTTGATCACCATAATCGTAATATTGCAGCCGCATCGGGATAAATGACAAAAACAATGATACATCAACTATAGAAAGGGGAACAATGCCATTACCTTGCTGCAGCCATGAAACCAAGAGATATCATCATTTCCCATCCATTGATATTCAAACATATAGACAGAGCATCAATTTCAACCTCTGCATTTTTCATGTTGCCTGTTAAAAGAACCAATATTGTGTTGTACCAAAGTTCAAGACATAACATGGCACCAGCTGAAATTGAAAGCTTGACAACTGCCCAGAGTTCTTTGAATGCTAAAAATGAAAAACCTTTCCATGTTTGATCACACCAACCACATGTTACAAATATAAGTTGTCCAATGTTGGGAATCCAATAAGCCAAACTTGTAGCAATCAATGCAGAAGGAAGGCCTAGGTTTAATTTTATAACCAAAAGCCATGACAGACACACATGAAAGATGATTGAAAATGCTGCAAGAAATGCAATAATGACATTCTTGCTTTGAGATTGTAGGAATGTTTGGCAAGTGAATGAGACTATATAAGCAAATATGATAGGAATTGACCAAAGTGAAATGGTTCCTGCAACTTCTGCTATGCTTTCATCTTGGCCTAATAAAATCAAAATTTGGGTTGTGAATATGAAGAAAGGAAGAAGAATGATTGCAGTTAAGGATAATACTATCCATGATCTTTGAAGATACACTCCCATCATGCCATATTCTTTTGCACCATATGCTTGTCCACAAAGTGTTGACAATGCGCTCGCCATTCCGTAAAGAACACCATTGACAAATCTTATAAGAACAGTGAAAACAAGAGCAAAAGCAGCAAGTTCCCTTGAGCCAATATGGCCAACAAATGCTTGTGTGATAACATTGATTCCAAAAGTTGAAGATCTTGTAAATATGGCTGGAGCTGCTACTATCCACATCAACTTACTCTCTTCCAATACCCTTTTCACCAATGACAATTCTTCTTCTTCTTCTTCTTCTTTTGATGTTTCCTTAGTGCTTAAAAGCTTCTCCCTTGGATCCACTTCCATTTTTAATTCTCTACTTTTTTGTGCTGCCTATGAGGATATGCTATGTGTTGAAACTAAAAGTAAGGTAGAGAACTCTGCTGCTGCTTCTGA
>LAGI02_30117|Glyma17g08150.1|cicer_arietinum_leucine_aminopeptidase_chloroplastic-like_mrna|length:2071
TTCATCCTCCTTTGGCTAACTCAATATTCATCCTATATCCCTCAAATGCTTCCATTGTTTAGTATATATATCATAACATATATACATGTACATATCCTTCATTCCCTTTTCTTCTTTCTTTCTCTCCTCTTATGTCTCACTCTCACACTCTCGCACGTGCCACTCTTGGCCTCACTCACCCTTCCAACACCAATACCCCTAAGATATCTTTTGCTGCCAACGACGCTGACGTGGCGGAATGGAAAGGAGATATAGTTGCGGTTGGAGTAACGGAAAAGGATTTGATCAGAGACGATAAATTGAAATTCAAGAACCCTATTTTGAACCGGTTGGATTCGAAGCTGGGTGGTTTGTTAGGGGAAGCTTCATTGGAAGAAGATTTTAATGGGAAATTTGGTCAGTCAACTGTTCTTAGAATCGCGAGTGGACTTGGATTTGGATCTAAGAGGGTTGGATTGATTGGACTCGGACAATCCGCGGCGAATTCTGCGCCTTTTAGAGGATTTGGTGAGGCTGTTGCGGTTGCTGCGAAATCGGCTCAGGCGAGCAATGTTGCTGTTATTCTTGCCTCTGCTGATGGACTATCTGCGGAATCCAAGCTTAACATCGCGTCTGAAATTGTGACTGGGACTACCCTGGGAACGTTTGAGGACAATAGATACAAGTCCGAGTCAAAGAAATCAGCCCTCAAATCTGTGGAGATTATTGGTCTTGGAACAGGACCTGAATTGGACAAGAAACTGAAGTATGCAGGAGACCTTTCTTCTGGAATCATTTTAGGAAGGGAGCTTGTAAATTCCCCACCTAACGTGCTCACACCAGGGGTATTGGCAGAAGAGGCATCTAACATTGCTTCAACATATAGTGATGTTTTTACTGCCAAAATATTAGACGTCGAGCAATGTAAGGAATTGAAAATGGGGTCCTATTTGGCTGTTGCTGCAGCCTCAGCAAATCCTCCTCATTTTATCCACCTGGTTTATAAACCACCAAGTGGACCTGTCAATGTTAAGTTGGCTTTAGTTGGAAAAGGTTTGACTTTTGACAGTGGTGGCTACAACATCAAGACAGGGCCTGGCTGTTTGATTGAGCTCATGAAATTTGATATGGGTGGTTCTGCCGCAGTTTTTGGAGCAGCAAAAGCTCTTGGTCAAATCAAACCTCTTGGAGTGGAGGTTCATTTTATAGTTGCAGCTTGTGAAAATATGATAAGTGGAACAGGTATGAGGCCCGGAGACATTGTCACGGCTTCAAATGGAAAAACTATTGAGGTTAACAACACAGATGCTGAGGGTAGGCTTACACTTGCAGATGCTCTGGTATATGCTTGTAACCAAGGTGTCGAAAAGATAGTTGACCTAGCAACGTTAACTGGGGCCTGTATAGTTGCTCTTGGACCTTCAATTGCAGGTGTGTTTACACCCAATGATGACCTAGCAAAAGAAATTTTTGAAGCTTCTGAAGCAAGTGGCGAGAAACTCTGGAGGTTGCCATTAGAAGATAGTTATTGGGAGTCCATGAAATCTGGAGTAGCTGATATGGTGAACACCGGTGGTCGACAAGGTGGTGCTATTACTGCTGGTCTTTTTTTGAAGCAGTTTGTTGATGAAAAGGTTCAATGGATGCATATTGACTTGGCTGGTCCAGTGTGGAATGATAAGAAACGTTCTGCAACAGGATTTGGTGTTGCAACTTTAGTTGAATGGGTTCTGAGAAACTCTTCTTAGATGGTAATTGAATTCATGAAATCATGTCACATCACCAGCGAATCATAGAGGATGATATAAATGCTTATCTTGGTGTTCCTTGTTTTGATAATATCAGTTACATTATAATCTGATATTATCAAACATCTAAGCAATTTTGTTTAATAAAGCAGATTATAATGTAACTGATATTATCAAAGTTTGTTTGGTTAATATTTTGCTCTTTTCATCATTCTTCTTCATAAATGATAGTCTTTTTATACTGATAAAAGTTCCATCCGAATCAATTGGAATTGGTAGTAGTGCAACATGTATTTAAACTATTACCAAAACAACGAGATAGATGATGTGAGACTTGCTTCCCG
>LAGI02_30118|Glyma09g31750.1|glycine_max_aluminum-activated_malate_transporter_9-like_mrna|length:2071
ACCACCAGAAGATTTGTGCCAAAAGAAATCATCGTTAATGGTTATATTCAATCATATCACTAAAAATGATATTCATAAATAAAAATCACTTTGCACACTCTATACCTCCGAGTATTGGGGTGAACTATGATGTGAACAATTTTAGTTGGTTTTGGTTTTCATTACTTATGCATCATGTGGTTTGGGAGGAATGCACATGGATTTGTGCACAAAGGCTACTCCTTTTTAATGGATATGTACCAGTATGGTGTTTTTATGGGGTCATGGCAAGTGGCAGGAAGAAAATTGATTAAAATATATGACTGTGGTAAGTGGGTATAAGTATATGAATGTATAAGGATTTTCTCTGATTGTTAATTTAGTTTCTAATTCTTTTTCTTGTGATAAAATGAAACACAGGTTGTAAATTTGTCTACTGCATCTTCCAAAGCTACTGCTTATTTTGTGTTAATTTACTTCACTTTTTATTAAATTCAACATTTTGATCATAAATCACTGATTTAAATACACCCTTCATTTGTGAATTCCAGGTTACATGTTTTTTCTCATTGATTCAAAATGTGCATAAGTATCACTTATAACTCTTGCAGGGGCAACTCTTAGCAAAGGGCTTAATAGAGCATTGGGGACTTTGTCAGCTGGAGGAATTGCTTTGGGAATAGCAGAATTATCAAAGTTGGCTGGAGAGTGGGAAGAATTTGCAATTATTATTAGCATCTTCTTTGTAGGATTTTGTGGCACCTATGCAAAATTTTACCCGACTATGAAGGCTTACGAATATGGTCTCCGCGTGTTCTTGCTCACATATTGCATTGTTATTGTATCTGGGAATCGAACAGGGGATTTTATTAACACAGCTAGAAATAGATGTTGTCAATAACTACCTTAATTGTATTGAATATGAGAGGGTGCCTTCAAAAATTCTTACATTCCAAGCTTCTGATGACCCTGTTTATAGTGGCTACAGATCAGCTGTTGAATCTACAAGCAAAGAGGAGGCATTGATGGGTTTTGCTGTCTGGGAGCCTCCTCATGGCCGTTACAAGATGCGTAATTATCCATGGAAAAACTATGTGAAAGTAAGTGGGGCACTAAGGCATTGTGCATTTATGGTCATGGCTATGCATGGATGTATACTTTCGGAAATACAGGCTCCACCTGAGAAGAGACAAGTTTTCTATAATGAGCTTAAGAAGGTATGTTCTGAAGGGGCGAAAGTGCTACGGGAAATCGGAAACAAGGTTAAAAAGATGGAGAAATTGGATGATGGAGACATTCTATTTGATGTACAGGAGGCGGCCGAAGAACTGCAAAATAAAATTGATAAAAAGTCCTTTCTTCTTGTAAATTCAGAGAGCTGGGAAATAGGAAACCGGCCAAGTCATGAGGTTGAACCTCAAGACTTCTTGAACAATGATGAAGAAACACAATTCTTGGAGTACAAGTCTCTTAGTGAAGCCGTGCTTGACCTCAGAGCAGTTAGAGTTCCAAATATGTGGGGTGAAAATGGTGTTCCTAAAGTTAAACCTGCAGCAGCTATTGTGGAAGAAAACATGTTCAATAAACGCATATCTTGGCCAGATCACCATTCCTTTCAAGCAGATGCAATCTTAAAAATGGCAGAATCAAAAACCTACGAAAATGCTAGTTCACTATCTCTAGCAACATTTACATCCCTTCTGATTGAATTTGTGGCAAGGCTACCGTACCTTGTGGATTCATTTGAAGAGCTAGCTGAGGTAGCAAAGTTTAAGGATCCTCTTAAGCAGCAATCACAGGAATTACCCAATGGGTTTTGACCAGGTTGTTCAATTGAATCATATTCAAGGATACATAGGTATAGAATTAGCAATAGCTAACTAAAAATGGTTGGTATTCTTCTAAGAGTTCACCATTACTTGGATTCTCAAAAAGATAAGTCTCATCATAGGTTCTTCAAATAATTGTCAAGTTTTAAAATATTGCTGCATGGGTCCTTCTAGGTACTAAAGTGATGGTTAACCCCTTGTTCTAAATGTTGTATCCCAAAATTATATAAAAAACTCATTATGGATTCTAACCTCATCACCCA
>LAGI02_30119|Glyma03g03180.1|glycine_max_udp-glucuronate_4-epimerase_3-like_mrna|length:2071
CAGCAACAAAGGAAGTCTTTCTATTAATCAACTGAAAAAAACATACATATTTGCATGCTGGTTGTTCAACAACATAAAAGTAGTAGACTTAAGCTTATAATTATTGATACACAAGTACAATCATAGCCGAAAGATTACATATGAAGACGTGAAAATAAAATACATGTCTTATTGATTCATTCAGTCCAAATTTGGAAATCAAACTATTGTATGATTTTTACTAAATTTTCTCAACAATTATACACTGCCACCAATCAGCATATGCACTATCAGTCATAAATGCTACATTTCTAAAGCTACAACAATTACATTCCGAGGAAAATAATAAAGAGAAGAATATGATGTTTCTTATTCTCTTTGACACGGCAAATAGGTGCTCTGGCATTAATCTTCCCAGCAACAACAAAACTTCTCCGGTGTCGGAAACAAGGTTCCTCCTCCTCATAAACTATCTTGAGTTTGAGATTGTATGAAACACGGTGATCATGCAACGAACATAGAAATGCAAAGGAACAACCACAAGAATCACAATGAACAAGAATTCAGAGATCCTACCACATGGTCAAAAGAGACCATCACTCAACAGCTTTCTTCCCCCCGGAATAGTAATTCAGGTACCACCGGACAAATTTCTTCAAACCAGTCTGTAGATCTGTCGTAGGCTTATATCCAAGCTCTCTCTGAGCATAGCTAATGTTTGCATGAGTAAACTGCACATCACCATTCCGCGGCAACTTCATTATATTCCTCTTTGCCTTAACCTTCAAAAGCCTCTCCAAAATGCTCACAAGCTCAGTAACAGGCACGGGTGAAGTATTCCCTAAATTGAAAACCCTCAACTGTGCTGGACCCTTCTTCTTCCCACCACTACCAGTACTCTTCTCCGCAGTATCCAACGCACCCAAACACCCCCTCACAATATCATCAATGTAAGTAAAATCCCTCGCAACCGTACCATGATTCGCCGCCTCAAAAACCGGGATCGGCTTCCCCTTCAAAATATCCTTAGTGAAAAAGAAGTATGCCATATCAGGCCTACCCCAAGGTCCATAAACAGTAAAGAACCGCAACCCTGTCAGCGAAAGACCATATATATGATTATATGTATGAGCAATCTCTTCACCAGCTTTCTTTGTAGCAGCATACAAACTAGCCGGTTGATCAGTCCGATCCCTCTCCGAAAACGGCACCTTAGTATTAAGCCCATAAACAGAACTACTAGAAGCCCAAACAATTGCAGGTTGTGGATTCACACTCTTACAAACTTCAAGCAAATTAACAAAACCAGCAATGTTACTATGCACATAAGAGCCAGGATTTTGCATAGCATACCTCACACCAGCTTGAGCAGCCAAATGCATAACATGAGTGAATGGAACAACTTCAAACAATTTCCTCAAAAGTGCTTCATCATTGATATCACCTTCCACAATGTAAACCCCAGTGCGCTCCAATAAAGCTTGGCGCGCACGTTTCAATGAAATTTCATAATAGTCATTGAAGTTATCAACTCCTAGGACCCCGTCTCCTCGGCGTTTAAGCGCCGAGGACACGTGGGTCCCAACAAAACCAGCTGCCCCGGTCACGAGAACGGTCATCCCGTTTCGTGACCGGACGCGAGCAGAGGAGCGGACCCGCTTCTCCCAAGCGGATCCGCCCCAATTGTAAGTACGCAACGAGCGGCGAGAGGGGTCGATGGGAACCGATGAGGTTGGAGATCGGAGGAAAAAGATCAAGATCACGACCAAGAAAGCGAAGGACCAAAGGGTTAACTTGGCGAGGGAATAGTGCCACCGTGTGCGGTTGAAGTAAGGGGATTTCTCCATCTTGAACTTCCCTGGGGTTGAAGGGGCGCTATTATCGTTATGAGAGATTTGTTTCAGCTGAGACATTTTCTCTGAGAAATTTTTGATTTTGAAGGGTACCCACGATTCTTCTTCCTCGTTTGAGTCGATTAATGGAAGCAATTTTGGATTTTGGCAATGGTTCTTGAGTTACCCCTGATTTGGATGTGAGATTTGAAATTAGGGTTTCTCAGGAATTTTGGGATTAAGTGTCGATTGCATGAGTT
>LAGI02_30120|Glyma08g18240.1|x|length:2071
CTCCTCCTTCGTCTTCTCACTTCTCCCTTTCCCTCTCACTCCCCTCATCTCCACCGTCCCTATTTCTCCCCGCCGTAGACACTATTTCCGGCCACCTTTATCCGCCGTAGCTGCTACCCCTCCGATCATTAAAGCCTCCAGATTCTTTCAGATAGTTTAGCATCAAATATTTGTAAAGTCATAAAACACTTGCAAAATGGCACGGAAGGGTTTGATGGAACAAGACCTGAAAAAATTGGATGTGACAAAATTGCATCCACTTTCTCCTGAAGTCATATCTCGGCAGGCTACCATTAATATTGGTACCATAGGTCATGTGGCACATGGCAAATCAACAGTTGTGAAAGCAATTTCTGGTGTTCAGACTGTGCGTTTTAAAAATGAGTTGGAGAGGAACATTACAATCAAGCTTGGCTATGCAAATGCAAAGATATACAAGTGTGAAGATGAACGGTGTCCAAGGCCCATGTCCTATAAGGCTTATGGGAGTGGAAAGGAAGACACTCCTCTGTGTGATGTGCCAGGGTTTGAAAACAGCAAAATGAAGTTGCTGAGGCATGTTTCTTTTGTGGATTGCCCGGGACATGATATTCTCATGGCTACAATGCTTAATGGAGCAGCAATCATGGACGGAGCTTTGCTACTCATAGCTGCTAATGAGAGTTGCCCACAACCACAAACCTCTGAGCATTTAGCTGCTGTGGAAATTATGCGGCTGCAGCACATAATAATCCTTCAGAACAAGGTAGACCTGATTCAAGAAAATGTTGCAATCAATCAGCATGAAGCAATTCAGAAGTTCATACAAGGAACTGTTGCTGATGGTGCACCAGTAGTACCTATTTCAGCACAACTGAAGTATAATATTGATGTTGTGTGTGAGTATATAGTGAAAAAGATTCCAATTCCTGAAAGGAACTTCATATCTCCCCCTAATATGATTGTCATTCGGTCATTTGATGTCAATAAACCTGGGTTTGAGGTTGATGACATAAAAGGAGGTGTAGCTGGTGGAAGCATTCTAAGGGGTGTTTTGAAGGTCAATCAATTCATTGAAGTTCGACCTGGTATAGTTGTTAAAGATGAGAATGGAAATATCAAATGCACACCCATATACTCTAGAATAGTTTCACTGTTTGCTGAACAAAATGAGCTTCAGTTTGCTGTACCTGGAGGCCTAATTGGTGTTGGGACAACTATGGATCCCACTTTGACACGTGCTGATAGGTTAGTTGGGCAAGTTCTCGGAGCAGTTGGATCACTGCCGGAGGTTTTTGTTGAACTTGAGGTAAACTTTTTCTTGCTTAGGCGACTTCTAGGTGTCCGGACAAAAGGCACTGAGAGACAAGGAAAAGTATCTAAACTGGCTAAAGGAGAGATGCTAATGTTGAACATAGGATCAATGTCAACTGGGGCCAGAGTTGTTGCAGTGAAGAATGATTTGGCCAAGTTGCAACTCACTTCCCCAGTATGCACCAGCAAGGGCGAAAAGATAGCCCTTAGTCGACGTGTTGAGAAACATTGGCGTCTTATCGGGTGGGGTCAAATCCAAGCAGGAATCACTCTTGATGTTCCTAGTGCCCCCTTTTCAGCTGAAGACATAAAAGAATAGACAAACAAGAAACACATGTTACAAAATCCTGAGTGGAATTTAGAGATGTGGGAAGGGACACATTTGTTGGGAACCATTTTTTTGAGGTGGGGAAGAGAACGTTTAGATTGTCCAAGTTTTTGTTTTACATTGTTATTTGGTTTTTGTCTCTCTGTCTACTATATAAGTTGTATCTTATGTCGATTGAGTTTAGATTGGAGTAAGAATATGAATGAGTATTTATTACTTTCCATGATCTCACATTACTCACCAATAAACGTTACTGGTCCAGTATATTTTATGGTGATGCATTCTTTATTTTAGACATTATATAATTTGCTCAAGCAGTCTGTGAAGCTTTTCTTGTCTCCCTAATGTTCTACTATAGATGTAGATTGGATGTCTGAGATTTATGTACGTGAACAGCTTGGGGCCGGTTTACTATGATAGTTTTATTTGGAACTTTACTCTTTTATGGCA
>LAGI02_30121|Glyma01g39660.1|glycine_max_f-box_protein_skip2-like_mrna|length:2071
TTAACCTCTTTTGTCTTAAAATCATTGGATAACTCTCCACCGCACACAACCACATTGATTGATACAACAAACAACACATCCCAAATGGGACAGTCACCGTCCACCGCCGTGCCTTTACCGGAACTCGTCCCAAGGAAATATTCCGACAGCAATCGATTCAGTAACCTTTTCGATGACCCAAATGAACATTTTGATTTCGATTTCAGCGATGATTCAACGGAGTCCCGAGACTTCATGGCCGATCTACCCGACGATTGCCTTGCCAGAATATTTAATTGTCTCAGCTCCGGTGACCGGAAACGTTGCTCTCTCGTGTGCCGGCGGTGGCATCGTGTTGACGGTCAAACCCGTCACCGTCTCTCCCTAAACGCTAAATCTGGCTTGTTAGATTTCGTTCCTTTCCTTTTCAACCGATTCGACTCGGTCACCAAACTCGCCCTTCGATGCGACCGAAAGTCAACCAGCATAAACGACGACGCTTTGATCCTCATCTCGCTCCGCTGCAAGAACCTCACCCGTCTCAAGCTCCGCGGTTGCCGTGAGATAACGGAGACCGGGATGGCCGGTATCGGAGATAACTGCAAGGTTCTGAAGAAGCTCTCGTTTTCTTCATGCATGTTCGGCGCAAAAGGAATTAACGCCGTCATCGGCCGATTTAGGGTTTTGGAAGAACTCTCCGTTAAGCGGCTCCGTGGGGCCCATGACAGCGCTGAGTTTGTTGATTTTTCTGGTGCTGGGACTTCGTCTTTGAAATCTATAACATTGAAGGAACTCGTTAATGGTCAAAGCTTCGCACCACTTGTAATTGGTTCGAAAAAGCTCCGAACTTTGAAGGTGATTTCGTGTTTGGGAGATTGGGATGAAACCCTAAAGGCGATTGGGTGTTCGAATAATGGATTAGTCGAAATTCACCTTGAGAAGATTCAGGTTAGTGATGTGGGTCTTGGTGGGGTATCTAATTGTTTGGGGTTGGAGACTCTACACATTGTCAAAACTGCTGAGTGTTCAAATTATGGGATTTGTGGTGTTGCTGAACGATGCAAGCTGTTGAGGAAGATTCATATTGATGGATGGAGGACCAATAGGATTGGTGATGATGCTTTGATTTCTATTGCCAAACACTGTCTTAATTTGCAAGAACTTGTCTTGATTGGTATTTATCCTACTTATTTGAGCTTAGCCGCGATTGCTTCGAATTGCAAGAGTTTGGAAAGGTTGGCTCTGTGTGGGATTGTAACAGTTGGTGATGCTGAGATTGAGTGCATTGCTGCAAAGTGTGGTGCACTTAGGAAGCTTTGCATTAAAGGGTGTCCCATTTCTAATGCTGGCATTGGAGCACTTGCTTCTGGTTGTCCTAGTTTGGTTAAAATTAAGATTAAAAAATGCAAAAAGATTACTGGTAAAGGTGTAGAGTGGCTGCGTGAAAAGAGGGCTTCTTTGATGTTTAGTTATGATGATAGTGAAGTTGAAGCTTTGGATGGGAGTGGAAGTGATGGGGTTGGTGCAGTTCAGGATAATGCAATAGCAGATCTGCCCGCTCTTGAACAAATAAATATGATCGACGCCGCATCAAGTAGTATTAATCACCGATTGACGATGTTCAGAACAAGGATTGGGTTTGTGGCTGGTTTTAGAAGGTGGGCAAACAGTGGTTAGTGGCTTTTCATGACCTTACTAAGGAAGCAAATACATTCTTGCCATGTTCACATTTCACAATAGGTGATTTGAGTTCATGTCTGCAATTGTCTCATGTTCCTTGCAGTGTTGCTTAATGAATTTTGTTTTCCTACAATTTGTAATAGCAAGTATTTTTTATGTTTTACTACCTTTGCCATTTAGCCTGAATGATTGTTCCTATTCAATTTGTTGTTCGGATGGAGATATGTGCCAGCTAGCTAAGTCTATTTCATTAACTTTGCTTGATCCATTATTGTGTGTGAATTGGAACTGTATGAATAATACTTGTGCCAGTACAAGTATTCCCATTGTTATGACACCCAATGTGTTATAACAGGAATCACTTTTCAATGAAAGAATATTGAAATACTAAATTAACTTGTCATGGACGGAA
>LAGI02_30122|Glyma04g39221.1|glycine_max_zinc_finger_ccch_domain-containing_protein_38-like_mrna|length:2071
GTAAAATTCAGCAGCATAGATATTTATTGACGAAATCATCAACGAACCGAACCCATTTTCTCTCTCTCGAATTCGAAAACGTTCCGCAAAATCCCTCCTCCATTCTAGGGTTTCTCTCTTCACACCCTCTCTTATCACTTATCACTTACTCGTTTGGCAAGCAAGATGAGTGGAAATGCCAGAAATCGATCTTCAAAATGGGATATGAGAGACAATCCTGAATTTGCTCCTGATAATAAGCAATCACGGTCTTATTTTGAAGGAAATGATAAGTTAAAATCTGGCACCGGGTTTTCATCTAAGGAACCTTTTTATCGAGGCAGAATTTCAAATAAGGATGATATTATGAATAAAGACTATAGAGATTTGGATGAAACAATGGAATGGGATGCTGATGAAACTTACAAGAAATTTTCTCCAGGGTTTGAGGAACGGAAATACAAGAGACAAAGTCAATCCCCAAAAAATCGTCGGAGCATGTCTGGCAGGAGTAGTCGAAGCAGGAGCCCTCCCCATGGTTTTAGGCAGGATTCAGGATTCAATGATAGAAATAGAACGAGGGCTGGGGGATTGACACAACCATGTAGAGAGTTTGCTGCCGGTAAATGCAGAAGAGGTAGCCTTTGCCATTTTCTTCACCATGATAATCAAAATTACGAGGATAGTTGGGAAAGTAAGCACAGAGAAGATGATGCTCCCAGATATTCAGCTTCCCATGATAGTAGAGACCATTCTCATAGGAGTGGTAGATATAATGAAGCTTGCGTAAATTTTGCTAAAGGCAGATGTAGAATGGGAGCATCATGCAACTTTGTGCATAACAATTCTGATGGATGTAGTAAAGGTTCCATGGATGAATCAACTAGAGAAAGGGAAAATGATAGAAGACGGAGAGATTATTCTTTTGATCAGGGTGGCGGGCATGGGCCAAATCGCAGCGGTCTTACTTGCAAATTTTTTGCGAATGGAAACTGCCGCAATGGTAAATCTTGTAGGTTTTCTCATGATAGGCAAACATATGGGAGTCCTAATAGAAGATCAAGGGATGATACATGGGGGAGCAATTCAGGTGGAGATCATCAGACGTTGGATAGACCAAGATTGATTGATTCAGTTAGCCCTACTAGAAGACGGAGAGATGATAGATGGGGTTCAGATGGAAATATGGTAGAGAATGACAATCCAAAGCAGAATGATGCAGTTACTGTGTCTGATACAGCAAAGCTGGTTGAGGACACATGTGGAAATGTAGCAGCCATCGATCCTGGATTCACTGCTTGGCCTACGAAGGATGGATGGGGTCATGGTTTAGATAAGAACAGAGTGCATGGTGAACCAACATTTTTGAATGATAAGAAGGAAACTGACCATCGGATGGCAGAAAATGCTGGTGCCAACATGTGTGTTTCCCAGCCAATGGGTACAAGCAATTGGTCTGATGATGAAATGTCTCCTGATTGGAATTATAGGGTGGGATCTTCCAGTCATAATCAAGAAGAGCATGAACAGAGTAAGCATGGGATAACCCTGGTTGGTACATATTTAGCCACTCAACATGAAGGAACACAAGTTCCAGTTGAACAAAGTCAAGTGGCTGTTCCTGATCTTCCTTCAAGAGCAGTTGCTGAAAGTATGCGTAACCAACAAGTTTCTACAGATGTTCTTCCACGGCAAGGCTTTAATCAGAATGCAAAGAATATAAATCCTTTCCATTCTTCAAGTAGCCATGCAGTTGGACAAAGTCAAGTTGCTGTTCCCATTCTCCCTTCAAGAGGAATTGTTGGAAGTATGCATAACCAAGAAGTCTCTGCTGAGAAAAAGTACACTGTTGAACCAAATATCACGGATGAAGGCTTATTACAAGGTAGTTCAAGAAATCCTCCTACTAAGAACATAGTAAGCAATGAACAGCTTACTCAGCTTAGCAATCTCTCAGCTTCTCTGGCTCATATCCTTGGAACAGGTCAGCAACTGCCACAACTTTGTGCTGCTTTTAATTCTCATGATGCAAAGGATAGCCACTCGCAAGCCAAAACTGAAGTCCCAGCTATGCCTGTTTCCAATACATTCA
>LAGI02_30123|Glyma03g32510.3|medicago_truncatula_tyrosine_decarboxylase_complete_cds|length:2071
TTTTTTTGGAAGTAAATAAGATTTGTTTAATAATATAACAAGGAATACAATGCATCAAAGCATAGCTGCTCATCTTCATGCCACAATACTATTGCTTCAGATAGAAGAAAATGTCTTAAATGCTTAAAGTACATTGCCAAAAGTAAGGACTTAATGTATGGATAGATAAATCACAAAATAATGCAGTGATGTGTTGTGAAATAATGAATATCTCAAAAGCAATGGTTGATGCTGCTAGTAGCAGAAATCATCTTTATAAGCTCCCAAGTAGAGCAGTGGCTTTATCTTGCAAAATCTGCCATGCTCCCTTCACATGTCTCTTTTCTGTCAATGGTGCTCCTACCACAAGACGTAGAATGTATTGACCCGAAAGAGCCGTGTGTGTTATGAATACACTTCCTGTTGCATTTACTGCATCGAGTAGATCGTGATTTAATTTATTGCCATGATCTTCAGAGTTTGGAGGAGGCAAAACCCGAAAACAAACTAAAGCGAATGTGCGAGGCGCAACAATCTTGAATCTTGTGTCCTGACCGACAAGCTCCTCGAAATAAGCAGCCAAGTCAATATGATTTCTTATGTGACTTCGCAGACCTTCCAATCCGTAGAGACGCAACACCATCCACAATTTTAATGATCTGAATCCCACCATAGATTAATAGGAAATGTTACACATCTGCTGGTACTTAAAGATCTTTTAAGGTTTATACAAATTTACAAATCCTGATCACATACACATTGAGAAATAAATGAATGTATGAATGATGCTAGTTTATGCATGTGGATATGCATGTAAATTCTATAGAACATAGTTCAAGTTGAGAGAGGAAGGTATATAAAATACCACACACAAACAAGTAAATCTGTTATTTGAAAAGCAATGGCATGTGTTTTTTAATGAAAATTTTCAGACACCTAAAGCGGCGTCCAAGAGGAATTTGCCAATCTTTGTAATCTATGACCATGTTTCCTTCAGATGCCTTATTTTTCAGAAATTCAGGATTTGTAGTCAATGACTGAATTAGAGCACTCCTGTCCTTAACCCAAAGTAGTGAACAGTCAAAGTTTGTCAGGAACCATTTATGCCCATTCATGTTAAATGAGTCTGCTTCTTCAACACCATCAATGTGGTGGTGGTACTCAGGACATATACAAGCACTTCCAGCATAAGCAGCATCGACATGAAACCAGATGTTGTTGATCTTCGCAATTTTCCCCAATGCAGGAAGAGGATCAATAGCTGTTGATGAAGTGGTTCCAACAGTAGCATATAAGAAAAAAGGTATAAGACCACTGGCAATGTCACTTGCAATCGCTTCAGAAAGTACATCAGGAGAAAGTGCATAGTTTGTGGAAGAATCAGTTTTAAGCAACCTGCAAAGCTCTGGATTAAGTCCTCCTATCTGGCAGGCTTTTTTTAAAGCAGAGTGTGTTTGATCAGATGCATATATAACAAGCTTATTAAGGGCGCTCCTTCCGACCCTCCTTAAGATCTTATCACGGGCAGCCACCAAGACAACTACCACAGCTTCACTTGCTGTTCCCTGTATAACTCCGCCACCTTGCCCGGTAGAATAAAAATCACCAGGCAGATTAAGTGCCTTTGCAAGCCAGTCCAGTACAATAGTTTCAAGTTCAGTTGCAGCAGGAGAAGTTATCCAGCTGAAACCCACAATGTTAAGACCAGCACTCAGCATTTCTCCTAAGAATCCAGCAATGCTACTGTTGGAAGGGAAATATGCGAAAAAATTTGGGCTTTGCCAATGTGTCACCCCTGGCAGTATCTTCTCCTGTATATCATTCAAAACATGTTGCAATGGCTCAGGATGATCAGGTGCAGAATCTGGCAAAAGTTTACTGAGGTAACCTGGCTGAACTTGGCTGAGAACAGGAAAATTTTCAATGGATTTGTAGTAATCAGCTATGAAATCAACCATCTTATGAGCTTCCTCTCTTAATTGCTCAGCATCCATGGTCCTTAATACACTTCCTTCTTCTTTTTCTTCCATTTGAAATGCAGAAAAAAAATGGAGCTTGAAAGTTTAGTTATCAAACTAATAGTGAATTTTTC
>LAGI02_30124|Glyma06g20600.1|cicer_arietinum_uncharacterized_loc101493209_mrna|length:2071
CTGTGCTCTGTTTTCATTCAATATTAATCATATGATGGGTAGGAATGGGAACTTGAGTTGGTGGAGTCATTCCAAAACAGTGGCTTTGATTTGGCTCATCTCAGCATTCCTCTTCTTCACTTTCTTCCAAATGGTCCTCCATAACTCATCACAATCTCTTTCATCATCTTCCTCTATAGATTCTCCTAATTCAAACACTGAGAGAAGATCCAAGCTTTATGAGAAAATGGCAAGAGATCTTGATGAACATGGAGCTGCATTTCTGAAACATGGCGAAACCTCGCAATCGTTATCTCTTTCAGATATTTTCACCTTGAAGGATGGATCTGTAACATCTGTATTGAAGCCAGCAAATCCTCCGGTTCGAGCTAATGTATTGTATTTGAGCACTGAATTCTCTGTCCCCATCGCGGAGGCTGTCAAAAGTATATTTACTCCCTACTTTGACAAAGCAATCTGGTTTCAGAACTCTAGTTTGTACCATTTTAGCATGTTCCATGCCTCTCACCATATTGTACCTGTACCTGCCACTAAAGAAGAGATAGAAGCTGAAGCATCTTCTGTGAAAGCTATTGCTGGGATACTCTGCCCTTTGAAAATTGTTTTGGACAGGGTGGTTTTAACTTCAACTGGTGTGCTCCTGGGTTGCTGGCAGGTTACCTCAGGGACAGATCCCATAACCATTCGTGCTAAGTTGAAGGATGCGCTTCCACATGCACCAGAGAAGCAACTTTACGATAATGCAATTCTTCACACGTCATTTGCCAGGATTTTGGGTCCACCTAGAGCATCGCCCGTGAAATTGCATACAACATCAGATGATGTTCAATTTTTCCACGAGTTAGTTGATAGACTTCAAAATCAGATCCGTGGATTCAAGGCAATGGTGTCCGAACTCTGGTACGTGGAAGAATATGATGTTCTTGCCCTCGCACTCGATGGAAGAATGAACGTTCGAAAATACAAACTTGGGTGTGCAACAGCATGAAGTTTAGACACTGCATATTAAATTAACTGAATGCAATGAGAGCACACAGATATGTACAAGAGCCACTTGTTACACAGAATACTACACCCCTTGATGAGTTATGTTTGAGCATATATTATATGATATGGTAAGTGGATGTAATATGTAGTGTGACATAAAACAATCTTTTATGTGGTATAATGCACGAGGTTTTTAGCTATGACTTTTCAAATGTTTGTAAAATTTGTCACAGTTTCTGATGCATGGTGGTGATGTAATGTGCAATGTTCTTAAAACTGCATCAGAAACTGTGACAAATTTTACAAACATTTGAAAAGTCATAGCTAAAAACCTCGTGCATTATACCACATAAAAGATTGTTTTATGTCACACTACATATTACATCCACTTACCATATCATATAATATATGCTCAAACATAACTCATCAAGGGGTGTAGTATTCTGTGTAACAAGTGGCTCTTGTACATATCTGTGTGCTCTCATTGCATTCAGTTAATTTAATATGCAGTGTCTAAACTTCATGCTGTTGCACACCCAAGTTTGTATTTTCGAACGTTCATTCTTCCATCGAGTGCGAGGGCAAGAACATCATATTCTTCCACGTACCAGAGTTCGGACACCATTGCCTTGAATCCACGGATCTGATTTTGAAGTCTATCAACTAACTCGTGGAAAAATTGAACATCATCTGATGTTGTATGCAATTTCACGGGCGATGCTCTAGGTGGACCCAAAATCCTGGCAAATGACGTGTGAAGAATTGCATTATCGTAAAGTTGCTTCTCTGGTGCATGTGGAAGCGCATCCTTCAACTTAGCACGAATGGTTATGGGATCTGTCCCTGAGGTAACCTGCCAGCAACCCAGGAGCACACCAGTTGAAGTTAAAACCACCCTGTCCAAAACAATTTTCAAAGGGCAGAGTATCCCAGCAATAGCTTTCACAGAAGATGCTTCAGCTTCTATCTCTTCTTTAGTGGCAGGTACAGGTACAATATGGTGAGAGGCATGGAACATGCTAAAATGGTACAAACTAGAGTTCTGAAACCAGATTGCTTTGTCAAAGTAGGGAGTAAATATACT
>LAGI02_30125|Glyma10g38640.1|x|length:2071
AACAACTCTTATTTTCCTTCACAAAACATGCCATCTCGTATACTAGCCACGTCAGCATCTCCACCACATCATCAGTTTCTAATTCCTTTCCTCGCTTCCTCCGCCTCCCTCCTCCTCCTCCTCTTCCTCTGCCTCCGCTTCTTCACTCTCCGTCTCAAACGCACCACCCCTTCCTCCGACCCACCCCATCACTACTCCTTCCATTTCCTCCGCCGTGCCACCAAATCCTTCTCCACTCGCCTCGGCCATGGCGGCTTCGGCCCCGTGTTCTCCGGCATCCTCCCTCCATCCTCCACACCCGTCGCCGTGAAGTTCATGGACTCCACTTCCTTACAAGGAGAACGCGAGTTTTTCAACGAACTCTTTTTCGCTCCCATGCTTCGTTCTTCTTACGTAGTCCCCCCTATTGGTTTTTGTTGTGACCCTCAACGCCGTCGTTTTCTTCTTGTATATGACCTCATGGATAATGGTAACCTCCACGATGCTCTTCTTCGTCGCAACTCTCCTGAGTTGATTCATTGGAATAAGCGCTTTCTTGTTATTTTTGACATTGCTAAAGGGATTCAGTACCTTCACTCTTTCGAAACGCCTATTATTCATGGTGATATCAAACCCACTAATATTCTTCTCGATCGTTGTTTCTCTGCCAAGATTGCTGATTTCGGACTTGCTCAATTTAAAACCGATCAAGTTGTTATTTCGTGTGTTGAGAGTGAGGATAAGAAAAATCAAGAGTTGGAGAGTGAAGTTGAGGAAACTGAGACATCGCCAGAGATGAACAAGGATGACAAAGTTACAGTTTCATCTTCAACTCCACTCGTGAAGGATTATGTGATGGATTGGATTGGAAAAGAGGTGGAGAAGGATGAATTGGTAATCGGAACTGACTCTAACACTGGATCAAGGATTGGGAAGATTGGAAAAAACAAGAGCAAGAACAAATTGGAATGGTGGGAATCAATGGATGATGAAAAGGAAGTTCTGAAGAAAGTGAAGAGAAAGCCGGTTAGGGAATGGTGGAAGGAGGAGTATTCTCAAGGCCTTGCTAAGGAGAAAAAGAAGAACAAGAAGAAACAACAACAATACACAAATGGCGGAAACAGTGATGATGATTTGTGGGTTAGAGATCATGCTTTGTATAGTGATGTAAATGTAAACAAGAGTAAAACAAAACACAGTAGAAGGAACAGTGGTAGTAGTGTAGATTCTTGGTTTGGTGGGATAAGTGGGGAGCTAAGAAGAGCTCGCAGGAATAGCCATGAATCTGCAGCTAGTGGAGAAATTCCAAAGAGTGGTGTTAGCACTACTCCAAGTATGAGGGGGACTATGTTTTATGTTGCTCCTGAGCATGGCTATAACGGAGATGTATTATCCGAGAAATGTGATGTCTATAGTTTTGGTGTTCTATTGCTTGTTATCATTTCAGGAAGGCGTCCACTTCAGGTGATGACCGGTTCCCCAATATCAGAGTTTCAGCGAGCCAATCTCGTGTCTTGGGCACGCCTTTGTGCACGCAAGGGGAAGCTCATTGAATTGGTTGATCAGTCAATTCAGTCGTTGGATAAAGAACAGGCTATTTTATGCATCAAACTTGCCTTGCTATGTTTGCAAAAGTCACCTGTTTGTCGCCCTTCAATGAATGAGGTTGTGGGAGTGCTTAGTGGGGAATTGGAACCACCTCAATTGCCAGCGGCACACTCTTCTTCACCATCCCACTTCCCGTTCAAGTCTAAAAAAGAAAAAAGCCGGTGAGTACCTCTGGTCATTGTTACTAGGAATGCGGTGTGGTATGGTTATGACTTATGAAGTTCATTTGGGGGTATACAATTTTTCATTTTTTACATTAATACTACAAGGCCTTGTAAGGTAAACCTCTTATGCAGTTCATGATAGGCAAATTCAGTTACTCAAGGTTAACAAGTAAATATGCTTCTGGCATCAGCTATCCATTTTCATCAACAGTGACATAAATATTTTATTACTGGCAGTAGTTTGGCAATGACAAATAATTTGTAAGGGGGTTTATGGGGGTAAAGGTTGTGTTCTTAGAATTTGTTACATCCTATTGATA
>LAGI02_30126|Glyma17g35800.2|medicago_truncatula_serine_palmitoyltransferase_complete_cds|length:2071
CTCTCATTCTCATCTGAATCTCGTAACTAATGAAGAGATAGCCATCGTCGTTTCCCTCTCCCAAACGCAGGATTTAGTTGCGTAAGGCATGTACATTGGTGCGGTTTGATTAGTGTGAAGAGATTTGAGTAGCGATAATGCGTATATGCATGCATGAGTTATGTTGAAGGCTTCCTTGAGAATTTGATTGGGAAATTGAGATTATTACTATGATGGACTCTGCTCTTGTTCTGAATTTTGTGAACACCACATTGGATTGGGTGAAAATTGCTCTTGGTGCTCCTTCTGCACGAGCTGTAGTTTTTGGATTTCATATCGGTGGACATTTATTTGTGGAAGTTCTTCTTCTGGTGGTCATCCTTTTCTTGCTTTCCCAGAAAAGTTACAAGCCTCCTAAACGGCCTTTAACAAACAAGGAAATAGATGAGCTATGTGATGAATGGGTTCCAGAACCCCTTATTCCTTCTCTTAATGAAGAGATGCAATATGAACCACCGGTGCTGGAGAGTGCCGCTGAGCCACATACCATAATTGGTGGTAAAGAAGTTGTCAACTTTGCTTCAGCAAACTATCTTGGGTTGATAGGTCATCAAAAGTTACTTGACTCATGTTCTTCTGCTTTAGAGAAATACGGTGTTGGTTCTTGTGGTCCCCGAGGGTTTTATGGCACAATTGATGTACATCTTGACTGTGAAGCAAGAATAGCAAAGTTTTTGGGAACCCCTGATTCAATTCTATACTCTTACGGACTTTCCACCATGTTCAGTGCAATTCCTGCATTCTCTAAAAAAGGAGATATAATTGTAGTGGATGAGGGAGTCCACTGGGGAATACAGAATGGCCTTTATCTCTCAAGAAGCACGGTGGTGTATTTTAAGCACAATGACATGGACTCTTTACGAAATACTCTAGAGAACATTACTTCCAAAAATAAGCGGATCAAGAAGTTGAGGCGTTATATTGTTGTTGAAGCTGTCTACCAGAATTCTGGTCAAATAGCACCCTTAGATGAGATCATTAAGTTGAAGGAAAAATACCGTTTTCGTGTTTTGCTGGACGAGAGCAACTCATTTGGGGTGCTTGGAATTTCTGGAAGAGGCCTCACTGAACACTATGGAGTTCCACCTGAGAAATTAGACATTATAACTGCTGCTATGGGACATGCATTGGCCTCAGAAGGAGGATTCTGCACTGGAAGTGCTAGAGTTATAGATCACCAACGATTGAGCAGTTCTGGATACGTCTTCTCTGCTTCTCTGCCTCCATATCTTGCTAGCGCGGCAATTACAGCTATTGACATCCTGGAGGAAAATCCCTATCTGATAACAAAGCTGAAGAACAACATTGCTGCATTATGGAGAGGTGGGCTTTGATCTACCTTGTAGTTTCTTAAGGGGCTATTTGTGAATTGGTTTTGGAGGGGAAGAGAGGGAAATGGAAGGCTTCAAAGTCATCTCACAAGTTTATGTCTGACAAGCCTTCCTTTTCCCTTCATTCCCTTCTAAAACTCAACTCGCAAACATGGTCTATTTGCGAGTTGGTTCTTACAGGGGAATGAAGGGAAAGGGAGGGCTTGAGAGCCACCTCACAAGTGTATTTCATTTCATGGCTCCGAAGTCTTTCCCTTCCTTCCATTGCTCTTCAATATCCAAGTCGGCAAACAGACCCTAAATGGAATTGTATTGCAGTGGCTACATTTTGGTTTGTGCTCGACATCTGACAGAATGAATTGCAGTTTATTTTGTTTTTTAAGAACACTGATTCGAGATACATTGGCTACTTCAGGACTGTCAAACATAACAGGCTTCACAATTGCAAGTAATCCAGAATCACCAATTGTTTATTTGAGATTAGAGAAGTCAACGGGTACCTCGAAAGACGACTTACGTCTGCTAGAAAACATTGCTGAGCGTGTTTTGAAAGAAGATTCTGTATTTGTTGTGCCTTCAAAAAGATCAACATTGGACAAATGCCGCCTACCTTTAGGAATTAGATTGTTTGTTTCTGCAGGGCATTCAGAGTCTGATCTTCACAAGGCATCTGAATCATTGAAAAGGGTTGCAGCATTAGT
>LAGI02_30127|Glyma13g06660.1|glycine_max_protein_cobra-like_mrna|length:2071
TAGAAGTCATTGTCTGAACATTATTTTCCACACATACTCTCTCTCTCTTCCTTACTTTCTCTCTCTTCTTGTTCTCTTTATCTTCATTCTTCTCTGTCACAGATCTTGACTTGAGTTGTTTATTACATACTATAGTTGAGAGCACTATAATCCACATATTCATTTTGCACCAAGAAAAAAGAAAAAAAATGGGCATCTTTTTGATACCCAAAGCAACTTCTTGCATTTTGTTCTTGTTTCTTCTGTCTTGTACTTGCTTCATTTCAACAGATGCTTATGATCCACTTGACCCAAATGGAAATATCACAATCAAATGGGATATTATAAGTTGGACACCTGATGGTTATGTTGCTGTTGTTACAATGAACAACTTCCAACAATATCGTCATATCGCGTCGCCTGGGTGGTCACTAGGATGGACATGGGCAAAGAAAGAGGTAATATGGAGCATGGTCGGAGGGCAGGCTACTGAACAAGGGGATTGTTCGAAATTTAAGGGGAACACTCCACATTGCTGTAAAAAGGACCCGACCATCGTAGATTTACTTCCTGGAACACCTTACAATCAACAAATTTCAAATTGCTGCAAAGGTGGTGTACTCAGCTCATGGGCACAAGATCCAATCAACGCAGTTGCAGCATTTCAACTCAGTGTAGGTAGAGCTGGAACCACAAATAAAACAGTCAAATTGCCGAAAAACTTCACCTTGAAAGCACCAGGACCAGGGTATACTTGTGGGCCAGCGAAGATTGTGAAACCAACTCAATTCAGAACAGGAGACAAAAGGAGAGTGACCCAAGCACTCATGACATGGAATGTGACATGCACATATTCACAATTTCTAGCTCAGAAAACTCCCACTTGCTGTGTCTCCCTCTCATCCTTTTATAATGATACTATTGTACCATGCCCGACATGTTCATGCGGCTGCCAGGGCACTAAGTCTCAATCGGAGAATTGTGTAGAGTGTGTTTTTTATTTCTCACGGCACTGTGATTTCCTTCTAAACAGTAATGCTATCTATTATAACACTCGTATCATCCTTTTTATGTTTGGTTACAGTCCAGATTCACCGCATTTGGCGTCAGTTGTTTCCAACCTCGGAAAGAATAGTGTCACACCTTTGGTTCAATGCACTCGTCATATGTGCCCAATCAAAGTTCACTGGCACATTAAGCTTAACTACAAGGAGTACTGGCGTGTGAAGGTCACTGTTACTAATTTCAATTACAGGATGAATTATTCTGACTGGAACTTGGTTATTCAACACCCGAACTTTGACAACCTCACAAAAGTTTTCAGTTTCAACTACAAGTCAATAACTCCTTATGGGCCCATAAATGATACAGCAATGCTTTGGGGAATTAAGTTCTACAATGATTTTCTCATGCAAGCTGGCCCTATTGGCAATGTACAATCAGAGCTACTTTTCCGAAAGGATAAATCGACTTTCAGTTTTGAGAAGGGTTGGGCTTTTCCTACAAGGATCTATTTCAATGGTGACAATTGTGTGATGCCACCACCTGATGCATATCCATGGTTACCTAACATCGGTTCCCGACAAGAGGTTTCGCCGCTTGCTGTGATGATGGTCTCCTTGGTAGCCTTGGTATTTTATGCATCTGCTTAAAGTTCCTATCTGTGGCACGCTCAACATTATCATCTAAAGTTTTCAGTCTGACCAGTTTTAACTCAACTTTGGGATGTCACAATTTGGAATTTGAACCAAGCTGGAGAATGACATCCAGTGATTATTCTAGATTAGCTCAAGTGTCCTATGATTTGTTACTAAGTTTCACCATATTAAACATGAGTGGTTGAATTTTCCGATGTAGCGTTATTTGTGTCTTTCCTGGAAACAACCTCTCACTTACGAGACTAAGGTTTGTACATGTACCTTCCCGTAACCTAATAGATGTAAGTCTTGTACACTAGCCGACCTTAGGGTTACTTAAATGTTTGTAATGTAATTGTGTTTTATTGAATTCAGACCATTAGTGTAATTGAAAATGTAATTATAAGAAGTGAATATATTACACTCAATATGATAGACTTTATGAATCAAAAAAA
>LAGI02_30128|Glyma07g34570.1|glycine_max_probable_beta-_-xylosyltransferase_irx10l-like_mrna|length:2071
GGAGTAATATCAGCGCGGACACATCAAATGGTTTTGGCATGCCCTATTAAACACAAGCACAAGAAGAACCATAAAAAAGGAACATGTTAAAAATTAAAAATAATCATGACTTTATTCTCTTATACTGTACAGATACAGCTCAGACTTTCTTTCTAAGCCTGGTCTCAATGCATAAATTTATCAGCCGTGTGGTTTCTACAAGGTATATTCTTGGCCCATGGCAAGTAACAAGTACTTATAAGATATACACAACCTCCAGTGGCAGGATGAATTAATTAAATGTTGTCATCTCCTCAGCCTCAGAAATGTCCAGACCAAACTGAGTCATAGTCATAGAAGAGAATTCGGGTAATGCATACACCATTAACGTGTAGCACTTTAGTTATAACATCGGTCATTAATGCGAGAGACAATGATGACCGATATAGCTAAGGTGTTACACATTTGAGAGAACACCTAAGAAATTTTCTTCATAAAATGGTCAAACCTATCAGTGTGAGTGAATTTCTCTAAGTTCTCATCTCAGGGTAGTCTGGTTTACACATATGCAAGAGCAGTCAGGCTCCTTCCTAACCAGTCTTCTCTCACGGTTGATCATTAGTTTAATCAAAGGTAGCTTTTTTGAAACTTGACGCCAAATCTCATTAACTGTCCCATCTGGTTCATCATATTCAAAGTATCGCTTCACCTCTTTCAGTTCTTCCTGATATTCCAGGATCCTATCTGGAGTAACTGCTCTCAGCTTCGACACCAAATACCCTGGCCTTATAGCAGAAGCAGTTTCTACAAACACAGATATCTTTCTATAGTCTATCATATCTTCAAAAGGCAACTCGATACTATCACTGACAATCACTGGAATGCACAAGCTAACTATAGCATCAAACAGTCGGCAGGCTGATGGAGTATCTCCTGCAGGATGTAAACAGAACTTTGATGTATGCATTCCTTGTGAAGCTGCTCGTCTACTCTCTCTGGATTGTGCTCCATGCTTTACTACAACATCCTTTTCATTTTCTAGAATTTGAAAGAGTGTATCACGAACCTTCCCTCCCTCTTTGCGATACCGATTGCCCATGAAAAACAACAATGTCCCACGCTTATCTACGGTGACGTCACCCTGATACGTACGAATACGGTGCGAATACGGCACAACAACGTCCTTCACGAGTGATCCCTGATCAGGTCGAACACGTCCAAAATCTGAAACGAGTAACACTGAATTCTTAACATGATCAATGACTCGATACATTGCATTCGGATCTGAAGCCACAATCACATGGTCTCTTCCATTGTTCCTCTTCCAATACTTCTGTCCCTTAAGCCACTCCACCAGCGCCTCCTGGTTCTTCTCATCGCTATAAAACGGAGCCTTCTCTTGAACCGAACCGGGTGCTCGAACCGGGTTCACGATCAAGCTCAGGGAAGAAAAGAACGGCACGAAGAACAAATCAGCTTCCTCGGGATCAGAAACCCTAACGATTGGAGAGCCCACGCGCTCGGATTCGGGTCGGGTCAGGTCCGAGAAGAGGTACCACTCCGACATATGCTGGTGGCCGGGGTACTTCAGCGACGACATATCACCAGCAGCGCGTGACCCGCCACGCGCCAAGGAGTGATGGTTAATGACGCCGTAAGTGAACCTGGTGGGGAGATCATAAAGGTAAACTTTGACGGCGGGGTATTTGACGGTGGCGATACCGGCGGCAAGGGAGACGGAGGAGGAGGTGTCGATAGAAGGATTGAAGAATGCGTTGAAGAGAGCGTAGAGAGCGAGGACGAGTAAGAAGGTGAATAGGATTTGTTTGAGGAAGGGTTTTCGAATGGTGGAATTGAAGAGCGCGTGGGAATTGGTGAGCGTGGTGGGTTTGGGTTTTCTGGGTTTGGATTTGGCTCCTCCTTCGTCGTTCATGGTTTTGGGGTGCAAAGGAGGCATTGACACACTTTCTTGATATTAGAAAAAAGAGAAAGGTGAAGTTTATAGTAAGCAAAATAAATAGAAAGGAATCGGATTTTCTTTTCTTACTTTTTTCTGCTTCCGTTGGTGCTAACTATGGAATATGAATTTAAT
>LAGI02_30129|Glyma19g22410.1|x|length:2071
TTTTTTTCCAAAATCAGAATGAGTTCATTTCAATAAAGTTTGTAGCAAAATCTGAAATCATGTGACTTTATATATGCATCTTCTAATCAATTATTCTACCATTTAATACACAACATAGATTCCAGTTAGTATGAGTGGAAAAAAAGATAGTCAAAAGTACTTGTATAAGGATTATTCATGTCAAATATCCTGCTGGAAATTTTGGTATCGGGAGCAAGCATGGTCCAAAATCACTGCAGAACTTCGGCATCGGTTCAATGTACCAAGCATTCAATACAACTTAATGCTTAAGTTCATAAGCATAAGCGATATCTGCCGAAGATATTAATCGAACCATGTTCCAGCACTCCAAATAATTTGGCAGTGGTCGTGCCATCTATCCCGAAAAATCAGGTTGGGTATGGTACCTTCTAGTCCAAAACTTGCTTTGAGTGTCTCAATTTTCATTTTCTTGTTGAATAGTTTTGGTGATAAAACTAGAATCCTGATTAACTTGCATTTTCTCCATTTTCTTGTTCAATACCTTATCGAAGTTGCTGCTTGACAGTGACAAAACCTGGTTCAGCAGCAACTTCACGCCCGATTCTTTCATGCGTGCATATCGTGGTTTAATCCGTTCTTCTAAACTGTACCCGAAAAATTGAGGGAATTTAACCAGCTCAGACATTGGATAATCCATGGTCATAAAGAAATCCCATTTTGGAATCAAATTCTCGGTCAAGCTAAAAGTATACAAGGCTCCAAATCTTGAAATCATGGTTCCGATTTCCTCTACAGTGTATCCCCTGTCCAAGAAAAATTCCGTGACAGGCTTTAGATTAGCCTCAATGCTAAGACCGAAATTCTGTGGGCATCGGAATAGAAGAATGCCAACATCAACCCCCAAAGAACGGAAGTACTTAGCTGTAGGCCGGAGATTGTCCTCTACACTATAACTAACAATATTGGGGCACCGAGTTAAAATTTTACCTATGCTCTCATCTGAGATGCCGATTTCTTGGAGGAAATCTACGCTTTCCTTCAACTTCTGCCTGCTATAAGTGAGAAGGGCTGGGAAGCGGTAGATGACCTTTGCCCATTGCTTCTTGTCAACACCTAAAGATTCTAAGAACTTCATGGTGGGTTTAAGGTTTTCGGATAGACTGATTCCGCATAGTTGAGGCCTTTTGGCGAGGATGGTGGGGATGTCTTCTTTCGGTATTCCTAGCTCAAGGAAAAACTCAACCACTGGCTTAATTTTGCCCTCCAAGCTATAGTAAACAAAAGATGGGAATCGTCGTACAATAGTTCTGATCTGCTCAATATCCATACCAAGCTCCATAAGATAAGCAATATGAGGGCGAAGCTTGCCAGCAAACGGATCTATCTCACTCACTCGAGACACAGCTTTATGCTTCTTAGACTTCAAAGTTGGACTCGGAGGAGGGATCGGCAGAACAGTTGAATTTTCCATAGCAGGTGGGTCTGGATAGTATTCCACTACACGCACTAGATTGTTTCCGTGCTCTTCAAGAAGTGAATCGAGAAAAGTATTAAGAGCATCCCTGATCTCAAGAGTTGTAAGCTCTCTCCCTGTTTATGTCAATCAGAATGTGATTAGCAGGACCCAATGTTGAAGAAAGCCATGAAAAGAGCAGTAATTAATATTTTGTAACCGAACCTACGAGGTACCGAGATTTGTGTTTATGATGAAGCTTAGAGAGAAGGTGATCAATAAATAGATCTGCCTTGTTGATGATTCTTGCTGCAATTGCAGTGCTCAAGCCCAGTTTCTTGAAAAACAAGGTCAACACAGCCCTGGCTTCTTCCTTTTCTGCTGCTAACAGAGTCGTAGGAACCACTTTTATGTTTAACGACCCATCTGTGCCTGAGTGGAAACTTACAGATTTTGCCTGGCAAAAGAAGAGCTTTGCAGGAAAAGTAAGTCTAGTCCTAAAGGTGATGAAAGTGTAAAATCTTGTGAAAGAGAAAAGGTGGGGTGATTGAATTGTGGAGAAAGATTTCATCTTTGTAGGTTTAGAGAGTGAAGGGTTGAAGATGAAGTTGTTGTTATGGGCGGGTGGGACCCAGA
>LAGI02_30130|Glyma17g06430.2|cicer_arietinum_probable_serine_threonine-protein_kinase_chloroplastic-like_transcript_variant_mrna|length:2071
GAGAGTGTTGTTAAATGCTCCTATTCAATTTTAGCACCGGTTTTCATTGCCATGCAATAAAACAAAGTCAGATAGACCCTTCAACATTTCTATCTTTCCCTGCTTTCTTGTTCTTCTTCTAGTGTAGAGTGCTGCTAGCTTTATTTGATTTCAATGGGGAACTGTTGGAGCCTTCAATCAGGTTCTCCAGACCCTGTCACTCATCCCTTCAGCAGAAATCTATTAGGAAGCAGTCAGTTTCCTGCTAGTATCAGCAACACCAGATTATCACAGAATTACAATTCTACTTCACTTGGGCATAGCAGCAACTCTGGGCGAATCAGTCGGTTCTTTGGTCCAAGTAGCAGTAACAATACTAGTACATCTCTTCTAGGATCTGAGAATAGCCAAGTCTCTCGAGCAAGAGATGAAAAAGAGTTCCCTAATGGGCAGGTCTTGGATGTTGCAAACTTGGCAGTATTTACTTTGGCAGAACTGAAGGCAGCAACTAAAAATTTCAGATCTGATACTTTGTTAGGAGAGGGAGGTTTTGGTAGAGTATACAAGGGTTGGATTAAGGAGAGAACCGGTACAAATAGAGCCGAGGAATTGACTATTGCCATCAAAGTATTGAATTCTGATAGCAGACAAGGATTTGAGGAATGGCAGTCAGAGGTGAATTTCTTAGGAAGGCTTTCTCATCCCAATCTTGTGAGGTTGTTGGGATTAGGGCGAGAGGATAGTCAACTATTCCTGGTGTATGAGTTTCTGAGTCGCGGCAGCTTAGATAACCACCTATTTGGAAGAGGTGCAAGTGTTCGTCCACTTTCTTGGGACACAAGGTTAAAGATTATGATTGGAGCAGCAAGGGGACTGGCTTTTCTTCACACCTTAGAGAAGAAAATCGTATACAGGGATTTTAAGCCCTCAAATATATTACTTGACAATACATATACAGCCAAATTATCTGACTTTGGCTAATCCAAAGCTATTCCCTATCCTGACCAGTCTCATGTAACAACACGGGTTATGGGAACAAGTGGCTATGCTGCTCCTGAATACATTGCCACAGGTAATGTGAACAATTTTCGTCCTAAAACTTAACCCTTTCTTAAACATGTTGCAGTGTTGTGAAAATGCGGCGAGACACTAATCTTCTCATGCCAATCAAATACGAATAGGTCATTTGTTTGTGAAAAGTGATGTGTACGGATTCGGGATTGTTTTGTTAGAGATGCTGACTGGCTCACGGATAGGTCATATAATGCGCCTCTCTCAGGAAGAGTCTTCCTTACAGAAGTGGCTCAAATCAAATCTATTAAATAGAGGGAAAATGAGAAGCAATATGGATGCAAGGTTGGAAGGCAAGTATCCACCCAAGTTAGCATTTGAAGTTGCTCAACTTTCTCTCAAATGCATACAAGCAGAACCCAAAGTTAGGCCATCAATGGTAGAAGTTCTTGAAACATTAGAAAAGATTGAAGCAGCTAATGAGAATCCAGCTGATAGCATGAAGCAGGTACTCGTTCCCGGACAGTGCACCAAAAGGGCCAGGCAGATGGTGGTTAATTGAATCCACCAAAAATCATATATTCTTTGGCTGCTGATCAATTGTGATTTCACAGTTTTTGGATAAAGGTGCCTAATGTTACTCACATGTGTGTGGGTGTAAGGTAAATTCACTTTAGAAGAACCTTATTTATATGCCAACAGTATCTGGTAAAAGATTCAGGGTGAAGCATAATAAGGGTGAGCTTGTGACATACATGGCTTCATATGCACCCAAAACTTGGTGAAAGAGACTGAAAACTAGGCCATCCTCCGGGCATTGTAAAGCATGCAGTTCTCTTCATTCCCGGTTCTCCATTAGTTCTTCACATTGTTCTTCTAATTTGTATTGTATTTGTACCATTCTCTGAATGGTTGTTCTTTACATTTATTTTTGGTGGAAAAAATATATAAAAGCTATTGAGATATTATTTCAAGTCTCTTATGATTCAGATATGGTGTTGAATAGAGATCTTATGTTTAAGACATGTTAGGAACATTCAATTTTGAATAATAATTTGTGGTTTTATACCTCCAAAGAAAG
>LAGI02_30131|Glyma11g15000.1|lotus_japonicus_clone:_2-020-_htc|length:2071
TTTCAAAGTAACATATGTAGATGAATCCTTGATTAATTGATATATTTCACTTTGAACTTTGAGGACACATGATTAATGATTTGATATTGATTCTGGTATCTGAATAGATATTTTTTCTATCTTCCTATTGTGCTGTTTGGAAGAGAAATTGACCTGCCATAGGTCTACATGGGAGACAAGGTGAACTATGAAAGTTTGAGCATGAGCTCTAAACCGAGAAGTGCAGTCATCACTGGGGGAAAAACGTACAAGAAACTACTGGTTGCATCGCGCACTAAAGGTTTTGCAAAGAAAAATTATGAGCACCTTGTTTCGTTGACCCATGGTGACTTCGGAAGCAGTTCTGTGGGTCGTGCCACTTTTTTTTTACTTAAACTTGCTGCATTAGAGATTGTAAGGAGGTTCTCCAAGACTAGATTTCCATGTGTATGGCAAGGTCTACAAGGTTTACAAATCCTTGTCTATCCACCATTTAGATGGATTCAGAGGTGGGCACCCTTGAAGGGTTTGGTCAAAAGTATGCAGGTACTATCACGACCATTACTAGTCCTTTCGATTGTAACAGCTTTTACTGATCAACATTCACAAGGCAGTGATGGAACGTCAGATGGCATTCCCAATTCCCATGACTCGGAAGTATCTGCGGAACTGTCTCTTGTGCAGGCTAATTCCAATACAGGCAACTCTGAGAGAACTCCCAAAGTTTCAGAATATGAGAACTGGTTGACTCAACTCAATCAAGAGCTGGAAAATCAAGGGATCATTTTGTCGGAAAGAATCAATGATGATGAGCTCCACAGATTTTACACAGCATCTAATAATGACTTTTCATGCTTCCTCGACTCAATCAAGAAGACAATACGCTGGCGGGACAGTTACAGAATTTTTTCAGGAGAAGAGCTGGAATTGTGGTCAAATATGGTGTTCTGGCATGGGTGTGATGTGATGCACAGACCTTGCCTCATTGTTAGGCTTGGGCTAGCTTGTAGCTCATTGGCATCTAAAGATAGACCTCGATTTGCTCAGGCAATCATATCACAGGTAGAATATGGAGTCTTAAACCTTGTTGATGCTGACAACCCTCAAATTACAGTATTGGTGGATTGTGAAAGGTTATCCCCATTGAAAATTCCCACGAAAGTGATGAGGTCTTGTTCTTCCCTTCTGCAAGATCACTTTCCTAATCGTCTTGGTTGTTTGTTTGTCATACGACTTCCAGCAGTTGTTCGTGTTATTGCCCAGACTTTTATTAAGGTTCTAAAGCCAACTACTCGGAAAAAGTTGAAAATACATGGAGAGATGTATCAGAAGGTTCTTCATGACAACCTGCAGACACTACCACAATATCTTGGAGGCAGCTGCACTTGCATGAAATGTTCTAAAATTGGCAAGTGGGATATGCTGCAATGTCATGCAAGTGGGACAAGCAGGATTAATAGTGGGGCAGATATCAGTGACAATGAGGCTTCTACATCACTGCATCCATCTGATGAATTAGATCACCACCAAAATAGCAACTATGACCAGTTGTTCAGATCCGCTATCGTAAGTATTATTGTATTTTGGGTTTTCATAGCTGTTGGTGCTGGAATATACCATCCTGGTAATCTTCGTCTGCCCTCATAAGATTGGTCAAATTAGTTTTATTTCCAGGGCGAATAAATCTCAAGAAACCCTGTTGTATGAATGTCTTCTGAATTAGGAGGTAGCATAATCCAAACAGTGATGGCACACTGTTTCAGATTTTTCATATAAAATATCTCCGGCTTTGGCTTGCACAGTTGTACTATAAGTAAAATCATATATAATATTCCACGTTACTATAGAAAATTGTTTCTTTGGTTATTATATTGTTTGATCGCTAAATGGAAAGCTAGCAATAAGAAGCACCATAAGCACAATAAGAAGCACTATGTTATTTACATGGGATCTCTGCGTTCTTTATAGAAGCACAATAAGCTTTACATTAAACTATGTTGTGTATAGCCAGTTAGTATTTTGGGACTTATGGTTGTGTTGTACTTTTAAGTGTATTATGTACAAATGTTCTGAGATTTCTTCTCTCAGTAAC
>LAGI02_30132|Glyma16g03011.1|glycine_max_probable_indole-3-acetic_acid-amido_synthetase_-like_mrna|length:2070
CACGACACTTCAGTAACATCTGCATATGTTACATTCATTCTAGTATTGTACTAGTATATGTTACAATCCAACCTTACATAAAAGTATGGTGTCGGGTCTCAAATTCAAGCATCTCATGTGAATTATTGTAAAACCCAGAAGGTACTTTTTTTTATTTTATATAATTCTATTCCTAAACTTTATTCAATTAAAAGCAGTGCTGACATAATTCTTCACAACATTTTCTTTCAATATTTGTAATACTTTACTGTTATTAGTGTCCACACATCTTGGAGTCTTAAATTGACTAACTGCACCCCCTAATCCAAGGAAATGTTCAAGAATCTTCTGGAATGTTCCTCTCCTAACAATTCGGAGTTCAAGGGCCTCAATGCCATTGACTTTGCGGGAACTAGTGTAGCCAGCATCAATAAAAGACTTATCTAAACAATTGCAACATTCACCAAGCACTTCTTCACTTGCTTCACCACTTATTTCCCAGAATATAACATAGTGTCCTGGCTCTTTGGATAAATCAACATGGCTAGTGTAGTCAACAACTTCAAATTTTTCTTCTGCTAGTACATTTGATGCGGCTTCCACAGCTAATTGTAGATCTTTCTCTGTGTTCTTGTCTATGTTAACTGTAAGCATAAGGCCACTCCTACGGATAAATTTGAGTTTTGGAGTTGAGTTATGGAACCCTGTAACCTTGACTACATCCCCTAGCCTATACCTGTATAACCCTGCTGGAGTGGTCATAATAATCTCATACTCCTCTCCAACCTTCACTTCAGTTAGGCCCACAGGCTTAGGATCCACACATATGTAATTATTCTTTGTCAGAGGGATGAATTCAAAGTAACCAATTTGAGGAAGCACAGTGTAAGTAGCCAACTCAGGAGGCACTTTTGGGCTAACATTTGTTCCTACCCACCCTTCAGAAGATCCATAATCAGAAGTAACCAAAGGCACCTCACCAGCATAATGCCTCAACTTTTTCAAATAAGGCTCCATTGACCCAGTCATGATACCATACACATACTTGGCATTTGGAAAAAGCTCTTGTATTAGCCCATACCAGTTGCTCAACCCTGTGCATTTTTTGTAGATCAAATTGGCTAGTTCTGGGTCTGGTTTGAGAATTTTAGACATTGCAGTTCTAATTGATGGAACTTTGATCCTGCTGGTAAGGACACCTTTCTTTATATCATGACATAGCTCTTCCCACACTTGTTCAAAGGTCCTAAAAGCATGGACAATGCTGTGTGCAAATGTTGAAGACACAAGCTGGACTTGGTCCCTAAAAATTAGGCCACACAAGAGGTGGCAGTACAATGATTGGTGAAAATCAGAACCAAATATTACTTCCTCAGGGCTGCAAGATTGTGACTGAAGTGCTGCCATTGCTTGCTTGTAACGTTTGTCACGGAACAAATTGGTTGTTGCAGTGCCTGCAGCTAGACCCCCTTCTGTTTTGAACTGCTTGCTGCTATAGATAAAGCTTAAGGCCTTGCCATTTTTTATGGGGAACTCTCTGTTCCTAAATGAAAAAGAGGTCTGATATATCTGCACAGTGGTTACAAACAATTCATCATTCCATGGTACATATTTTGGCTTGCCATGAGTAGTGCCAGAACTTAAAGACATGTTTGTGATGGGTTTTCCAGTGAGAATAGAAGAATAATCTCCACCAATCATTCTATTGATATAAGGCTCCAAGTCCTTGTGTGTGACCACTGGGACACATGCCTTGAAACTTTCAGGGTCAGTCCTTCCATTAAGTCCTAAATCCAGCAAGTATTCTGCTGATGCATTATCTTTCAAAATCCTTTTCAGTGTTTCCCTTTGAACCCTCTCAGCATCCTTTGTCACTGCCTCAAATTCCTCTACCACTTTGTCCATGTTGAACTCTTCCACTTTCTCCAACATCTTCGTACTACTTAAGCTGAAGCTGTTGGGTCAATCTTCGTGTGTTTTAGTTCTGATGTAACAGAGAAAGTATCTATGGATGGATCTGAATGAGGTATAGTGAGAGAGTGAAGAAGTGAATAAGATGAAAATGGTGTCTGATACTTTGGGATTTGGCAG
>LAGI02_30133|Glyma17g14010.1|glycine_max_phosphatidylinositol_glycan_anchor_biosynthesis_class_u_mrna|length:2070
TTAAGTATACGGAAAAAATGTCACCCCGTGCATCCGCACGAGTATCTTGCTAGTGAGACATAAAACAAACGTGCTGCATACAGATTATTTTGAACAAAGCCAATCAAAATCTGTACATCAATATCATATTGTACACCAAGAACAAGACAATTAATAAAGCAAAGAAAAAAGAACAAGAGTTCAAAGCACTATAATGAGAAATCAAGATTGTTTATGCCTATAACCAATTCTATCCTATTACTACTGATCTGCTTCATGATGACAGAGCCTGGCGTCCAAATACTAATCATGATGACAAATGCTTGCATCTGAAGAAATAAGATGATTGAAAAAAGGAACTGAAGGACCACTTAGTCATGGATTGTGGAACCAAATTCATTATCTTCATGGAGCTCGGATATATAAGCACTTTGCGGTAGATAGCTTGTTAAGCATCCTGTCATGATTGAGCATGGCGCTAACACTCTCAACCACCAGAATGATCTGGAAGCATGCATAAGCAATTGCAGTTCCAAAGTAAAAGTTTGCATTCCCAGTACCCCTCCATATCCATAAGTTGTGCATCACTGGGCTTAGAAGTGAAACCCCAACATAACCAGAAATCAGGAAGAATGAAAACTGCATATCTCTAAGTTCATAAGCAAATAACCCCAGTAAACCCAAGTATAGAGCCGAATCACCAACTGAAGGATAAGACTTCAACATGGAAAAAATCACAATGTATACAAAAGCTAGAAAGCACGGTCGGTGATTAAGCCGTAAGGCTAGTGGCACCACTATCAACAGAATATTCCCATGGAATACTATCAGGAAGAAGTTTCTGAAAAATTCAAAAACTTCAGCGAAGAAGTACCAAAATACTCCAATATTTGGAGAGAGGTCTGGTATGGTGAGAATAAAGCCATAGGTTCTTTTGAACAACTCCTGTAGACCTCCATGCTGTCGGAGATAAATGCCACATAGGACTAAAACATAGGATGACCACAACAAAGTCCAGAACAAAAAATGAATGACTGACTTCCATGAGAAGACATTCACCACGCACAGCTGATTCCTCACCTCCTCTTCTAAACGATTGTCAGCAATTGAAGAAGAATTGCAAACTTCAAACTTTTTTCTTTGCAGGAATAATTTCCTAGGAGGAGCATCAGGACCATACCCGAATAATAATATCACTGGGATAAGAAGGATTCCCGGGTACAGAGACAAGTGTGTAGCCATGACCCACCCAAAAGCCGCCAGCGGTGCTAGTCGTTTGCATGCTCCATAAAGCGATAGCACAACCATTAAGTTCTCAATTGCAGATGTGGATAGACCAACACAAGCAAATACTGTGAAAGGATTCCATAAGTATACAAGAGCAGCAAGATCTCCTGAAGGCAGAACCTCTGAATTTTCTGATAAGTGATGAAGGCCAAGTAATTTTAATCTAGAACTGTATGCCGTCTGAAGGGTTTCACCAGAAGCACGGAGGAGCATCGCACAAACCACATCTGCAATTACAAAAACAAAACTGCATAAAAGATGATCAGGTTGTCCTTCAATTCTGGTAACAGTTAAGGGGCCAAGGAGTATCAATAAGAGAGGAGAACCATGGTACATTGATCCAGAATAGGGTGACATTGATGATTGCTTCAACCAATAACCCTCAGCCAGGCGACGGAGGCTGGTGAGTGGTGTAGCGATTTCGGGGCGAGAAGAGAGGTTAAGGTTTTTTGAAGTGTAAAACAAAATGAACCTCAAAATTACGGAACCTAGCACTGAAATCCAGAACCATTGCACCTTCTTCATTTTCGTTTTCTTATTGTTTAGATCGATTGGTTCTGGTAACGGTGGAAGTAGGGTATTTTTGGGGTTTTCCTATGAACGAATAAGTGAACGTGTGAAGAGATCGGAGGGTGAGAGAGTGTGAAATTCAGAACAAGAAAGAGAAGAGGGTTATGGATTTGGTTTTAGAAGAGGGTGAATCGAAGGAGAGGGAAGACGACGGTGGTGGTGGTGGTGGTGAAGGGCGCCGCCGGTGCTTAACGGCTGGCTTGTTTTTTTGTTCCTGCTTTTAATGGATTGTTC
>LAGI02_30134|Glyma13g09210.1|glycine_max_small_rna_degrading_nuclease_5-like_mrna|length:2070
GTTTTTTTTGTTCTAATCACAACAAAAGCAAACAAGTTTATAACTTAATTAAAAACTATGAGATTTTTTTCTCCCACGACATCATTTTGATTTTAAAAAAAAAATTGATTGATATAATCGATTCATACTGGTTCTGGTTCATGGCTGATCGGATGAGCAACTCTAACTGGTTAAGTGTCTGTTATGGGTCACACTAGTCGATCCAAGTTAAGTTCAATTACACTGCACCCAATTCAACTTGAACTCCCTATCTCCTGACCTGAATCTGTCACTGCATTTGCCACAGGTTCATTTTGTATTACAACAACACTCAATGTTTAACACCCACGAAACATAAGGCAACTTCAGCTCGAGCCTGAACCTCCTCCAAGATTTCGATAATATGTTCTCGACATAAGTTACTTTCACTCTGCTCAGCAAGCATTTTCCTTAACCTGCGGACAATTGCTGTGTCTCCATGGCCGGTGCATATTATCAACATAGCATTTGTAGGCAATGACGTATACAGTTTATAAACTCTAGTATCCATTCGAGCAAGAATTTGCTTCAGTTCGGCAGATGCACTAAACTTTAAGGCTTTACCATTTGTGGAATTCTTCTGGCATGTAAGTAATGCCATCATCTCTGCAAGTCTTTTATTCAAGACCTCTGAATCTTCAGCTTGTTTCTTTAAGTATGACTGTAACTCAGAAAACTGAGTCCAGATAAAATGTACCTTATCATTCTTCACCTCCTTGTTGGTCTTTGCAAGTGCATCATCATCAGAGGTCACCGGAATTGAATGAGATGACTCAGAGGCATATCGTTTTACAACAGATATATTGTCAATCAAAGATGAGGTTTTGCCAGACTCGCTCAAAATGGAAAGGAGTTTTTTCCTCATAAAGGATGGAAGGGAACCAAAGTCAGGCCCATTCCGAATCTTCAATAGTGCCAATTCCATGGTAGCTTTAGCATCTTCGATGCTGTCATGTCCATTCTCTGATTGTTGTATCTCCCTTGAAAGAAATCTCTTAGTCAGAATCCGTAGAGCAGTTTTATGAGATGATCCTCGTGGGTGTTTGTATAATACTGCTGTGTCAATGACCAAATCATGAGATATCTTCAATGCTAATAAATCATTTTCCAAAGAATGCCCAACAAGGATAGTCTCTTTGTAAACCAGCTTTAGAAACTCTTCCTGAATGTCTCTCAGACTTGTCGTCACCCCATCTAACATCTGAGACGTTATTCCACTAAATCTGGTATTGTAATCAGTAATAGCATTTGATGGTTTAACCAATTTATCTATCAAAACCTGTCCTTGGACATCCACTAGAGTAACTCTTGTCAGTTCGAAACCCTCGCTTGTTATGCACATCTCACAATCAAGCGCCAACATCTCACAAAAAGATCCTTGAGGAGCAGGCATAGTAGAAAGAAAACCTGGCTGATTAACAGAGTACCCATTCTCTTCCAGTTCTTTCTCTGTTAGTGTATAGTATGTAATGGGAAACGGTATGTCTTTCACAAGCTCCGTAAATGATACACCATCTGTATCACTACAACCTTTTTCTTGTTGAGATATCAGGGTAGATTTCGGCATAATTGAACTAAGCTGATCCCTCTTTCTTTTCATCTTGCATGTTAGAAGTGCATCTACTGTCTGCATACCATCTGATATATGGCTAAGAGCTAGAAGTGGCCTTGGTTTGCGACAGAATTTTTTTAAATTGGGAAGCCTTTTAGACTGTGACAAGAACAAAGCTGCATCCAGGCCTGGCATATAGAGCATAACCACTTTGGGAATAAGAGGTTTATTCTTGATAAAAACCCATGATGGCATAAATCCTTCACCAAGCACCCAAGTCACAAGTCCTTGAACGTCGTTAAGATTCAGAGTTGAATTATCTTCTGGTGACTTGAAAACAACATCTGCCTGGCCTTGAGGTCCATAAACATCGTAGAATTTGGTTCGTTTCTTGTTAGGTTTGGAATCATCTTCATCGTTCTCTTGAAACTCTAATGAAGATTGCATTGTTTCAACAACAGAACAACGCTGAATATCTTAAACTCAACTGAACCAAAAAC
>LAGI02_30135|Glyma04g38261.1|vitis_vinifera_contig_whole_genome_shotgun_sequence|length:2070
TTCATGACATATCAAACACACTTTTAAGCTTGAAAATACATACACAGCAACAATAAGATATAGATAGGAAGGTCCCACCAATAATAAGATATACATATAAATAGAGCAATATGGTCTCCAAAAAATGAATCAAAATATAAAATTCAAAAGACACCCTTCAATACAATAACAATAATACATGATGATTTAAAACACAGAAAGAGTGTAACTAAAAATAATTAAACACAAAATGATATCCAAAATTAAAGTAAAAACTTCCATATTCTGATAAATGCAAGAATATAACCAACCAATGTAATGTTCTTCTCCTTCACACTTGCAAATTTATACAACAATGATAACATTCTCATTCAGAGGAAGAATTAGGCTTTGTCTTCAAACGGTACAAGAGTTTCTTCTTCTTAGAACTTTGGTTATCAATGGTGAGAACAACTTTACCAGGTTCACCAACTTTGTAACTATTAGAAATCACTGGTTCTTCTGATGAACCAATTTTTCTATCCTTCTGAATTATTATGGTATAGCTTCCTTCTGTGCTTGGTACAAACTCTGCACCATAGCTTATATCCCACCCTATTACTCTTAGCTCCCAAGAAAGTTCATAGTTCTCAGTAACTGGGAATTCCACATTATGTTTAGATGCTGGCCTAACTGTAATTTCTGTAACAGCATCAGTAATTCCAAATTCCCCATCTTTGCTTAGTCCACCATATTTGACCGGAAGTTGCTCTGGAGCTATGTATCCCAAAAGGGTCTCAGCTGATTTGGAAGGCCCAGCAAACACAAATTTGCTTTTGGTTCTCTGTGTAAGAAAAGGGCTTATCATTCTGTTCACTGCTAAGTACCACCATGGCACATTTATGAATACCTGTTTGGCTACAAATTCAGGATAATTGTCCTGAAGCAATTGAAGGGCCTGTTTGGTAGCTTGTCTTAGTTCCCATTTTCCAGGTCCAGGAGAATTCTTGAGATCATTAACCTGAACAATAGTACAAATACCACCAGGTGTAAAATCCAATTTCCTTATACTCCTTTCAAGAAACTGAATCCTCCACCTCAGAAATTTCTCTCTTTTCTCCTCATCAGAGAAAGTTTTCTTATACACCTCTTTGTTCTGGAACTCACCATAGATGTTGTAACACACAGGGTGACCTTCCTTATCAAAACCATGCATGTACACCACTTTATCCAAATCATCATCAACCAAATTCTCTTCTTCCAACAACTCATCAATTCCAAACTCATTTCTCCACTTAATTGTGTTCTTGATCATGGTGAAAGCTTCTTTGACCTTGAAGTCTCTCGCACGAAGAAACTTCAAGAGAATAACATCACTTCTCTCATCTGAAAGAAGTGGTATACCCCAGATGGATACCTCTTCTGGTGGCAACAATGGTGGTGAAGCTGAAGTTTCAATCTTGCTACTTTCTTCTTCTTTGGTTGAAGGTTCTTGAAGAGTTGAAGTTGAAGATGACACAGCTACAATGGTTTCTTCAATAGCCTCCACAGTTTTTGTTCCATCTTCATCTATAGCTACAGTTACAGCTTCTTTGTCTTCAACCACTACCTCAGTTTCTTTCTTCTTTTCTCCTTCTTCTGTTTTTGTTGCAACTTCTTCAGTTGTTTTTGTTGTTTCTGGTGCAGGTTCAGGTTCAGTTTGTTTCTCTTTCTTATCATAATGTTGTTCCTTGGTGGGTGGGGAAGAGAAGTGGTGGTTGTTAAGTGCTTCCTGAATAAGTTGCTTAAACTCTAGAAGTGCTTTATTCTGATTCTCATGAAGATCAGAAAGTTTTGTACTTTCTTCCTTTAACAAACCAGGTTCAGGTACTTGGTCATTATTGTTGTTGGGTTCAGAAAAATGAGTCTCCGAAATCAAAGTTTCCTTCTCTACTTTCTCAGAATCTTTCTCTTTCTCATCAGCAGCAACAGCATCAGTTATGACTAGTTGTTCCTCTTTAGGTGTTATTGATGTTGTGTTTGGAATTGGAGACTCTTGAGCCATGGTTGATGGAATGGATGAATAATAAGTAATGATTATGAAATGAAGAAAATGTTGGGTTAGACACTGCA
>LAGI02_30136|Glyma01g45760.3|glycine_max_chaperone_protein_dnaj_10-like_mrna|length:2070
ATTGATCACGATGGATACTCCTGAAGGTTGGGATTCCGTATTCCAAAGCAAACCAAACAGATCAAGAAGGAAGGATTGTGATACGTGATTGGCCCGGCTCGGCTCGGTTCGTCTGGCAGATTAGATTGTTAAGTGTGGCGTGCTGTGGTGTGGTTTGAGAGATATCAATCAATCAATCAATGGTGAAGGAAACCGAATACTATGACGTGCTGGGTGTCCAGCCCCACCGCATCCGAAGCCGAGATTAAGAAAGCTTATTATATCAAGGCACGCCAGGTGCATCCTGATAAAAACCCAAATGACCCTCTTGCTGCCCAAAATTTTCAGGTGTTGGGTGAGGCTTACCAAGTTCTGAGCGACCCAGCTCAAAGGCAAGCTTATGATGCTCATGGCAAATCAGGAATCTCAACCGAAGCAATTATTGATCCTGCAGCAATCTTTGCCATGCTCTTTGGTAGTGAGCTTTTTGAGGAATATATAGGCCAGTTAGCCATGGCTTCAATGGCATCAATGGACATTTTTACTGAAGGGGAACAATTTGATGCAAAAAAGTTGCAAGACAAAATGAGGGGTTATCTTTCATGTGTTTGGCATCCAGCGCTGGTTTTTGTCTCTCCAGATTTTGGCCTCTGCCTTTCCGATTCTTGCAGTTTTTTGGGGTTTCCTGGTTCTCAATGGCAGCAAAAATATTATGTGTTAGCTTTAGTGGGAAGAACTATTCCAACATGGAGTTTCAATTCAAAATGTACGACAAAGGCAAAGGACTGTACGGTCGTCTCTCTGGTTCATCTGTAGCACCTAGTGGGAAGAATGAGCTTCATAAATGTGAAACTCAAGATGACTGCAAGTGGTTGTTCAGAAGGAGAGAGAAGAAAAGCTTGCAGAGATACTAAAAAGTAGACTCAACCAATATGTTCAAGGAAACAAAGAGGATTTTATTAATCAAGCAGAAGCTGAAGTAGCCCGGCTATCTAATGCAGCTTATGGTGTTGACATGTTGAATACCATTGGCTACATATATGCAAGGCAGGCTGCAAAAGAGCTAGGGAAGAAAGCGATCTATCTGGGTGTGCCTTTTATTGCTGAGTGGTTTAGAAACAAAGGGCACACTATCAAATCCAATGTAACAGCAGCAACAGGGGCAATAGCTCTGATCCAACTACAGGAGGATGTGAAGAAGCAACTCAGTAAGGAAGGGAACTATACTGAAGAAGAGCTTGAAGAATACATGCAATCTCACAAGAAATTAATGATTGACTCTTTGTGGAAGCTTAATGTGGCCGACATTGAGTCCACTCTCTCCCGTGTTTGTCAAATGGTTCTTCAAGACAACAGTGCCAAGAAAGAAGAACTTCGCGCACGGGCAAAGGGGTTGAAAAGTCTAGGTAAAATCTTCCAGAGGGTTAAGTCAGTCAATGAGAATGAGAATGGAAATGTATCAAACAAAACGGTACATAAGTTGAACGGAAGTGAAACTAGCAATGATACTTGTACTGCTAGTACATCACCTAAATCTTCAAGTCCTGATTTTTCTCAGAGTCCCTACGTGGAGGCCCCACACTTTGCAGGCATGCAATTTGACTATAACTTCCCCAGGCCAACTGCGCCCCCAGGTGCCCAGAGACCTCCAACCAGCAAGGATTGATTGATTGATAGTGGATGATGCTGATTGTCTCTTTTTAGGTATACCACCTATTGTATGTATGGTTTGATATCTTGTGGGAGATACCTGTACAAATAGATTGTGTCGTTGACAGCACCTATTGTATGGTATGGTATGGTATCTTTTGGGAGATACCTTTACAAATAGATTGTATCGTTGAGAGCACATCTTTGTGCACTGTGATTTATGCATAATTGTGATTGGCTGCCATTTAATTCGAATTATGTATTCTATGGGGTGTTTGCATTTATGCTTCCTTTTTCCTTTTCTCTTTCTAAGCTAGTGGAATGTCTACATTCTTCTATAATAACTTACTGGTTTAGGATTTAAGGTGTATAATATCTATGCTCTGTCAAAATGTTGTTACAAAGTGTTACATTTCATGTGTGACAAAAGTTGTATGTTAT
>LAGI02_30137|Glyma13g00261.1|glycine_max_extracellular_ribonuclease-like_mrna|length:2070
AACGTAGCAGCATTTGTGACTCGTGGCAAATATGAGCGCGACAGCAATTCAGGCCATAACCCCCGCATTATTTACAAACCACCGGCAATTGCTACGAAACCCAACACTTCGTTTTCACTCACTCGCAACCCCAATCCAACGGCGGTGCCGCTATTGCGCTGCCCGCGTCAGCCGTCAAAACCCACCGGTTCCAACTTCTACCACCGATGACAGGTTAAGTTGTTTGAATATGTGGTGGAGATTGCTTTCAAGGCTTATCTCTCTGTACTTGCTATCTCTCAATCTTGTTGCTTCAGCCTCTGATTATTCATCTCCTTCTAGTTATCTTTGTGAGGATATTAGTTATTACTATTCCCCTGTGAAACATTTAAGAGGTGAAACATTGAAGAAAAAATTGAATAGCATCATTTACCCTCATTATTCCTTGTCCTATAACAAGGTGTGGGATGCTCTCAAAATTCTTGATGCTGCTGATATTGATAATCCAGAGGATTCATCAGCAATAGTTGAAATATATTCCTTGAGAGTTGTCCCAAAAGAGTTATCAGGAAAACCATTGGGATGGAACAGTGAGTCAACTAATCAATTTGTTGGAATTACCATGATTTGGATGGGAGCATCTATGGCCTCGTTCTTATGGGCTGACCTATGGTCCATCTTTGACTGATTTACACAACATTCGCCCTGCTGATGTAAATGGTAAGGAAAACTATTGCTCAGTATTTTACTAGTCAAGATTGCAATTTCTGTTGATTTTACAAGTTTTTCTCAGTCAACTCCTCAAGGGGAAACAAGTACTATGGTGAGTGCAATACTAGCTTGACCAGATGTTTGAGGCCAGCAAACAAAGAAGCTGCTTTGGACACTGAAACAGACAAGGAGAGGTGGGCACCACCTATGCAGGTCATCTTTTGGGCCATTTATTTTTTGTTTTGAACCCTCAGGTTATTTCTGGTCATGCATGAAAATTGAAGGAGATGTGGCATATCAGTACTGCCTTCGGCCATAAGTTAATACTTGATATATCTTTGTTATCCTGGCCACTGTTAAACTTATGTCATTTGAGCTATTTTGGTTAAATTGGGGTTGGGGCATTTTCCTTAGTTAAGCCTATTAGATTAAGATTTCTATTCAAATCTTTTTACCTGTTTTCACAATTAACTTGTCCCTGGAGAACCGATAACAACTGCTGTTATAAGGACCCTATCTGGATGGCAGAAGTTCCAGTACGATAGTCCATCTGTTTGTTATTTAACTCTGATATCTCTTTACTTGGATAATTTTGACTCAAACTTCGTTTGGGGTAATGCCTCTTTCATGCTTATGTCTTGAAGTTAAACTAACCTCAGGTTAGAGGGGACATCGCAAGGGCATTAATGTACATGGCAGTCTGTTATGGGTTTCAACAACCAGGTGGAAGTCCAGGTCTTCGTCTCTCGGATACCCCAAATGTTGGTTCAAAATAATGTTATCTCTTTACTGCAGAAAAAAGGGAGATGGGGTTGCTTTCGACACTATTAAAATGGAATGAAATTGACCCACCTTCGAGGGAAGAGAAGCTGAGAAATGAAAGAATATGCAAATCATACCAGCATAATCGAAATCCTTTTGTTGATCATCCTGAGTATGCCAATCTTATATGGAAGGAAGTTGTTTCAAGACGTTCTCCTCAAGATAATGGTCTCTCATAACAAGGAAAAATGGCTCAACCCTCCTATTATGGGCAAAGTGTTTTTATACTAAAAGGATTATGATTGGATTTGATGCAAGGAAAAGAAGAAAGCAAAGATGAATCCTTTCTCAGTTATTTAACTAATTTTTAGTTAAGGAAATATACTAATTTCGGGTGAGGCTATTAGAAATTCATTGCCTGTCCATCTTTCTTGTAAATTGGTGATAATTTTTTAATATTAAAATTCAAAACAAATCTAAAATTTACAGTGTAAACCAATGTACCCAAACTCTTGCAATATGTATTTGTTTAGTTTCTAAATTAACTCGACTCTTTGGGTCTTGAGTTAGTATTTAATAAGCTTGTAAGGCTCATTCTAAACAATTTAGTCTCTCAAA
>LAGI02_30138|Glyma10g08500.3|glycine_max_u4_tri-snrnp-associated_protein_2-like_mrna|length:2070
CTTTTGCGGTGTTACTTCACAACGACCACAACCACCACGGTACTGATTTGAAACTGCTTTAGGAAAGAACATGGAGTCAAAAAGGGAAAGGGTAGAGGAGGAAGGGCTTAAACCTGAGTCAAAAAAGAAAAGGTTGGATGAAGACTCTCCCCCCTTTACTCCTTCTGACTCCATTGCAAATCCCCTTTCTGGGCTGGCCAATAATTATGCTGACGTTGATGAGGAGGAAGATTATGAGAGAAGGGCTAAAGTTACTATTAGTGGGGAGAAGAACGATGAGTCCCTTAAAAATGGGCATGGATATGAAGAGGATGATAGTGATGAAGATGATGATTCACGTGACCAACCATTTGGTGGAAGAAACAGTCGCCAAGTTGAGGTTCGGAAGGACTGCCCTTATCTTGATACTGTTAATAGACAGGTTTTGGATTTTGACTTTGAGAAGTTCTGTTCTGTGTCTCTGTCGAATTTAAATGTGTATGCATGTTTGGTTTGTGGGAAATATTACCAAGGGAGAGGGAAGAAGTCTCATGCCTATACACATAGTCTGGAAGCTGGGCACCATGTTTATATCAATCTTCGGACTGAGAAAGTCTATTGTCTTCCTGATGGATATGAAATTAATGATCCTTCATTAGATGACATTCGACTTGTCCTAAACCCAAGGTTCAACACGAGAGAAGTTGAGCTCCTTGAAAAAAATAAGCAGTGGTCTAGAGCACTTGATGGTTCTAGTTACCTTCCTGGAATGGTAGGACTTAACAACATCAAGGAGACTGATTTTGTGAATGTAACAATTCAGTCCTTAATGCGTGTTACCCCCTTGAGGAATTTTTTCCTTATCCCTGAAAACTATCAACACTGCAAATCTGTTCTTGTTCATCGATTTGGTGAACTCACTAGGAAGATCTGGCATGCACGGAACTTCAAAGGACAGGTCAGCCCACATGAGTTTCTACAGGCCGTGATGAAAGCTAGTAAAAAGCGGTTTCGGATAGGTAGGCAATCTGATCCGGTTGAATTCATATCATGGCTTCTTAACACGCTGCATGCAGATCTCAAAACTTCAAAGAAGAATACCAGCATAATTTATGAATGTTTTCAGGGTGAACTTGAGGTTGTGAAACAAATTCCTAATAAAGGGATCACTAGTAAGAAAGAAAACAGTGAGGACCAAAACAACATTGAGAAACCTTCTGATGGTGGAACTGAGCGAGATGCATTTCTCACAGAAACTTCCAAAATGCCATTTCTAATGTTAGGGCTGGACTTGCCTCCACCTCCTCTTTTCAAGGATGTGATGGAGAAAAATATAATACCTCAGGTTCCACTTTTCAACATACTGAAGAAGTTTGATGGTGAGACTGTCACTGAGGTGGTGCGTCCTCATATAGCAAGGATGCGATATCGTGTTACCAGATTGCCTAAATATATGATTCTCCACATGCGTCGATTTACTAAGAATAACTTTTTCGTGGAAAAGAATCCTACATTAGTCAACTTTCCTGTGAAGAATCTGGAATTGAAGGATTACATTCCCTTGCCAACACCGAAGGAAAATGAGAAACAATCTAAGTACGATTTAATTGCCAATGTTGTTCATGACGGCAAACCAGGTGAAGGATTCTATAGGGTATTTGTTCAACGCAAATCAGAAGAGCAATGGTATGAGATGCAGGATCTGCACGTCTTAGAAGTAGTTCCTCATTTGGTTGCGCTTTCGGAAACTTATATGCAGATATATGAGCAGCAGGAGCAGTAAATTAGACGGATTTCAAATCCTTTTTTGAGCACATAACCTGAAACACAATGTGCTTCTAAGCACTAAGAATTCTTTTATGTATCAAATTGGTTAACATGCAGCTATTGAGTTGTTAGATATTTGGGAGGATTAGAAGAAACAAACTGATCTGTATGTGATTATTGAAGCTAAGTGCTTAATAGTAACTTCTTACATTTGACTTGGATTTGTCTATATACAGAGATGCATTCAGTTGAACTTTTCTTGCACCTGAGCTAACAACCTCGGTACAAGGTTAATGTTGCTTCTTAGTGACCAAGAGGCCACGG
>LAGI02_30139|Glyma07g03820.1|glycine_max_katanin_p60_atpase-containing_subunit-like_mrna|length:2070
TAAAGCCCACCCACTCCCAGAAAAGCCCGAATCGTCAATATCGGAAACTTCACGGGAACGTTTCATCAATTCACTTCACTACTTCAGATTCGCCGTTTACTTAAACGCCGCCGTCAAAGTGTTCCCACTTCACACTACACTGAAGAAGGTTCTAGAAGAGAAAGATTAAGTGTTTTTTCCCCACACGAATTTGAATTTTTTGATTCGAAGATTCAATGAGTGGAGCTTTATCAGGGTTACAAGATCACCTCAAATTAGCAAGAGAATACGCACTCGAAGGAATCTACGACACTTCAATCATCTTCTTCGATGGCGCAATTGCACAGATCAACAAGCACCTAAACAGTGTTGATGATCCTTTAATCCGTTCCAAATGGATGAACGTGAAAAAAGCGCTTTCTGAAGAAACTGAAGTTGTGAAGCAACTAGATGCAGAGATAAGGGCATTTAAGGAAATTCCAACGGCAAATTCAAGACGTCCTCCTTCACCACCAATATCAGTTTCTTCTGCCAAATCTAACTTTACATTTCAGCCGTTGGATGAGTACCCTACTTCATCATCATCATCATCATCGGGACGCGGTGGTGGTTTTACTAATCCGATTCACGATCCCGATGTGTGGAGGCCGCCGAGTCCTCGTGATGCTTCTAGAAGACCACAGGCTGCAAGGAGTGTGAAGAAAGATGGTATGTGGGCGCGTGGGGCTACTACCAGAACAACAGCAACCGGTGCCGCGACAAATGCTAATGCTCGTGGTGGTGCGAGGACAGGTAGGGCTAACTCTGGAACGCGAGGATCGACTGTTGCGAAGAAAGGGAATGCTTCTGTAAAGTCTAGTAAGACCGATTCAGTTAATGGGGATGGTGATGATGGGAAATCAAAGAGAGCACAATATGAAGGTCCTGATCCCGACTTGGCTGAAATGCTTGAAAGAGATGTCTTAGAAACCTCTCCCGGAGTCAGGTGGGATGATGTTGCCGGCCTCACCGAAGCCAAAAGGCTTCTAGAAGAAGCTGTCGTACTTCCACTATGGATGCCTGAGTATTTCCAGGGAATTAGGAGACCGTGGAAAGGTGTTCTCATGTTTGGTCCTCCAGGAACTGGGAAGACACTTCTTGCTAAAGCTGTTGCTACTGAATGTGGTACCACTTTCTTCAATGTTTCTTCTGCTACTTTGGCTTCTAAATGGCGTGGCGAGAGTGAGCGCATGGTACGGTGTTTGTTTGATCTTGCAAGAGCATATGCGCCAAGTACAATTTTCATTGATGAAATTGATTCTCTATGCAATGCTAGAGGGGCTTCTGGGGAGCATGAATCATCCAGAAGGGTGAAATCTGAACTTTTAGTTCAGGTTGATGGTGTAAATAATACTTCGACGAATGAAGATGGCAGCCGTAAAATAGTTATGGTTTTGGCAGCCACTAACTTCCCATGGGACATTGATGAGGCACTAAGAAGAAGGCTGGAAAAGCGTATATATATTCCTCTTCCAAATTTTGAGAGTCGTAAAGAGCTGATTCGTATCAATTTGAAGACTGTAGAGGTGGCCACTGACGTTGATATAGATGATGTGGCTCGCCGAACAGAGGGCTATAGTGGAGACGATCTAACTAATGTCTGTCGTGATGCTTCCTTGAATGGTATGAGGCGTAAGATAGCAGGAAAGACTCGTGATGAGATCAAGAACATGCCCAAAGATGAGATTTCAAAGGATCCTGTTGCCATGTGTGATTTTGAAGAAGCTTTGAAGAAAGTCCAAAGAAGTGTTTCTCAGGCTGACATTGATCGCCATGAGAAGTGGTTTCATGAATTTGGATCAGCATAAGGAAGACTATGTGACACATTGGCAATTTATTTCCCCCATTACCATTCTGAACAGGTTGGATGGTTTGCGTTTATTACATGCCATTATTATCTCTGTTTTTTTATATTGTTGATTGTAATTTTTTTACTAATCTTCAGTTATTGAAGTGGTCTTCAACTGTTTATTGTATGTGTCATATATGATTTGTGTAATATAATTTGGTATATTTTCTTAACCTTTGAAGGAGTTAACTTTTACAAGTAGA
>LAGI02_30140|Glyma14g06760.1|glycine_max_laccase-4-like_mrna|length:2070
GTGATTGAAAATTAAATTGCCAAAAACAGAAGATTGATAAAAAGGGTCATAGAAGAATTGAAGAGACAAAAAAAATTGATTGCTGAAAAAATGGAGACACGACTAGTTGCACTAACAATATTTCTGGTGGCTCTTACATTTCCGCCATGTGTTCTATCCTTGGTGCGTCATTACAAGTTTGGTGTGGTCTTGAAAAAAACAACTAAGCTTTGCTCAACAAAATCAATCGTCACAATCAATGAAAAGTGCCCAGGGCCAACTCTCCATGCAAGGGAGGGAGATACTGTAATTGTAAGGGTCACCAACCACGTTAAACACAATATTACAATTCATTGGCATGGAATCAAACAGATTCGTACAGGTTGGTCTGATGGTCCAGCATATGTCACACAATGTCCTATCCAACCAGGGCATGGCTATGTATACAACTTCAGCATCACAGGCCAAAGAGGCACGCTTCTCTGGCATGCACATATTACTTGGCTAAGGGCCACAGTATATGGTGCCATTGTCATTTTGCCTAAGAAAGGTGTTTCTTATCCTTTTCCCAAACCTCACAAAGAGAAGATTATCATTATAGGTGAGTGGTGGAAAACAGATGTTGAAGCCATGGTCAATCAAGCTGCAAAATTTGGTCTGGCACCAAACATATCTGATGCCCATACCATCAATGGTCATCCGGGACCAGTTTCTGGTTGCATTTCTAAGGGCTATACTCTGCATGTTAAAAGTGGCAAGACCTATCTACTGCGTATTGTGAATGCAGCATTGAACGATGAGCTATTCTTCAAAATTGCAGGCCATAAACTGACTGTGGTTGAAGCAGATGCATCATATGTTAAGCCTTTTGAAACTGACACAATATTTTTGAGTCCAGGTCAAACCACCAATGCCCTTTTAACTGCAAACCAAGGTGTTGGAAAGTACCGAATAGCAGTTACTCCGTTCATGGATGCTCCTATTGGCTTTGACAACTTGACTGCGTTTGCTACACTTCATTACAAAGGCACTCCTCAATATCATAAAACAATCCTAACAAGCATTCCTCCTCTTAATGCAACTCCAATAACAAGAGCTTTCATTGATTCTCTTAGAAGCCTTAATTCAAATGACTACCCTGCAAGAGTTCCCTTAACCATAGACCACTCTCTATTATTTGCCATAACTGTTGGGCTTAACCCATGTGATACATGTGTCTTTGGGAACAAGCTTGTGTCAGCTATTAATAATATCACCTTTGTGTTACCAACCAAAACATCACTTCTTGAAGCACATTACTACAACATCAAAGGTGTTTTCACTGATGATTTCCCTGCAACTCCTCCCATTGTTTTTAATTATACTGGTACTCAACCAGCTAATATTCAAACCAATAACGGCACAAAGTTATACAGGTTGAATTTCAATTCAACTGTTCAAATTGTTCTCCAAGGCACTGCAATGATAGCACCAGAAAATCACCCCTTTCATTTGCATGGATTCAACTTCTATGTTGTTGGGCAAGGGTTAGGGAATTTTGATCCAAAGAAGGATCCTTTAAGCTTTAATCTTGTTGACCCAGTTGAGAGAAACACAATAGGGGTACCAAATGGAGGATGGGCAGCAATTAGATTCAGGGCAGACAACCCAGGTGTTTGGTTCCTGCATTGCCACTTAGAAGTACACACAACATGGGGACTAAAGACAGCATTCGTGGTAGACAATGGAATAGGACCCAATGAGTCACAGATTCCACCTCCCAATGATCTTCCAAAGTGCTAGAGAGATTGAATTTGGAAACCTAAGAGACAATGAAGAGCAGAGGTGATGTCATGGCCTTAGTTTGTGAAGTTATGTTTGTAGCAGAAATTAATAAAAAGTTGCTCTAGAATGCAATCTATAATTTTGGGGTGCATACAATTAATGTATGTGTGCTTGTTAAAAATTCAAATTGATTCGATAGCTATGTGGAGCTCAGTTAATTTTCTTCCGCTACATCTTTGTCTAACTTACGGTTAATCTCTATGGTTGCTTCAAAATAAACATGGGAAATGATATTCTAACATGGTGTATCAATGTTTCCGAAACAAT
>LAGI02_30141|Glyma02g46350.1|glycine_max_eh_domain-containing_protein_1-like_mrna|length:2070
TAAAATGTTAACTTTGCTTTTACGCATGAATCTCACGACTTTACTTTCATATTTTGGAAAAAGAAATAAAAAAAAAAGAGTTGGTTAAAGGCTCAAAATTTGCGCCAAATCTGTTCTCCATTTCCAATACGACAATGCTAATGGAAGTCGTATAAGCACTTTCCCCTTCACTGAAAAAGATTCAATAAAATCTGCAAATATCAAAAGCGATCAATGGAGTTCGATTCCATCCCAATAGGTACATGTTCAAAAGAACACCAAACAATCTATCACGAATGGTTCAATTACGCTGATTCAGATAGCGATGGACGCATTACGGGGAATGATGCTACCAAGTTTTTCTCCATGTCCAATTTATCTCGCCAAGATCTTAAACAGGTGTGGGCTATTGCAGATTCGAAGCGACAAGGATATCTTGGTTTCACTGAGTTTATCATTGCTATGCAGCTAGTTTCTTTAGCACAATCTGGGCACCCAGTAACAAATGATCTGCTGACTAGCGATGTTGATTTGACGAATCTGAAACCTCCAACGATGGAGGGTTTGGATGCAATACTAGCCAAGAAAAAGCATAAACAGAAAGATCTTGATGTGAATGTTAGTTCTCAGTTGAAGCCATCACCATCAAGTAATTGGTTTTCTGCAAAGTCAACAAAGATGGTGCCTCTGTCCTCAGTGACATCAATAATTGATGGCTTGAAGAGACTCTATGTTCAAAAGTTGAAGCCGTTAGAAGTTACTTACCGTTTTAATGATTTTGTATCACCGTTACTGACAAATAGCGATTTTGATGCCAAACCAATGGTTATGCTTTTGGGTCAGTACTCAACTGGTAAAACAACATTTATCAAACATCTTCTTAAAACTAGTTATCCAGGAGCACATATTGGACCCGAGCCTACAACTGATAGGTTTGTTGTTGTCATGTCTGGACCTGATGAGAGAAGCATTCCTGGAAACACTATTGCCGTCCAAGCAGACATGCCATTTAGTGGTCTTACAACTTTCGGAACAGCTTTTTTGTCAAAATTTGAGTGTTCTCAGATGCCTCATCCTCTACTAGAGCATATTACATTTGTGGATACTCCTGGAGTTCTTTCCGGAGAAAAGCAACGGACACAACGAGCATATGCTTTTACGGATGTAACATCTTGGTTTGCTGCTAAGTGTGATTTGATACTCCTCCTGTTTGATCCTCACAAACTTGACGTCAGTGATGAGTTCAAGCGTGTGATATCATCCTTGCGTGGACATGATGACAAAATTCGAGTGGTTTTGAACAAGGCAGACAAAATTGATACTCAACAACTGATGAGGGTTTATGGAGCCTTAATGTGGTCACTTGGGAAGGTGCTGAATACACCAGAAGTAATGCGTGTTTATATTGGCTCCTTCAATGACAAGCCTATAAATGATGCTGTCAGTGGCCCACTCGGCAAGGAACTCTTTGAAAAAGAACAGGATGACCTTCTTTCGAATCTGAAAGATATACCTAAGAAAGCTTGTGATCGAAGGATCAATGAATTTGTAAAACGAGCCCGTGCTGCCAAGATACATGCTTATATTGTCAGTCATCTTAAAAAGGAGATGCCTGCTATGATAGGCAAAGCAAAAGCTCAGCAAAAGCTCATTGATAACTTGGATGGTGAATTTGGAAAGGTACAAAAGGAGTTCCATCTACCTCCTGGTGACTTCCCAAATGTTGAACATTACAGAGAGATCTTGAGTGGTTATAATATTGATAAGTTTGAGAAATTGAAACCAAAAATGATACAAGCTGTTGATGACATGCTAGGCTATGACATTCCTAACCTCTTGAAGAATTTTAGAAATCCCTATGACTCTTGATTAGAGTCAGACATTTGTAGCATACTACTGTATATGTGATCCTTCATGTATTGTGCCATCTGATACCCCTTTCATGCAGTACGGAATTTTATTCTTCAGTATCAATATTATGTATTCTTTATCCTTTTCTCATCAACAATAATGTTTCAAGACAGAATAAAGGGAAAAAACTATTTGTTGGTCGAAACATATAATTTTGTTTTAATTAACTATTAAGGTCTG
>LAGI02_30142|Glyma08g08590.1|cicer_arietinum_tubulin_beta-3_chain-like_mrna|length:2070
TTTTTTTTTTAGAGAAATGAGATGCATCATATTTGAAGACAGAACAATAGAGAACAATAGCATACAACTAACAGAGGAGGTAAATTAACATGGTTTAAATAACACAGCTCGAACACGAGCCAATCTCTCCATTCAGACAACTAAGTTCAGCAAGACAAAAATTCGAAACATGAAAGCCCAATTTAGAGTTTATAGAATCTTAAACTGGAATACGTCTAGAAACAAACTACATCAGCATAGGGAAAACATATGATGATTTGAAGGGTAATTCTATATACACCCGGAAATCACTGCTCATACCCAGACGGCTGGACCATCCATAAGTGTAAATAGCCAGACAAATGGTTCGTCCTTTTGGGAGTGAGCAGTGATTTCCGGGTGTTGGTAGAATTGTCATGATATTATTCTTAAACTCCTTGTTCTCTCAGAGGTATGCTTCAAAGGTGCTGCTGCTATTCTCTGCTTCATCAAGCATTTGCACAACCTGTGCAACTCCTTCCTCAATTTCCTTGCGGATGACTCCATCAGGCATGTCAAATTGCCTTCTTTTAAAGGACAATGATCTTTCATCCGGCTGGGGATCTATCACATCAAGCATTGCTTCCAGTTCATCCACCATCGACTTCTTTGCAGACCGCACCATGAGATCAGCCCCCTCGATGGCATCAACAGTGAGGAGCAAGACGATGACTTTCTCAGAAAACCTCTGGCGTTCCTCTGAATCACGAGCTACACGACGACGGTAAGTGAAGTTGTTGAACTGAGCTCTGAGCTCCTTTAACTTGGATTTTGCGACAGCTAATTCCCTGAGGGCACGAAGAGTCTTTGACCGACGAACCAAATAAGCCTTGAAGCTTATTTGGATCAACAATGCAGCATCTTGAGGAGATAATTCCTTCTTTTTCCCTCTATCATTTTGAACAGCTCGAAACCTCTTTGAAAATGCCTGTCTGAGAACTAGATCTCTGTGACCAGTAGCACTAGCATCTTCAATCTCCACAATGCGCAATCTACCACTTCCTTTCTTCTTCTTCTCCTCCCTCTCGTTCTTTTTTCCTTCCCTTCTTTTCCTCTCTCTCTCAGATCCCTAATTTTCCCTCCAAATTCTCCCGAGAAAATGAGAGAAATCCTTCACATTCAAGGTGGCCAGTGCGGCAACCAGATCGGCGCAAAATTCTGGGAGGTCATATGCGACGAGCACGGAATTGATCACACCGGAAAATACAGCGGCGACTCCGAACTCCAATTGGAGCGTATTAACGTCTATTACAATGAAGCCAGTGGTGGAAGGTACGTTCCACGCGCTGTTCTCATGGATCTAGAGCCCGGTACTATGGATTCATTAAGATCAGGTCCGTTCGGGCAAATATTCCGGCCAGATAACTTCGTTTTCGGGCAGTCCGGTGCCGGAAACAATTGGGCGAAGGGACATTACACCGAAGGCGCTGAACTCATTGATTCTGTTCTTGATGTTGTTAGGAAGGAGGCCGAGAATTGCGATTGCTTGCAAGGATTTCAAGTATGCCACTCTTTGGGGGGTGGTACTGGCTCTGGCATGGGAACACTTCTCATTTCGAAGATTCGGGAAGAGTATCCGGATCGTATGATGTTGACATTTTCTGTCTTTCCTTCCCCCAAGGTATCTGACACAGTTGTAGAGCCATACAATGCCACACTTTCTGTCCACCAGCTTGTTGAAAATGCTGATGAATGCATGGTCTTGGACAATGAGGCTCTCTATGACATCTGCTTCCGTACTTTGAAGCTTGCTACACCAACATTTGGTGACCTTAACCACCTCATTTCCGCTACCATGAGTGGAGTTACTTGTTGTTTACGTTTCCCTGGCCAACTGAACTCCGATCTTCGAAAGCTTGCTGTCAATCTCATCCCATTCCCACGTCTGCATTTCTTTATGGTTGGGTTTGCACCCTTAACATCAAGAGGATCCCAGCAATACAGTGCTTTGACTGTGCCGGAATTGACTCAGCAGATGTGGGATGCTAAGAACATGATGTGTGCTGCAGATCCACGCCATGGTCGTTATCTGACGGCTTCAGCAATGTTCCG
>LAGI02_30143|Glyma12g08070.1|x|length:2070
CAATACTCTCCTCCTCCACCTTCACCTCCTTCTCTTCCTCATCTTCTACTTCACTTTCTATTTCCTCTTTGCTTCTACTCACTTCAGTTCACTTTCTCTCTCTACAAAATTCCCCCATTTTCCACCGCATGAAACCCTAAAACGCTTTACACCCACGAGTTCGCCGGAGATAATAGTCGGAAAGCCGGAATCTTTTCTTCATGGGGTCCGACCCGGAACCATTTCGGATCGGATCTGGGTTTGGGCACAATCATTTGTTTTTTCCCATCAAGTTTGTTTAGAGAGAGAGTGATTGTTTTTCAGAAAATGTATAAGAACCAGCTTCAGGAGCTGGCACAGCGAAGCTGTTTTAATCTCCCATCCTACACGTGCATTCGGGAAGGTCCCGATCACGCGCCAAGGTTCAAAGCCACCGTCAACTTCAACGGCGAGATCTTCGAGAGTCCACACTACTGCACCACTCTGCGCCAGGCGGAGCACTCCGCCGCAGAGGTTGCCCTCAACTCCCTCTCCCACCGTGGACCCTCTCACTCCCTCGCCGCAAGAATACTCGATGAGACGGGAGTCTACAAGAATCTCTTACAGGAAATTGCACAAAGGGTCGGGGCTCCATTACCACAGTACACAACATTCAGGTCAGGCCTAGGACATCTACCTGTTTTTACTGGGACGGTAGAATTGGCTGGAATCACATTCACCGGTGAACCTGCCAAGAATAAGAAACAAGCAGAGAAAAATGCAGCTATGGCAGCGTGGTCATCTCTAAAACAATTGGCAAAAGAAACTGCGAGCTCATCAACTGAACCAGAGAACAATGAGGAGCTAGAACAGATCACAATAGCGAGGGCCTTACTAAACTACCGTTTGAAGGAAAAGATGGCAATGTCAAATCCAAATGCTCCAATTCTATTTCCGAAGAGGTTTCAGATTCAAAATTCCAGGCCAACCAGTCCTCAACCTCGACCTGCTGCTACTTCGAAGATACTTCCCTTAATTTGCCCGAAGATGGTACCTCGAAGCAGGCATTCCTTGACAACATCAAATGGAAGTACTCATAGCAGGCATCCAGTAGCTGCAGCAGCTGCCAATGACAATCCTATGAAATCACCTTTCTCTTGTACACTAGAAAGCCGAGGGACCCATCGCCCAAAGTTCCCTGCAGTAGGAGCAGCACCTTATGTCCCCATTAGACAAATAAGACCATTTTGTCAGGGTATTGCGCCTCCGGTTACAATAAGGACCGCAGTGCCTGTATTCTCTGCACCACCGCTTCCACCACCAGCCATGATGTCTCGTCAAATAATGCGGGCACCTCCTGCACATGTTGCTCCCTCAGTCAATATTCGCCAAGCTGTTCCAGTATATGCTGCTCCACCACCAGCTCAAAAAATTGAAACTGTTCCCATCAGAAAAGATGATCCACCAACTGCTATTACTGTCCCTAGCCAGGAAGATAAACTACCTGTTACTAGCCCGGAGGATAAACTGCCTGCCATAAGCGATGAACTTAACCTACCTACTACAAGCCAGGATGATAAGCTGCCAGCTAAAAATCAGGAAACTGACACCAAAACTGAGAATGTTCCACCAGAATCCGAGACAGTGCAGAGCTTGGAACAGCTCAAAATTTGAAAGTTCATTGAAGTAGAGATCTGAATCCATGCATGGGAATGTGGCATGGTTTTGTGATGATCTAGAGTTTGCTTTCCATGTTATATTGAATGATGTAGTATCATCCTTTCCTTTTGACCCTTTTATCCCATTTTGCCCAGTTAAAAATGCCATAGTTATTGGTGCAGGTTTGCATCAGCAGTTGAGTATCTGTGAAATTCAAGAATCAAGAGTAGTTTAGCTTATAAATAGCACATGTTTATGTTTGTGATTGTTGGTCATATCCTATATACCTGCCCAGGGATTTTTGATCTGTTGCTCCTCTCTCTCTGTGATTGTTGCATTACCTCCCACCCAATGACAGTTATAACATCTGCAATATCACAATTTGTCATGTGTTCTAATTGGTCAAGAAATATTGTCTCACTGTTAATTATTGGATATTTAGATCAATTGGCC
>LAGI02_30144|Glyma10g36720.1|glycine_max_histone-lysine_n-methyltransferase_ashh1-like_mrna|length:2070
TTCAATTATCATAACCATTTTACAAGTTTCTCCGATCGAGTCCAACACCTATGCCATCTTCAGCGTCACCACAACACTTCGCCTGAAACCTACGCTACCGGCAACATTTACCGGAGAATATCATCGCCGACGCCGACGTAGGACCCCTTCTTTCTATCTTCGAGGTTGCATGCAATACAGCTGTTACTTAGATGGATCCTAATGTCCAAGAGTTGCCTCAATACATACATATAAATCAGAATGATTTTTTAACACGAAGGCATAAGAAGCAGAAGGAGGAGGATATCGCTATATGTGAATGCAAATATAATGCTAATGATCCTGATAGTGCATGTGGGGATGGGTGCCTGAATGTATTAACCAGCACTGAGTGCACCCCTGGTTATTGCCCCTGTGGTACTGTTTGCAAAAATCAGAAATTTCAGAAGTGTGAATATGCAAAAACAAAGTTGTTTCAAACTGAAGGACGTGGATGGGGTCTGGTGGCTGATGAGAACATTAAGGCAGGACAATTTGTCATTGAATATTGTGGAGAAGTAATATCTTGGAAAGAAGCCAAACGTAGATCCCAGGCTTATGAAACTCAAGGTCTTAAGGATGCATTTATCATTTGTCTTAATGCCTCTGAATCTATTGATGCAACTAAAAAGGGAAGCCTCGGTAGATTTATAAATCATTCCTGGTAAATCACTTCAGACCTAATGCTATGATTTAGTACAATGAATCTATTAGTCTTCCAATTATATTAGGCACATTTTGCTATCAAGGTTTGGCATCAACTGAATACTAAGTTTGCAGTCAGCCAAACTGTGAGACCAGAAAATGGAATGTCTTGGGGGAAATAAGAGTTGGAATATTTGCAAAGCATGATATTCCTATTGGAGCTGAATTGGCATATGACTATAATTTTGAATGGTTTGGAGGTGCAAAAGTTCGCTGTCTCTGTGGCGCATTCAAGTGTTCTGGATTTCTTGGAGCAAAATCTCGTGGTTTTCAGGAGGATACTTATCTATGGGAAGACGACGATGACAGGTACTCTGTTGAGAAAATTCCGGTATATGACTCTGCAGAGGATGAACCGGTGTCAAGGCTAAGATACTTGAACTCAGAGACTTACGTGAACAATTTTGTTAGTAGAACTGAACATTCCATGGATGATATACTCATAGCTGAGAACCTATCAGAGGCTACTGCTTTTAATGTTCAGCCACTTGATTCAGTTCAGATGATGGATTTAGATGTCAAGACGCTTAAAACTGTAGTAGTAAGCGATGATATGAAATTGTACACCCAAGACACTGAACAGGATTTCCCCCAAAAGAATGCAATTGTGTCACGTATCCGAAGTACTACTGCAGGCAGAAACTATCGCATTGGACGTGGGTCCATATCTACCAAAAGATCATCAAAGGCATATAATGGTGGTAGGTTAAAGAATCCCATACAGAAGAAAGTTGATGCAAAATTTGCAGCTGGACTCATAGCATCAAAAGAAGCACAAGAGGAGATTTTAAAATGCGAGGAAATAAAAAATGACGCAACATCTGGTCTTGATTCTTTATACAATGAAATAAGGCCTGCCATTGAAGAACATGAGAGGGATAGCCAAGACAGTGTATCTACTAGTGTAGCAGAGAAGTGGATAGAAGTTTGCTGTCTAAAATTGAAAGCAGAGTTTGACCTTTACTCCACAATTGTCAAAAACGTTGCTTGCACTCCTCACAAGGCATCTGGCCAAGCAAAACCTACTGAAGTTGATATTGACAACGAAATTAAGCTTTTGACCGGTTGAAAGATCACCCATCACATTTTTTCAGTTATTATCTGTAATTCATGATTTCACATATATGTGGGCAACTTTCAGGAAATTTTATTTTTACAATTTCACAAAAATATAGGCAACTTACTCTACTAATGTTTATCCAAGTGACGAAGAGCTTAGTAAGCAATGAGAGACTGTGTGTTGCTTTCATTCAATTTGAAGAGCATTTTCTTGTATATATTTTTGGAACTCTTTGAGGAAATATTTTAAAAACACATGAATGATAGTTAAATTTAATGAGAAAAAAA
>LAGI02_30145|Glyma13g04140.1|cicer_arietinum_uncharacterized_loc101494745_mrna|length:2070
CAAAGCCTGCAGTTTCTGGTAACACAGTAGCTGGTATTCCAGCAAGTGCATACAACCCTTTATTAGGAACATTCCATAATCTGGAAATGTCAGCATCATCTAATACCCCATCAATACATTCCGATCGTCGGTTTCAGAACATAGATGAAACAGATGAACATCCTGCCGGCTCAGTGGTTGCTGTTATTGAGTATGATTCTGTTTCTAATAATGATAGCTGTTCCGGTGAGTCTGAAGACCATAAAGAGAAAACTTCTAATGCTCCTGTTCGATTGGATTCAGTACCAGGAACTGATAATGACAAGCGAGAGAAAATCCGCCAGAAGAATGAAAGAAAGCATCAACGGCAGAAGGAAAGGCGAGCACAAGAGTTGCATGAGCGTTGCAATGGTTTTCTTATGTCAAGGAAACTTGTGGCACTTGCTCAACAGCTTGTGGCAATGGGAATTCCTCATGAGCGGGCAACAATGGCACTGATACTGAACGAAGGAAGGGTGGAGGAGTCGGTAGCGTGGCTGTTTGAGGCTGGTGAAGAAGATAGTCACAAGGATAAAAGCATAGGTAGCAGTAATTTGAAAATTGACATATCAGAAGAACTTGCTAGGGTTGCTGACATGGAAATTAGGTATGGTTGTTCAAAACAGGAGGTTGAAAAAGTGATTGTCGCCTGTGAGGGCGATCTTGATAAGGCTGCAGAGAGCTTGAGAAAAATAAAGCAGGGTCCACAGTTGGCTCCACCAAAGCCGGAGGAAATCGGTGATCTTCTTACCATTAACAATGCTAAGCAGTCAGGAGTTGTGAGTCAGAGACCACTTACAAAACCTGCTCCTTCTCCAAGTCAATATAAAAATGATGAAAAGGAGTTTAACTATGCAAAGGAAGCAGTGGCGATTGGAGTATCTCCTGAATCCAGCAATAGAAATATACAGCCTCTAAAGAGAACCCAACCCAAGTTTGAATGGGTAAAGCCCCAACAAGCTACCATACCAGCTGACAAAAGGGGGTCAAATGCAGGATCTGATCTGCCTGTCTCTTTAGCACCACCTTTGCAGGTGTCGCCCCAACCTTCTAAGATTGAAGCTCGTCATTATATGGCTGTTGGAGGTGATTATAAGAACCTTCAACCTGGAGCAGCTAGGGATCCGGTAGTTGTGATGCAGCGGCCTCAAACTGTAAATGCAAAGCAGGTTCCAGCCACAGGCATGAATTCATCTCCTCCTGGAATAGCGGCCAACTGGTATCCGACTAACAATGTAGAAGCTATGAGATCAAATGCTTTTGCATCTCATACTCCCGCCCTGGGAAACCTCAGTCAAAACTATCCCAGTTCCAATCAGATATACCACCAACTTCAGTATCAACCTCAACAGTTTGTTTCCCATAGTAGTTATTCAGTTGATCCCCATGCAACCAGCAGAGCTAATATCGTGTGGAATAGGAACGGTGCATCTCCAACGCTTGCTGCTGCTGCCTCTCTAGGACTCTTTTCTGGGCTAGGATCAGCAGCCGCATCAGGGGCATCTTCTCCAGTAGACTGGAGCACAGGTGGGTCAATGCATTTCGATTATACCGACATAGACTGGTCTGTGGATAGAAGTATAGCTTCACCTAGGTCAAAAGCTTTATGGTTAGGGGTTGCGCCTTTTTCCAAGTATGGTTCAAATGCTTCTGGGGTGGTTCCTCAACCATCATTCAGATCTTTGCCTTCAAATGGTAGCATGAGTTGCATGTCTGGTTTGCAAGATAGTGGTGTAGCTTCTGCAGAAACAGCAGCTGCTGCTTCTCGGGACTGGAGTTCCCCATTTGAAGGGAAAGATCTTTTCAGTTTACCAAGACAGTTTGTTTCCTCTCCTTCTCTGTAGAACGAGAGGAGACAAGTTGAGTGAATAAAATGAAAGAAAAACTGGAAAATTTGTGTGTATGATCCTTTTGATTTTACAGTTGATGAGATGTTGAAGAAATACATTGCATCCCACATGCACATTGCACATTACACATTACACATTACACATTTACTTACGTGCTTCCAACAAGGCCGCACGTTTTTTTTAGAGTATTGCTTCTGCCACA
>LAGI02_30146|Glyma13g27180.1|glycine_max_wd_repeat-containing_protein_13-like_mrna|length:2070
TTTTCTTCACCGATCACCGGTTAGCAAGTTCCATTTAAAGTTTCAGAATTCTCTCCGCCACTCCAATAGATCCTCACGCTTCAACCGTCGTCAAGTTCGCCGGAGAATCTAGCTCAGCTACCGCTCTCCGATGAACCATTCGTAGGATACGATGGCGGAGCAGAGGAACGGAACCGTGAACGACGGCGATTCACAAACAGAGGAGAACCATAACAGCAACAAGAATAACAATAACATTGACGACAATAACAAGAACAAGAATTCAGATCCAGACCTATTCTGCTGCTTGTTGCAACCGGCCACCGCCGACGGTGATCCCGAATATATTGGCATCCGACGCCTACTCCTTCACCGGAAGGCCGAGGCCGGCATTATTCGCCGTAGAGATTGGAGATGCAATGGAAGAACTTATGTGGCATACCGAAACTATATTTGTAGGCCTAGAAACTGGGAAAGTTCACACGTCCGAAGCCTTCAAACTACTCCTGGAAACAGGATAATTTACTGGTTGGTGCATCAGTGGTCGATGGATTCCGCCACCAAGTCCCCTCTCTCGTTGGTCTGAGGTGGACAGCTGGAGTTCTAGTAGGGATGTGCAAAGTGGAAATCCAGCATCTAATCACCGGACAAGTTTTGACTCAAGTGCTAGTGGTTCTGATCGTCCACGGCATCGTGGGGTTGAGCCTGCCTATTCTTTTGTAGGAATGCATTGCATCTTTGATCAGTGCAAGGCTTCAGGTAGTATCTAGTAGATGTCATTCCGTTTTCTTAGTTTACCAATCCCTAGTCTACTTGGTTTTCTTGGAAGAATAATCCTGAATAGCTTTGTGTAGTTACGGTGTTAAAGTTTGGACACATGAGTTCCGATCTACTTGCTTATGGGGCGTCAGATGGAACCTTGACTGTGTGCACTGTTTCTGAGAAACCTTCAGTCATCAAACAATTAAATGGGCATTCCAAAGACGTTACAGATTTTGATTTTTCATCAAACAATCAGTACATTGCTTCATCTTCATTGGATAAAACTGTGAGAGTATGGGAGATAGCAAAAGGCATTTGCATACGGGTGATATATGGAGTTTCTTCACAATTGTGTATTCGTTTTCACCCTGTGAATAACAACTTCCTTTCAGTTGGCAATGCAAACAAAGAAATCAATGTATTCAATTTTAGCACTGGAAGGATAATTAATAAATCTGTATTTGATAGTGAAGTTACCTCTATGGACCATGATCATACAGGACATCTCATTTTTTGTGGGGATGCACAGGGATATATATACTCAGTTAATATGAACTCCCACACAGGTGTGTTATCTCGCTCTCATCGCTATCGAAGTAGCAACAGACACAAATCTCCTGTCACAACAGTGCAGTACCGAAGTTTCTCTCTACTGGCTAGAGGACCTGTGTTGTTGACATGTACTCAGGATGGACATTTGTCGTTCTTCAGTGTGGCTATGGAGATAAAAGGTTATTTAACTCTGCGGTGCTCACTCAAACTAGCTCCGCGTATTCACAAAATTCAAGCCTCTTTTTGCCCTCTTCTTTCTCTTGAAAAAGGAGAATTCATAGTTACTGGAAGTGAGGACTCAAATGTCTATTTCTATGATTTAACAAGGCCGAGACATACATGTGTAAACAAGCTACAGGGTCATCGGTTTCCTGTTACGGCTATTGCTTGGAACCATGGAGAAAACTTTTTGGCTTCATCAGATTTTTATGGCGTAGTAATTGTTTGGAAGAGAGAAAGAACAAATGAAAACAAGAATATATAAAAATTGCATATAGGTGAGGGCTTTCTTTACATTGCTTTCCTTTCCTTTTGTTTTTAACTTTCTTCTTTTTGTTGTCATTTGTGTTACCATTTTCTTTTGTATCGATGAAGTCAATCAATGTATCATACATAGCCTCATAGGAAATGGAAGAATATATGTATTCCTGTTTCTTTTTTGTGAGGAAGAAACTCTATTTGTGCATGTTTTGGTTTTACAGTGACCACAATGTAATTTTATACAATTAAGGAATGAGGTATTTGTTTCAGAGCTAGCTCGTATAATTCTTCTAAAAT
>LAGI02_30147|Glyma10g02030.1|glycine_max_probable_polygalacturonase-like_mrna|length:2070
GAAAATATGAATTGGTCACATCTGAATATCAAATTGCATCTTCTGTCCGTTTGTTTTGTAAAACATTTTCCTTTATCTATGTCCAGAGTCTAGATCAATTACTAACATCTAATTATCTAGCAATGGCTTGGTCCTCTAGGCCAAAGGCAAAATCTGTCCTAGCAGAATCTTAAACGAAATATTTGTTTTGCTGATCAAGAAAATGTTTAATAGTTTAGCGGTGGCGGTGCTTTTACTTTTAGCATTAGGCACTGCTCCGAAATGCAATGGAGAAGATGATCATGGACCATGTAAACATAAGGCATTGGACCCTCGGCCTCACACTGTGTCAATCTTGGAGTTTGGGGCGGTTGGAGATGGAAAAACATTGAATACAGTTGCATTTCAAAATGCAGTTTTTTATGCCAAGTCATTTGCCGATAAAGGTGGCGCAAAACTATATGTTCCAGCTGGAAGATGGCTTACTGGAAGTTTTAACCTTACTAGCCACCTCACCCTCTTCATCGAAAGAGGTGCAACAATCCTTGCAAAAGAGGGTTATCAAAACTGGAGTACAATTGATCCCCTCCCTTCTTATGGTCGAGGTATTGATGTACCGGGCAGGAGATATCGGAGCTTGATTTCTGGACAGAACTTAACTGATGTGGTGATTACAGGTGATGAAGGAACCATTGATGGCCAGGGTTCGATCTGGTGGGAGATGATGAATTTTCATTCCTTAAATTACAGCAGACCACATCTAATTGAACTTATTGATTCTAATGATATCATAATCTCAAATTTGACATTTTTGAACTCTCCTGCATGGGACATCCATCCGGTATATTGCAGAAACATTCAAATTCACAATATAACAGCTCATGCACCAGCTGGATCCCCACTTACAAGTGGTATAGTTCCAGATTCTTCTGAGTTCGTTTGCATTGAGAACAGCAGTATTAGCACTGGACATGATGCAATTGTCCTGAAGAGTGGTTGGGATCAGTATGGAGTTGCCTATGGCAAACCAACTTCGAGTGTCCACATCAGAGGTGTTTATCTACAATCATCATCAGGTGCTGGCCTTGCATTTGGGAGTGAAATGTCCGGAGGCATATCTGATGTAATTGCAGAGAAGCTCCATATCGCAAACTCGTCTATTGGCATTGAACTGAAGACAACTAGAGGCAGAGGTGGCTATATGAAAGGCATCTTTATTTCTGATGCAGATTTAGAAAATGTTTACTTGGGCATCAGCATGACAGGATACTATGGTTCCCATCCAGATGAAAAGTATGATCCTACTGCAGTTTCACTCATTGGTAACATTACTTTTAAGGATATCATTGGTGCAAATGTTGCTATTGCTGGGAATTTTTCAGGAATAGTTGATTCACCATTCACTGATATCCATCTTTCAAACGTGACTTTTTCCGTTAGTTCTGAGTCATCACCTTCATGGTTTTGTTCTAGTGTACGGGGTTTCTCCGAGGAAGTATTTCCTGAGCCATGTTCTGATCTGCAGAGTTCATATTCAAACATTTCCTCCATAATAAATCCATCAGCTAGTTCTGTCTCTAGTGCATGAAATCATCATATCCAAGAACCTATCTAGTCATTCCTTTCATTCAATCTGTACATGAGAGGCGAAATTCATATTCCATCAAGAGCTTCTTCATTACAATTTTCCAATAAAAGAATATTCTTGATGTAAAGATGTTCTTTCTCTTCAACATTTCATTCAACCTTCCTTTGCCTGTGTAAGAAAAATCTGTCAAGAGTGGTATCAATTCCAGATAGTATATTTTATGTACAGCCTCAACTTCTTCATGTATGTACAAGATTTGTTTCTTAAATGTTGTGTACAGCCTAAGATGTAATTTGCTTTCAACGTACCATGTATAATGTGGAATGCTACATTTGATTTGATGTCCATGGATAGGTATTGAAAGGGTGCTATTGGTTTCTTTGCATAGTTCCTTAGCCTCTTCATTCATTCATTCTATTGTCATGTGAATTCTAGGATATTATTGTCATGTCATGATGACAAACAGAACCAATCTTTAACTAATGTGGTAGTTAACATTTGAG
>LAGI02_30148|Glyma03g37700.1|medicago_truncatula_clone_mth2-_complete_sequence|length:2070
CTCTCTTTCTCATTCCTCTCACTATATAACCCTCAACCTTTTATTATTATAGCACAGAAAAAAAATTATGTGCTTGTTTTAATTGGGAAGAACAAGAGAGGGAGTGAATCCTTAAGTACAAAATTAACATCAACAATGGCTATGACTATTCCCTCTCTAACACCTTCAGAAAAAAAACACTGGTGGCTCACCAATAGAAAGATTGTTGACAAATATATAAAAGATGCTAGGAGTCTCATTGCAACACAAGAACAAAGTGAAATTGTTTTAGCTCTTAATCTTCTAGATGCAGCTTTAGCTATTTCTCCACGTTTGGATCAAGCTCTTGAACTGAAAGCAAGATCTTTGGTTTATTTGCGACGGTTTAAAGATGTAGCTGATATGCTACAAGATTATATTCCAAGTTATAGAGTGACAAATGATGATTCAAGTTATGTTTCTTCTGATAGTTCTTCTCAGCAGCTTCTATCTTCTTCTTCTGAGTCACTAGAGAAGGATCAGATTTTCAAGTGTTTTTCTGTTTCTGAACTCAAGAAGAAGGTTATGGCTGGGATCAGTAAAAGTTGCAATAAGGAAGGGCAATGGAGATACTTGGTTTTGGGTGAAGCATGCTGCCATCTAGGCCTAATGGAAGATGCAATGGTTCTGCTCCAAACCGGAAAGCGCCTTGCGTCGGCTGCATTCCGCCGCGAGAGCGTGTGTTGGTCCGATGACAGCTTCACTATCCCATTCACAGGAGACACCACAAACCTGCCACAACAACCCTCCACTCCACCGCGTCCACCACTGATAGAATCTGATAACATCACCAACCTCCTCGCTCATATCAAGTTCCTCCTCCGCCGTCGAACTGCTGCCCTCGCAGCACTCGATGCCGGCCTCTACTCAGAGGCCATCCGCCATTTCTCCAAAATCCTTGATGGCCGCCGAAGTGCACCTCAGGGCTTCCTTGCCGAGTGCTGCATGCACAGAGCCTCAGCTTACCGCTCTTCAGGTCGAATTGCAGAGTCCATAGCTGACTGTAACCGTACCTTAGCCCTCGACCCAACTTGCATTCAAGCTCTTGAAACCAGAGCTGCCCTCTTCGAAACAATTCGATGCTTACCAGATTCTCTACATGATCTTGAACACTTGAAGCTCTTGTACAATTCAATCTTGCGTGATCGCAAGCTTCCCGGCCCTGCATGGAAGCGTCACAACGTGCGATACAGGGAAATTCCCGGAAAACTCAATGCCTTGACCACCAAGATCGAAGAACTGAAATCTAGGTTAGCTTCCGGCGAGAGTGGAAAGGTGGATTACTACGCATTGATTGGAGTAAGAAGAGGATGTTCACGATCCGAGTTAGAAAGGGCTCATGTGTTACTTACTTTAAGGCACAAACCCGATAAAGCTACTAACTTTATCGACCGATGCGAGCTCGCGAACACGCGTGATCTCGAAACAGTAAAGGAAAGAGCAAAGATGTCAGCATTGTTGCTATATAGATTGGTTCAGAAAGGTTACACAAGTGTGATGAGTACTATAATGGACGAGGAAGCCGCCGAGAAACAAAGGAAGAAGGCATTACAAGCTGCTGCACAAGCAATTCAAGTTCAGAAAACAAACCAACATGAGATTATGATGAATAATAAAGAAAAATTGGTGACAAAGAGAAACAACAACAACAACAACAATGTTTCAGTGGAAAATAAAACAAATATAACATCAACTACAGTGAATCCTGCAGTTTTCAAAGGTGTTTTTTGCCGTGATCTTAGTGTAGTTGGGAACTTGCTTTCACAAGTGGGGTTCAATAGACCAATTCCAATGAAGTATGAAGCATTGAGCTGCTAATTGAAATTCATCAAAAAGTGGAAAATTCTGGTGTTGGAGATGTTACTATGGTTAGTTCACTTTATTGTACAAATAAGCAACAACAAAAAAGTTTAGACTGCCACAAAATTTTGTCACCTTTTCCTTTTAATCTTTGGTTAGTCATGTCTATCATATATGTACAGAATATCAGGACTGGAAGACTCTCTACTTTTGTATTTGATTAAATATTTCATTTTGGATCCTTAAAAATTA
>LAGI02_30149|Glyma09g06890.2|glycine_max_calcium-transporting_atpase_plasma_membrane-type-like_mrna|length:2070
CTTTTAGTGAGAAAAAATTCTGAGAAAATACCAAAAGTTTATTGTGAAAATAATCTATGCCAAATTCAATGGCAGTAACTTTCTCTGAGCCTTACTAGCAAAGGTAATGTAATCACCTCCTCACGGGGTAAGAAACAGCACTTATGAACCAAATCTGATTTCCTTACAGTAAAGAACCTTGGGTTAGACGATGCTCTGGCTTCCGCATGGCCTGGTTGTTCATCTCAGAGGACTCCTGAATCACCTTAGCCTTTTATTTCTCCTTTATAGTTATCGGCTTCAAATAATGACCCCTTCAACACCATCGCCAGTTACTGTGATCGCCAGTCTGTTAACTCTTTAATCCAGCAAGCCAAAATTGTAATCTTGCTAGAGTGCATATATGCTACGAGTGAACAACCAAGCTAAATAACAATATTAATATATGCACATTTACAATGGTTAGAAATAAAATAACGGGTTTGAGATACTGGCGAGGACCTAGAAGGCTCGAGGTACAATTTCTTTGAATTATATCTGTTTTATTTCAAAGAATTGGTGTCATTACTTTTGATTCCTTGAAGATTTTAAATTCCAAATTTTGATGCTCGGCATATGCAGTTTTTTATTTATAAACAGTTGATTTATTTGGTTTGGATTCTAATCCTAGGTTAAAATGGTCACCGGTGACAATGTTAAAACTGCAAAAGCAATTGCTTTGGAATGTGGTATACTTGCTTCATTTGCTGATGCTACAGAGCTAAACATCATTGAAGGGAAAGCATTCCGTGCCTTGTCAGATGAAGAGAGAGAAGAAATTGTTGAAAGGATATCGGTTATGGGACGGTCCTCTCCAAATGACAAGCTTTTACTTGTGGAAGCATTGAGGAGGAAGGGTCATGTTGTGGCCGTAACTGGGGATGGAACAAATGATGCTCCTGCACTACATGAGGCTGATATAGGTCTTGCAATGGGTATTCAAGGCACAGAAGTTGCTAAAGAGAGCTCTGATATCATTATTTTGGATGACAATTTTGCTTCAGTTGTGAAGGTTGTCAGATGGGGGCGGTCTGTATATGCCAATATTCAGAAATTTATCCAGTTTCAGCTTACTGTCAATGTGGCAGCTCTTGTTATAAATGTTGTTGCTGCAATTTCCTCTGGTGATGTCCCACTAAATGCAGTCCAGCTTCTCTGGGTAAACCTTATTATGGATACTCTGGGTGCACTAGCCTTGGCTACTGAACCACCAACTGATCACCTCATGGATCGTCCTCCAGTGGGTCGAAGAGAACCTCTCATTACAAATATCATGTGGAGAAATTTACTGATACAGGCTATGTACCAAGTGTCTGTCTTGCTTGTTCTCAATTTCCGAGGTGTGAGCATTCTGGGTCTTGGGCATGAGAAGCATGATCATGCGATCAAAGTAAAAAACACTTTGATCTTCAATGCATTTGTTTTCTCTCAAGTCTTTAATGAATTTAATGCACGAAAGCCAGATGAATTGAACATATTTAAGGGAGTTACTAAAAACTTGCTCTTTATGGGAATAGTGGGATTAACTGTCGTGCTTCAGATTATCATCATTGAATTTCTTGGCAAGTTCACTACAACTGTCAGGCTTAATTGGCAGCAGTGGCTCATTTCTATCATCATTGGATTGATCAGTTGGCCTCTTGCTGTGGTTGGAAAATTCATACCAGTGCCAACAACTCCAATTAACAACGTTTTTTCAAGGTTGCCCGGTCGAGGAATGTTAAAAAAGAAGGGTGAACCTAATGCTTCTTAATGCTCATGGTGCTGTTTCCATCACTCACATCTCTTTCATTTCTTGTCTATAACTGGTAGTGGAAGTAGTAGTGTATGAGTATTACATATACTTTTTATTTGATCTAAAAATGTTTTGCATATTAGTTTCCAAACAAATTTCTAATCGTTTTGTACGTAGTTTCTAATCGTAGGGTTGAAAAGTTGAAACTATAAGGATGCTAACTACAATTTGGGTGTTTTATTGCCGTTTTTTTAAATTATGTAATTTGGATTTTATTTGCTTCTGTATAAATGGTTTTGTTGTTGTAATGTGTCCTT
>LAGI02_30150|Glyma15g06100.1|glycine_max_dihydropyrimidinase-like_mrna|length:2069
CATACACTTGTTTCATTAAACATATAATATACAATTCTTTATTATTAACTATATTGCGTGTATCGATTTTTAAATAATATGTGAAGATATTATTTGATAGGATGAATATTGAGTTAGAAGGATGAATATATCTCTCTCATTAATCAACATAAGAGAAGAAAAATAGAATAGGATTAGACATTTGTGGAGTGAAGATGGTGTTATTGTTATTGAGAACACAAATTCATTTCTATATTATCTTATCTCTTATCATTATCACTCCTTCTTCACTTTCTGAATCTAACCAGTTTTGTGATTCTGGAATCGGATACGGGGATTCAACATCTGGAAATGAATTTGGATCATCGAATTCAAAGTTGTTGATTAAAGGGGGCACTGTTGTAAATGCTAATCACAAACAAATTGCTGATGTCTATGTTGAAGATGGTATCATTCTTGCAGTCAACCCCAACATCAGGGTTGGAGATGAGGTGACTGTGATCGATGCCACTGGGAAGTTTGTCATGCCAGGAGGCATTGATCCTCACACCCACCTAGAGTTTGAGTTTATGGGTACTGAAACGGTAGATGACTTCTTCAGTGGTCAGGCTGCGGCATTAGCTGGTGGAACAACAATGCACATTGACTTTGTTATACCACATAATGGGAATTTAACAGCTGGTTTTGAAGCCTACGAAAAGAAAGCAAAGAAGTCTTGTATGGATTATGGTTTCCATATGGCTATCACTAAGTGGGATGAAGCAGTTTCAAGAGAAATGGAGCTCATGGTCAAGGATAAAGGTATCAACTCTTTTAAGTTTTTCATGGCATACAAAGGATCTCTGAGGATCAATGAGAAGCACCTGCTGCAACCATATAAAAAGTGCAAATCCCCTGATGCCAAAGCCAGCATAAATGCAAAAAACGGAGATGCTGATGCACAAGGCGCAAAACAGAATAACAGAACTGGAAATAACTGGCCCTGAGCGACATATAGAAGTTTCGATTTCAAGACCTGCAGAGTTGGAAGGAGAAGCAACTGCTCGTGCTATTCGCTTAGCAGAGTTTGTGAACACTCCTTTATATGTGGTTCATGTAATGAGTATTGATGCACTAGAAGAAATTGCAAAGGCCCGGAATTCAGGACAAAGGGTCATTGGAGAGCCTGTTGTCTCTGGGTTAGTCCTTGATGAATCATGGCTTTGGCATCCTGATTTTGAGACTGCAGCGAAGTATGTCATGAGCCCTCCTATTAGGAAACGAGGACATGATAAGGCCCTTCAAGCTGCCCTTTCAACTGGAGTTTTGCAGCTGGTAGGAACTGATCATTGTGCCTTTAACTCCACTCAAAAAGCTTTTGGAATTGAAGACTTCCGCAAAATTCCTAATGGTGTCAATGGTATTGAAGAAAGGATGCATTTGGTGTGGGATACACTAGTGGAATCTGGACAAATATCTGTCACTGATTATGTCCGGTTGACAAGCACTGAATGTGCTAGAATCTTCAATATATATCCAAGGAAAGGCGCTATTCTTCCAGGATCTGATGCAGATATTATCATCCTTAATCCAAATTCAAGCTTTGAGATAACCTCCAAGTCCCACCACTCCAGACTAGACACAAATGTGTATGAGGGAAGGAGAGGGAAGGGGAAAGTTGAAGTGACCATAGCAGGAGGAAAAGTTGTTTGGGAAAACAATGAAGTGAAGGTTACTCCTGGTGTTGGGAGATACATAGAAATGGCACCCTTTAATTATCTGTTTGATGGATTGGACAAAAAGGATGCCATATATCTAAATTCCCTTCAAGCCCCAGTAAAGCGACAAAAGTATACCACTTAAAAGTTCTTGCTATCCTTTTTTAGTAACATTTCAATTTAGTTTTTTTTTTTTACTTTTTCATTCAAATAAATAAAACTATGCAAAATTAATGCAGCTTAACATTAAAATAAAGGAACTTATGTATATTTCTGGTACCAAGCATTGCATGTATGTAATAGATACATGGGAAGTTTATCTCATTGCACCTTTTTAGATGTATATAACATTGGGAAGAGAGATATAAAAAGGTGCAATGAGATAAACTTCCC
>LAGI02_30151|Glyma19g34390.3|x|length:2069
TGGACATAAATTGGGGCTAGTATTAGTAGAGGGAACTGTGTACATGAGAGCTAATTTATATTCTATGATATGAAGTGTTTCAGCTTCAAAACTCTGGCAGGATTCTTGATTCATAAGCGGCACATATTTCAAGGATTGAGGAACAGCAAAGCTGTATGCTTTACATTCAATTAAGAAGGTTAGAGAACAAATTCTAACCTTAACCAACTACTGCTATTTAATTTGAATATTCGACACTAAGATTTCATGTATGTACAGATGAAGCTAATCGGCTAATCATAAATGTCTCAGCCAATAATATTCCACAAGCAGGAAAGCACATACATTCAGATTAACGATTGACCTCCCATTCATTCCCCAGCATGCCCAGTATGTATTTCATCTAAAGAGGGAACTGCACTATCAACAGACAACATGAAGCTATTATACCAAATTATAAAGCTCGAGATATTTGACCCACTGAATAACACTGCCAATGTGTATTCCACTTATGTTAACTCTTTGTAGCATTTATAGGCAATGAACACTGACACAGCAGCACAGCCCACAGCAAGAGCAGCATAAGTATCTTCTCGCTCCCAGCTGTCAAGCCATGTCGTGGAATGAAACTTTCGCGAAGTTCCTTTCCCACTTTTAATCCTAGAAATCACAGTGTCAGTGCTATTATTATTATTATCAGCTGAGAGCTTGGCCTCCGTCTCAATGACATCAGGGTTCTTTGCCTTTTCGACTAACACAGGATTCTGACAGCAGGAAGAGTCTCCATTTGATTGGCAGCAGCTCACTCCATTTGATTGGCAGCAGCTTGCAAAAGTGTCTTGAAGTATATGCACTACATTGCTTTCTTCTGGACTTCTTATGCCATTCAGCAGACGTCGTAGTTCTTGGTCTTTCATCTGTTCATCTTCTGATAAACCCATCTGACCCCTCCACAATGAGTCTACAATCTCCCCCGTTAATATATGTTGTTGAATCAATAAAGGTACATCATCAGGTGTAACATATCCATACCAATGCCCAGTGACTTCTCCGTTCATGCTTGATGCAAATACAATTGTCTGTTTCTGAATTACTCTCTTAATCATCGTAATCATTCAATTTCAATCCCAACGTTTTCTCAATTCAACAATAATCATCATCCCTTGAAGGTTTTATCTGCTCAAAAGGGACAACAACAACTTCATGTAAGTGGTGTTGATGAGTTATATGATGCATTGGTTTCACGTCTTCTTCATTCACCATCTATTCCATCAAACCCTAATTTTAAGCATTTGGTTGCCCTTGCTGGTCCTCCAGGTGCCGGTAAAAGTACTCTTGCCAATGAAGTAGCCAGTCGTGTAAACAAGCTTTGGTCAGAGAAAGCTTCTTCCACGGACACTCAGATTCAACCTCCTCATGTTGCTATCGTCATTCCTATGGATGGCTTTCACCTTTACCGTTCTGAACTTGACGCAATGGAGAATCCGAAGGAAGCACATGCCAGAAGGGGAGCTCCATGGACATTCAATCCCTCGCGGCTACTTACATGTCTCAAGAATCTACGAACTCATGGATCCGTTTATGTACCCTCATTTGACCATGGTGTTGGGGACCCCGTGGAAGAAGATATCTTTGTGAACCTTCAGCACAAAATTATTATTGTAGAAGGAAACTATTTGCTCTTGGAAGATGGGATATGGAAGGAGATATCATCTTTGTTTGACGAAAAATGGTTTATTGATATTGACATTGACAAAGCAATGCAGCGAGTTTTAAAGAGGCATATTTCAACTGGTAAGCCCCCAGAAATTGCTAAACAGCGGGTAGAGAACAATGACAGGCTCAATGCAGAAGATATAATGAAGTCCATGAAAAATGCTGATATAATAATCAAATCAGTTGATTTCTGAAGAATCTGAAAGAGAGTATTATATTTATAACTTTAGAGGGATGTCTGTACTCTGTAATAAAATAATAATGGAGTTGAATAAGCTCCCTCCCATAAATGGAGAAGCACCACTTACATTGTACGCTAACAATTATCCAAAATTTCGCATAATATTGAAACCAACAATTTGATGCTATTTATA
>LAGI02_30152|Glyma04g36950.1|glycine_max_4-coumarate--_ligase-like_9-like_mrna|length:2069
ATAATAATTTAATCTAATCTTTCTGAGTATATGACACCACTTCTGAACAAATAAGATTGTTTGGTTGAGAAACCAAACCCTTCCTCGTCATTTCTAAAACACTGTTTAACTTCAACAATGGCCAATCATTCCCAAACACACCCTAACCACACCATCGACCCAAACAGTGGTTTTTGCTCCCAAACAAGAACATTCCACAGCCTCCGTCCAAATATCCCTCTTCCTCCACCCTCTCAACCACTCTCTCTCACCGACTACACCCTCTCTCTCCTCCCCTCCACCGCTGCCACTGCCACCGTCCTCATCGACTCCACCACCGACACCCACCTCTCCTACGCCCTCTTCCTCCGCCAGATTAAATCCCTCACTTCCTCCCTCCAATCCTCATTCCCTTCTCTTTCAAAAGGCCACGTGGCACTCATCCTCACCCCTTCTTCCCTGCATGTCCCCGTACTCTATTTCTCTCTCCTCTCCCTTGGTGTTGTTATAGCTCCCGCTAACCCGCTCAGTTCCGATTCCGAGTTGACTCACCTGGTTCAACTCACTAAACCCGTCATCGCTTTCGCAACTTCATCAATCGCAAATCACATTCCGAATCTCAAATTCGGCACTGTTGTAATCGACTCACCTCGATTCATTTCATTGCTTAACAACTTCAATGACAATTCGGAACTACGCCGAGTCGAACTGAGTCAGTCCGACTCGGCCGCGATTCTCTTCTCTTCCGGGACCACCGGCCGAGTCAAGGGAGTGGAACTCACTCACCGGAATTTCATCGCATTAATCGGAGAATTCTACCACATCAAGCACGTGACAGAAGGTCAAAATGAGGAAGAGATGCAGCCGGTGTCGCTGTTCACGCTTCCACTGTTCCACGTGTTCGGGTTCTTCATGCTGGTGAGGGCAATAGCGATGGGAGAGACGTTGGTGTTTATGCAGAGGTTCGATTTGGAAGGGATGTTGAAGACGGTGGAGAGATACGGAATCAGCTACATGCCGGTGTCGCCGCCGCTTGTGGTGGCGCTGGCGAAGTCGGAGCTTGTGAATAAATACGATGTTAGCTCGCTGAAGTTGCTGGGATGCGGTGGCGCGCCGCTTGGGAAGGAGGTGGCGGAAAGCTTCAGTGCTAGATTTCCTAATACTGAAATTGTGCAGGGATATGGTCTGACTGAAAGTGGAGGAGCGGCAACAAGAATGGTAGGGGCTGATGAGGCTAAGCGGCATGGTTCAGTAGGTCGACTAGCAGAAAGTATGGTGGCCAAGATAGTGGACCCTATAACAGGAGAAGCATTATCCCCTGGCCAAAAAGGAGAACTGTGGTTGAAAGGTCCAACAATCATGAAAGGTTATGTAGGAGATGAAAAAGCAACCGTTCAAACATTGGATTCAGAGGGATGGCTGAAGACCGGTGATCTTTGTTATTTTGACTCTGATGGTTTCCTTTACATTGTAGATAGACTGAAGGAATTGATTAAATACAAAGCTTATCAGGTTCCCCCAGCTGAATTGGAACATTTACTTCACACCAATCCTGAAATTGCCGATGCTGCAGTAATTCCGTATCCTGATGAAGATGCAGGGCAGATTCCAATGGCCTTTGTGGTAAGAAAGCCTGGAAGCAACATCACTGCAGCTCAGGTCATGGAGTTTGTAGCAAAGCAGGTATCACCATACAAAAAGATAAGACGAGTTTCATTTATCAACTCTATCCCAAAATCACAAGCAGGCAAAATTTTGAGAAGAGAATTAGTTAATCATGCTCAATCTAATGCTTCATCCAAATTGTGACCAGGAAAAGGAAAGGAATTGAAAACAGTCCACGATTACAAGGAAGAAACGATAAAATGACATAGCATTTACAAAAAAAAACACACAAGATCACATGGGAAAAAATTCTCTTCAATAAGATTGAAAAAAGGTAAGCAAAAAAGAAGTTAGAATTGTATTTTTGACTGTTTAGTAAGTAGGATAGATTAAGATTAAATGGAGGTTTAGTTTAATTTGAGACCAAAAAAGTTATAGTTGAGATTAAATTAAACTTGATTCGAGTTAATTCTTAATGAGTTGAG
>LAGI02_30153|Glyma16g33480.2|cicer_arietinum_uncharacterized_loc101510259_mrna|length:2069
TAAAATTAGCATTAATTTTTTTTGTACTATCAAGGGTATCCATCACTCTGAGTAATAAACTAATCTCTTTCGGAGTGTGTGGTTGCCCCTCCCAATAAGTGTTCCTCTCGGAAATCGAATCCTTGACTTTTTGGTCTTTCTGCAATCTAGTGAGACCTTACACTACTAGACCAACACTTTGGTGGTAGATTAGCATTAATTAATAATAGTGTGTATAGATAATTAGCACTGTCAATAGTCTTACATGAAAATGATCTTTACTTATGGGTATTTCATTATTTTTTCCATGTTACATGTTACAATGCTATTGTGTGGTTTCCTTCCTACAATCTTAGTTGTTTTGGAGAATTGGTCAATGTTTTTGTCTACTCAAAAGGGGGAAAAAGAAGGCAGAAACAAATCATGAATCTATTGTGTATATACTAGCTTCCAGTTGTTATTGGTTGTAGTGGTTAATACTTTATTGCCAATTGCTTGTGTTTTTAGTTTATCTCATACCCCTAGATTCGATCTTTTACTACTGGGTAGTTAAAACAAGTTGTCTGTTTAATTTTGAGTTTTTGACATAATTTACGAGCACGAGCACCAACACTGAACCGCGCAACAAAGGTAATGTTGTGTTGGTGCTGTCTACGATTTTTTGATGAGTTGTTTCCTTAATTTTCTTTGCTTTTATCATGTTTGTTGCAGAGCTCTCTTAGTGATATAAATAGCCTCTGGCAACCTCTCGGTAAAGACTCAATTAAATTCTTCAGCCTGAAAGATCTTTGGGATTGCTATTATGAATGGAGTGCTTACGGTGCCAGCACGCCTGTGATGTTGGAGAATGGTGATATTGTGGTTCAATACTATGTTCCTCATCTATCTGCCATCCAAATCTACACCAATAAGTCTGTTGCAGCATCTAGGAATCGGAGAGAGGATAGTAGTGATGGAAATGAATTTGAAAGTGATTCATGGAGTGATGACAGTGGAAGTGATAAGCTATCTAGGTCATTAAGTGGCACTTCCAGCAAAGCATGGGATAGTATTTCCGAGGATTCGAGCTTCGACCAAGAGGGTTCATCGCCAAGGCATAATAAACTTGGCCACCTTTACTTAGAGTATACTGAGACAGCTTCTCCTTACTCGAGGGTTCCCCTTATGGAGAAGATAATCGAGTTAGCTATAAACTATCCGGCTTTAATGACATTGAAGAGTGTGGATCTTTCCCCAGCAAGTTGGATGGCTGTTTCTTGGTACCCAATTTATACCATCCCAAGTCGGAAAAACGACAAGGACTTGGAAGCTGGCTTCCTCACATACCATACATTGTCATCATCTTTCGAAGATTGTGCAATGGAGAGTGATAATGAGTTTGACTTAGGGAAAGATATATGTTGTTACAATGAGTGGAGAAGTATTGTAAAAGATAGACTTCAGAAAAAAGAAAGTGGTTGCATATCTCTGCCACCTTTTGGACTAGCTACTTACAAAATGCAAGAGAATCTTTGGATAAACCCTGATCCACATGACTATGAAAGGGTATGTTATCTTTACAGTGCCGCAGAATCATGGTTGAAACAGCTCAATGTCTACCATCATGACATCAACTTCTTCACATTCCATCCCTCTACCTTGTAAATTGGCTGGGCTTGTTCATCATCATGATCATTAGCATTTTATCCAATATGGGCATAGCAGTCACGGCCTGATTTTCGATCGGAAACCGGCCCTGTGACTATTAGTTAATTGCTCCTGGTTTGGTTTAGCTTTGAACTCTGACACCGGCATAAGAAACTTCCCCTTAGTGCAATTCTGAAAATAATCAGAAAGGGTTATAACTCAAGAGTGTATAACTCTAAGCAAATGTAAATTTTGTTAATGTGGGATGAGTTGTTTTACTAATCATTTTTAGTTTTTGTTTTTAATGATACTTTCCTAGAAAACAACTTAAACTATGGTATATGTTTTGTATTATATAAGATAACATGTTTATTGTTTTGTACACCTGAGTTCCTAATGCCTTTGTTAGTTGGCCAATTGTGTCTAAATAAATTGAATCATATGAAAGGTAACTTGTATCAAAT
>LAGI02_30154|Glyma10g41880.4|glycine_max_cysteinyl-trna_synthetase-like_mrna|length:2069
GTTGATCCTTTCACTCACAGCTGATAATACCAAATCACAAAGTACATTAGAGATAGAAATAAATGTACACGCAATTAAATGTGTTATTCAGAACTTGATGTTTAAATAACTCGACTCTTAAAAAAACCATATCTGTATCTGTTCATATAATCAAAGGGTGCAAAAGAGAGAAAATGTGAAATGTTATACAAATGAAGCCTTCTAATGTCACAGTATTCATAAATTACTAACAGTTGTGTATCAATTGTAGCTACATGGAGGGACATTGATCCACCTTCATGATGATGCAGTATTTGGCCCATTCCCTTCTCCCTCCACTTTTTGATTCACTGGAGGTGTTGACTGTTTTTCTTCAACTATAGGTACCTTCTGTACAACTTCTGCTACAAGTGGTTCACTTGGGATACATGGTCTCCAAATTGTTTCAGTGCCCACATCCATAAGTGCTATGCCTTTAGCTGTTAAATCAGTCCTAATCTTATCACTCTTAGGAAAATCCTTATTATTCCTTGCTTGAGTTCTTTCTTCTATCAGACTTAGTACTTCATCCTCTGCTAAACCTGCTCTCTTCAATGCCATGTCTTTCAACTCCTTCAGAACCTCAGCATAGGAGTTAGAGGGCAATGATCCAACTAAATCGAGAACTTTTCCAATATCTTTCTCAACGTCAATTCGTGATTGAATCTCGACATAGGATTTAGAGGACAAAAATCCTAGTACGTCCAGAACTTTTCCAATTTCTTTCTCAACTTCAATTAGTGATTGAATCAATTGCAACTGTGCCCTTTTCTGCATCTTTTTCTTCAGCTTTTTCAAAGAATTGTTGATATATTTCAAGGCATCTTGGAGAGCACCAGTTATTATTACTGGTGTTTGCAAGTCATCTGACATTTTGGTTTGAAACTCGATTTGCAGCTTCTTAATGCATTCCTTGGCTGCCTCTTCCAATTGAGGAACTTTTTTCTTTTCATCAGTGCCCTCTTGTTGAAGTGATGATAAAGTATCTTTGCAATCTTGAAGAGTCTGAAATATATAATAAACAGCATCAGATGAACTCTCCAGCTGTGCCACTGAATAATTTAACGGAGATCTATAATGGGCACTAATCAAAAAGTGTCTCAAAGCAAGCGGATGATAACGCTCAATAATCTGACGAATAGTGAAAAAGTTGCCCAGGGACTTTGACATCTTCTCATTATTATTAGTGACGTGCCCGTTATGCAACCAATAACTGACATTGCTCTCGTTGTCCACAGCCCAGCTCTGGGCAATCTCATTTTCATGATGTGGAAAGATCAGATCAATTCCACCACCATGAATATCAAATTTATGAGTTAAATAACAAGCACTCATTGCACTGCATTCGATGTGCCACCCTGGTCTTCCAGGACCCCAGGGACTGTCCCAGGATGGCTCACCAGGTTTAGCAGCCTTCCACAATGCAAAATCAGCAGGGTGACGCTTTCTTGAGTCAACAGCAACTCGTTCCCCGGCTCTATTATGTTCTAGCCTTTGTCCAGACAGCATGCCATAACTTGGGAATTTTTCAACAGCATAGAAAACATCACCATCAACTTCATAAGCATGGCCATTGTTGATGATCTGAGTTATCATGTCCTTTATCTCGCCAATGTGCGTAGAAACACGAGGCACCCGAGACGGGCTCTCACACTGAAGATAAGTCATATCAAGATCATATTCATCACAAAAACGGTTGCTTAAGTTCAAAGGATCTTCACCAGTCTCATTTGCCCGCTTAATTATCTTGTCATCAACATCAGTGAAATTCCGCACATATGTTACCTCATACCCTAAGTGTTTAAGGTACCTGAAGAAAACATCGAAAGAAACAGCGGCACGAGCGTGACCAAGGTGGCTATAATCGTAAGCAGTGACTCCACAAACATACATGGAAACCTTGCCAGGTACTTTGGGTTTGAAGATATCTTTCTCATTAGTCATGGAATTGTAAATCCTCAACTCACTTTTTTCTTCCGCCATTGCCACACGCTCTCAATGTTACTGATTCTCAAAACCCTGACCTTGTTTTCCCTTTCTTAGGTAACGCT
>LAGI02_30155|Glyma15g12920.2|cicer_arietinum_uncharacterized_loc101502786_transcript_variant_mrna|length:2069
CCCGCGGACAAACAACAATAATAGTGACTTTCTAAAGTAACATATTCTCATCTGTCACTTTTTTCATTTGTAACCTCAGACTCAGAGAGTAACAGACACCAACATAAGAATTGATATTTGACACTGAGAGATATAAGCAAGTAACACTTTCAAAAGAGAGAATGGGAGAAGGAGGAGGAAGAAGAAGAAGAAGATCAATGCTGAGAGAAGCAGCAAGGAAAGTTGTTGCTGCAGCAGCAACATATGCATGTGGCTCATTATCAAGAAGGAAAACTCTGGTGGATCCACTCACTATTGAAACCTCTTCTACTCTTTCTGCCATTATCTCAAATTCCTCATTTGTGTCTCCATCAACAAAAAAGAATTCCTCAGGAGAGATAATAGAAGACACAGATTCCAGTATCACTACCAAATTCAATAACCATGAGCTTCATAGTAAGAATCTGTGCGCAATATGTTTAGATCCTCTGAGTTACCACAGCAAGGCAAGCAGTCCAAGCCAAGCTATATTCACTGCTCAGTGCTCTCATGCATTTCATTTTGCCTGCATCTCGTCCAATGTCCGCCACGGTAGTGTCACTTGCCCCATTTGCCGTGCCCATTGGACACAGCTGCCTCGCAACCTGAACAACAACCTTTGTGGTTCTTTCACTTCTAGTCACCAAAATGATCCCATCTTGCGAATCCTTGATGATTCTATTGCAACGTTCCGTGTTCATCGCCGTTCTCTTCTGCGTACCGCCCGCTATGATGATGATGATCCGGTTGAGATTGATGACACACCTGACAGTCCTAAGCTTTGTTTCTCACTTGTGCCTATCCCACCGAATGCGCCGAATAGTTTCCATCCAGCTTTGCAAGTTAGTAAGCATGGCTCATGTCCATGCAATCTATCCTTTCATCCTTTAACATGCAGCTCCTCATCACTATTACAATCTCCACATATGCAAACCCCTTATGACAGGTGTCCTTCCTCCAATAGAGCTTATCTTTCAGTAAATCTGACCCATGAACGTGCAACTGACTTGGTCTTAGTTGCTAGCCCCAATGGTCCACACCTAAGGCTTCTCAAGCAATCAATGGCTCTTGTTGTTTTCTCCCTCAGACACATTGATCGCTTGGCTATTGTGACATACTCCTCGGCCGCAGCTCGTGTCTTCCCTTTAAGGCGCATGACGTCCTACGGGAAGCGCACCGCCCTTCAAGTTATTGACCGCCTGTTTTACATGGGACAAGCTGATCCGGTAGAAGGTTTGAACAAAGGGATTAAGATACTCGAAGATCGCATGCACAAGAACCCTGAGTCATGCATCCTTCACTTATCGGATAATCCAACAAGACCATACCATGCAGTAAGCATGGAACTGCCATCTACACCAATCCACAGATTTCATGTGGGGTTTGGCTATGGCACTTCTAGTGGTTTTGTCATGCAAGAGTTTGAGGAGTTCTTGGCCAAGATGCTGGGAGGCATTGTTAGAGAAATTCAACTAAGAATATGTGCGGCTGGGGATGAAGTTGGGAGTGGCAGGGTCATAAGAATTGGAGAGATAAGAGGGGGAGAAGAAAGAAGAATTCTGTTAGACTTAGGTGATTGCACTCATGTGTATGTAGAGTATAGCTACATTGAAGGGGAAATTGATGAATGTGTTAGAAGGACAGGGGAAACTGTTGTAGCTGTTGGAAACCATAAAGGCAATGATGATGATGACGACGACGACGATAAAGTTACAGAAGGTGCCGAGGAGATAGGGAGGGATATGAACACAGGTGGTAGGACTAGTAGTGTTGAAAGCTTGGATTTTCATGACCCTTACATGGCCAGAAGATGGGCCAAGCACTTGCATGGTTATAGACTTTGAAATTGCAAATATACCAATGCATTCCTTTAAGGCTATTATGTTCTTAGCCGCATCTACCTTTTTTGTCTTCAGTTTTTAGCTAGTTTTGTAATGCTATAGAACTTCAGAAGATACAATATATACAAGATTATTTCTAGTACTCCACCATTAGTGCATTATATGTGAATTATTCAAGCAGGGCCACACCCTTTCTACTTTTCCAAAAAA
>LAGI02_30156|Glyma15g01540.1|glycine_max_d-glycerate_3-_chloroplastic-like_mrna|length:2069
TTTATGGCCCTCCTTTTCCAAGTTCCAATCTTTTGCATTGATACCCACAAGTGGAGAGAGAAAGTACACGTAAAAATGGCGACTTTGAATGTTTTCTCTCAGACATGGCAACCTTGTACAATAATTTCACCTTCTGTGTCTTGCTATAACACTAACAACAACTATGCCTATGCCCACAATAATAATAATAATTCTAATGATTGTAAATTTCATTTCTTTTCTAATTCTCGTCACTTCTCTGTTCTATCTTCCCTCTCTGCCCCCACCACTTCTCAGTTGACTACCCACTTTTCAAAATCAGGAAGTGGAATTTCATGGCTGCAAAACAGTTCTAATGCAGCCAACATTGAGTACAGGAAGCGTCCTCTATATTCTACGTTTCCTACAAAACCTGCTGAGGTTGCCTCGGTCCAAGACCTTTTTGAATTTATTTGCTCAGGACCTTTGCTTGATAAAATAGGCGTGACACAAGAGAAGGTGGCTGACTCCATAGATAAGTGGTTATCATATGGTCGGTATATATGCCAGTTGTTTCAACTTAATGAGCTGTACCTAACCGAGCCTCAAAAAGCTCGGGTTTATCACTACTACATACCAGTCTTTATATGGTGCGAAGAACAGATCGCTCAGCATCAGTCCAACTTCAACGAAGAAGACGAAATACCTCCTCTAGTGATTGGATTCAGTGCTCCTCAAGGATGTGGAAAAACAACCCTTGTCTATGCTCTTGACTATCTTTTCCAAATAACTGGCAGGAACTCCGCAACAATATCGATAGATGATTTTTATTTGACGGCTGAAGGTCAGAATAAGCTGAGAGTAGCTAATCCAGGAAATGGACTTCTTGAGTATCGTGGAAATGCAGGAAGCCATGATCTTGCTCTTTCTATTGAAACTCTGAATGCTTTAACCAAAATGACAAGTGAAGGTATAAAGATGAAGTTACCAAGATATGATAAATCCGCCTTCAGTGGTAGAGGTGACCGTGCTGATCCTTCAACATGGACAGAAGTTGAAGGACCTCTTACGGTAACAGAATCTTCAATTGTAACTTTTTAGCTTCTTCTGATAGGTGAGGTTACCATTGGTAAAAAATAATCCAACAGAGAAAAGAAAGTTTTTCTTAAAAGGATAGAAAGAATAAGCTTACTGAAGTGTTTTTACTTTATAGCTACCATTTCCTCCTCCTGAATAAAAAAAGCACAGTATTAACCTTTTGAAGTTCTGAGAAAAACAAAATTCACCTATGGAAAAATTGGATTAGCTACTAGAACTCAAATTATAATAAAATAGCTAGGAATGTAGTATTGTTCATGGCTTGAAGGTAACAACAAGTCCTTATATGATGTTATTTCCCTTTAATTTTTTTTTATCCTTCCGTTAAATGCATGGGATGGCCTTTTAGGTTGTGTTATTTGAAGGTTGGATGCTTGGTTTCAAGCCCCTTTCTGTTGAAGCTGTAAAAGCCGTTGATCCCCAGCTAGAAACTGTAAATAATAACCTTGGAGCATATTACGATGCGTGGGACAAATACATAAAGTCATGGATAGTCATCAAGATTAAGAACCCAAATTGTGTCTACAAATGGCGCTTGCAGGCTGAGATTGCCATGAGGGAGGCTGGCAAACCTGGAATGACTGATGATGAAGTTAGAGATTTTGTTTCTCGCTATCTGCCAGCATACGATGCATACCTTCCCACGCTCTACTCGGAGGGTCCAAATGGATCAGATCCTCAGCGTCTCCTAACCATTGAAATAGATGAAGGGAGAAACCCCATTCTGGCTGGCTAGGATTACTATATGATAAAAAAAACTGCTGGCATTGGTTTAGTTTCATCAACAGAGGATATTAGTCATTCTATGTGCATTTTTTCTTTCAAATGTATAGAGAGTATTTTCATGAATACATAGGCTAATGCTTTCTGGTTTTCCTTGAGGAATAAATGTCTTCCTGAACCACAATAAATGTTCATTGTTTGCCATTTTTTCAATTCTAGAATTTTTCAAAGAACAATTAGAGCCCATTGTTTGGAATAGATTTTCTCATTAATTAGAATTTCAATAAAAA
>LAGI02_30157|Glyma09g11770.2|medicago_truncatula_cbl-interacting_protein_kinase_complete_cds|length:2069
ATCTTATTTCATTATCAGACTAAAACTGTGAATCAATCATACAACTCATTAGCTCCTTAGTCTTCATTTCCATCTGAATCCTTTCAGATTTTCCACCAAATATTCAATTCTTTCACCCAAAAAAGAAAACTAATTCCCCTACTTCACTTCATTTTCCTTTCAAATTCTTTCTCATCAATCTAAAGAAAAAAACATTTCCCTCCGTTGTTGATTCATTGGAACTCCTTCGATCCAACGCTCAATGATTCCCCAACACAATTCTTATCAAGCTACAAAGTTTAAGTCTTTGGTCTCGTTGGTTACAAACTGAGCTTGTTTCATTTACTTTTGTGGAGAGTGAAATAAAACGAAGGAGAAATGAGGATTACAAAGACACAGGTATGGCAACCATGTAAGAAGAAGAGGATATAATAGTAAGTGGTGGTGAAGCTCTAGAGAGAGAAAATCAAAGTCAACGGGTTTTAGAGAAAGAAAGAATGAAGAAGAATATGAATATGACACCACGTTCCGGTCCCGGTAGTAGCAGTGGTGGTGGTGGTGGTGGCGGAAGGACCCGTGTGGGGAAATATGAATTGGGTCGCACAATGGGTGAAGGAAACTTTGCTAAAGTGAAGTTTGCGAGGGATTCTGCGACGGGAGAAAGCGTGGCTATTAAAGTTCTCGACAAACAAAAACTTCTAAGGCACAAAATGATAGGCCAGATAAAGCGAGAAATATCAACAATGAAACTTATTAGACACCCGAATGTCATACGTATGTATGAGGTGATGGCTAGCAAGACAAAGATATACATTGTCATGGAACTAGTCACTGGTGGGGAACTGTTTGATAAAATTGCACGGAATGGTAGGCTGAAAGAAGATGAGGCAAGGAAATATTTTCAACAGCTTATATGTGCTGTGGATTACTGTCATAGCAGAGGGGTTTTCCATAGAGATTTGAAGCCTGAGAATTTGTTGCTTGATGATGGTGGAGTGCTTAAAGTGTCAGATTTTGGATTGAGCGCATTGCCTCAACAACTTCGAGAAGATGGTTTGCTTCACACAACTTGTGGTACCCCAAATTATGTTGCCCCAGAGGTGATTCAAGATAAAGGCTATGATGGTGCAAAGGCTGATCTGTGGTCATGTGGTGTTATTCTTTATGTTTTAATGGCTGGCTATTTGCCCTTTGAAGATAGCAACCTTATATCTTTGTATAAAAAGATTTTCAAGGCTAATTTTACATGTCCTCCATGGTTTTCTACAAGTACAACGAAGCTAATCAAGAGAATCCTTGAGCCCAATCCTGCTATACGGATTACAACTCCTGAGGTTATTGAGAGTGCATGGTTCAAGAAGGGGTATAAGCCTCCTCTATTTTTGGAAGAAAATGTTAGTCTTGATGATGTAAATGCTATTTTCAATGAAGAAGAATTGGATCCAGAAAATCTTGTTGTGGAGCAGAGAGAAGAGGGGCATGTGGCACCTGTGACTATGAATGCCTTTGAGCTTATCTCCACTGCTCAGGGGCTGAACCTTAAAAATCTGTTTGAGAAGCATATGGGACTAGTTAAAAGAAAAACAAGATTCACATCCAAATGTTCAGCAAATGAGATTATTTCAAAAATTGAGCAGGCTGCAGTACCTTTGGGTTTCGAAGTTAAGAAGAACAACAATAAGTTGAAGATTCAAGGGGAAAAGACTGGACGTAAAGGTCATTTATCAGTAACCACTGAGATCTTTGAAATTGTCCCTTCACTGAACATGGTTGAGCTTAGAAAATCTGGTGGAGATACTCTGGAATTTCACAAGTTCTACAAGAATCTATCTAATGGGTTGAAAGATGTCATTTGGAAAGCAGAGTTTCTCAACGAAGAAACAAATGGTGCTAGTACATAAACATAATTTGTTTCTCAAATGTTCACCTTTTGTGCATAGACCTGTTTGTATTCTAGACAAGTAATGTTTGAAGTTATTTGCAGGATTGTCGTACCCTTTTTTCCAGAATTAGCCTTTATTTGACAATATTATGTTTATAAGATATTAAGAAATAATCAGTACAAATTTATAATTTCTAATTAAAATACG
>LAGI02_30158|Glyma09g24943.1|glycine_max_transporter_arsb-like_mrna|length:2069
GGTAATTAGAGGCTAGAGTTTTTTTACTCTCTGAGGATGCTGCTAAATCTCTTCCACCATGTTCCTAAAACATTAAAATATTTCTCAATCTCAAATCTCAATCCAGAATAAAAAGACCCTTTCTAAAGATTGCTACCACTTTCTAAAGTTAGACCACAACCCATGAAAGTTTTTTCCCTTTAAGGAAATTTGATTCTGCAAGCCTGAATTCTGTGTTAAAGGCACAGAAGTGTAAATTTTAACCTTTTATTGGAATTGATTGTTCCTTGTTTTGTCACAAACAACAATGGCACTGGCTCCTATTCCAAAAGTTATCTTAGGATCAATTGCCTTTGCTATTTTCTGGGTATTAGCAGTTTTCCCAGCTGTGCCTTTTCTACCCATTGGGAGAACTGCAGGGTCCCTTTTAGGTGCCATGCTTATGGTCTTATTCCAAGTTCTTACTCCGGATCAAGCATATGCCGCGATTGATCTCCCAATTCTCGGTCTTCTTTTTGGCACAATGGTTGTCAGTGTTTATCTTGAAAGAGCAGATATGTTTAAATACTTAGGGAAATTGCTCTCTTGGAAATGCAAAGGAGCAAAGGACTTGCTTTGTAGAATCTGTTTGATTTCTGCTCTTTCAAGTGCTCTTTTCACCAATGACACCTCTTGTGTTGTATTGACTGAATTCATATTGAAAATTGCAAAGCAGCATAATTTACCACCTCAACCTTACCTACTTGCACTTGCATCAAGTGCCAACATTGGATCCTCTGCAACTCCAATTGGCAACCCTCAAAATCTGGTTATTGCTGTTCAGAGTAAACTATCATTCGGAACGTTTCTGATGGGTATTCTTCCAGCTATGCTTGTAGGGATTGTAGTGAATGCTTCAATTCTTATAGCCATGTATTGGAGGTTATTATCTACTCATAAGGATGAAGAGGATCCAGTTTCAGAAGTTGCGGCCGAAGAGGAGGTTAATTCTCATCAGTTTTCTCCAGCCACAATGTCTCATTGTACATCCTTAAATTCTCAAGAATGGAGTGCCTCTATAGAATCCATGAGTTTTCATAACTCTCAAGTTCAGACTCTACGAAACCGGGCTAGTCCAATCGAAACTGAAATTCATAGAGTACCTAGTAGCACAATGGATTCCACAAGAAACTCAAATGCAACATCAAAGGAGGGGCCAAATTATACGCCTTCTCCGACAACGGAGGAAACAATTGCAATGACTGTTGTAGCAGTAGATAAACCAAGAGAAGCTCATCTTATGAACTCTTCAGAAGGAAAGGACTATTTAGACTCGAAATGGAAAAGGATATTGTGGAAGTCTTGTGTTTACACTATTACATTAGGAATGTTGATTGCAATGCTTGTAGGTTTAAATATGTCATGGACTGCAATAACAGCTGCTCTAGCTTTGGTTGTTCTTGATTTCAAAGATGCTAGGCCATGCTTAGAGAAGTAGATGGCTTCAACAAAACTGGAATTCCAAGTGCCATGTGGGACATGATGGAGCCTTATTCTCAAGTCGATCGCACTAGTGGAATAGCAATACTTGCTCTAGTTATACTTGTTCTATCAAATTTGGCTTCAAATGTACCAACTGTTCTATTGCTAGGAGCAAGAATAGCAGCTTCAGCAGCTGCAATTTCCAAAGAAGATGAGAAGAAGGCATGGCTCATCTTGGCTTGGGTAAGCACCATAGCAGGGAACCTCTCACTATTGGGATCAGCTGCTAACTTGATAGTGTGTGAACAAGCTCGCCGCGCCCCTAACCTTGCATACACACTAACTTTCTGGAGCCATCTCAAATTTGGCCTTCCTTCCACTATCATTGTCACTGCCATTGGTTTGATACTCATAAGATGATAGTGAATTTAATGAATTCTATACACTTTTCTTGTGGAAATTTATTCATAAGTGAAATCAGTTTATGCCAATGTATTGTAACTTAAGGCTACAGGGAAAGATATATGCAAATGAATAATAAATTTTCTTTGTTAGATCATCCATGTCAAATAAGTGAATCCCTATGATGGTTATGAAATTTGATGAGTGGAGTTACACCCCTTTAAAAA
>LAGI02_30159|Glyma07g35110.3|medicago_truncatula_pyruvate_kinase_complete_cds|length:2068
CAATCTTTGAGTGGAGAGGGCAGAACTGAGAGTTTAATCTTTTATAGACTGTTTGCTTTGATGTGCTTATACTTCATTGTAATTTAATGACCAAATATCAAATTTGGTAGCAGAAGAATTAAAATCTGTAAACCATACATTTCACAATCAAAATGGATATTATAGTACTCCAACATTTGTTTACTGCAAAACAAGTCAGAAGCCAGAAATCAGCTGGTTTTTGGGTTTAGCAAAAGCCTCATACTCATACATCACCTTAACAGATGAAAAGAGGTCATAACAATAGGGAAATAGAAAGAAACAGCTTTATATGGTGGCTGCAAAACAGGGGACCAAACTAGTAAATTATTGTAATTGAAATTATGCATCCCATGTTGAACCCAAAATGCAAGTTTAGAGGCATGGTGAGACCTCTTCCTTTAAATAGGTCTTCATTTCACTGTCAATATTTTGATCACTGATGCAGCGCCTACACGGTGAAGAGCCACAACAGAATCCCCATCCTTGCAGAGACCCTTTGCCTTCGCATGTTGAATGGCGAATTCTATTTCTTCTTCTGTTGTTTCTGCATGAGAAGCTCTAGCAGAAGCGGCACTTAATATTGGAACCAAACCTCGGAATATGAGGCTATGCCTTGCCGGGGCCTCATCAGTGCATGACCAGTCAAAGGTATCAGTTGAAATCTCAGGGACAACCACAGAAAGAATTGGCATGGCTGGCCTGTATTTAGCCACTAATTTTGCAGTGCTTCCTCCTCTAGTTAGAACCAATATAAGAGCTGCTTTAGCCGAGTTGGCTGTTCTAACTGCAGAAGAAGCTAGACTCTCCAATGGGCTCATGGGTACTGGTGAGTGCTCCATAATCCTTTTGAATACAAGTCCATAGTCAAGGGTGCTCTCTGCTTCAAGACAAATTTTGGCCATTGTTTGAACAGCAAGTTCAGGATAAGCTCCAGCAGCTGTTTCACCACTAAGCATCACACAGTCTGTGCCATCGAGAACTGCATTGGCAACATCAGTAGCTTCAGCTCTAGTTGGCCTGGGAGATTTGAGCATTGACTCCAACATCTGGGTCGCAGTGACGACGGGCTTTCCTTGGATATTGCACTTGTAAATCATCACTTTCTGTGCAAGAAATATCTTCTCTATTGGAATTTCCATTCCAAGGTCACCACGTGCCACCATAAACGCATCTGTGTTTGCAAGGATTTCATCGAAATTTGCAACTCCTTCTTGATTTTCAACCTTTGACATGAGAAGAATGTCCTTAGCATGCTTTCCCAGCAGTTTCCGAACTTCCACCAAGTCAGAACCTTTACGAACAAAAGAAAGTGCAATCATGTCAATCTTATTGGGGACACCCCAGCCTAAGATATCTTCCTTGTCTTTCTCTGTCAAGGTTGGGAGATCAACTACCACTCCAGGCAGATTAACATTCTTTCTCTCGCCAAGAGTGCATGAGTTTTCACATCGGCATCGAACTAAACCCAATTTTGTATCACATTCCAAAACCTTAAAGGATATTGTTCCATCAGAGCAGAGTATGACCATTCCAGGCTTCACATCCTCAGCCAGCTTTTTGTAGCTCATACAAATCACATTCTCATCTCCCTTTATGCTGTAATCAGTTGAAATGGTTATTTCATTACCCTGTTTCAGCTGGATCGGTTTGCCATTTTTGAGAAATCCAGTTCGAATCTCAGGGCCCTTAGTATCAAGCATAACGGCGCATAGAAAACCGGTATTTTCCATGGCAGTTCTAACGTTATCGAGAGTTTCCTGATGATATTCATGAGATCCATGAGAGAAGTTGAAACGAGCAACGTTCATTCCAGCTCTGAGAAGCTTCTCGATCATTGACACAGACCTCGATGCAGGTCCCAAAGTGCACACGATCTTCGTTTTTGGTCTCTTCTCTACCACCGTTACCATATCTCCGTTACCGTTACCAGCCATTGTTGTCTCTTAGGGTTAGATCAATATTCAACTCTGTGTTTTCACTGCTTTTGATGTTTATTGATAAAGGGATAAAGAAGAGGTTGATGTGACTTGTGACTCAGGAAATGAAA
>LAGI02_30160|Glyma11g37590.1|glycine_max_albino3-like_protein_chloroplastic-like_mrna|length:2068
TTTTTGTGTAATTATGGTTGTAATAGGGATTTATTAATCATTATTTATAACAAAATTAATGGTGAAAATATAATACAATCTCAAACTATGAAGCTGCCAAATCAGCCATCAAATACACAACCACTTCCTCATAGCAATGGTTGAAATTCCACTGTTTCTGTGGCAATATACAGTGTATACCAGAGAGAACAAAAATGGAAGGGTGGTTGCGTTTCTAACATATTTAGGTTGTAATTGGGGCAGTGAATCTTCCAGCAGCTGAATTTCTCTAACTTTTCTACTTGGTCAATCAATCCTTTCTCATGTCATCTTGTTCTTCCTTAGGATGTTTCTTGTTTGTGGGTAGTTGCAGTTGTTATACTTCTCTTGGTTCCTTGTCTTGTCTTTCCTCATTTAATCCAACAACATTGACATTAGATGATCCTTCATTATTTTCTGTCTGAGGTGTATCTGTAGGATTCTGATTCTCCTCCAAGCTTTTACTTAACGAATTACCATTTACAACTACGCCAGACGAGGATGGATCAGTATCAGCAGCCACAACCTGAGAATTTTCAACAACTAAATCACCTCCAGCTTGATTTTCCTCTTCAACTGTTTTAGTTGCTTTAGCTACTGCTTCCTCAGCTCTCCTTTGTTCTTCTTCTCTTTGTTGTTTTCTCCTTTTCTCTTGCTCCTTTAGTAGCCTGAATCTTTCACCAGGTTGTGGCCCGTTTGATGTCAATTTCTCCTCAATTTGCTTCACTGCTTCCATTTTCGCAGAATCTAGTTTAGCTACTGACTTCTGAATCTGCGATAACTCATCCTTGACAATATCATCTTGGATTTTCCCAATTGGATTTTTTGCACCCCCTAATTTTTGAAGCCATACTTGTTGTGCAGTGCTCAATATATTATTTGTTAACCTGCACACCTTGAGCAAAATCGGTTAAATCTGGTTAGACAGGAAAACATCGTAAGATTTTACTTGTGCTTACCAGTAAAGGCTAAGACCAGAAGGGACAGAAAGAGCAAAGTAACCGATCATTAACGGAAGGACCTTGGTTAAGGCTTGAGAAGTCTTCAGGTTGGGATCATTAGGCTGTGATGACTGCATTATTTGGACAGAGATGTACTGAGAGACGACAAGCAACACGGGCAAGACAAGGTAAGCCGCTGTATCTGACCATCCTAGGGGCGGGTGACCATCCACAAAAGGAAAAAGCCAAGAGATGCCACTGCCACTTTGACGAGCTGCAACTGTAGTTGGACCAGCAAGAGAGGGTATCCAGAAGAAACCTTCAGTAAGAAGTCCTTCATCTGCCACATTTGAAAGGGCTCGATATAGCCCAATCCACACTGGTATAGTTGCGAGTGTAGGAAGGCACCCTGCCAGAGGATTAATGCCAGCCAATTTGTACAATCGAGCAGTTTCAAGTTGAAGTCTTTCCTGATCCCCAGCATACCGTTGCTGGATAGCCTTTATTTGAGGTTGTAAAGATCTCATAGCCAACCCAGATTCGACCTGTTTTTTTGTCAACGGATATGTGGCAGCTTTTACGAGAACAGTGAGCAGTATAATTGCAAAACCATAAGCATATGGTACATGCACAGTAGAAAGCCCATCCTTGAGTACCTTGAGGATGGTCTCCATGTAATTGGTAATTCCGGAAAGCCAATCGTTGCTCTGTTTTGCGGTGGTTGTGGTAGCAGCCACCGTATCGGAGGAAGAAACGGCGGCATCAGCAACCGTGTAGAGAAGGCTCTCCGCTCTACTGAACAGCTCCGTGATGACGTGTTCAGCGTTATCCGGTTCAGGTAGGAACCCGGGGTGAAAACCGAACCGGGTAACGGAAAGAGAACCGCGAAGAAAGTGTTTGGTTGAACCGGGGAAAGCGTTGGAGTGAGGTCGGTGGAAAAGAGGGTTGTTCGTCCGGTTCAGTAACGGAGCAGAGGTAATTATGTTGGGTAATAGAGTCGTCATTTATTGGTTTTTTATAAAATAAACCGGTTCAGGGAAGGTGGAAGCCCTAGGTTCCGGTTCGGTTGAGAAATGAGAGCAGTGGAAGCAATGGAATTGGAGAGGGTC
>LAGI02_30161|Glyma07g12813.1|cicer_arietinum_uncharacterized_loc101513544_transcript_variant_mrna|length:2068
TATAACAGTGTTCATCATACCAAAGACTCAAAACCAATAATTTTAACACTTCAATCTTTATTTGAAAATTTAGTAACTAAAGCAAAAATCATCATACAATTTCAGAAAGATACTCTAGTTTGAAAATGAAAACAAAATCAAGAACTAGATGAACTGAGACAGAATCACAACCACAGACGAATACGAAAAACACGAAACAACAGGCAGAGAAGGATTAAGCTTGTAAATTGTCACGATTTCGGCTTGCTAGAACTGATCATTCCGACATTTCATCCACCCGCAATCTCGAAAATTTTGTACATGAAGGATGAAGACTTGAGTGATACTGAAAAAGGCTAAGATGGTGGAGTGCACACATATCAGCTTCAGGTATTGTTATGTAAACTTCTGACATGTGTGGAGGAGACTGATAGAAACCCCTTCAATTGTGCACCCACATAGGATCCAAAGAGAAGAGCTTTTCATTTCTTGTTCCAGAAGTAGGAGTTCTAGACGGCGGAGCATGTACCGTAATTGGAAGAACCCATTCAATTTTGTCCCTTCCCTCAATCAGAAGAGGATGCTCATATTTTCTCCAATCCACATGCTTTGGAGTGTTGAAAAATTCAAACCGGAGAACCCATTGTACAGATACATGTGCAGTAGAGAAGGACATTGGACCATCCATGGGGACAGAAAAAAGGAAGCCTGTCTGCACCAAATCCGCAACAACCTCATGATGGTCACTTTGAACCTTGGTGATTGTAGGGGAATTCCTCCTAGAAGGGTGAATAAATCGCCGATCTATAGTTTCCGAAGTTTCCAATGTTACTGAGATCTCAAGGCATCTCCTAGCTCCTTCTTCATGAAAGAAAGTAAGAGTCCCACCGATCATATCACTGAAGTAATAAGTTGAATCCGAATTTTTTGGGGAAAATTTAAGCAAAACTTGATCATCAAGTCTTATGTTATAAGACCTTCCTCTAATGAAGCCTTCTGATGCTAAAGATTCAATGGGTCCTGCTTCTGGAGAAGACGATACTCCTGCATCATCTGGAGAATATGGCTTTCTGAACTTCTGTTGCCCACTTGGGGAGACAAAGCCAAATGACTTCTGGGTTGATAAGATATCTGGACCTGAATCAGATAACACCTCAGCAACTGATAGTCGAGGAAGTGCCATATTTGAAGATAAACTTGTTCGTTGACCTTCAAAAGCAGAAGAATCCCTGTTCAATGATCTTGCAGAAGATCGCAATGATAGTGAACTTCCAAAACTTCTGTGTAGATTTTCTTTCAAGTTATATGAGGAAACAGAGGAGACATCATCTCTTGAGCTGTCATATCCCTCATCAACGCCATCGTACATATCATTTGCTCTAACCCAATCAGCATCTCCATTCATCTCTTTCCAAAATATATCAAGTTGGACAGTAGTTGGGGGAACAATATCTTCATCCATGAGAATGCCAGTGCTTTTCTGGTTTACCCATATTTGTAATGGAATACGAACTTCCAAATCTTTTATATCCTTTATGGACTCTAGACGAGATTGCCCGTTTTCCATAATTAGCCACCCTCCGGTTAATGCACTTTTAACGTAATACAAATAGCGAATGTTTGAACCCTTGTAAGATGGTGGAATGATATTAGGCAGTAGAGTTCGCACCACATATGATTTGCTGCTGCCAGCATTAACGATCTGATTTGCAATCATGATTGGTGTTGAGCACTCTAAAAATACATGTTCACCTCTCCTTTGCTTAGAACCAGGTAAAGGTTTCTGTGTAGCAAACCACTGAGTATCCAATTTCTCAATCCCTTTGATCTCAAAACTGAGTCTTTCTACCAAAAATGAATACCCATTTGATGAATTTGAAATATGAATGGTCACAATAACTGGATCACCAGGTCTATAAACTTCTCTATCAGTTTCAAGTTTCAGTGTTGGAACTACTTGTTCTTCAATACCCTTTGATGATAAATTGATTTTATTGTTACCAACCAAATTTGATGAAGAAGAAGAAGAAGAATCTCCACCTCCAAATAACGAGAATCTCCTTTGTAACATTGCTTAACTTTTTTTCCC
>LAGI02_30162|Glyma07g30900.1|arabidopsis_thaliana_at1g61350_t1f9_16_complete_cds|length:2068
CCACATTCTCTCACAAACAATTATTCTTTACTTAGATTCCATAACCGCCGGAATCTTCTTCAGAATTCTCTCACCGGAAAATCATATGGCTTTCTACCATTGACAACCCAAAATGGAAAGGACTTCACCGGAACCATCTACTGCCGGAAATTCCAATCTCCGGCGAGCCATCGACTTCATTTCTTCCCTCATTTCCATTTCTCATCCCATCAGAGTCTTCGCCGGAAAATGGCAACTCATTCGTGCCAACCTCGAACAGCTTCATTCTTCACTAATCGCCTCCGAGAATCCCGATTCCGCCGAGAATCCCTCACTTTCCGGCACCCTCCGTTCGTTACTAAGCACCGCCGATGAGTGTCATGACCTCGCTCGCCGCTGCGCTGACGTGTCATACAGCGGGAAGTTACTGATGCAGAGTGATTTGGATGTAACGTTAGTGAAGCTGAACCACCACGTGAAGAAGCTCGATGAGTTGTACAATACGGGTATTTTGATACGTAGCCACGCTCTTGTTGTATCAAAACCTTGTCTTGGTGCTTCAAAAGAGGATATGAGGTTTTACATAAGGGACCTTTTGACAAGGATGAAAATCGGTGATGTGGGTATGAAGAAGATGGCTTTGATTAATCTTCATGAGGTTGTTGTTGAAGATGATAAGTACGTGAAGGTTATTGTGGAAGTTGGTGATGTTGTTCATGTGTTGGTTGAATTTATTGGTTCTTCTGAGGTTGTGGTTCAAGAAGAATCTGTAAAGGTGGTTGCTTTGATTGCTGGGTTTGGTGATTCTTCATATAAAGGGGTTTTGATTGGTGCTGGGGTTGTTGGTAATTTGATTAAGGTTTTGGAACGTGGAAGTGAGGTTGGGAAAATTGGCTCTGCTAGGTGTTTGATGAAATTGACTGAGAATTCAGATAATGCTTGGTCGGTTTCGGCTCATGGGGGTGTGAATATTTTGTTGAGGATTTGTGCTCATGTTGATTCTAAAGGGGATTTGGTTGGTCCTGCTTGTGGGGTTTTGAGGAATCTCGTTGGTGTTGAAGAGATCAAGAGGTTTATGGTTGAAGAAGGAGTGGTTTCGACCTTTATCAGGCTTGTTAGATCTAAGGATGAAGCAATTCAGGTCAGTTCCATTGAGTTCATTCAGAATATTGCCTTTAAAGATGAATTGGTTAGGCAAATGGTGGTTAGAGAGGGTGGTATTCGTGTTTTGTTACTTGTTTTGGATCCTAAATTCTCTTGTTCATCTAAAACTAAGGAGGTAGTAATGAGGGCTATTGAAAACTTGTGTTTTTCTTCATCTACTTGTGTAAGTACTTTGATGAGTTATGGATTTGTAGATCAATTGTTGTACTATATTCGAAACGGCGAGGTTTCGATTCAAGAGTTGGCATTGAAAGTGGCATTTAGATTGTGTGGAACATCAGAGGAGGCTAAGAAAGCACTAGGTGATGCTGGCTTCATGCCAGAGCTTGTTAAGTTTCTAAATGCAAAATCATTCGAGGTTCGCGAAATGGCCGCCGAGGCACTTTCTGGCATGGTTACAGTGCCTAAAAATAGAAAGAAGTTTGTGCAGGATGACCAAAACATTGCCCTTATTCTTCAGTTGATTGACCCTGGAGAGGGAAATTCAAGTAGCAAAAAGTTCTTAATCTCTATCTTAATGTCATTAACGAATTGCAATACTGGGAGGAAAAAGATTGTGAGTTCTAGTTATGCCAAGAATATAGAGAGGCTTTCAGAAAATGAAGTTTGTTCTGATGCCAAGAGACTTGTAAGGAAGCTAGCCACAAACCGTTTCCGCAGTATGTTGAGTGGAATCTGGCATTCTTAAATAAATGTAATTATTTTGCTTTTCTTGTTCTCAATCTGTTTTCAGAGTATATTTAACTTCATTGTAGATTTTCTTGATGACACCCTGGCATTGCTTTTAGGCATTTAGCCATGGCTGTAGTATACAGAAGAAGGGAAGGATTAGATTATAGTTATTATATCATAAGGGAATGTATTTACTACTGTAACATATTCACATCAGTTTGAGTTTACATGTGTTCCAAATTTGCAAATGTTG
>LAGI02_30163|Glyma02g43120.1|x|length:2068
TACATAATTGCATATACGGTAAGGTTGTTGCTTAGTAATCATAATGTCACGGGTTCAAATCCCTGCTTGCGGGAGTAAGACTACGGACATATGCCTTTCCTAAACCCCACTAAGTAGAAACCTCATTTGCTAGGCCACAATTTTTTTTATAACTGTGTCTACCACCTAATTCTTTAAGCTGAAATTGCAACATTTGAACTAGTTAGAGTACTAGGTCCCCTGCTTGGTCTACTTTTCAGCACAAGTAGGGGGACTAACAATTAACATTCAGGGATTGACAATTAAACTTATTAATGTAGAACTAAAACATTGTTTAACAGTGCTTCACCTGATAGAACAGACTCAACAGAGTGATCCTCAAGATTATACATTGTAGTCCTGGACATTACTAACCATCCTTCATAATACATGGTTGCTGAGTGGAAGTGATAACCTCTGAGAATGCTTCCTCTTAACCTTCAATTCTCAATCAACTCACTTCTCTCATTGATCCCCTTCACCATCTTCTCCGCCCTGAACCTCTGCTTCACCATCTTGTAAGTCACATTGTTCTGAAACTTTATCAAGTTCTTCACTGTGAAATCTTGCGAAATGGTGGTCGTTATGTTGCTTGCACTAGAAGCAATCGACCCTGCTATAATCAGAAAGGGCACCCCCCGCCCTACAACCTCACCATCAACTGTAGCATACATTTCCTTATAAGCTATGTTTATGAAGAGTCCCATATATTTTTTCTTCTTTTACCAAATAAGTAATTGTCATACAGAAGGTTATTGATTTCTCAACTTGCCAATGGCCTAGCTGTTTTACCCCAAGAAACAGAGATAAAATATAGTAACACGAAAATAATTTACTTGTGACCTAAGAAACAATAACAAAACGACTTTATCATCAACATCATTTATATCTTACACTAACTTAGATTTCTATCAATGATGACTGATATTTTCAAGCTAGAATCACAGGAAAAGAAGACAAAGCTCCCCTGCTAATAAGCAACTCACATATATCATCATATCCCCAAACTCTTGCCATGTACAAAGGGGTAGCACCCTTCTTGTTCATAGCATTTAGGTTCACACCCATGTCAATTAAAACTTGGACAATTTCTATGTGGCCACCTTCCACCGCCATATGCAGTGGGACATGGCCTTCTTCATCCTCACATTCCAAGTCCAACCCTGCTTCACTAAGCACCAACACCACATCCTTGTGCCCTTTAAAGGCTGCAGCATGAAGTGCTGTCAAACCATATTGATCACGGTACTTTACACTCACACCTCTTTGCAATAGTGACTCAACTTGCCTCATGTCTCCATGCCTTGCAGCCTCTAATACTTCTTCTCCTTGCTCCAAAACCCCCACCTCCTCTTTATGTGATTCGTCACGAGCAATGTTTCCAGTCGCCACGTGTAGCTCATCATGACCCTTCACGTTATCCTGAATCCTCAACCCAGCTTCAAGCAGCAGGTGAACCATGTCATCCGGGTTAACCAACTCAGTAGCCACTCGAAGGAGCGACTCAGCTTCACTAAGCTTCAAATCCGCAAGAACCAAACGTTGCCGTTTCATCAAATTCCTAACAGCATCCAAATCTCCCCGCGAAACGGCGTCGAATAGAAGAACAGAGCCCACAAATGCCACCTTGAGTTTAATGTCCCAAGTTGAGAACCCATAAGGACGAGAAGCGAACCACGAGTTGAGTGAGTCAGGGTGAGTGGAAGCGGACGAGTTGGAAACAAACTCAGCGGTTTTGATAAGGAAACGATCGGAAGGTGAGCGTGGGTAAGCGCGTGGGAGATGAGACTGGGGTTTGAGGATGATTTGGAATGTGGCTGTGGACAAAGGAGGAATGAGTCCAGTAGGTGGGTTAACCAGAAACTTGTTGGGCGAAGAGGTTTGGACCTTAAACGCCACTGGTGCGTTTGGGTTCACAGACCTGAGCCTCACCGTGGTTCTGCATTTGCAGTTCAATGCAAACTCTATCCGAACCTCTGCTTCGCTAACCTCCACCAACTTCTCCATCTACCAACCGAACATTATGTGTGTATGTTATAGACAGTATAAG
>LAGI02_30164|Glyma08g21100.3|vitis_vinifera_uncharacterized_loc100266878_mrna|length:2068
TTTTTCCACAAATTCCATGTTTTTTATGTTTTCCAAAGTGTGTTTTTCTGACATACTTATCACCATTATCATGCCTCTTCCACGTTATTATTATGCAGAGTGATGAATGAAAAGTGTAGAATGCAGAGAGCATAATAGAGTTACCAAACAAAACTCCTTCTATTTCCATTCAAATCTGCCACAATTCATGACCAAAGCTGAAAACTGTGAATCAGATCCATCCCACCACTTTCTTATGTAAACGTTTTTCTTTCCCTTTAGATTCTCACTCTGTATAACTCCACACATCCCAGCTATTGGGTAACAAAGTTCTCTTCTTTTTTCAATGCCCAGGAAATTAGGATAGGAAAGTTTTGATTTTTGTCAATAAAACATATCATAAGTGTTCAATTTATGGGTAGATTATCTGTTTTTTTTCATATGGGTTCTAGTTGATTTTTACAATAATGAAGGGTACCCCATGTTGTAGAATAGTGTGATACTATTGCTTTGATATGGTTTTGTCATGAAAGGTGAGTTTTTTAGATTTGAATTATGTGTGAAAGCATAGGAGTTGGAAGATCCTAGATTTGTTTGCAATAGAATAGAATAGAGGAAAAGAAAAGGAGGAAAAAAAATGATGTCTAGGTTTGAAGAAGGGAAGGATCTTGCTACCACTTTAAGGACTAGTCCCTCTAGGCCATTCCCTTTTAGACTTTTACAGTTCTTTTTGCTCTTTTTGGTTATTGGCATTGGTGCTTCGATTCTTAGTATGTACATGATTCGGCATTTCGGTATTCACAATGTGGCTTTGGTACATTCTACTTTTATGCCTTGCTTTCAGCAGCCAGGTGCTACCATTGGAAGTTGGATTAGGCCTGCATCCATTTTGATGCATACTATGAATGACAGTGAACTATTTTGGAGGGCTTCTTTTGTTCCTAGGATCAAGAGTTATCCTTTTAAGAGAGTTCCTAAGATGGCGTTCATGTTCTTGACGAAGGGACCCTTGCCAATGGCGCCACTCTGGGAGAAATTCTTTGAAGGGCATGAAGGGCTTTATTCCATCTATGTTCATTCATTGCCATCTTACACTGCTGATTTTTCGCCATCATCTGTGTTTTATGAGAGGCAGATTCCAAGCCAGGTGACAGAGTGGGGAATGATGAGCATGTGTGATGCCGAAAGAAGACTCTTGGCTAATGCATTGCTTGATATCTCAAATGAATGGTTCATCCTCCTCTCCGAGTCCTGCATTCCTCTCCAGAACTTCAGCATCATCTACCGTTACATATCACGGTCACGGTATAGCTTTATGGGTGCAGTCGATGAACCTGGTCCTTACGGCAGAGGACGCTATGATGAAAACATGGAACCTGAGATCAACGCCACCGACTGGCGTAAGGGATCACAATGGTTCGAAATTAACCGAGAACTTGCTATTAGGGTAGTTGGAGACACAACTTATTATCCGAAGCTTAAAGAATTCTGCACTCCACACAGATGTTATGTCGACGAGCACTATTTCCAGACAATGTTAACAATAGATGTTCCTCATCTTTTGGCGAATAGGAGCCTCACTTATGTGGATTGGTCAAGAGGTGGTGCTCACCCTGCTACCTTTGGAAAAGATGACATCAATGAGGAACTCTTCAAAACAATTTTGCAAGACCAGACTTGTCAATATAATAACCAACCATCTTCTCTTTGTTTCTTGTTTGCAAGAAAATTTGCACCTAATGCTTTGGGCCCTCTTTTACAAATAGCACCAAAAGTACTAGGAATTTGAAAAGAAAAGAAAAATGTAATGGCTTCTGAGTTGCTTCTTGAAGGTGTGTGCTGATAGGAGCATGTTACCTCTATCTTAGTCACATGATTAATCATATATTCTCTCTGTTTTGCAGAAATTTTGAGTTACTACTATAGAGTTTATAGAAGTATTAGCCAAATTATAGACTGAAATTTTGGAATATGTATTGCCATTTACACAAATTACTTTTCTGGCCACTATATGATTCTTATTATATTCACTTTCTTTTGAATCTATTTGATTATTCACTTTTTCAGACTATTTACTCTGTAGTTTTTG
>LAGI02_30165|Glyma01g25890.1|cicer_arietinum_peptide_nitrate_transporter_at2g37900-like_mrna|length:2068
GCCACCTTCTAGATCTCACATTATCTCTTTAATTTGGAATATTTTAAGTACTCAATCACCATTGAAAAATGGAGAAGATTATTAATCTAGAAATCAAACCCAACGAAGAGGCTCATGATGAGATGAAATGGGTCCATGATTCTTCAGTTGATCACAAAGGCAGAATTCCACTTAGAGCCTCAACTGGTTCTTGGAAAGCTTCAATCTTCATTGTTGCTATTGAATTCAGTGAGAGGTTGAGTTATTTTGGAATAGCAACTAGCTTGGTCCTTTACCTCACAAAGGTTATGCATCAAGATCTTAAGACAGCAGCTAGGAATGTGAATTATTGGTCTGGTGTTACCACTTTGATGCCATTGCTTGGAGGATTCTTAGCTGATGCATATTTGGGTCGTTACTCCACTGTTTTTGCTTCATGCATTGTTTATCTCATGGGGTTGGTTCTTCTCACTATGTCATGGTTCTTACCAAGCTTAAGGGCATGTGATAATCCGAAAATGTGCACTGAGCCTAGGAAAATTCATGAAGTGGTTTTCTTCCTAGCAATCTACTTAATATCGATAGGAACAGGAGGACACAAACCTTCATTGGAGAGTTTTGGAGCTGATCAATTTGATGATAATCATGAACAAGAAAGAAAGCAAAAAATGTCTTTTTTCAATTGGTGGAGTTGTTCCCTATGCAGTGGACTTATTGTAGGAGTGACCCTTATTGTTTATATACAAGATAACATAAATTGGGGAGTTGCTGATATTATCTTCACAGTAATCATGGCTTTCTCATTGCTTATTTTCATAATTGGAAGACCATTTTATAGGTATTTGGCACCATCTGGGAGTCCTTTAACTCCAATGTTGCATGTTCTTGTTGCTGCTATTTCCAAAAGAAACCTTCCTTATCCTTCAAATCCTACTATGTTGTTTCAAGTTTCCAAGTTTGAGAGCAACAATGGAAGAAGAGTTTTATGTCACACCAACAAACTCAAATTTCTTGACAAAGCAGCAATTGTTGAAAGTGAAAGAAACATAGCAGAGAAACAGAATCCATGGAATCTTGCAACAGTGACTAATGTTGAAGAAATGAAGCTTATTATCAACATGATTCCCATTTGGGTATTCACTTTACCATTTGGTATTTGTGTTGCACAAACGTCCACTTTCTTCATCAAACAAGGATCAATCATGAACAGAAAAATAAGCAATGGTTTTGAGATTCCACCAGCTTCAATTTTCACTCTTTCAGCAATTGGAATGACAATTTCAGTAACCATTTATGACAAAATCCTTGTACCATTTCTAAGAAAGTTAACAAAAAATGAAAGAGGAATGGATCTCCTTCAAAGGGTTGGTTTTGGAATGATATTCTCCATTATTACAATGATAACTGCAGCATTAGTAGAGAAGAAAAGACTTGAAACTGTTACAATGAATCCATTAAATGATGGTTCACTTTCAATGAGTGTTTTTTGGTTAGCACCACAGTTTCTAATTATTGGTTTTGGTGATGGATTTGCACTTGTTGGGTTACAAGAATATTTCTATGATCAAGTTCCTGATTCAATGAGAAGTTTAGGGATAGCACTTTATCTAAGTGTAATTGGTGCTGCAAATTTCTTAAGTAGTGTTCTCATAACAATTGTTGATCATGTTTCTGGTAAGAATGGGAAAAGTTGGTTTGGTAAGGATTTGAATAGTAGTAGATTGGACAAATTCTATTGGCTATTGGCAGTTATAACTGCTATTGATTTGTTCTTCTTTGTGTTCTTCGCACGTAGATATACATATAAGAATGTGCAACATGTTGCTGCTGTGGCTGATTGTTCTGAAGGAAAAAGTGACAGTGATGGTGGAATAGAGTCACTGGTTTGAATTAGTTTAGTAGATTAGTTGTACGGTGTGTAGGTATTTACGGGTACCCAATGAATAAACATGTATTTTCGGTGAACTAGGATATTCTCCATTAATGGAGAGACAAGTGTATCTTTTCTCTTTGTTTTTAATGTCAAATGTGTAATTTCATTGTAATCAAAAGATATAAGTAACATTGAAGGTTGTATTTCCTTTTAAAA
>LAGI02_30166|Glyma13g34570.1|glycine_max_dol-p-man:man_c_-pp-dol_alpha-_-mannosyltransferase-like_mrna|length:2068
CACAGATTGTGTTAATAGGACATTAGCATGTTACTATCACAAATTTAAGGATGACCAAAAGTCAAAACTACATCAAAATATTCATTAAAGAAGATAAGGGATGAATGCTTACAACGTCAAAACTACATCAAAAGGATGACTAAACAAAAAAGGTTTTTTTGCTAAATGCCTTAACATTTTCCTCTAATCTATTTTGAATGCTTACAGTTTAAATGCCACAAGTCCATAAAATTTTTAGTCAACATATTTAAGGACTAATTGACCCCCAGATCATTTGGGTACTATTCTTTTAAGCAGCTTATACATGCCAAAAACATTCTTCCCTTGCCACAGATAAGGGATGAAAAAGGACCTATATAAAGCTGGTGAAAGCTCCCTGTCTAGATAAGGCAATGCAGCAATAGCCTCCCATTTTGACAAGTCGCTTCCACGAGTGAGGTAAGGTCGCTGTAGCTGAAGCTCGACAAGGAAAGTACAAGCATCTATGTCGTGGAGATATTGTTCATTTGATGCCTTATTCTTGTTATTAAAATATGGCGGTGCTGATGCAGTCCCGCCAAGAGTAGAATTAAATGGGAGGGGAAGAAGACCTCGGAACCCATCATCAATCCATTTAACTTGTCCCACATAATCCGGGACGAAAAATGATGATGGAAAGCGATGCCATTCACCTCCAACGCAAAGCACAGAACCCGTTCCTGCATCATCATGGTGCTCTAAAATCTTGTAAACCTCCATGGGAGCAGAGTAACCATTAATCAGAGAAAATGTACGAGCATGAGATGCACATAATATTAGGCCAAGAACCACCGGCCTCAGAATTTTGGCTACCTTCACTGCTATAGAATTACTGTATGAATTATATTTGTCACGGAAAAGATCAGGGAAGCTCTCCATGACAGCTGAAGCAGCAACACAAATGAGTGGATATATTGGATAAAGGAACCTTTCTTCTTTATGTGGCTGCAAAGACATAAACCCCAACCAAATATATATAGGAGATACCACAATCAGTAGGTCTGGTGCATATTTCTTCTTTGCAATAGGAAAAATCGCCAAGAACAGCAGAGCAAGAACAAAACAAAAGTTGAAATTGTTAAATCCATTCCTCAAGTAATAAAGTGGTCCTTCGGTCCCATATAGATGGCTTTCACCGCCTCCAAGTACGTTGTATATCAAAATATTCAAGACAGACGAAGTCCATCTACCGTAATAATAAAAGTCAATAACTATTGACGATGCTAGAAGAATAATAGACGTAACAGCCCCAGCAATAAATGCCCGGATGAATTTTCTAGATAATGAATAAAGTGTCACAGGAAGGAAGGCCAAGATTGAGAATGGCCACCCAAGTATTACACCAATAGCAGAAACAGCAACTGCTGCAGCAGGTTTATCAAGAAGAAATAAACCTGAAGCAAGAGATATTGCATACATGGAAAACGAACTTGGCAAGAAACTCGTGCTAGCAAAGAAACAGCCGCTGGTTAAGCACAACATTGCAAGTGCGTATGAAGCAAGTCGTTTTCCATACTTTCGAGAAATAGCTACCACCAAAACAGTTTCTGTGATCACAGAGAGAAGGCCGAGAAAGAGTCTTACAGCATAGAATACTCTCACCTTGTCCTCAGCAAATAGCCAGGAAGCAGGTCGAGCTACAATTTCATGAAATAAAAGATACAGATACGATCGCAGAGCAAACTGTGAACTGTATTCCCAGGTTTGGAAGCCAGATTTGAAGAGAAGAAAATGAAGAGGTTCCCAATAATTGAAAACCTCATCACAATCATGGATAATGTTAGAAGTGGCACTCATGTATCTAAGTATTCCAAGCCCTAAAAACGGAAACAACCAACCCAGCCCTTCATCTTTCGATGATCTCACCGGTTTATCCTCCTTCGAGTACGGTGGTTCTGCCGGATCCGACGACTGCGTTCGTCTCTGCCTCATCGCCATCGCTGTTTCAGATCAAAGTGTTACTCAACACAGTCTTTGAAAAATGTATGAATTTCTAGAAGGTGCAATAACTTTACTTTTTTCTTTTCTAGTCGATGTTTTTCAAATTTTA
>LAGI02_30167|Glyma10g07490.1|medicago_truncatula_clone_mth2-_complete_sequence|length:2068
CATGGTCCAATTCCCAATCTACCGTACGAGAGTAAAAGCGCGTACAACGCACTTCCTCAAGTCACTTAACGTGACCGTCACCACCCCGTGACGGCATATCCCAGACGATCTCACGGAAGGCACGCTCCGTCAAACCCTTCCCTCTCTCAACTCAACGTCCCAAATTGTTTCTCTAACGCCGTCGCTGACGACGCCGTTCCCCAAACCCTAACGTCCGTACCCTTCCCTCCCTTATGGGTTCTTGCGATGACGATGACGATTTCTCACTCCTCCACCACCACCACCACCAGCAACCTTACCCGCCACACCACCACTTCTCCTCCGCCGCTTCTTCCGCCGTTCCGGTCCAATCGAAATCGGTCTCAGTAGACGCTGAAGACTACGGAAACCCGTTCGGCGACGAAATCACCGAGAAGAGAAAGGACCGTGAGGAGATCGGCGATGGAACAACCTCGTCATACGGTTACAACAAGCGACCGAAGACAACTTCCATAGTCAGTGGCGACGGCGGAAGCGGACGCAGTGGTGCCTCTGGAGAATACCGGAAGGACCGGGAGGAGTGGAGCGACGCGGCGATCGTGTGCCTTTTGGAAGCGTACACGGATAAGTTCACGCAGTTGAACCGGGGGAACCTGAGAGGGAGGGATTGGGAGGAGGTGGCAACGGTAGTGAGCGACCGGTGCGAGAACCAAGCGAAGAGCGTTGAGCAGTGCAAGAACAAGGTGGATAACCTCAAGAAAAGGTACAAATTGGAGAGGCATAGGGTTAACAGTGGTTGCATCTCTATTAGTCACTGGCCTTGGTTCAAGCATATGGAACAAATAGTTGGTAATTCTCTGCCTTCCAAGTTCTCGGATGAGGATAAAGCTGTTGTTGTTAGTTCTGCTGGGAATTCACCCAGACAATCGAAGAGATATGGAGTGGCAACACCCAGCAATGGTGCTCACTTAAATAGCATGAAGTCCAAACCATTACCAAACCTTAGATGGCGGAGGGTAATCCTCAAAATTAGTGGAGCAGCTCTTACTGGATCTGATACCTGCAATATTGACCCAAAGGTAGCCATGTTAGTTTCAAGAGAAGTTGCAATAGCTTCCCGCCTTGGTGTTGAGGTAGCGATTGTTGTCGGAGGTCGTAATTTCTTCTGTGGAGATGCATGGGTAACAGCAACAGGTTTAGAAAGATGTACAGCATACCAAGTTGGCATGATGGCAACTGTGATGAATTCAATATTGCTCCAATCAACTCTAGAGAAGTTGGGTGTTCAGACCCGTGTTCAAACTACAGTTGCCATGCAGGAGTTTGCTGAGCTATACAATAGGCAGCGGGCCATCAGACATCTTGAGAAAGGAAGAGTTGTTATATTTGGTGGCATTGGTTTTGGCACTGGCAATCCGTTCTTCTCAACTGACATAGCTGCTGCTCTTCGAGCTTCAGAGCTTAATGCTGAGGCAGTCCTCAAGGGTACCAACATAGATGGTGTATATGATTGTAACTCACGAGACAACAATTTCACTTTTGAGCATATATCCTTCAGGGAGCTGGTTTCAAGAGGTGCCACCTCTATGGATATGTCAGCACTGACATTCTGTGAGGAAAATGCTATTCCTGTTGTGGTTTTTAATCTATTGGAGCCTGGAAACATCTCAAAGGCTTTGTGTGGAGAACAAGTTGGCACTCTAATTGACCAAACTGGAGCAATAAGCTAATTAATTCGACGGATTTGATTATCATTAAGTAAACTGGAGCCATTAAGTTCAATGGGATTATTTACCATTTCTGAGATTCCTGGAGAAGATAATATAAAAGTTTGAACAGGTTCAGACTTCAGAATATAACATGGTTAGTGGAAACTATTTCAGAGCTGAAATCACAAATTCTCTGTCTTTAGGTTTTGTAGGTGTTGTTGGACTATTGCTGTTGTAAAAAGGAAAGAAAAATATTTTTGTATATTATTCTCCTGATGAATTGTAGCATATTAATGTATTAGCAGTAGCCTTTCCTTTGTTAGTAAATGTAAAACAGATACAAAGCAATTTAATTCAAATTCAACTTTTTTTTAAAAAAA
>LAGI02_30168|Glyma20g26640.1|lotus_japonicus_genomic_chromosome_clone:_complete_sequence|length:2068
ACAACCATATATTGTAGAAGACTAAGAGAGAAAGCGAAAGAAAACCAGACTAATTAATGAATCCAAACTAGAACTTCAAATAAGACACAACTAGTCTCTTAGAACCACCGGTTCCTCATCCCTCCGTGGCTTCAATTGCTTCCAAGTAAAATTGTTAAGCCCACTATCATTCATTCCCTCCATATAACCCCGTTCCACATTAACATTATTTCCCACTACCCTGGCCTAAGTAACAGACACTAGTAAGAGTAAGTAAACACTAACATAATTAATACCTGATGGATATTTGGTCATGGATATCTGCACTCCCCAACTTGGTTGAATGGGATGAGTCAGACTCGCCACCAATCTTCGAACTGGCGAGTTCAGCACCGAGTCAGGAGAACTCAACTCGCTCTATTTATTTAAAAGCCGAACGAACTTCCGGTTCAGAGTCAGAAGCAGTGGTCATTTTCACCGTTTGTTTGCAAGGCTTTCATCCATTCAACGCACAAAAGCCTCTCTGGGTCTCAGAAAAATGCCACCTTTCATCACAAAACCCGTTCCTACCTCTTCTACTCCAACTCCTCCAAGAAATCATATCCAACTCCCCCACCGCGCACGATAGCACCTGCCCCAGGTCTCAGCTCCAGAAACTCAAACCCGAACCCATAGCATGGATCATGGACTCCCACACACCGGAGTCTCTCTCAACTTTCTTCAACCTCGTCTTCATCATGCGCCTCTTTTGGCTCTGCGTCTGTGACGCGCCAAGTGAAGCTGGATCCCTCTACTTCCAGTCACTATTCGCTCCCACGGTTGAAACGGCGTCGTCAAAGCTCGCATCGATTCTTCGAACCTTCTTTGTAACCGTCGGCATCGACACGGAGCTTTGCTTCATGCGCACCCTCGGGTACATTATAGCAAAATGGTGCATTATAAGAGAGTTAGGTGTAGGATTACAGACACTGGTGTTAGCTTCGCCACGTAAGAATCCGAGATTCTCTTACGCGACGGAGGCTCACGGTCTTTGGGTTCTGAAAGGTTACGCGCCGGTGATGACTATGAAATTGGCGCGAAGCAACGGTCAAAAAAGTCAATTCCCAAGTATCGATCCTAAAGAGACAATTCTAAGGTACACACTCGCGCACCAGCAATTGGAGGCACACGTGCAGCTTGAATACACCGTTAGATTTTATGAAGGGTCCATTCACGTTCGCGCACGTGTCGATAACATACGTATCCACGTGGCGAGGCTGGGGTTCAGCCAAAACGACGACGTGGAAATCGTTGAGGAGAGACACTTCCCGTCACGGGTTCGGGTTTGGGTGGGGCCGGAAATCGGAGCGACATATGTAGGTGGGTTAAGCTTGGGCCGGTCAACGGAGAATAACGAGAAAGAAGTGGAAATTGAGAAGATTGTGAAGGGCAATTTCGAGAAATTGCAGGTTGCAAAGGTGAAAGCGAGGTCGTCGAGGAGAACGCGAACGAAGAGTTGGAGAATGGACCAGGATGCGGAAGGAAACGCAGCCATATTCGACGCCGTTTTGCATGATAACGCAACGGGCCAAGAGGTTGGAACGCGGAAGCCCACGGGCCAAATGGGTGACGAGTCAGTTAATGGGATGAGAGGGGGATATGTTGGGGCAAATAGACCGTTTACTAAAAACGGATCGGTTGTTATAGCTGGGGATGAATATGGAGAAGAAGTGGGGTGGAAACTTAACCGGGATATGGAAGGGAGTGTGTTAAAGTGGAGGATTGGTGGTGAGTTTTGGGTTAGTTATTGGGCCAACCATTCAAAAGTTTCTTCTTACTTTGAAACTAGGTATGTGGAGTGGTGTGATGAAGTTGATTTGCCTCTAATTCATGGCAAGTTAACACCCTAAGTACCTATGTACAAAACCCACTGTGCACTACTTAAATAAATGCTTTATTTTCATGTCTAGTTTCAATTTTTCAGTACATCAGCATATGGTATCATCTCAATCAATGTACACGTGTAATACATTATTAGTATTATTATATGTGTATAAGCTTTTTTGTGAGTTTTTAATGTCAAACTTACGAAATCTAAGGTTCACTTGTG
>LAGI02_30169|Glyma19g36710.1|x|length:2068
CATTTACTCAAGTGTCAAAGAAAATAACTCAAGATGGGGGCAAGAGATATGTAAGGATGAGGGATAATGACAAATTGTGTTATTTGCTCAACAAAGTAAGAGACAAGTCTTTAAAACAAGATTAAAATGAAGATTTTGTCACTTTCTACATGCAGTTTAAGCAAAAAAATTGGTGACAAGTATCACTTTCTAAAATGAAGATTACTTACTTTGGTTCACCCTGAATCACCATGGCTAAGTATCAGTTTTTCCATCAAGAGCTCAATCTAGCTATATAACCTTGGTGTCTATATTTATACAATCAAGTCTATATATGCATCAAGTCCCTCAGTGACAAGGCACTGCTTGAGTTTGTCCAATGCTCGGCTCTCCAACTGTCGGACCCTCTCCTTAGTCAAACCAAATACCTTTCCGATGTCGGACAATGATTTCTCATGACCATCTTCAATGCCAAATCTTAGCCTTATTATCCTCCTTTCTTTTGGGCTTAAGATGTTTAGGATGTTGCACACATGCCTCCTCATAAGCAGTTTTGAAACACTAACATCTGGGATCTCGAACGCAGAGTCTGCAGTAATCTCCTGGAAAGTTGTATCTTGGCCTGGCCACACAGTTTGCTGCATTGAAAGTGGAATTCTTGCAGCAAACAGCAAATTTTCCAACTTGTTTACTGTAATTCCTACCCTTTCTGCTAATTCTTCTTTGGTTGGGCGAAGATTGCCTTCATGAATGTACAATTTCTTTGCTTCAATGACCTTGCCCAAAAGGGTATATAAATTCTCCGGCAGACGGATTGTCCTGGAATGTAGAAATATGGCCTTCCTTATTGTTTGTCTTACCCACCAGTATGCATAAGTACCAAACCGGCAACCAGCTTGGGGTTTAAACCTCTCCACACTCTTCATGAGACCCATACTTCCTTCCTGCAATAAGTCTTGAAGGCTGAGACCACGCCCCAGATAATTTTTAGCAATATGAACTACCATGCGTAAGTTGGCCGTAATCAGCTTTTCTCTACTTCTGTAACCACAATCAAGCCGTGTCTGCAATGCTTGACAGCTAAGGCCAACACTCTCAGCCCATTCAGCCAGAGTTGGTTGCCTCCCGAACTGAGATTGAAGTTTCATCTTTACTTCTTCCAATCTTGATAAATCCTGTTACATATTGTACATTAAGGCAAAACTAGAAGAGCCTTAATACAGTATACCATGTGTTTAATGAAGTACGGAATTCCAAGCAACACCTGTAGCTGAGAAATCAATTGGGACTCTTCCTCAACAGTCAAAAGTTGCTTTGTTTCAGGACCCCACAAGAACAAGCGCAAGGGATCATTTTGACCAAACCCCTCCTTTGTCGTCTTTTCTACACGTAACCTTCCCTGTGCATCTGACTTTCTTGCAAGGTAACTTTCTTTGTCAAGAACTTTTGACTTTGGTACCTTCCTTTGTTTGGATTTTCTTTCCAGAAGCCGTGTTGACCTCACAACTTTATTCTTTCCAAGTGAACAGTTGGCCAAGCTTGTGGATGCCATACTAAAAGGAAGTGGATCAGCATCATCAGCTATAACTGATTTCAACTCTTTAGCTACCGAAGCTGCTTGTTTTGAGGCTAACAAAGCTTGCTTGGCAAGAGAAACTGCATTAGATTTCAGACCATATGCAGGCCGGTCTGAATCAATAGTAACAGGCTGTGGAATTGAAGAAGCGGTGATTTCCTCTCTCGGTGAGGAAGTCAATATGTTCTGTAAATGAGACCGGAGATGCAACTGCTGCATAAAGTTGTCCACAAATGGATATGCATCACCAATGTTATTCTTTTCATGAACTGAAGCCATATTCATCTGCCTTGTATTTAATGTGGCCTGGGATGTCTTATCTTCCTTATACATATGCAGTAGAGGCCTATACTCATCGTGCTGCTCTTGTAAAAGAACCGAGGTGGGAAAATTCCTGGCTGCAAAACTAGAAGAGCAAGATGTGACTGCGGGAGTAGCTTGTTCATGAAGCATTGAAACTGAAGAGGAAGAAGATGAAGAAAGTGATAGAAGAAGTCGGAGGGAAGATAACTA
>LAGI02_30170|Glyma15g27640.1|arabidopsis_thaliana_dna_repair_protein_reca-like_1_complete_cds|length:2067
CTTTTATCCAAAGTTCAATCCACAAAATTCAACTTATAAGAGTATGAAAACGCACCAAAAAAGATTAAGAAGATGAAATATAAAATTATCTCATCCGAGTTTATAAATTTTTTACTCGAACACTCAATTTATCCGAAAATAGTTTTTTTTTTGTCAACATATTCATGTTCTTTTTGCCCTATAGAAGTAGTAGTACTTGGTAGTATAGTGTTTTTTCACTTACTGTTCAATGGATTTTGTGTTATCTTTGAAACCCCATAGTCAGAGTGTGTTTCTGAAATCAACTTCTTCATCTTTCTTCCTCCCTCTCTCTCTTCCTCTCAAATTCCACTCTCTTCGTCCTCTCTCTGCTTTGAAACACGCCAAGATTCACTGCGAGTTTGAAAGAAGAATCAATGGCGCTCTTTCTGATGACTCTGACCCTCGCTTTCTTGATAGGCAAAAAGCACTGGAAGCTGCGATGAATGATATAAACAACTCATTTGGAAAGGGAAGTGTTACAAGATTGGGTAGTGCTGGTGGAGCTCTGGTTGAAACTTTTCCCAGTGGCTGTTTGACACTAGACTGTGCTTTAGGTGGTGGTCTTCCAAAAGGAAGAATTATAGAGATATTTGGACCAGAGAGCAGTGGTAAAACAACCCTTGCACTCCATGCCATTGCAGAAGTGCAGAAGTTGGGTGGTAATGCTGTGCTTGTTGATGCTGAGCACGCTTTTGATCCAGCATATTCTAAAGCATTGGGAGTGGATGTAGAAAATTTAATTGTCTGCCAACCTGATCATGGAGAGATGGGTCTTGAGATCGCAGACCGTCTGTGCAGATCTGGAGCTGTAGATCTCATTTGCGTGGATTCTGTCTCAGCTCTCACTCCACGAGCAGAAATTGAAGGTGAGATTGGAATGCAGCAAATGGGATTGCAGGCTCGTCTTATGAGCCAAGCTTTGCGTAAGATGTCTGGAAATGCATCTAAAGCTGGTTGTACTCTTATATTTTTGAATCAAATAAGATATAAGATTGGTGTCTATTATGGAAATCCAGAAGTGACAAGTGGTGGAATTGCATTGAAGTTCTTTGCATCACTTCGGCTAGAAGTTCGTTCTATAGGGAAGATAAAGTCTGCTAAAGGTGATGAAGAAATTGGCCTTAAAGTTCGCGTAAGAGTGCAAAAGAGCAAGGTATCAAGGCCATACAAAACAGCGGAATTTGAGATTATATTTGGAGAGGGCGTTAATAAGCTGGGTTGCATTTTAGATTGTGCAGAAATGATGGATGTTGTCTTAAAGAAAGGCTCTTGGTATAGCTATGGGGACCATCGGTTGGGGCAGGGAAGAGAAAAGGCACTACAGTACCTAAAGGAGAACACACATCTTTTAGAAGAAATTGAAAAGGTAGTTCGGTCTTCCTTGATAGATGGAACTAACCAAACAAGCCATGCATACACGAAGAATAGTCCAGTACTCAATCAAGATGATGATATATTCGAGGGGAATCAATGAAGAGCAAGCAAATTCTCTTTATCTGGGACTGGTTTGGGAGAAAAAATCATGAGCTGCTAAAGTTAGAAAGTTCTTTCTTCACAACAAATGGACGTAGAGGTGGCTTTGATGAAATGTTAATGGTTCTTCCTGTTTCTTTGGTAAAATGTTAATGGTGGTGGCACTGAGAAGCATGAGAAATACAGAAAAACATGAAAAGCATAAGAAAACACAGAAGGGTACAAGTGAAAGTGAGAGGAGTATGAATATGACTGTTCTGTCAACTAAATGTTCAATGAGTGCCAATCATGGCATCTTGATTTCTATATTTGGTTCCCGTCTACTGCTATAATTGTTTCCCATAGCATGCATTTTCTGTTAGCCAGACTAGACATTGAACTATAAAATTTTCTGCTGTAGGTATTTCCATTTTAGGTTTAACCGGTTCACTAGAATGAGTTGTCTCTAATGCCTCAAGCTCATCAAGTGCAATACCAGTATGCTCAGCCTAATGTCACTTCCAATTCGAAAACGGAATTCAAATCCTCTCAAGTACTAGAAGATCCAAACACCTAGTATATATAAGTGTCCAA
>LAGI02_30171|Glyma18g11030.2|glycine_max_calcium-dependent_protein_kinase_9-like_mrna|length:2067
CCTTTATAATAATCCCTTCCCTCCTCACAAAGTTTCAAACTTTCTCTTCTTTTCTTCACACCCTTCTTCCATTCTCATCTGGGTTCATTCCTTTTTCAAACTTTGACTCAACCAGTTTCAACTAGTGTACATCAAAATCCATTTTTTCCTCTTGTCTCTGTGTCATAACTATAACAATCATGGGAGGTTGTATGAGCCAAAGAGGATCAGAGAAAGAACACAGTAATGGTTACAGACATAATACACATGCTGGGGCCTACAATCACAACATCAAAAACAAATCCCATGAACCTTGGAAGCCCATTGTTCCAGCTCCAAGCCCAAAATATGTTCATAACACAGTCACAAACACAATCCTTGGAAAACAATTGGAGGATGTTAAACAGTTGTACACATTTGGTAAAGAATTAGGGAGAGGGCAATTTGGTGTAACTTATCTTTGCACTGAGAATTCAAGTGGTTTGCAATATGCATGCAAGTCCATTTCAAAGAAGAAACTTGTTACCAAATCTGATAAGGAGGATATAAAGAGGGAGATTCAGATTATGCAGCATATGAGTGGACAACCAAACATTGTAGAGTTCAAAGGTGCTTATGAGGATAGGAATTCAGTTCATGTTGTTATGGAGCTATGTGCAGGTGGTGAGCTTTTTGATAGGATCATTGCCAAGGGGCATTATAGTGAAAGAGCTGCAGCTTCAATATGCAGACAGATTGTTAATGTTGTTCATATATGCAATTTTATGGGGGTCATGCATAGGGATCTTAAGCCTGAGAATTTCTTGTTGTCCAGTAAGGATGAAAAGGCAATTCTCAAGGTAACAGATTTTGGCATGTCTGTCTTCATTGAAGAAGGAAAACTGTATCGTGATATAGTTGGGAGTGCTTATTATGTTGCTCCAGAAGTACTAAGGCGTCGATGTGGGAAGGAAATTGATATATGGAGTGCAGGAGTCATGTTGTATATCTTACTTAGTGGTGTTCCTCCATTTTGGGCTGAGACTGAAAAGGGAATATTTGATGCCATATTGGAAGGTGTTATTGATTTTGAAAGTCAACCATGGCCTAATATATCAGACAGTGCTAAGGACCTTGTTCGGAAGATGCTTATACAGGATCCGAAGAAACGCATTACTGCTACTCAAGTTCTTGATCACCCATGGATTAAAGATGGAAATGCTTCTGACAAGCCAATAGCCAGTGCAGTCCTTTCCAGAATGAAGCAATTCAGAGCTATGAATAAGCTAAAGAAACTTGCTCTGAAGGTCATTGCTGAGAATATGTCTGCAGAAGAGATCCAAGGTTTAAAGGCAATGTTTACAAATATGGACACTGACAAGAGTGGTTCAATCACCTATGAAGAACTAAAGGTGGGATTGCAAAGACTTGGTTCAAAGCTTACAGAGGCTGAAGTAAAGCAACTTATGGAAGCTGCTGATGTAGATGGAAATGGAACAATTGACTACATAGAATTCATCACTGCTACAATGCATAGACACAGATTAGAAAGAGATGACCACCTTTACAAAGCCTTCCAATATTTTGATAAAGACAACAGTGGGTTTATTACAGGAGATGAATTGCAAACTGCCATGAAAGAATATGGTATGGGTGATGATGCCACAATCAAGGAAATTATATCTGAAGTTGATACAATTATATCTGAAGTGGATACAGATCATGATGGAAGAATCAACTATGAAGAATTCTGTGCAATGATGAGAAGTGGAAACCAACATGCTAAGCTATTCTAAAGGTGCATACTTCTTGCTGAGAAGTATATATCCTAAAGTTTGTATCACATGTAAAGCTTCTGATTTAGTGTGTTTTGAGTTACTATGTCCCAAATGAGTGATAGTTAACTCTTATTTCATTTTTGGTTTCTTTTTCATGACAAAATATTTGTGAGTGTTCTTTTAATTTGTTTTGGACATAAAGTATAAAACCCACATGCATATTTAAAGTTTGTATTACATGCATACTTCTTTTTTCATGATTTAAAGTATTTGCACTTGAATGCTACTTCTAGCCCACAACTAGCATCATTCGATGAGATCAACATCCAGA
>LAGI02_30172|Glyma14g03960.2|vitis_vinifera_contig_whole_genome_shotgun_sequence|length:2067
CATTCATTCAAGAGAGAGAGAGAGAGAGTAGAAGTAGGTGAAAAGCAAAGAACCCTTGTCTTCTGATTATTATTTTCACATTTACAACCCCAACAATCCTCAAACCACTCTTCTATTTTCTAATCCAATCGGAAACTTCGAGAAAAATCACTTTGAAAGTGATAGGAATTTTCAAAAAATAGGAAAACCCAGAACAGAAGGGCTTGCCTTTGTTGTGTTTTATGTGAAGATAGAATCAAGTTGAGATTTTGGTTCACCCCATCAAACCCTAAGTGTTGAAAGTTTCTGGCTTTTGAGGGTCAGATCTTAGGGATTCACTGTTGTCTTTGAAGCTCTCTTACTCTGTGGATCTCTCTGATGGGTTGACTCAATGGAGAAATGGAATTCATTTTGTGGGGTTTCATATGTTCATAGTTTATGTTCAATTTTAGTATTTTTTGGGTTTTGAAGTAAAAGTGTGAGTGACAAATGGTAATGGTGGTTCTTCACTGATAAGCTCTGTGTGTGGGAAATGTCTGCTTCTTTAGCAGCTTTCGAGCGACCTCGACCTGGGGCTTCTAATACAGTTTTTAAAAGTGGCCCACTTTTCATATCATCTAAAGGAATAGGCTGGAAGTCTTGGAAAAAGCGATGGTTTATACTCACACGCACATCATTGGTTTTTTTCAAAAACGACCCTAGTGCCCTTCCACAGAGAGGTGGTGAAGTAAACCTGACACTGGGTGGTATTGACTTAAACAATTCAGGGAGCGTTGTTGTTAGAGAAGACAAGAAGTTGCTGACAGTATTATTCCCAGATGGACGTGATGGTCGTGCGTTCACCCTTAAGGCTGAGACATCAGACGACTTGTTTGAATGGAAGACGGCTCTTGAACAAGCTCTCGCACAAGCACCAAGTGCTGCCCTTGTTATGGGACACAATGGGATTTTTCGTAATGACACAAGTGATTCCGTTGAAGGATCTTTCCAACAATGGAGGGACAAACGTCTAGTTAAGTCTTTGGTTGTTGGAAGACCGATTCTACTTGCACTAGAAGATATTGATGGAGGTCCATCTTTCCTTGAAAAAGCTCTTCGGTTTCTAGAGAAGAATGGGACTAAAGTTGAAGGAATTCTGCGGCAGTCTGCAGATGTCGAGGAAGTAGACCGGAGAGTCCAAGAATATGAGCAAGGCAAGACTGAATTTTCTTCTGACGAGGATGCCCATGTTGTTGGTGACTGTATTAAGCATGTTCTAAGGGAGCTGCCTTCGTCTCCAGTTCCAGCTTCATGCTGTACTGCTTTATTGGAGGCTTATAAAATTGATCGCAAGGAAGCTAGGCTTAATGCAATGCGCTGTGCTATTGTGGAGACCTTTCCAGAACCAAATCGACGTTTATTACAAAGAATTCTGAAGATGATGCACACAATTGCTTCTCATTCTCATGAGAATCGGATGACTCCATCTGCTGTTGCTGCTTGTATGGCACCCTTGCTTTTACGGCCTCTGCTTGCTGGAGAATGTGAACTGGAGGATGAATTCGATGTCAATGGCGATAGTTCAGCCCAGCTTCTTGCTGCTGCTAATGCCGCAAATAATGCTCAAGCAATTATCACTACTTTGTTAGAGGAATATGAGAATATATTTGATGAAGAAAATATACAGAGATGTTCCATGTCAGCAGATTCACGGATTGAAAACAGTGGGACTGACGATTCAACTGATGATGATAATATAGGTCTGAAAGAAAATGGTTATCATGATGCAGAGAATGAAGTTGATCAAGAGACAGATGATGATGCTGAACGTGTACACAGTGGAAAATTGAGTGAAAGTAGTGGTTATGCTGGAAGTGATCTTTATGATTACAAGGTTATCTCTCATGCAGCCTACTATTTTCCCCCTTCTTCTGGTCCCATCATTCATGTCTGTTGTATTTTATTTATAGAACCAATTATTTAGGTTCCACCTCAAAACCAATTGGCTATGAGGAGTAGCCCAACATGTATTTTAATCATTCTCGAGATAATGAGACAAGCAATGTGCGACTTATTTCCCAACACCAATAACATTCAATTAGTACTCGG
>LAGI02_30173|Glyma15g07240.1|glycine_max_pap-specific_mitochondrial-like_mrna|length:2067
ATTTTCCTTTGCAAAAGAGTGGTCACTATTCCCGGACGTAGATGGCGATTGTTATCCATAACCTCCGCCCCGCCCCAAATACCCATATCTCCGCCGTTCACCGCCATTTTTTTGCCGCCAATCTCAGCTCTGGAATGCCACGACGCTTCAACGTCAGGTCTTAGGTCTCTTCTCATTTCCACTCCTCCATTTATTTCCCCTCTCTAAATCTCAATTTCCCTTATTACATTTTCGAATATTAGGGCCAACCTTCTCCCATTTCCAGAGAAAAGTTCTAAGTATTATAAACACCTTGAAGCGGCTGTTGAAGTTGTTCAAAGAGCTTCCCATCTCTGTGTTGATGTCAAATCATCTTTATTCTCTACTGATGACAAGGTTCTTGAAAAAAATGACAACACTCCTGTCACTGTTGCAGATTTTGGAGTCCAAGCTCTCTTAAGTTTGGAGTTAAATAAGCTGTTCCCTGATATCCCATTGGTGGCTGAGGAGGATTCTGCTTTCTTGCGATCAAGAAACTTAGCAGGTACCGTGCTTGATGCAGTGACTGCTAAAGCTAGCTCTACTGGTAAACCACTTACACAAGATGATGTACTCGAAGCTATTGATAGAGGGGGCAAGGATGCTTCTGTATTTGGATCAAAACCGGCCACATATTGGGTGGGCATATCTAAGCAATTCAGTTAAATACTACAGAGTGATGTAATACTTTTTTTTTTTAAATTTGGTTCCATGCTGCATTTTCTATGCTGTATATGAAATGTTTGTTCACAATACATTCCTGGAGATTAGTAAATGGTGGTAAGTGGTAACTATTGTTGTTTTTTGTGAAAACATAATATTTTACAATTGGGATTCTATAAGCCCTTATGATCTTATTTATTTTCAAGTTAATCCAGGGAATTTATGAATTTACTTCTCATGGTTTTATTTCCATCACAACTTGTATTAAGTCCATTGAATGAATGCAGGTGCTTGATCCAATTGATGGCACACGTGGTTTTTTAAAAGCTAGCAAATCCTTATATGTAGTAAGTCATAATGAAGGTTGATTTGAGTTGCTATACTATTTTGGATTCTTCTTGTATGATAGGATTCAACACAGACATTTCCTGAAGGTTCAGTTTGAAAGGGCTCTCCGTTGTAGATTAACCTTTTCTTGTGATAGTGCTTGTGATTTACTTTTCTACTTAGTTTCAGTGTATAATACAAGTTGCGTGTATATCTCAAGATAAGAAATGCTTGCGATGAACATTATCTTTTTTGTAGAGCGTATATGCTTTTGTAATCTCATCATCTATTTATCTTCTTCTTTGTCTGTGGGGATTTTTCACAAAATACAGGTTGGTTTGGCTCTTGTGGTTGAAGGAGAGGTTGTCATTGGTGTTATGGGCTGCCCTAACTGGCAGGAAGATTTGTCAGAAAAAAGCCCCGCTGACATGAAGGAGCATACAGATTCTCTTTCTGGATCAGGAATTGTAATGATTGCTCATATAGGCTGTGGAACATGGACAAAAAGGTTGAATAACACATCCAAATTACCTGATGCGTGGACCAGATGTTTTGTTGATGGGTTTGATTTAGTACATAAAGCACGCTTTTGTATTCCAGATAGTCAAACATGGGAATCACTGCCACTGTCTTCTTTATATAATGCAACAAGTGATGCTGATAATGTGGGGAGTAACCAAATTCTTATTTTGACGGCATGCTGTGGAAGTTTATGCAAGTATTTGATGGTGGCATCAGGTAGGGCATCTATTTTCATGCAAAGAAAGAAAGAGAAGACCACCATAAAGGTATCCGATTAAAAATTTTAGTTTACCATTGGATGGATGATAATTGAGAGGGTGAGTTTAGCGCAATAGGAAGGGTGCTGCTTAGTGATTATGAGGTCATTGGTTCAAATACCGGAAACAGCTTCTCTGCTTTCGGGTGTATGACTGAGCTTCGTGTACTCGGCCGCCCTTACTTTATGTAGCATTACTTGATTTTGTTTTTTGGGTACTTTTGTAGTCTTGGGACCATGCTGTTGGCATGCTGTGCGTTCATGAAGCAGGTGGAAAGGTA
>LAGI02_30174|Glyma19g42771.1|glycine_max_uncharacterized_loc100500696_miscrna|length:2067
GGAAAACTCAAATAATTATAAGAAAAATGAATGGTTGCATTGTGTTATGATACAACTGTACAAGCTAATGAACTAAGTTTACAGGTTAATGTTTAAGTGTGATTCATAAGCTAACTAAAAAAATTGTTACCTTCATTTGGTTCTAGTATAAGCTAAAAAATATGGTTTAAATCAAACACGAGTCGAGTTTTAAGTTAAACCATATATAATCGAGCATAATTCTGAAGTCCTGCAATATTTCATAAAGATGGTTTAAATCAAACACGAGCCAAGTTTTAAGTTAAACCATATATAATGGAGCCGAATTCTTAAGTCCTCCAATATCAAAACAGTTGGGTCATCTTCTGTAGAAATTAAAGCCTCCCAAAGTGTTCAGTACAATCAAGAAACTGCATTAATTTACTGCTTTTCCACTGTAACAAATGATATTTACATTTCCCTCCTGGAACATGGTACCACAAAAGGAAAGTTTCTGGAAAGCTTAGCAATATCCTGGAACACGGCATTAACGTTAAAGGAATCATCAAGGGAGGTCCAATTCCGATTACAGATCTGAAACATCGATAGAATTCTCTATAATGTCAATGCAGGATCCTACAGAATTTCCCATGGAGATGGCCTCGGCGAGCTTAGCTCGAGCTGCTTCATGTCGACGCAAGAGTAAGATCGTGTTTAGCACGGACCATCTAACTTGAGAATCTACCTTCTTCTGTGTGAAGCCAAGGCCTTTAAGCAATAAATCCAACTGTCTTATGTCATTCAAACCTCCTTCAGCAAATCCATATATAAGGTACTCAGTTGACACACCAGCCAGTGCTATACATGAAAATCTGTTCAGTGTAGTAGCTGATACTTTTCCTGCATTAACTTCTTCTAGAAACTCAAAATCGACAAATGCAGTGCCTGCTTGAACATTGAGAGATCCCTCGTTCTTGAGAGCATCCAAACTAGAAATGGTATAGCTTTTAGGAAGAATTCCTACCAGATAAGCAACTAAAAAATGACCAGCTTCATGTTGAATAACCCTTTGGTGGTATTTTCGACTGAAACTGTGACCAATTGTATCAATAACCAAATTACCAATACCTCCATTAAAAGCAACCGCATCTAGTGTCCATAGAAATAGCAGTCCGAGCGATATATAAAAGATTTGCTGCGTAGAAATTCCGAAGGTGTACCATGCAGTAAGCCCTCCTACAATAGTGGCAATCTGCAGGTTTCTCTCTATTGAACCAAGAGTTGTATCCACTGGAGACAGAAGAGATAATGGTTCTATTCCATTTAGCTTCAATTCATCCAAAGTGTAAAGCCTTTGAGGCACCTGCACATGCATTCACTTTTCACACAATAAATGGTGCACATTTCGAAAAACGAATAAACACAGCATAATTTAAAAAATAAGGACAGTCCAGTACACGAGGCTCCCACTTAATAGGTTCTGAGGATGATATACGTACACAGCCTTACCCCTGCAAGGTCAAACGAAAAGGATGTTTCTAGGATTTGAACTCGTGACTTCATGGTGCGTTGCGCCAAACTCACCCTCTTAAACATTGCATAATTTGATTTATAAATTATAATGCTAACATCCATGCCACATGAAGCAAATAGCATTACTTGGTTATAGATCAAGTGAAAAATCAATTGATCTCTAAAATTGATATCATTATCCAATTTGGTCTCTGAGATCATGAAGAAGAAACAAGTTTAGTATCTGACTTTAACAATTATCAATCAATTTAGTCTCTGACATTAGTGCACACCAAAGTGTGTCACATGATAGGTTAAGACTTAAGTGCTAGTTTAGCATGCAAATCCCTATAAAAATGAGGTTGTTGATTCTTTAAAAAAGACTACCGAAAACAAAAGAAACAACTTTGCAGGGACCAAATTGATAAATTGGACCAAATTTCACAAACAATGTTTAGGAACTAAATTGACTAAGGGTTGTAAAAGTGAGGGACTAAATTTGCTTTTACATGATATCAAATTTCAAACCAAACAAATGATTTACTCATCATAACTATGAGTAATATTATATTCTCATACTAAATCTTCATATCCACA
>LAGI02_30175|Glyma01g43933.1|cicer_arietinum_guanosine-3_-bis_3_-pyrophosphohydrolase-like_transcript_variant_mrna|length:2067
CCTGATCTTCTATTTCTACCGTGCTGGCAGTTCATAAAACTTATCCATTTCTTCATCGTCGATTCCCTTGTAGATTTCGTTGTATGCTCCATCAAATCCCTCTCTCTCCTTCACTCACTTCTCTTCTCTCCGCCACCACTTCCTCCTCCTCTTCCATCCACGGTGCTGTCTCCTCCGCTATCACTCATGTCGCTGTCACCGCTCTCGCTATTGCTTCCGGTGCTTGTCTTTCCACTAAGCTTGATTTCTTATGGCCTAAATTGGATCAACAACCAGGTACCATCATTCAGGATGGAGTAGATGTTACTGGCTACCCTATTTTCAATGATGCAAAGGTACACAAAGCTATAGCTTTTGCTAGAAAAGCACATCGGGGCCAAATGCGCAAGACTGGAGACCCTTACTTAACACACTGTATCCATACGGGAAGAATTTTGGCAATGTTGGTTCCTTCAAGTGGTAAACGAGCTGTTGACACAGTTGTGGCTGGGATTTTACATGATGTGGTTGATGATACTTCCCAAAGTCTGCAGGACATTGAGGAAGAGTTTGGGGATGATGTGGTCAACTTGGTAGCTGGTGTTTCAAGATTGAGTTATATAAATCAGGTATGTATGCATTTTGATTTTGAAGGAAGTGGTACATTATGGTTTGTCTTATTTAGCTAGTTATTAGATTTCAATTTAATGCAATAGGATTGGCTAAAGATATCAGTTTTATATGTTGCTAGAGGCATAAAGTCTTTGTACCTTCACTTAGCAACATCTTTAGCTTTTGGGTTGTGCTGCTGGTTCTTGACATGGTTTTAGAACAAATTTTACCTAGTTGTCTTCTTGCTGCTCCATTCTTACATAATTATACTAAATTTCAGTACAGGGTATAGCAAACCTGTAAACCATTTTCAGGTCTATATCTAATAGTTTAAGCTTTTAAGAGAGAGTTGGTCTTCCACAGTTAGTGCATGATTATGATGTAATACCTTAGTAACTTGTTTACTATGTGGTAGATTATAGTGATGGCATGTATTCTGTTGTTTCATGAATTTTCCATACTATATCTTGTAGCTCAATTCTGCTGACAACTCTGGTGAGTATCCACTGTTTTCTCTCATTACCCTATTATATAATAAGTAAATTATCTTTGAAGCTGTTACGCAGACATCGAAGGGTAAACGTGAGTCAGGGCGTCCTTGGCCAAGAAGAGGCAAGTAATTTACGAGTGATGCTTCTGGGAATGGTTGATGATCCGCGTGTTGTGCTCATCAAGCTTGCTGACCGTCTTCACAACATGAGAACTATTCATGCTCTTCCATTGCAAAAGGCTCAAGCTGTTGCAGAGGAGACCTTAATTATTTGGTGTTCTCTTGCTTCAAGATTGGGTCTATGGGCATTGCAAGCTGAACTGGAAGATCTATGCTTTGCTGTTCTTCAGCCTCAAGTATTTCAAAAGATGCGAGCTGATCTGGCCTCCATGTGGAGCCCCACTTTCAGAACAGAAAGCCCTAGAAGATTCTCTGTAAAAGGAAGCTTGATACCTTTGGACGAGAACAGTTCAACTTCTTCCTGCAATGAATCCTTGACATTCAATGAGGATGTCTCAAGTATGAAGGATCTTTTGGAAGCTGTGGTCCCATTTGATATATTGTTGGATCGGAGAAAACGGGCTAACTTTCTCAGTGGTATTGGGAATAATCTGGAGACATGCATGAAACCGAAAGTTGTTCAGGATGCTGGGTTGGCTTTGGCATCATTGGTAGTTTGCGAGGAAGCACTTGAGCGAGAATTGATTATATCAGCTTCTTATGTTCCGGGGATGGAGGTCACATTATCAAGCAGATTAAAAAGCATGTATAGCTTATATAGTAAGATGAAGCGAAAGGATATAAGCATTGATAAAGTATATGATGCACGTGCATTAAGAGTAGTTGTAGGAGACAAGAATGGGACATTACATGGACCTGCTGTTCAGGGTTGCTATAGTCTTCTCGACATTGTACACAGGCTTTGGACTCCCATTGATGGTGAATTTGATGACTACATCATCAATCCAAAGCCTAGTGGCTATCAG
>LAGI02_30176|Glyma05g32930.1|glycine_max_cbs_domain-containing_protein_cbscbspb3-like_mrna|length:2067
GCGGCGACGACGGCGGTGGTGGTGGTGGTGGAGAGGCACAATTTGAACCTAGTCTCTCTCTCTCTCTCCGATATATCGCTTCATATTAGTAATAATAATAATAATAATCTGTGTTGAATCGATTTGTTAGAAAATGAGTGGTCCTCCTCCTCCGGCTCCTCTTTCTCGGAGGAACAGCGGTTCCTCTCATAAACGTCCTCCGCCGTTGTCTAAGAAATCCGAAAACGGAACCGCCACCGAACCTTCCGTTCAAAGCAGGCCTTCCTCTCCCTCTCTCCAACAGCCTGATGGGGGAGAAAGGACAGTGAAGAAGCTTAGGTTGTCGAAAGCCCTGACTATAAGCGAGGGCACAACGGTTTCTGAAGCATGTCGACGAATGGCAGCTCGGCGTGTTGATTCTGTCTTGTTGACTGATGCAAATGCCTTGCTCTCAGGAATTGTGACTGACAAGGACATTGCTTCTAGAGTTATAGCCGAGGGTTTACGACCAGAGCAGACAATAGTGGCAAAAGTAATGACTCGAAATCCTCTATTTGTGACAGCAGACACACTAGCCATCGACGCACTTCAGAAGATGGTCCAAGGTAAATTCAGGCACCTTCCTGTTGTGGAAAATGGTGAAGTCATTGCCATACTGGATATCACCAAATGTCTTTATGATGCCATATCTAGGATGCAGAAGGCTTCTGAGCAGGGGAGTGCTATTGCTGCTGCAGTTGAAGGTGTGGATCGCCAGCGAGTTCCAAATGCTTTGATAGAAATATTGAGGGAGCGCATGTTCAAGCCTTCCCTGTCAACTATTATTGGTGAAAATACAAAGGTTGCTATTGCATCAGCATCGGATCCTGTCTATGTAGCTGCACAAAAGATGCGGGAGTTGCGTGTTAATTCAGTTGTTGTTGTGTCACTTTCGGGAGCCAAGATTCAGGGGATTCTCACTTCAAAGGACATTCTTATGCGTGTTGTAGCTCAAAATCTTTCTCCTGAGTTGACTCTAGTGGAAAAGGTGATGACTCCAAACCCAGAATGTGCATCACTGGAGACAACAATTCTTGATGCACTGCATATGATGCATGATGGGAAGTTCTTGCATCTTCCTGTGGTAGACAGGGATGGATATGTCACTGCTTGTGTGGATGTTTTGCAGATAACTCATGCTGCCATTTCCTTGGTTGAGAGTAGCCCTGGATCTGTTAATGATGTGGCAAATACAATTATGCAAAGATTTTGGGACTCAGCTCTGGCTCTTGATCCACCAGAAGATTCCGACATTCATAGTGAAGTTTCTGGACTAGTGACATCAGATGGGGTAGATACAGTGAAGTCGGCATATCAATCTTCAGATTATGGAAATTCATTTGCATTTAAGTTTCGGGATCTCAATGGTCGTGTACATCGATTCAACTATGGTTCTGAACAATTAGATGACCTTGTATCTGCAGTCATGCAGAGACTTGATGTTAATGATGGAGAACACCCGATTATTTTGTATGAGGACGATGAAGGCGATAAAATTGTTATTGCAACTGATAACGATCTTGCTACTGCTGTCAGCTTTGCTAGATCTGCAGGATCGAAGTCTTTAAAGTTGCATCTGGACTTCGGCGGTTCAAAAAAACCAACGACACCACAACCTGATACAGCGACTAGACAGAAAACTAGCACTTTGCCTTACCGTTCTGGCATTTTTGCAGGTGCTATTGTCATAAGTAGCATTGGATTGATGGTATACTTAAAGCGCTCTAAACAATGATATGTTGACACTAAATTCATGTTGTATAAATTCTGAAGTTCTATTTCATTAACTGCTCCTTGCAACAAAGGAAATATTGGATACTGAAATTGGCGAATATTGTGACCTTTCTCTAATTTTGAGTCCCTATTTTTGGGGGATAATTTTCACTGCCGTGGTTAATCCAGTGTGATTAGTTGAAGATGACTATTTATATTTTTTCTATGCCTCTCTTCTCCTTACAAGTGAAAATATGTATTTATAGGTCATACATATTCTCAAATGGTTTGTATGATGGGTTAAATTCATATATTATCAATTTTTTTTTGCCGAAA
>LAGI02_30177|Glyma07g37640.6|glycine_max_ubiquitin-like-specific_protease_esd4-like_mrna|length:2067
TGACAAATGAGAAACAAAGGTACATGAAGTAGTACAATGTTAGAGACACAATAACACCTAACCTTAAAACAAATTGCCTCATCTAAATGTTTCACTTTTGCATAGAATATACAAACTTCTGCATTCTATAGCTGTACCTGGATATTAATGATCTTTTCCATTTCTCATGACTAAATCATAGATAGATGACAAAATATTGGTATAATGATGAATGGTCACTCCTTTGCTCAGTCAGCTTTCAATCTCAAGATTTCCTTTGCTGTTCTAAGCCGGAAGTAGGGCATATCTTTCTGACTGAAACACAGTCCAAGGTTTCTGCTATAAAGGTCAGTATATTTGATCATAAACACCCCACAATCATATCCATTCTTTTGTTCAGGAAGGTCTTCAACAAATTCTTTTTCCCAAAAACTTACATCAATATCCTTTCCAGTCTTGTCCTTTACTTCATCTACAAAATATTTAGCCAGCACTTTCAGCACTTGGGTATCCACTGCTTTCAGCGAGTCAAGATACTGGAATTTCTTATCTTTCTTATTGATCACAGCCAAGCACCAATGGACCTGTTTATGGATGGGTACAAATATTTTATCACATTCATGTAGGCCATATCCCAATTTCTTTTGACTGGTCCATCTTCTCACAGATTTGAAATCATAACCACTCCTGCCACTTCTTAACTTCTTGTAGAAAAATGTATTGAAAAAATGACATTTCAAGAACTTCTTTGGTTCTCTTTTCTCCCTCTCTTTTAGCAACTCAAGGTACAAGTTTATCACCTCATCATTTAACCAAACACCTGGCCTAAGGCACTTAAGCTTTTCTGCATTGATCTCAATGTTAGAGTTCTCATGGGTAACCAAAATCCTTCTCCTATTGGCAGAAAACGCATTTTCAACCTCATTTAATTCCTCCTGCATAAGAGGGATAAAAGGTTCCTGTGGCACTTCCTCGACCACCTCTATCGGTTCCTTCTTTGGACACAACAAAGCAAGCGCATCCTTGCGCTTCTCAAGTAGTTCAATTTCAAACTTGAGCCTCTCAGTCGTCGTGTCCCTTCCTCTAACAGACTCGAGCAACTTCTTATAGACATGAACACTCGAAAAATCATGCTGGTGACTCAAATCCAAAGCATCCCACTTTTTTTCAGCACTGACTATTCTCTTCAAGTTACTATCAGTGAACTCAGAATCAACCGCTGAAATTGACTTCTGTTGAATTCCATCATCCACAATCATAGGATCCAAATCATATATCTCAACAATATCATCATCTTTAACAACATGAACTTCCTCTTCAATACTCGAATCTTCCAAAACCTTATACCTAAGACTATCAGTGTCAAGATCTATAACCTCTTTCCCCTTTGGGGAATCAAGGTCTATCACCTCTTTCCCCTTTGGGGTGTATCTAATTGAAGCCACTGCTTCTCGTTTCGCCTTTTCGTGTTTTCGACTAAAGCAATTACCCATATCAATATTTTCCCCAAAGTCACCAATATCCCTACCTTCAAAGCTCGACCCACTTCTGAATTTCGTTAAAAAATCAAACTTTCGAGGTCTGCAAGGAGCATGCACCTCCCTAACCAACGGTAGCTTGATTTCGGGGTATCGATAAATTCTCGAAACAACAGTACCATTGTATGATGATGACGAAACCGGTGGGGCGGGTGAGGATGATGAAAATTTGGGTCTTTTATAGGAAGAAGAATTGGGAATGGGAGATTGAGAATTATTGGGTTCATTAAGGTTCATGCATTCTTGGGGGCGCTTACGGTGAGAAGTGATGACACCCATTGATGGAAAGGGAATCGGAGAGGGGTGAAAAAGCACAACCATTGAAGAAAAAGCATGTCAGGGAAGAATCAAAAGGGGTGAATTTGGGGAATTAGGGTTTCGTAATAAGTTGATGAAACCCTAGATGAAACGACGTCGAATTGAGAGGAATATAAAAGTAGAAGCAGTGATTGAAGATGATAATAAGTATTGTATTTGATTTGTTGAATAAAACTGAAAATATTTTTGCAGTGAAGAAGCGAAGAGATTTTGGTTTCTGAGCTCTTCGGCT
>LAGI02_30178|Glyma20g37330.3|glycine_max_serine_threonine-protein_kinase_ctr1-like_mrna|length:2067
TTTTTTTCCAATTTTCAAGATAGATATGCTCCATAAACATCAACATGGGTTTTGGTTAGCACTAAGCACAAACTGCATTGCATACTGTAAAGTAATAAAATATAAGTAATAAGTATCAACCCACACAAAATGGCTCACCAATCTGCTGCCTGGGCTACAGCAGCAAATGATAACAAACATTTGTCCTACAAGCTTTGACTTATTCCTTATCCTTTATTGTGCTCTTATTCTCTTTCATGACTATACTTGCATAGTTTTATGTAACTTGCACTGTAAGTGAAACTTAACATTCACATTTGCATAAGGGAGAGATTTGAAGGGGTAGAATTTACGGCATCCGGTCTTGATGAGATGGGATAGATAGACGTTGCAGAGGCTTTAGAGCGACAGTAAGCTGTGCAAATGAGGGACGCAAATTTGGATCCTTCTGCAAACATTCCCAGATTATGCTTGCAACTAAAGGGTCAACATCCATAGGGATATCAAGGTGACGGTCTTGAAAACCCACTGCAGCAACAACTTGCATAGGATTCAATCCTGTCCAAGGCAACTTTAAAGTTACAAGCTCCCAGAGAATGACTCCAAAACTATAAACGTCACACTTCTCATTTGAGGGTTCATTGCGGAGAACTTCAGGAGCCATCCATTCAGGCGTTCCAGAGGTTGACTTGGATGACAAAAATGTGTTGTGTTTCAAGCGTGACAACCCAAAATCACATACCTTAACGTTCCAGTTCTTATCAACCAAAAGATTTGGGGATTTCAGATCTCGGTGAACAATCGTAGGATTGCTGGTGTGTAAGCAATTCATGCCCCTTGCCACATCCAGAGCCATTTTTATCCTTCGTTTCTCATCGATCTGACAATTTGGGCGATGAAGAATTCGGTACAAGCTTCCTCTTGGAATAAACTCCGAAATAATTGAGAGATTGGGAGGACGAGTAACAGCACCCATAAAAAGAACAACATTTGGATGACGCAATCTACGCATTATCCGTACTTCTCTTTTGAATTCTGACAAGGCATCGCCTGAAAAATCCTGATCCAAAAATTTCTTCACAGCAACCTCGGTTTCATTCCAGTCAGCATGGAATACCTCGCCATATGAACCTAGACCAATTCTTTCACCAATAACCAGATCCTCCCATGGAATCTCACATTCATTGACATCTACATCATCAAACATCCGATCAATCTTGTTTGTATTGGAATCAATCGGGGAGCTAAGACTATCTGGACCCTTTAATTTCAAGTTTTCCCCCATGAATATGTCACGTGTGCCCTTCCTCTGGTCAAGATAACCGATTTTAATGTTCTTGTGCGCTATAACCACATCTAACAAGTCATTTCGATAATTTTCCGGTTTGCCTCTGTTACAATCAACATTCAGATCCTCAAACCTCTTCAGTTCATTTACACCAGATGGTGCAACTGAAACAGTAACTTGGGCCAATTTTGGAACATTCGTATCATTACTTAAATTTGAATTGTTTGAAGATTTGGAACCACTTTGATCAATCTTTTCAGATACGGAAGAACTATAGGAAAAGTTGTATGCATTAGGATCACAATTAATTTTCCTAGGGACTTCATTGTAAGGATAACCATTCTTCCACTTCAAATGGTCAGCGTGTCTACCACAAACAGTATTATTTCTTGTACTCTGAACCTCGAGAACTTTATTTTCTACTGTTCTGCTATGACCAGAGGTCTTACTAGCTCCTTTTATCTGGAAGGGGTTAAGGTCAGCAAAAAGGTTCTGAGAGTCATCAGAACTCTTCTGGCCATATGGTACAACATTGACATTCAGTCTAATCCCATCACCAGCCACATTTATTCCATGAGTCCCCTTGTACAGAGAAGCACCAGATGATTGTGCAATATTTTCTACTTGGTTAGGAGTCACTCTATCAAGCATTTTTGAGGGACTAACACCAGAATCTCCATTGAGACCAAATTTTGAAGGCATGTAATCTGGCTGGTCAAAATATGATTTTCCATTCAAAGGTGAATTCTGACTACTACCTTCACCATGGGATGGCACTAGTCTTGTGTAATAAAAATCAG
>LAGI02_30179|Glyma19g43630.1|cicer_arietinum_glucuronosyltransferase_pgsip6-like_mrna|length:2067
AGACACCAAAGACGATGTGGCAGAGGATGAGGTAGAAGGGTCTGGTTCAACTTTAGAAATGAGAGACAACAGAGAAAACTCAATTCTTTTGAGAATCTCTTCAACCCTTTGAACTTTGCAACAAAGTCATCCAAAAAAGTGATTTTCTCGAGAAAAAGCACAAAATTTTCTCGAGAAAAAAGTTCACCTTTCTGAATCAATAGTTGCAATGAAGTCATTTACTCCATTTTTATGTCTTTTAGTTTTGTTACTTTCTATTCAATTTGAATCTTCTTTGGGATCTAAGAGAACCGACATGGCTTACGTTACTCTACTTTACGGTGATGAATTTTTGTTGGGCGTTCGAGTTCTTGGGAAATCGATTCGAGACACTGGATCCAACAAGGACATGGTGGTTTTGGTCTCAGATGGTGTTTCTGATTTTGCCAATAACCTTCTCCTGGCGGATGGGTGGATAGTTGAGAAGATTAGTTTATTGGAAAATCCTAATCAAGTGCGCCCGAAGAGATTTTGGGGTGTGTATACAAAGCTGAAAATATTTAACATGACTGACTACAAGAAAGTTGTTTATCTTGATGCCGACACTATTGTGGTTAAGAACGTTGAAGAGCTTTTCAAATGTGGAAAATTCTGCGCTAATTTAAAGCATTCTGAGAGGTTGAATTCGGGAGTCATGGTGTTGGAGCCTTCTGAAGCTCTTTTTAATGACATGATGAGCAAAGTAAAGACTCTTCCATCTTACACTGGAGGAGATCAGGGATTTCTCAATTCATATTACGCTGGATTTCCCAATGCACATGTTTTTGAGCCAAATTTGAATTCCAGACCCGTTCCTGAAATGGAGCGACTGTCGACACTATACAATGCAGATGTTGGTCTTTACATGCTCGCTAACAAGTGGATGGTGGATGAGAATGAACTGCGTGTGATTCACTATACACTAGGCCCTCTTAAGCCTTGGGACTGGTGGACATCTTGGCTTTTGAAACCTGTTGGTGTCTGGCAGGATGTAAGGGAAAAGCTTGAGGAATCACTTCCTGGGACAGGAGGGGGCCAAAATCCAAAAGACGGTTTTCTTGTGAAACTTCTCTTTCTGCTACCATTCTTTGCTTTACTCTTCTGTTGCTATCATTCATTTTTGAAGAGTCAAGGGCACTTCAGTTCATTTAGTAGAGGCTCACTATGGAATAACATCAGAAACCTTTATTATAGGATTAGATCAAGTGGATCACTTCCATATACTACTATTTCGTCATCAACTACCAATTCATCCCATCAGCTCTTAAATGGGACTCAGCATAAGGTCCCGGCTTATTTGGGAGGCATTTCTGTTGGTGTCTGTCTTATGGTTGCAGTGATGTCTATAGGACTGGCTCTTTCGATTGTTCCTCGGCAAGTAATGCCATGGACTGGTTTGCTTTTGATGTACGAATGGACATTCACAATTTTCTTTATATTATTTGGAGGTTATCTCCATTTGATTTACCGGTGGGGAAAGATCGTGGCATCACGAGCAGCATCGTCTTTGTCATTTCCTGTATCTTCTGATTATGATTCCGGAAAACGTCATCAGCGACAGTTGTCATCTTGCGATGCTGCTAAATGGTATTATGGTTTAGGGATGGCCCTGTTGGCCATTGTTGCTCCATCTTTGCCTTGTCTTTTTGGAGTAACTGCCTTATTTTTAAGGTTGGGTTTGATGGTTATTGGGGGCATAATATTGGCTTCTTTCATGACATATGCTTCTGAACATCTTGCTATCAGATCATTTATGAAAGGTCTTGAAGATTGGGATATTGCAAGAAATAGAAGCTAGTGTTTGTTTTGTTGTTTGTAATTAGGAAGTGGTTATGTAAACTATGTTTCATACTTTCATGCTTTATTCAACTAACATGTGTTGTAGTCAAGAAAGATTTGTCATTCTAGCATTACTTGCAGTGGCATTGTTGTAATATTATTATTGACTTTGTTCTATTGAAACTACACATAATCGTGTCTCAAAACAGCTATAGGCAGAGACAAGAACAATATGGTTCATGAAAAAAAAAAAAAAAAAAAAAGATTTTT
>LAGI02_30180|Glyma10g35910.1|glycine_max_embryogenesis-associated_protein_emb8-like_mrna|length:2067
CTTTAATGGAGACATGTCCTTATGTGAAGGAGATAAAAAGGAAGCAAATGCTCTCAACTTTCACCTCTTATCATTATTCCAACTTAAGTGGTACATCTACAATTACAGATTATAACAAACTACCACCAGAACAATTTTCCTCTACTACACATGCTCTCACATACCCAAATCTAGAATATACCCATGTCATTTATTCATTCCTATAAAAACCTGTGGTAAGTTCCACTTAATTTCACCAAAAGCTTAGATATGCAGACTTTGCTTGATAACAAGGCAAAGAAAGTGGTACATCATACCCATCTACACAGACAAATACAACAACAGTATTTGCTAAAATCAAATTATCTTCTGCCCAACCCACCTAGTAAAATATCCCTCACTTTTTTCCCAAGCACAAAATATAGCATTGAACCGACCAGTGGCCAACTTGTAGTGATAGCAATATAAACCAGCAACCAGAAGGACCATCTACTTTGTCGAGATAATTGGCCTACATACCTTTTCAATGGTTTTATTACATCAAGAACCATTCCATCATCTGCACTAGACGTTTGTGCAACGCCAGAGGAATCATCACTCTTTGCATTTGTCACAAGCTCATCTAGTTCATTAACCTTTTCCTCTGGAACACTGGCATGAATTTCATGAGTATCCTGTATTACATGTAATTCTTCCACATTGTCCATTGTTGGCTCTTTGTTCAATGCAGCTACCATTCCGTCTTCGGTAACGTTAACATAAGGGCCCTGATCAATTGATGAATGCACTGGTATGCTTGGTTTAGACATCTTTTTCTGAACATGCATATATTGGCTTGAGTGTAGTACGCTGAGGAATTCATTAACAGCCCTTACCCACCATAGGCTGGATGCAGTTATTCCTTCAAAGAAGGCCAGATGTCCTCCGTGTTTCACAGTAGCCAACACAATGTTTTTATTTGCCCTGCATTCATCCCAAGGAATGGCTTCCCTGGTACAGACAGGATCATCCAGAGCACTAATACAAAGAAGCGGAAGTGACACAGATTGCACATAAATAGAACTGCTGCAGCGTCTATAGTAGGTATCAACAGTCTCATACTTCCCAACAATGCGGGTTGCATGGTCATCAAAATCACGAATAGAGAGTGACTTTTCTATCCCTTCCCAATTAGCAAGGCGAGTAAAGAGAGGCTGGTGTAATTTTGCATAACCTTGAAGTCCAACGGCAAGTGCTCTATCATAAAATTTCTGCACCCTCCTGCGAGTTATAAACCTGTCACCTATCAAAAGGTCCCAAGGAGAGCAAACAGCTACAGCACCAGCTACAGGAATATTTTCACCATCCTCACCAAGAAATTTTATCAGAACGTTAGCTCCAATACTAGTTCCAACAAGAAATAAAGTAGTCTCGGGTTGCTCTTTGTGGAGATAATTAATCACCGTGCGGATATCCTCAGTCCATCCAGCATTGTAGAAGCAATCAGAAGCAGATGAAGAGTCACTAGTTAGACCAGGAATCACTACAACAATAGGAGTATATTCATGTTCAGAAACAACACTATCCGTACGGACAGCACCACCAGAAACATCAGAAGCCATTAGCCAGTCCAAAGCAAGGGTTCCACCATCAGGAGTAGTAAATAGTTGTCTTTTGTAATTGAAAACGGGAGGCCTACCGAAGAAGTTCAAGAAACAAGTTTGAATATGAGGAGTTGAAAGCCACGGTGTGGCTAAATACTTTCCGTGAAGAATCTTGCAATTTGAAACAACGCCATGGTAGATTTGTGAACATGAATTGTAGGTCAATTCAACAGGTGAACCTCTGAATCCGGAAAAGAAGTCTTCGAGGAAATGACATTCGATGAAATTGTAGAGATAAACGATGATGGCAAAAGCGGTGGCAATGAGATAATGATCAATTGGAATCTGAGATAAGGATTGGAGTAATAGCAAGTACGCACTCGAAGCTTCGGAATCCATGGATTTTGTATGATCCAGAGAGTAGAATGAAAATGAATGAATGAATTATTTAAGAAAACTCAGACGGAGCTTACGGTGGAGAGTGAGTAACCCATGTGAAGCTACC
>LAGI02_30181|Glyma08g17110.2|cicer_arietinum_abc_transporter_d_family_member_chloroplastic-like_mrna|length:2067
CTAAGTTGTGTGTTCCTTCTGTTAACACAAGAGTTTTTCTAAGATACATTAACTCTTTCTTATGAAACAAAAAATACAGGTCCCCTAACTTTAAAGAAACATTATTGTACAAGTGTTTCTATCAACTTGCATATAAAACTAGAATCTTAAAGCAGTTACCTGCAGGGATAATTCTTTAGTAACATAACATAAAAAATGTTAAACGAATTTGAATTTTCGATGTCTGCTAAGATGTTAAGCAGCAAAAGAATGCAATCAATGCTGAAGTCCTCTAAAATGCTAGATTTGTATTTTTTAGAGAAGATTCATGTCTAGTGGATTCAATGCACCAATTTGGCTGTTCAGTTTTAGCATCCACTGTTGATATACATAAGATCCTGTTGTGGTAATTACGTAAGGTTGATCGATGGCCGACACTGATGTATGTTATGCCTGCTTCGCCAATCTTATTGTACAAATGAACCTCATTGGCTTCATCAAGTGCACTTGTAGATTCATCCAGTAATACCAACTGAGGTTTCGAAAGCAAAAGCCGAGCAAATGCGAGCCGTTGCTGCTCTCCCAGCGATAGAACACTAGACCATTCATGTGTTGAATCTAAGCTGAAACGAGCTAATAAATAGCCAAGGCGGACATCGTCTAAGACCTTTATGAGCTCATCTGTTGTTGGCTTGACATTCTTATCTTTCATGTAATCCGAGTTCGGCATGTTTGCCAAGAAAGGAAGGTTATTTTTCGGATTAGTACTATCTGATACAGGAACTGTTTCGTCGGCCCATGTTGGGTAAAGTAATTGTTGACGAAGAGTACCCAAAACCATATATGGCCTTTGAGGAAGGAAAAAAATTCTGGAGTTTCTGCGTATTGATTTTCCATTTTCCTCAGATGTATCATGAGCAGTTTTTGCATCCGAAAAAATGGCTTGCTCGGGATCTTTTCCATCTTTTAAATAGTATGTAATTTTTCCGGTTCCAGTTTTCCATAGACCAGCCATAGCTCTTAACAGAGAAGTCTTACCACTTCCACTTGGTCCCATCACCAGTAAATGATCCTTTTCCTTGATCATCAACGACAAGTTCCTAATAAGTGTAGATTCACTTGGTGTCTTCAGAGTCAAATTTTCGATCTCTAGTAAAGTCTCATATTTTTCTGGTGGGATGGATCCATTAGATTCCAATACAGATGAACTCCTAAAATCTTTGTACGAGACATGAATATCTTCTATAGTACCGGAGAGAGATTTAGAGCTGCTTCTGTCCAAAACATCATCAAATTCACCTAGCCGATTAATAACAGCAGAAAAAGCACTTATTGCTTGAAACTGATACACAATGAGGGAAAAGTCACCAAGGATATGATTAAAAGCTGAGACTGACTGATTAATGACACCAAACTCAATTTTTCCAGAGAAGTACATAGGAGCAACAACAGCAGCAGGAAGAATTTGAATGGCATAACGGTAGCCACTCGTAAAGAAATCCAGATTTCGAGAAGAGATCAACAGTTGACTCAGATTTTCAAAAGCGCTTCTGAAGCGCTGAAGAAGAAGTTGCATTTCGCTTTCTTCGCCACTGTAGAAAGCTATGGATTCAGCATTTTCCCGAACCCGTACAAGTCCATAACGAAAGTCTGCTTCTTTTTTCTCTTGCAAGAAATTTAAATTCACCAATCCCCTTCCAAGGAAAACACTGATAGCTGTCCCACCAATGGAGTATACAAGAAGAACAATAAATAGAGGAGGATAGATTCCATATAAGATATTACTGAATGAGATTAAGTCTACAGCAGCATTAAAGAATGTCAGAGAGAAAGAAAGGGCTGTTCCAGTGAAAGAACTTAGATCATCAACAATTCGCTGGTCTGGATTATCAATGATTGATTGTGACTGAATTTTATAGAAAGTTTGATCCTTAAGATATCGATCCATGTAATAGCTGGTCATCCAAGACCTCCATCTCAAAGAAAGAGTTTCTCTTGCATAATCTCTCAATACAAAAAACGGGATTCCTCCAGCAAAGGCACCCAAGTAGTAAAGTAGTTGTGTTGTGAATTGTTCTTGGTCCTTGT
>LAGI02_30182|Glyma20g34750.3|cicer_arietinum_uncharacterized_loc101494774_mrna|length:2066
TTTGAATTGGAATGCTAAATTTTATATATGTTTGTTCTGACACAAAGGAAGGATTTATATGCAATAATTGCACTGTAGCTAGCATAGTTTAGTAATATTGTTTGAATTGGAATGCTAAATTTTATATAGCTAGAAGATGGTATATTTTGTACAAACAAACATCAAATCTTGATAACTCTAAACTTTCAAGATAGTCAAATCTTGATTTTGGCAGCAACATATATAATGCAACAGAAATGGTTAGGATTTTCTAATTGATTTCTCTATTTTCTGAATAGATTCCCTTAACTCTTTCTGATAACTTGGCCTTAAAGGTGACAGAACAATATCATTCCAAAGAGAACCAGGTCCCATTGTAGAGTTGGGTTCCTTGTAAAGTTCATAGATGGAATCAGCTTTAGCATTCAAAGTGCTTATCATTTCCAAGCACTTGATATTTTCAGGGTCAACTAGTAGATTGTGATCACCATCCTTCCACCCTATGAGCTTTGGTGAACCACCAGCAACATTTGTACAATAGAGCCTGGCATTGTCAACAAGCTTGCAGTATCTTGGAAATGCATTAGCAAATCTTTTGTGAGATGTCAATTGTGAGTTCACCCTCACTGCTCTACCACTCATAATAGATCTCCTAATGCCTCTAACAACTGCAAGATAGCCATCACAAACTACACCAACTAGCTCAATTCGATAAGGCTTTCGATTTGGTCGAGGTTCTTCTTCAGCCTCATTCACTTGCTCCCAGTAGTTTTCAGTAATAGTTCCATCTTCAGCTACTTTGTACCCCACCCCCATTTTGTATTTAAATTTGTGAACATTTCTTGCCAATGCAATAGTCTGCTGCAAAAAGGGTTCCCATGATAAGGTACCATCCACGATCACATCTCGCCCCGCATTTAGAGCTGTCACAAGCAGAGATGATGCAGCATCAGTTGAAGATTGATGCACCAATTCAGCAGTTTGGAGCATATCATCATGGTGACCCCTAGAACTAAGGGCTCTATATATAACATCAGTCTCTTTAAAAGCATCTGCCTCAACCACCACAGCATTTGATGCTGCTCCTGACCAAAATGATTCTTTAAGAATGTCTTTAAGAACAGTGCTCTTTCCAGCTCCCATGCCACCACCCATAAGTAGCAGCATTGGACTCCTTTCACTATGGGCTATAGGAACCATGACATCTGTACATTGTGAATTACATTGTGAATCATACTTTATTGCTTTCAACTCTTCCACCAATGTACAGAACACTCTTGCTACCTTCAGATTCTTGGTTACTATCTCAAACCTTTGTTTTCTGTACACGACATAATCATCAACTAATTTAGTAGTCTTAATATCAATTTTCAATTTAACATTATCATATACAACAATAACATCTAGAACAATAATAATAGTAATATTTAGAAAGGACTATGTTCATTCACTATGTAAATACTATTTTATACTACTTCCATATCATTCATTATTTATGTGTTATTAAACATCATTTTTATTGAAATTTTTACCTTGTAGCTGCTAATACAATGTTTTTGAGCTTTGTTTTCTTCTCAGCAGACTCAGTACTCAATACCTGACTAATAATAGCAGAAGCTTGGTTCCAGTGAAATGCAAAATAACTAAGGATGCATGTATCAAACTCTTCAATCAACTTCTGGTATAGAGAGTCTGGGTCATTTTCTTTGCCAAAATATTCATAAATGCTTTCCTCACACCCTTTGTTTTTTCTCAAATATTCTTGGGCCAATCTGCATAATTCTGGAACCTCACTGGCATCTTCAATTCCCATTTGCCTAACAACATAATGGGAGTACTTTTCAATCTTTCCAACACGGCCTGATTCCGTTCTATATAGGTAGGGAATGATCTTTTGGTCTCCGGCAGCCACTGAATTCCGCCACCGGTAACGTGATGCGGCGGCGGCAGCAATTAATCCGGCGAAGGATGCAGCCAAAACATGTCCTAGGACGATGGATTTCCCAGTAAAACTATCTTGCAGTGGCATCTTGCGAGTGAGGATTGAATATGGTTGCAATTGTGATAAGGATCCAAATCAAATGGAA
>LAGI02_30183|Glyma12g01570.1|glycine_max_conserved_oligomeric_golgi_complex_subunit_7-like_mrna|length:2066
GGTAAATTGGATGAGGATGATGATATTTTTGATACATTAAGCCCTTGGAGATTTGTGATTGAAGTTTGGAAGCAGGACGTTAATGGATCTGTGAAGTGAAATGAATAACATGATGGTTGATTTGGGAGCGTTCTCGAATGAGAACTTTGATCCCAAGAAATGGATTAACTCTGCTTCTCAGAATCGTCAAGATTCACTTGATAAGCATCTCATGGATCTTGAAATGAAGCTCCAGATGCTCTCCGAAGATATTTCCGCCTCCCTTGAGGAACACAGCGCCGCCTCTCTCCTCCGCGTTCCCCGCGCCACTCGCGATGTCATTCGCCTCCGTGACGACGCCGTTTCACTCCGTTCCGCTGTCTTCGCTATTCTCCAGAAGCTCAAGAAGGCAGAGGGATCATCAGCTGAATCTATTGCAGCACTTGCTAAAGTAGATATTGTCAAGCAAAGGATGGAAGCTGCTTATGAAACTCTGCAGGATGCTGCTGGATTAACTCAATTAAGTTTGACTGTGGAGGATGTATTTGCTAGTGGTGATCTCCCTCGTGCGGCAGAAACTCTGGCTAACATGAGGCATTGCTTGTCTGCTGTTGGGGAGGTTGCTGAATTTGCCAACATAAGAAAGCAACTTGAAGTCTTGGAGGATAGGCTAGACACAATGGTGCAGCCTCGTCTAACAGATGCGTTATCCAATCGCAAGGTTGATGCTGCTCAAGATTTGCGGGGAATTCTCATTAGAATCGGAAGGTTTAGGTCTCTAGAATCACAATATACAAAGGTTCATCTGAAACCAATAAAGCAGCTTTGGGATGATTTTGATTCAAGAGACCGAGCTAATAAGTCTGCAAATGAGAGCGATTTTCAGTCAGTTTCAACGACATTATCATTCTTCAGTTGGTTGCCAAGCTTTTATGACGAGCTACTGCTTTATCTCGAACAAGAGTGGAAATGGTGTATGATTGCTTTTCCCGAAGATTATAGAACTCTTGTCCCAAGGCTACTAAGTGAGACTATGGTGGCTATTGGTGCTAGTTTCATATCCCATGTCAATCGTGCTATTGGCGATGCTGTTCCAGAAACGAAAGCACTGGCTAAAGGTTGCTCTGAGATCTTTTAAGTAGTTTATTGTCTGAGAAAATTGACAGCTCTATGTTTGTATTGTACATATTTTGTTGCATGTGAAGTTATGATAGAGTTCTTCACTATATAATAATATGTGTTGCCCACATTTAAGTGATAATGCATTCAAGGGGCATTGCACATCAAGGCATTCCCTCTATGTAGGTAAATGTAGTGCTCCATGGAGAACTATTTTGGTCAGTAGGTCTTGCTTCAATGAGTTGTCTTCCCCCCACACTAGACAAGGTATGATTAGAAATGAATGTATTATAGAGAAAGTTGAGGTGACAACTATCATAGAAAAGATGATAGAATCCTGCTTTAGGTGGTTCATGCATGTATGGAGAAGACTTATAAAAACCCCGATAAGGAGAGTTGATCAGATGGAGGGTAATCCTATCATTTAAGGTGGACGGGGACCAAACAAATCTGTAGGCAAGACATTATGAAACAGTTAGATGTTATTGCTTTATCTAGACATGAATACATGATTTATAACAAGAGATTATGACATTAGTTGATCCATTTAGTTGACTCCGCCTTGTAGGAAAAAAGGTTTGTTTGTTGTTGTATATGGTGATAAAAACTTACATAACTTGTTTCATGGAGCTGCAGAGCACTAGCAACAATTTTTTTTACTAATTATTATGTATCTAAGTCTGATTTCCTTTCTTATTGAATTTCTTTTGCTGTATAAAAAAAACAGCCGATTATTTGTTAGTCCTTTTGAAATCTGCAGGTCTGCTGCCTGCATGGATGCTTGCATCCTTTTTTTCTTTTCCCTTTTCTTTTCTCTTTCACCACCTCCAACTGAACTTTCAAATTTGATTTTGTAGTAGTAGAGCTGTGATAATCCACTTTATATCTTTTGGTTAGCAAAAAATTGTTAGATAACTGCTATTGTTAAGTGTTACTCTTTTGCTCTGTGTTAGCTTAGATATTGATAT
>LAGI02_30184|Glyma01g45410.1|x|length:2066
TTTGTGGTTGTTGTATCAATGTTCGGCGGTTCCGCGTTGAAAACGTTGTTGTTATTATTATGATGATCATCATTCTAGTTGATCGGGCTTGTATTATTACGACATGATGCCATTTGATGCAAAGAAACAAACTTGTATTCTAAGGACTTTACTTCCTTCACAATTTGCAACATTGAAGCAAGATGCTGCACTTCTGCGTTAACCCTTTTCAATTCAAGCAAGATCCTATCTTTTCAATCCAAGCAAGGTCCTATATTTTCAACATCTCGTTCATCCTATCTTTTCAATTAATCTCTCATTCATCCTACCTTTTCAATCTCTCAATTTTCTAGTCTGTGTTGAGTATTGAAGGGTGAAGAGGAAATGTTGAGTGATGTGAAGAAATCCAATCATAAAATAACATTACTGCCACTCATTGCTTTAATCTTCTATCAAGTATCTGGTGGTCCTTTTGGAGTTGAGGATTCTGTCAGGACTGGAGCTGGTCCTCTTTTATCTTTGCTTGGATTCTTCATTTTCCCTTTAATTTGGAGTATACCTGAAGCACTTATTACAGCTGAACTTGCAACTGCTTTCCCTCACAATGGTGGTTATGTTATTTGGATTTCTAATGCTTTTGGACCTTTTTGGGGCTTCCAGGAAGGATTTTGGAAATGGTTCAGTGGTGTCATGGACAATGCTCTTTACCCCGTCTTGTTCCTCGATTACTTGAAACATTCCTTCCCAATCTTTAACCAAACCGTTGCTCGTTTCCCTGCTCTCTTAGGCATCACAGTTTCACTAACTTACTTGAATTATCGAGGCCTTCACATTGTTGGCTTTTCTGCTGTTCTGCTTGCCCTTTTCTCACTTTTACCTTTTCTCGTTATGGCCTTTCTTTCCATTCCACACATAGAACCTAGGAGGTGGCTTGTTCTGGATTTTAACAATGTGGATTGGCGAGGATTCTTCAATACCATGTTCTGGAATTTAAACTATTGGGACAAGGCTAGTACCCTTGCAGGAGAGGTTGAAAATCCTAGTAAAACATTCCCCAAAGCTCTTCTGGGAGGACTAGTTTTAGTGATCTCCTCATATTTGATTCCATTGCTTGCCGGAACAGGTGCTTTGAGATCCTCTCCAAGTGAATGGAGTGATGGTTATTTTGCAGAAGTGGGAATGTTAATTGGTGGTTTTTGGCTGAAACTCTGGATTCAAGCTGCAGCTGCTATGTCTAACATGGGTTTGTTTGAAGCAGAAATGAGCAGTGATGCTTTCCAACTTTGTGGGATGAGCAAGATGGGAATGCTTCCAGCTGTATTCGCTTCAAGGTCCAAGTATGGAACACCCACCGTCAGCATTTTGTTCTCTGCCACTGGAGTTATTTTCTTGTCATGGATGAGCTTCCAGCAAATATTGGAGTTCCTCAATTTCTTATACGCTGTAGGTATGCTTCTTGAATTTGCAGCTTTTATAAGGTTAAGATTGATGAAGCCAAATCTTCATAGACCATTCAAGGTTCCTATGGGAACATTTTGGGTAGCCATGCTTTGCTTGCCTCCTGCTTTGCTGCTTATTTTTGTAATGTGCTTGGCTTCTTTGAGGACATTCTTTGTGAGTGGAGCAGTAATTATGATGGGCTTTATCCTCTACCCTATCTTGGTCCAAGCCAAGAGTAAGAATTGGATACTATTTGAAGCAGAACCACCTTCCTCACAATCTAATGGTTCAGAGGGTTGCCATTCAGAACTTGTTGACCAAGAAAACAAGGATGCTGATCTTGTCGTGAGCTCATCATTTGTTAATGTGGAAGAATTGTCTTTAATTCAAAGTGATTCAAAACCAAACTAGCAATATCTTGGGTTGACATCAATTTTGGACTTAGCAGCTTAACAACACTTCACATAAGCGTGTTGCTTATTCTAGCCTTCTTGGACATTGCTGGAGTAGCAAGAAAGGAGTGTGATTTTGTATTATGCTGGAGCTAATTATGTCTAGTACATGGTATCACCAGATCTTGTTTGTGTTGTAATTTTATTCTTGTAAGCTCCAAAACAATTTTGTATTATTACCATCAATTATGCAAA
>LAGI02_30185|Glyma05g26750.1|glycine_max_phagocytic_receptor_1b-like_mrna|length:2066
[truncated: 45,034,635 more chars]
