# Supplementary material for: RNA-seq analysis identifies an intricate regulatory network controlling cluster root development in white lupin
Source: BMC Genomics. 2014 Mar 25;15:230. doi: 10.1186/1471-2164-15-230 (PMC4028058; doi:10.1186/1471-2164-15-230)
Supplement: Additional file 7 — FPKM values after expression quantification of LAGI02 contigs. [file 1471-2164-15-230-S7.xlsx]

## Sheet: LAGI02 FPKM
	expression FPKM					expression log10(FPKM+1)
contig_id	MR	TR	MCR	ICR	TCR	MR	TR	MCR	ICR	TCR
LAGI02_1	26.29	25.26	27.17	25.25	24.35	1.436	1.41929	1.44979	1.41913	1.40398
LAGI02_2	4.06	3.88	3.05	2.81	3.13	0.704151	0.68842	0.607455	0.580925	0.61595
LAGI02_3	296.33	270.1	258.72	269.56	270.54	2.47324	2.43313	2.41451	2.43226	2.43383
LAGI02_4	9.9	5.15	7.86	5.91	5.36	1.03743	0.788875	0.947434	0.839478	0.803457
LAGI02_6	62.31	57.91	67.84	55.21	61.87	1.80147	1.77019	1.83784	1.74981	1.79844
LAGI02_8	231.46	36.33	144.5	35.64	33.49	2.36635	1.57206	2.16286	1.56396	1.53769
LAGI02_10	20.27	16.14	12.6	14.46	15.73	1.32777	1.23401	1.13354	1.18921	1.2235
LAGI02_11	7.98	3.85	5.41	3.15	2.65	0.953276	0.685742	0.806858	0.618048	0.562293
LAGI02_12	4.9	2.78	5.05	4.15	3.73	0.770852	0.577492	0.781755	0.711807	0.674861
LAGI02_13	8.97	7	5.84	6.34	5.26	0.998695	0.90309	0.835056	0.865696	0.796574
LAGI02_14	33.68	87.16	25.58	37.69	36.46	1.54008	1.94527	1.42455	1.5876	1.57357
LAGI02_15	161.62	60.29	97.12	56.31	63.03	2.21117	1.78739	1.99176	1.75823	1.80638
LAGI02_16	341.25	128.19	193.98	137.42	179.33	2.53434	2.11123	2.28999	2.1412	2.25607
LAGI02_17	37.66	53.57	20.2	30.38	38.89	1.58726	1.73695	1.32634	1.49665	1.60086
LAGI02_18	75.99	63.58	99.34	63.99	58.02	1.88643	1.8101	2.00147	1.81285	1.771
LAGI02_19	35.05	8.93	11.84	4.22	2.49	1.55691	0.996949	1.10857	0.717671	0.542825
LAGI02_22	87.12	75.95	62.18	72.29	81.96	1.94507	1.88621	1.80058	1.86504	1.91887
LAGI02_23	125.58	82.26	72.75	78.72	87.48	2.10237	1.92044	1.86776	1.90157	1.94685
LAGI02_25	2.4	2.06	1.95	2.59	2.56	0.531479	0.485721	0.469822	0.555094	0.55145
LAGI02_26	200.89	245.41	235.36	226.58	213.15	2.30511	2.39166	2.37357	2.35713	2.33072
LAGI02_27	1.36	2.92	3.41	3.95	2.65	0.372912	0.593286	0.644439	0.694605	0.562293
LAGI02_28	3.87	7.69	3.01	4.53	5.43	0.687529	0.93902	0.603144	0.742725	0.808211
LAGI02_29	4.22	3.1	3.07	3.04	3.16	0.717671	0.612784	0.609594	0.606381	0.619093
LAGI02_30	30.09	14.16	20.57	17.56	16.78	1.49262	1.1807	1.33385	1.26858	1.24993
LAGI02_31	5.65	6.67	4.44	5.2	6.59	0.822822	0.884795	0.735599	0.792392	0.880242
LAGI02_32	6.48	9.02	5.92	8.59	9.58	0.873902	1.00087	0.840106	0.981819	1.02449
LAGI02_34	4.28	16.35	0.72	6.03	16.64	0.722634	1.2393	0.235528	0.846955	1.2465
LAGI02_35	1.22	1.18	0.68	1.08	1.15	0.346353	0.338456	0.225309	0.318063	0.332438
LAGI02_36	9.52	17.09	17.46	18.07	15.17	1.02202	1.25744	1.26623	1.28035	1.20871
LAGI02_37	21.06	41.03	53.39	66.25	46.03	1.34361	1.62356	1.73552	1.82769	1.67237
LAGI02_38	5.67	6.76	5.76	6.83	6.73	0.824126	0.889862	0.829947	0.893762	0.888179
LAGI02_39	5.18	3.69	70.54	76.18	62.91	0.790988	0.671173	1.85455	1.8875	1.80557
LAGI02_40	21.38	21.11	41.38	48.63	51.71	1.34986	1.34459	1.62716	1.69574	1.72189
LAGI02_42	8.01	6.28	4.53	3.62	3.53	0.954725	0.862131	0.742725	0.664642	0.656098
LAGI02_43	26.58	10.87	221.42	44.59	49.35	1.44059	1.07445	2.34717	1.65887	1.702
LAGI02_44	37.21	72.14	56.54	85.01	53.34	1.58218	1.86415	1.75997	1.93455	1.73512
LAGI02_45	8.67	7.82	6.31	7.33	7.94	0.985426	0.945469	0.863917	0.920645	0.951338
LAGI02_46	4.31	3.6	3.91	3.32	4.93	0.725095	0.662758	0.691081	0.635484	0.773055
LAGI02_47	43.5	24.81	35.53	37.96	22.22	1.64836	1.41179	1.56265	1.59062	1.36586
LAGI02_49	10.94	7.67	8.67	9.12	7.94	1.077	0.938019	0.985426	1.00518	0.951338
LAGI02_50	26.6	18.25	32.2	27.08	26.67	1.44091	1.28443	1.52114	1.4484	1.44201
LAGI02_51	15.82	5.97	5.51	4.08	5.76	1.22583	0.843233	0.813581	0.705864	0.829947
LAGI02_52	13.96	14.81	3.62	5.69	11.39	1.17493	1.19893	0.664642	0.825426	1.09307
LAGI02_54	79.57	60.85	61.03	65.48	58.6	1.90617	1.79134	1.7926	1.82269	1.77525
LAGI02_55	10.64	7.23	8.42	6.12	5.85	1.06595	0.9154	0.974051	0.85248	0.835691
LAGI02_56	8.43	8.93	11.48	11.38	9.18	0.974512	0.996949	1.09621	1.09272	1.00775
LAGI02_57	3.98	7.91	4.8	7.82	6.68	0.697229	0.949878	0.763428	0.945469	0.885361
LAGI02_58	384.79	166.71	230.61	166.81	216.16	2.58635	2.22456	2.36476	2.22482	2.33678
LAGI02_59	46.81	30.19	21.46	31.14	28.84	1.67952	1.49402	1.35141	1.50705	1.4748
LAGI02_60	2.9	4.73	2	5.46	6.12	0.591065	0.758155	0.477121	0.810233	0.85248
LAGI02_61	307.18	308.78	658.05	498.31	284.36	2.4888	2.49105	2.81892	2.69837	2.45539
LAGI02_62	582.17	632.2	657.19	599.19	618.08	2.7658	2.80154	2.81835	2.77829	2.79175
LAGI02_64	16.86	8.19	16.01	10.46	8.52	1.25188	0.963316	1.2307	1.05918	0.978637
LAGI02_65	7.1	3.77	6.21	4.61	3.71	0.908485	0.678518	0.857935	0.748963	0.673021
LAGI02_68	70.77	49.29	89.36	50.28	49.46	1.85594	1.70148	1.95598	1.70995	1.70295
LAGI02_69	1.62	21.64	287.58	59.32	17.84	0.418301	1.35488	2.46027	1.78046	1.27508
LAGI02_70	9.63	4.03	9.66	6.36	8.87	1.02653	0.701568	1.02776	0.866878	0.994317
LAGI02_71	19.54	19.82	35.31	21.28	19.5	1.3126	1.31848	1.56003	1.34792	1.31175
LAGI02_72	214.24	195.05	347.3	234.26	224.21	2.33292	2.29237	2.54195	2.37155	2.35259
LAGI02_73	17.27	8.51	11.82	6.66	11.78	1.26174	0.978181	1.10789	0.884229	1.10653
LAGI02_74	24.36	28.12	38.88	31.23	25.77	1.40415	1.46419	1.60076	1.50826	1.42765
LAGI02_75	5.08	6.29	5.09	5.09	6.11	0.783904	0.862728	0.784617	0.784617	0.85187
LAGI02_76	19.73	12.78	8.26	6.94	11.67	1.3166	1.13925	0.966611	0.899821	1.10278
LAGI02_77	556.35	388.59	538.59	437.27	420.7	2.74613	2.59061	2.73206	2.64174	2.625
LAGI02_78	0.94	7.49	6.2	8.98	6.48	0.287802	0.928908	0.857332	0.999131	0.873902
LAGI02_79	3.11	2.3	2.46	2.01	1.86	0.613842	0.518514	0.539076	0.478566	0.456366
LAGI02_80	14.21	6.08	8.52	6.3	7.53	1.18213	0.850033	0.978637	0.863323	0.930949
LAGI02_81	4.19	2.28	2.37	2.22	1.93	0.715167	0.515874	0.52763	0.507856	0.466868
LAGI02_82	9.94	5.47	7.58	4.76	5.53	1.03902	0.810904	0.933487	0.760422	0.814913
LAGI02_83	7.98	7.27	6.09	5.63	8.92	0.953276	0.917506	0.850646	0.821514	0.996512
LAGI02_84	11.94	7.09	12.71	7.73	7.24	1.11193	0.907949	1.13704	0.941014	0.915927
LAGI02_85	4.45	2.31	2.79	2.4	2.74	0.736397	0.519828	0.578639	0.531479	0.572872
LAGI02_86	5	5.24	5.63	4.62	3.9	0.778151	0.795185	0.821514	0.749736	0.690196
LAGI02_87	6	2.73	5.95	4.01	4.82	0.845098	0.571709	0.841985	0.699838	0.764923
LAGI02_88	2.91	1.42	1.53	1.33	1.44	0.592177	0.383815	0.403121	0.367356	0.38739
LAGI02_89	4.19	2.07	3.41	1.35	1.8	0.715167	0.487138	0.644439	0.371068	0.447158
LAGI02_90	73.31	37.48	45.62	40.59	51.57	1.87105	1.58524	1.66857	1.61899	1.72074
LAGI02_91	25.06	31.41	37.13	46.69	38.88	1.41597	1.51068	1.58127	1.67843	1.60076
LAGI02_93	2.79	3.46	3.58	3.25	2.84	0.578639	0.649335	0.660865	0.628389	0.584331
LAGI02_94	103.69	154.86	172.76	159.14	141.44	2.01991	2.19273	2.23995	2.2045	2.15363
LAGI02_95	138.4	54.08	113.61	75.19	78.18	2.14426	1.74099	2.05922	1.8819	1.89862
LAGI02_96	821.71	766.57	1056.98	820.51	815.58	2.91525	2.88512	3.02448	2.91461	2.912
LAGI02_97	4.93	3.38	5.29	4.05	1.7	0.773055	0.641474	0.798651	0.703291	0.431364
LAGI02_98	6.41	2.66	5.19	2.76	2.32	0.869818	0.563481	0.791691	0.575188	0.521138
LAGI02_99	12.93	11.72	8.24	9.66	10.68	1.14395	1.10449	0.965672	1.02776	1.06744
LAGI02_100	23.75	27.5	46.16	46.61	33.96	1.39358	1.45484	1.67357	1.6777	1.54357
LAGI02_101	72.62	43.15	45.95	40.19	60.34	1.867	1.64493	1.67164	1.61479	1.78774
LAGI02_102	2.03	1.3	0.93	0.99	1.14	0.481443	0.361728	0.285557	0.298853	0.330414
LAGI02_103	6.83	3.86	4.13	2.61	3.94	0.893762	0.686636	0.710117	0.557507	0.693727
LAGI02_104	7.02	5.78	10.01	6.77	5.26	0.904174	0.83123	1.04179	0.890421	0.796574
LAGI02_105	5.16	3.63	4.58	2.47	2.65	0.789581	0.665581	0.746634	0.540329	0.562293
LAGI02_106	3.22	1.12	1.05	1.48	2.67	0.625312	0.326336	0.311754	0.394452	0.564666
LAGI02_107	0.85	5.07	3.11	8.25	3.96	0.267172	0.783189	0.613842	0.966142	0.695482
LAGI02_108	4.23	1.73	3.06	2.39	2.7	0.718502	0.436163	0.608526	0.5302	0.568202
LAGI02_109	9.94	9.14	8.79	8.67	9.24	1.03902	1.00604	0.990783	0.985426	1.0103
LAGI02_110	2.24	4.45	3.49	4.33	3.89	0.510545	0.736397	0.652246	0.726727	0.689309
LAGI02_111	113.59	42.75	69.48	45.59	49.03	2.05915	1.64098	1.84807	1.66829	1.69923
LAGI02_112	6.05	10.31	9.66	11.39	8.79	0.848189	1.05346	1.02776	1.09307	0.990783
LAGI02_113	28.57	19.94	27.31	24.54	15.56	1.47085	1.32098	1.45194	1.40722	1.21906
LAGI02_114	56.75	44.96	82.96	71.44	52.23	1.76155	1.66238	1.92407	1.85998	1.72616
LAGI02_115	3.5	2.07	2.89	2.64	2.36	0.653213	0.487138	0.58995	0.561101	0.526339
LAGI02_116	6.61	3.91	7.11	4.42	3.55	0.881385	0.691081	0.909021	0.733999	0.658011
LAGI02_117	14.27	13.56	13.98	13.99	13.37	1.18384	1.16316	1.17551	1.1758	1.15746
LAGI02_118	2.81	2.47	3.55	2.67	2.39	0.580925	0.540329	0.658011	0.564666	0.5302
LAGI02_119	15.76	8.91	11.08	8.48	8.06	1.22427	0.996074	1.08207	0.976808	0.957128
LAGI02_120	13.32	14.96	13.01	16.04	17.42	1.15594	1.20303	1.14644	1.23147	1.26529
LAGI02_121	9.61	6.35	6.12	5.46	5.3	1.02572	0.866287	0.85248	0.810233	0.799341
LAGI02_122	70.52	32.49	56.31	46.21	33.22	1.85443	1.52492	1.75823	1.67403	1.53428
LAGI02_123	24.15	8.2	18.68	19.18	16.77	1.40054	0.963788	1.29403	1.30492	1.24969
LAGI02_124	21.04	16.18	14.84	12.51	14.52	1.34321	1.23502	1.19976	1.13066	1.19089
LAGI02_125	2.83	3.06	2.2	2.85	3.62	0.583199	0.608526	0.50515	0.585461	0.664642
LAGI02_126	3.58	7.1	6.83	8.94	6.45	0.660865	0.908485	0.893762	0.997386	0.872156
LAGI02_127	3.41	5.75	3.65	4.23	4.97	0.644439	0.829304	0.667453	0.718502	0.775974
LAGI02_128	2.84	6.48	3.22	4.92	7.4	0.584331	0.873902	0.625312	0.772322	0.924279
LAGI02_129	9.42	6.37	11.43	8.64	10.65	1.01787	0.867467	1.09447	0.984077	1.06633
LAGI02_130	11.41	10.24	12.14	11.54	11.47	1.09377	1.05077	1.1186	1.0983	1.09587
LAGI02_132	3.44	7.67	5.61	7.49	6.3	0.647383	0.938019	0.820201	0.928908	0.863323
LAGI02_133	19.53	27.55	22.17	23.15	20.95	1.31239	1.45561	1.36493	1.38292	1.34143
LAGI02_134	7.7	7.55	10.78	10.3	8.06	0.939519	0.931966	1.07115	1.05308	0.957128
LAGI02_135	18.59	8.9	19.79	11.52	8.92	1.29203	0.995635	1.31785	1.0976	0.996512
LAGI02_136	7.86	16.44	9.13	12.15	14.28	0.947434	1.24155	1.00561	1.11893	1.18412
LAGI02_137	22.88	63.48	62.87	95.89	49.37	1.37803	1.80943	1.8053	1.98628	1.70217
LAGI02_138	126.88	191.13	189.58	169.56	176.24	2.1068	2.2836	2.28008	2.23188	2.24856
LAGI02_139	18.87	11.87	16.89	7.78	9.4	1.2982	1.10958	1.25261	0.943495	1.01703
LAGI02_140	10.54	13.34	19	14.3	11.5	1.06221	1.15655	1.30103	1.18469	1.09691
LAGI02_141	9.39	9.53	3.88	6.95	11.87	1.01662	1.02243	0.68842	0.900367	1.10958
LAGI02_142	11.95	8.47	7.99	8.31	7.55	1.11227	0.97635	0.95376	0.96895	0.931966
LAGI02_144	119.61	31.8	28.03	14.52	37.04	2.08138	1.51587	1.46285	1.19089	1.58024
LAGI02_145	20.55	10.08	13.48	9.73	10.3	1.33345	1.04454	1.16077	1.0306	1.05308
LAGI02_146	4.89	9.71	12.68	10.12	5.82	0.770115	1.02979	1.13609	1.0461	0.833784
LAGI02_147	8.33	13.21	5.82	10.82	13.29	0.969882	1.15259	0.833784	1.07262	1.15503
LAGI02_148	98.51	282.33	151.62	216.33	193.83	1.99787	2.45229	2.18361	2.33712	2.28966
LAGI02_149	8.78	7.33	7.68	6.88	7.21	0.990339	0.920645	0.93852	0.896526	0.914343
LAGI02_150	10.93	8	6.63	5.9	5.94	1.07664	0.954243	0.882525	0.838849	0.841359
LAGI02_152	29.12	17.2	24.66	16.08	16.24	1.47885	1.26007	1.40926	1.23249	1.23654
LAGI02_153	0.47	0.54	13.65	9.44	3.87	0.167317	0.187521	1.16584	1.0187	0.687529
LAGI02_154	6.04	7.77	7.12	7.79	7.34	0.847573	0.943	0.909556	0.943989	0.921166
LAGI02_155	19.61	9.51	14.77	16.99	9.85	1.31408	1.0216	1.19783	1.25503	1.03543
LAGI02_156	11.88	15.41	10.99	14.5	14.1	1.10992	1.21511	1.07882	1.19033	1.17898
LAGI02_157	4.81	8.39	6.32	12.92	7.19	0.764176	0.972666	0.864511	1.14364	0.913284
LAGI02_158	36.36	96.64	67.08	95.11	63	1.57241	1.98963	1.83302	1.98277	1.80618
LAGI02_159	27.57	32.22	41	41.24	47.12	1.45591	1.5214	1.62325	1.62572	1.68233
LAGI02_160	7.64	7.02	6.36	6.78	8.25	0.936514	0.904174	0.866878	0.89098	0.966142
LAGI02_161	11.7	3.82	10.03	5	3.74	1.1038	0.683047	1.04258	0.778151	0.675778
LAGI02_162	6.09	4.53	4.42	5.76	5.12	0.850646	0.742725	0.733999	0.829947	0.786751
LAGI02_163	3.44	3	3.32	3.2	3.15	0.647383	0.60206	0.635484	0.623249	0.618048
LAGI02_164	10.96	8.28	13.74	10.97	8.97	1.07773	0.967548	1.1685	1.07809	0.998695
LAGI02_165	5.51	2.26	1.85	1.65	2.38	0.813581	0.513218	0.454845	0.423246	0.528917
LAGI02_166	35.38	31.13	20.71	24.97	23.56	1.56086	1.50691	1.33666	1.41447	1.39023
LAGI02_167	24.59	14.35	23	10.27	8.79	1.40807	1.18611	1.38021	1.05192	0.990783
LAGI02_168	21.56	4.8	18.59	11.98	5.78	1.35334	0.763428	1.29203	1.11327	0.83123
LAGI02_169	0.65	0.84	1	0.76	1.03	0.217484	0.264818	0.30103	0.245513	0.307496
LAGI02_170	4.4	2.27	3.34	2.61	3.83	0.732394	0.514548	0.63749	0.557507	0.683947
LAGI02_171	2.76	2.35	2.59	2.48	2.77	0.575188	0.525045	0.555094	0.541579	0.576341
LAGI02_172	8.4	9.46	7.85	9.09	8.69	0.973128	1.01953	0.946943	1.00389	0.986324
LAGI02_173	55.7	21.79	46.03	34.79	32.84	1.75358	1.35774	1.67237	1.55376	1.52943
LAGI02_175	6.36	6.65	5.89	6.13	6.45	0.866878	0.883661	0.838219	0.85309	0.872156
LAGI02_176	10.64	7.59	9.31	9.05	7.99	1.06595	0.933993	1.01326	1.00217	0.95376
LAGI02_177	10.22	11.03	9.9	11.36	11.48	1.04999	1.08027	1.03743	1.09202	1.09621
LAGI02_178	87.82	43.29	90.36	63.17	49.2	1.94851	1.64631	1.96076	1.80733	1.7007
LAGI02_179	158.72	115.09	71.69	186.33	150.53	2.20336	2.06479	1.86147	2.27261	2.1805
LAGI02_180	816.93	140.55	347.45	140.27	204.43	2.91272	2.15091	2.54214	2.15005	2.31266
LAGI02_181	29.67	18.41	18.41	23.08	20.07	1.48671	1.28803	1.28803	1.38166	1.32366
LAGI02_182	24.44	30.22	57.35	23.56	16.87	1.40552	1.49443	1.76604	1.39023	1.25212
LAGI02_183	9.42	26.89	11.61	22.09	18.98	1.01787	1.44545	1.10072	1.36342	1.3006
LAGI02_184	6.49	3.89	7.41	6.07	6.5	0.874482	0.689309	0.924796	0.849419	0.875061
LAGI02_185	13.94	13.99	12.71	12.46	11.21	1.17435	1.1758	1.13704	1.12905	1.08672
LAGI02_186	4.12	9.01	5.14	3.73	3.96	0.70927	1.00043	0.788168	0.674861	0.695482
LAGI02_187	7.8	10.15	9.67	10.71	9.83	0.944483	1.04727	1.02816	1.06856	1.03463
LAGI02_188	24.15	7.66	11.92	12	10.12	1.40054	0.937518	1.11126	1.11394	1.0461
LAGI02_189	9.47	8.9	9.03	9.13	8.47	1.01995	0.995635	1.0013	1.00561	0.97635
LAGI02_190	5.91	5	7.13	6.6	7.36	0.839478	0.778151	0.910091	0.880814	0.922206
LAGI02_191	5.66	4.3	8	7.16	6.83	0.823474	0.724276	0.954243	0.91169	0.893762
LAGI02_193	3.28	4	1.19	2.02	2.53	0.631444	0.69897	0.340444	0.480007	0.547775
LAGI02_194	7.51	4.66	5.47	5.81	6.24	0.92993	0.752816	0.810904	0.833147	0.859739
LAGI02_195	143.66	58.4	106.28	92.59	66.1	2.16035	1.77379	2.03052	1.97123	1.82672
LAGI02_196	6.06	5.35	5.7	5.72	5.88	0.848805	0.802774	0.826075	0.827369	0.837588
LAGI02_197	37.27	53.21	57.81	55.18	53.26	1.58286	1.73408	1.76945	1.74958	1.73448
LAGI02_198	13.23	10.65	7.78	14.28	14.93	1.1532	1.06633	0.943495	1.18412	1.20222
LAGI02_199	0.73	1.14	2.62	1.61	1.05	0.238046	0.330414	0.558709	0.416641	0.311754
LAGI02_201	10.73	8.08	10.66	14.43	16.85	1.0693	0.958086	1.0667	1.18837	1.25164
LAGI02_202	1.5	0.54	938.57	230.74	179.29	0.39794	0.187521	2.97293	2.365	2.25597
LAGI02_203	3.51	4.63	4.64	4.57	3.05	0.654177	0.750508	0.751279	0.745855	0.607455
LAGI02_204	21.64	12.69	23.44	16.99	8.03	1.35488	1.1364	1.3881	1.25503	0.955688
LAGI02_206	330.08	293.2	121.72	105.82	267.43	2.51993	2.46864	2.08892	2.02865	2.42883
LAGI02_207	6.3	11.6	7.41	10.01	7.98	0.863323	1.10037	0.924796	1.04179	0.953276
LAGI02_208	2.14	1.74	1.44	1.26	1.84	0.49693	0.437751	0.38739	0.354108	0.453318
LAGI02_209	5.31	2.5	2.99	2.78	2.54	0.800029	0.544068	0.600973	0.577492	0.549003
LAGI02_210	17.8	7.72	9.72	5.55	4.28	1.27416	0.940516	1.03019	0.816241	0.722634
LAGI02_213	28.86	42.57	62.44	66.16	60.97	1.47509	1.63919	1.80236	1.82711	1.79218
LAGI02_214	14.23	9.32	3.83	4.01	5.69	1.1827	1.01368	0.683947	0.699838	0.825426
LAGI02_215	49.47	112.69	51.9	74.61	83.22	1.70303	2.05572	1.72346	1.87858	1.92542
LAGI02_216	7.09	2.26	3.76	1.89	2.59	0.907949	0.513218	0.677607	0.460898	0.555094
LAGI02_217	6.97	8.28	7.28	8.82	8.59	0.901458	0.967548	0.91803	0.992111	0.981819
LAGI02_218	12.97	8.93	12.75	10.62	10.52	1.1452	0.996949	1.1383	1.06521	1.06145
LAGI02_219	4.55	3.02	5.14	3.88	3.5	0.744293	0.604226	0.788168	0.68842	0.653213
LAGI02_221	2.6	3.43	3.22	6.05	4.08	0.556303	0.646404	0.625312	0.848189	0.705864
LAGI02_222	6.43	3.32	1.83	2.15	2.07	0.870989	0.635484	0.451786	0.498311	0.487138
LAGI02_223	159.61	60.49	97.39	68.64	93.75	2.20577	1.7888	1.99295	1.84286	1.97658
LAGI02_224	31.06	15.88	33	26.73	22.44	1.50596	1.22737	1.53148	1.44295	1.36996
LAGI02_225	119.56	417.24	332.94	358.63	261.63	2.0812	2.62143	2.52367	2.55586	2.41934
LAGI02_226	30.82	20.84	103.92	56.18	27.08	1.5027	1.33925	2.02086	1.75724	1.4484
LAGI02_227	2.96	10.66	8.94	12.34	8.1	0.597695	1.0667	0.997386	1.12516	0.959041
LAGI02_228	40.12	27.84	35.52	26.81	28.43	1.61405	1.46	1.56253	1.4442	1.46879
LAGI02_229	3.15	5.37	3.25	6.4	5.1	0.618048	0.804139	0.628389	0.869232	0.78533
LAGI02_230	7.26	4.23	7.72	5	5.02	0.91698	0.718502	0.940516	0.778151	0.779596
LAGI02_231	6.32	11.69	4.67	9.2	10.57	0.864511	1.10346	0.753583	1.0086	1.06333
LAGI02_233	24.86	34.32	14.87	27.79	26.78	1.41263	1.54802	1.20058	1.45924	1.44373
LAGI02_235	3.48	3.83	5.11	5.06	3.62	0.651278	0.683947	0.786041	0.782473	0.664642
LAGI02_237	2.58	3.34	1.36	3.08	3.85	0.553883	0.63749	0.372912	0.61066	0.685742
LAGI02_238	170.86	379.94	256.69	360.54	295.89	2.23517	2.58086	2.4111	2.55816	2.4726
LAGI02_240	3.18	22.68	83.64	42.75	16.32	0.621176	1.37438	1.92758	1.64098	1.23855
LAGI02_242	13.82	8.08	9.45	8.24	8.82	1.17085	0.958086	1.01912	0.965672	0.992111
LAGI02_243	10.35	8.37	6.37	6.42	9.62	1.055	0.97174	0.867467	0.870404	1.02612
LAGI02_244	19.69	29.55	21.84	19.08	19.62	1.31576	1.48501	1.3587	1.30276	1.31429
LAGI02_245	67.1	27.07	46.61	30.38	23.77	1.83315	1.44824	1.6777	1.49665	1.39393
LAGI02_246	66.41	49.78	81.14	67.75	52.89	1.82872	1.70569	1.91455	1.83727	1.73151
LAGI02_247	9.91	7.71	9.04	8.43	8.39	1.03782	0.940018	1.00173	0.974512	0.972666
LAGI02_248	4.11	5.5	3.8	4.82	4.22	0.708421	0.812913	0.681241	0.764923	0.717671
LAGI02_249	2.73	1.5	18.26	13.27	6.77	0.571709	0.39794	1.28466	1.15442	0.890421
LAGI02_250	35.07	18.33	36.08	16.95	12.52	1.55715	1.28623	1.56914	1.25406	1.13098
LAGI02_251	76.64	52.45	107.25	63.61	53.7	1.89009	1.72795	2.03443	1.8103	1.73799
LAGI02_253	30.11	43.68	17.2	16.84	19.88	1.4929	1.65011	1.26007	1.25139	1.31973
LAGI02_255	72.41	37.27	64.17	56.38	55.99	1.86576	1.58286	1.81405	1.75876	1.7558
LAGI02_256	87.71	38.96	81.52	37.06	52.51	1.94797	1.60163	1.91656	1.58047	1.72843
LAGI02_257	12.7	47.13	107	101.11	44.02	1.13672	1.68242	2.03342	2.00907	1.65341
LAGI02_258	9.2	8.27	11.85	15.18	10.69	1.0086	0.96708	1.1089	1.20898	1.06781
LAGI02_259	42.68	14.08	30.13	19.83	21.5	1.64028	1.1784	1.49318	1.31869	1.35218
LAGI02_260	390.84	293.39	496.45	312.29	265.82	2.59311	2.46892	2.69675	2.49595	2.42622
LAGI02_262	4.51	4.64	5.71	6.99	7.14	0.741152	0.751279	0.826723	0.902547	0.910624
LAGI02_263	14.55	8.99	10.62	10.63	8.92	1.19173	0.999565	1.06521	1.06558	0.996512
LAGI02_264	57.06	56.86	84.85	71.95	64.4	1.76388	1.76238	1.93374	1.86303	1.81558
LAGI02_265	3.44	7.59	4.67	6.15	8.82	0.647383	0.933993	0.753583	0.854306	0.992111
LAGI02_266	177.34	171.3	213.85	164.56	157.86	2.25125	2.23629	2.33214	2.21896	2.20101
LAGI02_267	6.66	10.9	14.39	12.28	10.82	0.884229	1.07555	1.18724	1.1232	1.07262
LAGI02_270	12.03	12.01	13.77	11.76	12.46	1.11494	1.11428	1.16938	1.10585	1.12905
LAGI02_271	7.15	13.88	15.72	16.42	13.47	0.911158	1.1726	1.22324	1.24105	1.16047
LAGI02_272	13.76	7.33	10.93	9.23	7.26	1.16909	0.920645	1.07664	1.00988	0.91698
LAGI02_273	29.41	17.84	12.25	10.56	17.73	1.48302	1.27508	1.12222	1.06296	1.27254
LAGI02_274	2.71	2.37	4.19	2.82	2.83	0.569374	0.52763	0.715167	0.582063	0.583199
LAGI02_275	14.34	14.42	15.93	12.63	12.11	1.18583	1.18808	1.22866	1.1345	1.1176
LAGI02_276	9.57	9.86	9.3	10.15	10.86	1.02407	1.03583	1.01284	1.04727	1.07408
LAGI02_277	2.85	2.02	2.5	2.34	2.43	0.585461	0.480007	0.544068	0.523746	0.535294
LAGI02_278	3.81	4	6	4.06	3.93	0.682145	0.69897	0.845098	0.704151	0.692847
LAGI02_279	117.15	212.68	79.5	104.87	138.36	2.07243	2.32976	1.9058	2.02477	2.14414
LAGI02_280	11.46	8.84	8.9	8.93	8.39	1.09552	0.992995	0.995635	0.996949	0.972666
LAGI02_281	4.22	7.3	2.08	4.25	6.32	0.717671	0.919078	0.488551	0.720159	0.864511
LAGI02_282	8.88	10.8	9.17	9.78	10.33	0.994757	1.07188	1.00732	1.03262	1.05423
LAGI02_283	279.01	230.57	240.83	234.67	240.98	2.44717	2.36468	2.38351	2.3723	2.38378
LAGI02_284	3.37	2.23	1.8	1.72	1.17	0.640481	0.509203	0.447158	0.434569	0.33646
LAGI02_285	257.67	223.43	316.23	258.6	255.99	2.41275	2.35108	2.50137	2.4143	2.40992
LAGI02_286	23.76	15.4	14.17	17.08	21.15	1.39375	1.21484	1.18099	1.2572	1.34537
LAGI02_287	0.46	0.15	0.22	0.29	0.1	0.164353	0.0606978	0.0863598	0.11059	0.0413927
LAGI02_288	3.27	3.25	3.23	3.38	3.13	0.630428	0.628389	0.62634	0.641474	0.61595
LAGI02_289	9.51	3.96	5.81	5.23	4.13	1.0216	0.695482	0.833147	0.794488	0.710117
LAGI02_290	21.45	11.77	9.82	8.24	8.26	1.35122	1.10619	1.03423	0.965672	0.966611
LAGI02_291	1.94	2.19	1.97	2.23	2.18	0.468347	0.503791	0.472756	0.509203	0.502427
LAGI02_292	23.43	16.62	29.12	18.01	13.44	1.38792	1.24601	1.47885	1.27898	1.15957
LAGI02_293	198.2	231.55	279.89	252.55	233.31	2.29929	2.36652	2.44854	2.40406	2.36979
LAGI02_294	11.27	6.46	19.45	8.21	5.8	1.08884	0.872739	1.31069	0.96426	0.832509
LAGI02_295	6.52	7.22	6.02	8.16	7.85	0.876218	0.914872	0.846337	0.961895	0.946943
LAGI02_296	6.65	7.89	7.11	7.13	6.75	0.883661	0.948902	0.909021	0.910091	0.889302
LAGI02_297	1.77	2.35	0.82	0.92	1.4	0.44248	0.525045	0.260071	0.283301	0.380211
LAGI02_298	15.13	5.58	8.03	5.47	5.86	1.20763	0.818226	0.955688	0.810904	0.836324
LAGI02_299	19.9	7.41	11.84	8.45	6.19	1.32015	0.924796	1.10857	0.975432	0.856729
LAGI02_300	3.75	2.82	2.52	2.21	3.05	0.676694	0.582063	0.546543	0.506505	0.607455
LAGI02_301	11	9.43	11.2	9.14	8.47	1.07918	1.01828	1.08636	1.00604	0.97635
LAGI02_302	9.03	8.75	8.01	7.12	7.48	1.0013	0.989005	0.954725	0.909556	0.928396
LAGI02_303	8.21	4.14	20.5	6.65	3.85	0.96426	0.710963	1.33244	0.883661	0.685742
LAGI02_304	22.71	22.87	30.39	32.56	32.77	1.37493	1.37785	1.49679	1.52582	1.52853
LAGI02_305	3.01	2.76	2.85	2.78	2.97	0.603144	0.575188	0.585461	0.577492	0.598791
LAGI02_306	2.75	3.48	2.33	2.95	2.53	0.574031	0.651278	0.522444	0.596597	0.547775
LAGI02_307	19.47	15.19	13.56	12.14	11.59	1.31112	1.20925	1.16316	1.1186	1.10003
LAGI02_308	6.02	6.75	6.55	5.86	6.41	0.846337	0.889302	0.877947	0.836324	0.869818
LAGI02_309	4.02	3.47	3.71	3.52	3.51	0.700704	0.650308	0.673021	0.655138	0.654177
LAGI02_310	17.51	7.86	10.05	4.41	5.74	1.26741	0.947434	1.04336	0.733197	0.82866
LAGI02_311	203.24	208.52	176.6	202.02	211.44	2.31014	2.32123	2.24944	2.30754	2.32724
LAGI02_312	2.43	2.01	2.49	1.82	1.72	0.535294	0.478566	0.542825	0.450249	0.434569
LAGI02_313	7.43	8.41	9.59	8.7	7.22	0.925828	0.97359	1.0249	0.986772	0.914872
LAGI02_314	5.06	4.08	4.97	3.95	4.19	0.782473	0.705864	0.775974	0.694605	0.715167
LAGI02_315	4.28	3.91	4.65	4.22	4.27	0.722634	0.691081	0.752048	0.717671	0.721811
LAGI02_316	0.59	0.54	0.85	0.42	0.56	0.201397	0.187521	0.267172	0.152288	0.193125
LAGI02_317	27.26	14.99	19.77	15.6	15.26	1.45117	1.20385	1.31744	1.22011	1.21112
LAGI02_318	2.13	1.78	2.78	2.32	2.01	0.495544	0.444045	0.577492	0.521138	0.478566
LAGI02_319	11.14	4.49	3.07	2.87	2.97	1.08422	0.739572	0.609594	0.587711	0.598791
LAGI02_320	5.28	3.14	2.83	2.8	3	0.79796	0.617	0.583199	0.579784	0.60206
LAGI02_321	6.87	7.71	5.51	6.52	7.13	0.895975	0.940018	0.813581	0.876218	0.910091
LAGI02_322	5.72	5.2	5.83	4.82	6.02	0.827369	0.792392	0.834421	0.764923	0.846337
LAGI02_323	8.17	4.35	3.62	2.82	2.99	0.962369	0.728354	0.664642	0.582063	0.600973
LAGI02_324	482.79	677.54	503.62	267.9	268.75	2.68466	2.83158	2.70296	2.42959	2.43096
LAGI02_325	5.01	7.18	5.7	5.53	6.99	0.778874	0.912753	0.826075	0.814913	0.902547
LAGI02_326	6.56	6.2	2.82	4.95	5.26	0.878522	0.857332	0.582063	0.774517	0.796574
LAGI02_327	3.35	3.06	4.12	3.35	3.7	0.638489	0.608526	0.70927	0.638489	0.672098
LAGI02_328	10.4	12.48	27.66	18.33	11.65	1.0569	1.12969	1.45728	1.28623	1.10209
LAGI02_329	9.49	14.01	11.83	11.63	9.49	1.02078	1.17638	1.10823	1.1014	1.02078
LAGI02_330	7.37	15.65	10.14	16.91	13.48	0.922725	1.22141	1.04689	1.2531	1.16077
LAGI02_331	5.94	5.64	4.08	4.53	5.76	0.841359	0.822168	0.705864	0.742725	0.829947
LAGI02_332	15.21	7.67	7.7	8.42	8.71	1.20978	0.938019	0.939519	0.974051	0.987219
LAGI02_333	40.61	17.67	30.61	25.56	16.29	1.6192	1.27114	1.49982	1.42423	1.23779
LAGI02_334	15.76	19.12	31.49	17.8	18.1	1.22427	1.30363	1.51175	1.27416	1.28103
LAGI02_335	1573.16	2574.03	1323.61	1489.93	1602.18	3.19705	3.41078	3.12209	3.17346	3.20498
LAGI02_336	7.89	9.35	7.08	8.57	8.59	0.948902	1.01494	0.907411	0.980912	0.981819
LAGI02_337	5.26	2.7	13.02	4.42	2.38	0.796574	0.568202	1.14675	0.733999	0.528917
LAGI02_338	8.33	7.27	8.16	8.16	7.55	0.969882	0.917506	0.961895	0.961895	0.931966
LAGI02_339	19.06	11.18	38.67	15.54	10.25	1.30233	1.08565	1.59846	1.21854	1.05115
LAGI02_340	13.85	16.21	20.08	19.31	18.84	1.17173	1.23578	1.32387	1.30771	1.29754
LAGI02_341	1.83	2.54	1.96	2.86	2.45	0.451786	0.549003	0.471292	0.586587	0.537819
LAGI02_342	13.02	3.79	13.57	6.39	3.7	1.14675	0.680336	1.16346	0.868644	0.672098
LAGI02_343	3.38	3.37	2.94	3.18	3.13	0.641474	0.640481	0.595496	0.621176	0.61595
LAGI02_344	10.46	26.31	77.64	51.94	27.48	1.05918	1.43632	1.89564	1.72378	1.45454
LAGI02_345	7.4	12.13	11.93	14.38	10.04	0.924279	1.11826	1.1116	1.18696	1.04297
LAGI02_346	3.39	2.25	4.34	2.94	2.59	0.642465	0.511883	0.727541	0.595496	0.555094
LAGI02_347	2.74	3.98	1.31	4	3.97	0.572872	0.697229	0.363612	0.69897	0.696356
LAGI02_348	7.6	6.19	6.13	6.17	7.23	0.934498	0.856729	0.85309	0.855519	0.9154
LAGI02_349	5.24	3.44	2.7	2.56	2.98	0.795185	0.647383	0.568202	0.55145	0.599883
LAGI02_350	2.95	4.73	2.4	3.91	4.57	0.596597	0.758155	0.531479	0.691081	0.745855
LAGI02_351	6.29	11.46	7.42	8.92	7.87	0.862728	1.09552	0.925312	0.996512	0.947924
LAGI02_352	4.35	5.07	4.47	5.39	5.2	0.728354	0.783189	0.737987	0.805501	0.792392
LAGI02_353	20.21	26.1	40.66	30.81	25.57	1.32654	1.43297	1.61972	1.50256	1.42439
LAGI02_354	4.25	3.34	2.37	2.88	2.66	0.720159	0.63749	0.52763	0.588832	0.563481
LAGI02_355	5.76	11.7	7.94	12.56	11.87	0.829947	1.1038	0.951338	1.13226	1.10958
LAGI02_356	347.94	203.77	84.13	77.91	154.19	2.54275	2.31127	1.93008	1.89713	2.19086
LAGI02_357	29.86	5.18	15.39	7.48	7.55	1.4894	0.790988	1.21458	0.928396	0.931966
LAGI02_358	8.95	9.5	12.44	10.27	6.83	0.997823	1.02119	1.1284	1.05192	0.893762
LAGI02_359	4.17	3.87	3.67	4.31	3.89	0.713491	0.687529	0.669317	0.725095	0.689309
LAGI02_360	9.85	4.66	5.37	5.07	3.96	1.03543	0.752816	0.804139	0.783189	0.695482
LAGI02_361	27.47	19.54	26.72	19.72	17.41	1.45439	1.3126	1.44279	1.31639	1.26505
LAGI02_362	2.01	2	1.78	1.79	1.83	0.478566	0.477121	0.444045	0.445604	0.451786
LAGI02_363	3.65	3.09	3.96	3.6	3.57	0.667453	0.611723	0.695482	0.662758	0.659916
LAGI02_364	7.7	9.23	6.93	7.51	8.01	0.939519	1.00988	0.899273	0.92993	0.954725
LAGI02_365	11.75	4.11	5.97	5.96	6.97	1.10551	0.708421	0.843233	0.842609	0.901458
LAGI02_366	16.97	7.03	8.84	3.98	5.61	1.25455	0.904716	0.992995	0.697229	0.820201
LAGI02_367	4.49	6.17	21.87	10.66	10.15	0.739572	0.855519	1.35927	1.0667	1.04727
LAGI02_368	26.21	22.49	18.17	17.43	17.08	1.43473	1.37088	1.28262	1.26553	1.2572
LAGI02_369	15.31	33.67	10.72	14.93	19.96	1.21245	1.53995	1.06893	1.20222	1.32139
LAGI02_371	6.32	8.12	7.58	7.11	6.65	0.864511	0.959995	0.933487	0.909021	0.883661
LAGI02_372	17.3	16.64	20.19	14.91	16.38	1.26245	1.2465	1.32613	1.20167	1.24005
LAGI02_373	7.08	6.43	8.54	7.04	7.69	0.907411	0.870989	0.979548	0.905256	0.93902
LAGI02_374	8.21	6.56	7.15	5.9	6.89	0.96426	0.878522	0.911158	0.838849	0.897077
LAGI02_375	7.43	5.63	8.78	9.4	10.15	0.925828	0.821514	0.990339	1.01703	1.04727
LAGI02_376	24.33	29.02	20.73	25.85	28.06	1.40364	1.47741	1.33706	1.42894	1.4633
LAGI02_377	6.78	3.79	8.15	5.77	5.15	0.89098	0.680336	0.961421	0.830589	0.788875
LAGI02_378	21.04	17.72	17.57	15.28	15.36	1.34321	1.27231	1.26881	1.21165	1.21378
LAGI02_379	3.08	3.6	1.87	3.17	4.23	0.61066	0.662758	0.457882	0.620136	0.718502
LAGI02_380	30.69	7.15	11.07	7.84	6.77	1.50092	0.911158	1.08171	0.946452	0.890421
LAGI02_381	3.05	2.86	2.88	2.8	2.4	0.607455	0.586587	0.588832	0.579784	0.531479
LAGI02_382	6.41	5.18	4.83	5.3	5.1	0.869818	0.790988	0.765669	0.799341	0.78533
LAGI02_383	11.04	10.77	12.24	9.81	10.26	1.08063	1.07078	1.12189	1.03383	1.05154
LAGI02_384	6.4	4.1	2.81	2.16	4.34	0.869232	0.70757	0.580925	0.499687	0.727541
LAGI02_385	10.3	7.36	6.57	5.97	7.94	1.05308	0.922206	0.879096	0.843233	0.951338
LAGI02_386	11.99	10.15	14.05	10.88	10.56	1.11361	1.04727	1.17754	1.07482	1.06296
LAGI02_387	3.97	4.92	3.89	5.35	4.62	0.696356	0.772322	0.689309	0.802774	0.749736
LAGI02_388	3.16	2.31	3.3	2.14	2.02	0.619093	0.519828	0.633468	0.49693	0.480007
LAGI02_389	3.27	2	3.77	2.67	2.83	0.630428	0.477121	0.678518	0.564666	0.583199
LAGI02_390	4.14	3.97	3.73	2.8	3.36	0.710963	0.696356	0.674861	0.579784	0.639486
LAGI02_391	2.12	5.26	2.9	3.93	3.55	0.494155	0.796574	0.591065	0.692847	0.658011
LAGI02_392	4.95	6.51	5.01	6.99	5.48	0.774517	0.87564	0.778874	0.902547	0.811575
LAGI02_393	23.32	37.11	23.54	32.93	31.85	1.38596	1.58104	1.38987	1.53058	1.51654
LAGI02_394	2.4	1.55	1.95	3.04	1.6	0.531479	0.40654	0.469822	0.606381	0.414973
LAGI02_395	57.4	21.15	33.84	15.48	10.79	1.76641	1.34537	1.54208	1.21696	1.07151
LAGI02_396	28.41	15.68	20.33	22.31	30.65	1.4685	1.2222	1.32899	1.36754	1.50037
LAGI02_397	11.05	7.82	8.96	8.01	6.94	1.08099	0.945469	0.998259	0.954725	0.899821
LAGI02_398	179.46	447.48	332.09	504.44	477.25	2.25638	2.65174	2.52256	2.70367	2.67965
LAGI02_399	15.36	22.76	10.51	16.75	22.05	1.21378	1.37585	1.06108	1.2492	1.36267
LAGI02_400	64.51	36.21	50.61	28.87	27.91	1.81631	1.57066	1.71273	1.47524	1.46105
LAGI02_401	49.87	21.29	28.34	22.64	22.33	1.70646	1.34811	1.46746	1.37365	1.36791
LAGI02_402	1.47	2.82	0.93	1.31	1.13	0.392697	0.582063	0.285557	0.363612	0.32838
LAGI02_403	0.57	0.99	27.41	6.01	0.78	0.1959	0.298853	1.45347	0.845718	0.25042
LAGI02_405	2.61	2.38	1.11	1.39	2.26	0.557507	0.528917	0.324282	0.378398	0.513218
LAGI02_406	11.26	9.45	6.3	4.43	3.21	1.08849	1.01912	0.863323	0.7348	0.624282
LAGI02_407	8.13	3.57	5.73	3.79	5.38	0.960471	0.659916	0.828015	0.680336	0.804821
LAGI02_408	5.17	8.09	3.86	6.39	9.21	0.790285	0.958564	0.686636	0.868644	1.00903
LAGI02_409	5.97	6.17	6.23	6.2	5.3	0.843233	0.855519	0.859138	0.857332	0.799341
LAGI02_410	21.6	27.24	52.16	27.21	18.25	1.35411	1.45086	1.72558	1.4504	1.28443
LAGI02_411	1.35	1.67	0.88	1.21	1.72	0.371068	0.426511	0.274158	0.344392	0.434569
LAGI02_412	0.3	1.32	9.62	4.56	1.04	0.113943	0.365488	1.02612	0.745075	0.30963
LAGI02_413	3.73	6.64	29.64	11.84	4.29	0.674861	0.883093	1.48629	1.10857	0.723456
LAGI02_414	8.63	21.97	15.04	20.16	16.69	0.983626	1.36116	1.2052	1.32552	1.24773
LAGI02_415	2.4	3.76	1.9	3.32	3.86	0.531479	0.677607	0.462398	0.635484	0.686636
LAGI02_416	2.48	2.81	2.88	2.27	2.08	0.541579	0.580925	0.588832	0.514548	0.488551
LAGI02_417	3.41	3.79	4.18	4.13	3.78	0.644439	0.680336	0.71433	0.710117	0.679428
LAGI02_418	6.77	3.88	6.18	3.55	4.06	0.890421	0.68842	0.856124	0.658011	0.704151
LAGI02_419	1.96	1.79	1.81	1.63	1.5	0.471292	0.445604	0.448706	0.419956	0.39794
LAGI02_420	12.03	6.88	12.04	6.88	6.66	1.11494	0.896526	1.11528	0.896526	0.884229
LAGI02_422	16.24	20.16	18.28	18.52	18.8	1.23654	1.32552	1.28511	1.29048	1.29667
LAGI02_423	2.88	3.36	3.03	3.07	2.53	0.588832	0.639486	0.605305	0.609594	0.547775
LAGI02_424	7.89	9.6	8.21	8.04	8.41	0.948902	1.02531	0.96426	0.956168	0.97359
LAGI02_425	34.14	40.19	41.77	37.28	51.91	1.5458	1.61479	1.63114	1.58297	1.72354
LAGI02_426	4.35	4.12	3.58	3.9	4.02	0.728354	0.70927	0.660865	0.690196	0.700704
LAGI02_427	13.79	16.37	30.99	14.89	12.99	1.16997	1.2398	1.50501	1.20112	1.14582
LAGI02_428	4.6	4.82	3.98	4.15	4.35	0.748188	0.764923	0.697229	0.711807	0.728354
LAGI02_429	7.11	8.55	4.33	5.75	7.86	0.909021	0.980003	0.726727	0.829304	0.947434
LAGI02_430	5.2	5.02	4.79	4.31	4.47	0.792392	0.779596	0.762679	0.725095	0.737987
LAGI02_431	4.62	4.04	3.88	4.2	4.6	0.749736	0.702431	0.68842	0.716003	0.748188
LAGI02_432	12.11	14.41	56.33	32.5	20.65	1.1176	1.1878	1.75838	1.52504	1.33546
LAGI02_433	4.33	8.73	4.82	8.53	7.36	0.726727	0.988113	0.764923	0.979093	0.922206
LAGI02_434	1.48	4.49	0.63	2.68	4.19	0.394452	0.739572	0.212188	0.565848	0.715167
LAGI02_436	5.27	2.8	3.22	3.76	3.69	0.797268	0.579784	0.625312	0.677607	0.671173
LAGI02_437	10.96	21.38	17.4	21.29	15.58	1.07773	1.34986	1.26482	1.34811	1.21958
LAGI02_438	5.12	7.8	19.85	19.51	19.48	0.786751	0.944483	1.31911	1.31197	1.31133
LAGI02_439	0.72	1.3	0.37	0.84	1.11	0.235528	0.361728	0.136721	0.264818	0.324282
LAGI02_440	18.96	12.42	15.67	12.96	13.65	1.30016	1.12775	1.22194	1.14489	1.16584
LAGI02_441	18.7	7.03	9.26	7.72	5.03	1.29447	0.904716	1.01115	0.940516	0.780317
LAGI02_442	5.85	6.2	5.69	7.85	9.78	0.835691	0.857332	0.825426	0.946943	1.03262
LAGI02_443	5.92	2.14	3.49	4.36	3.13	0.840106	0.49693	0.652246	0.729165	0.61595
LAGI02_444	5.92	7.62	8.97	6.53	5.47	0.840106	0.935507	0.998695	0.876795	0.810904
LAGI02_445	4.36	5	3.86	4.43	4.07	0.729165	0.778151	0.686636	0.7348	0.705008
LAGI02_446	4.01	5.4	4.37	5.21	4.17	0.699838	0.80618	0.729974	0.793092	0.713491
LAGI02_447	1.84	2.19	1.76	1.95	1.98	0.453318	0.503791	0.440909	0.469822	0.474216
LAGI02_448	20.15	29.5	17.95	24.38	26.89	1.32531	1.4843	1.27761	1.40449	1.44545
LAGI02_449	4.63	4.38	4.54	4.39	4.12	0.750508	0.730782	0.74351	0.731589	0.70927
LAGI02_450	1.81	1.73	2.88	2.06	2.42	0.448706	0.436163	0.588832	0.485721	0.534026
LAGI02_451	1.34	2.84	1.38	2.37	2.07	0.369216	0.584331	0.376577	0.52763	0.487138
LAGI02_452	16.89	28.38	54.82	43.57	27.26	1.25261	1.46805	1.74679	1.64904	1.45117
LAGI02_453	8.66	7.38	8.17	6.78	7.52	0.984977	0.923244	0.962369	0.89098	0.93044
LAGI02_454	29.92	24.18	16.63	17.35	23.18	1.49024	1.40106	1.24625	1.26364	1.38346
LAGI02_455	1.85	1.34	1.03	1.2	1.39	0.454845	0.369216	0.307496	0.342423	0.378398
LAGI02_456	16.38	6.85	10.04	6.51	7.32	1.24005	0.89487	1.04297	0.87564	0.920123
LAGI02_457	22.24	34.59	41.43	29.83	24.28	1.36624	1.55133	1.62767	1.48897	1.40278
LAGI02_458	3.48	2.66	3.44	1.71	1.27	0.651278	0.563481	0.647383	0.432969	0.356026
LAGI02_459	57.04	24.32	64.73	29.79	23.12	1.76373	1.40346	1.81776	1.48841	1.38238
LAGI02_460	8.83	4.54	5.63	4.01	5.29	0.992554	0.74351	0.821514	0.699838	0.798651
LAGI02_461	3.53	3.32	2.86	2.58	2.99	0.656098	0.635484	0.586587	0.553883	0.600973
LAGI02_462	4.75	3.86	4.94	4.15	4.04	0.759668	0.686636	0.773786	0.711807	0.702431
LAGI02_463	11.11	10.29	9.99	6.84	8.57	1.08314	1.05269	1.041	0.894316	0.980912
LAGI02_464	21.79	45.14	57.51	63.28	35.47	1.35774	1.66408	1.76723	1.80808	1.56194
LAGI02_465	73.46	128.77	146.46	127.77	126	1.87192	2.11317	2.16867	2.10981	2.1038
LAGI02_466	2.04	2.21	1.69	2.36	2.65	0.482874	0.506505	0.429752	0.526339	0.562293
LAGI02_467	6.49	5.09	6.3	5.42	6.28	0.874482	0.784617	0.863323	0.807535	0.862131
LAGI02_468	17.69	15.93	14.52	17.68	17.33	1.27161	1.22866	1.19089	1.27138	1.26316
LAGI02_469	9.88	3.44	6.74	3.51	4.47	1.03663	0.647383	0.888741	0.654177	0.737987
LAGI02_470	2.34	6.33	1.73	4.41	5.39	0.523746	0.865104	0.436163	0.733197	0.805501
LAGI02_471	3.17	3.9	5.66	4.25	2.72	0.620136	0.690196	0.823474	0.720159	0.570543
LAGI02_472	8.91	6.34	9.94	8.64	7.48	0.996074	0.865696	1.03902	0.984077	0.928396
LAGI02_473	21.71	16.4	28.14	23.59	18.45	1.35622	1.24055	1.46449	1.39076	1.28892
LAGI02_474	8.74	10.01	13.11	11.76	8.87	0.988559	1.04179	1.14953	1.10585	0.994317
LAGI02_475	1.77	4.42	2.28	4	3.61	0.44248	0.733999	0.515874	0.69897	0.663701
LAGI02_476	4.32	2.78	4.27	2.77	3.15	0.725912	0.577492	0.721811	0.576341	0.618048
LAGI02_477	113.48	139.82	218.22	179.1	153.37	2.05873	2.14866	2.34088	2.25551	2.18856
LAGI02_478	4.29	3.99	3.98	4.33	4.49	0.723456	0.698101	0.697229	0.726727	0.739572
LAGI02_479	10.7	15.95	9.63	9.91	13.48	1.06819	1.22917	1.02653	1.03782	1.16077
LAGI02_480	8.14	5.44	8.31	4.11	5.01	0.960946	0.808886	0.96895	0.708421	0.778874
LAGI02_481	2.19	3	2.48	3.27	2.86	0.503791	0.60206	0.541579	0.630428	0.586587
LAGI02_482	9.79	6.62	13.15	8.48	7.93	1.03302	0.881955	1.15076	0.976808	0.950851
LAGI02_483	13.07	1.86	10.45	1.96	2.17	1.14829	0.456366	1.05881	0.471292	0.501059
LAGI02_484	21.41	11.7	21.77	16.24	12.28	1.35044	1.1038	1.35736	1.23654	1.1232
LAGI02_485	8.68	8.55	7.69	6.82	8.33	0.985875	0.980003	0.93902	0.893207	0.969882
LAGI02_486	7.45	3.78	4.97	3.51	4.39	0.926857	0.679428	0.775974	0.654177	0.731589
LAGI02_487	9.45	6.12	6.82	6.62	6.82	1.01912	0.85248	0.893207	0.881955	0.893207
LAGI02_488	1.93	2.03	1.76	2.13	2.25	0.466868	0.481443	0.440909	0.495544	0.511883
LAGI02_489	13.1	4.5	5.42	3.41	4.89	1.14922	0.740363	0.807535	0.644439	0.770115
LAGI02_490	5.44	21.8	5.46	23.25	19.11	0.808886	1.35793	0.810233	1.38471	1.30341
LAGI02_491	10.95	2.06	9.34	6.03	3.68	1.07737	0.485721	1.01452	0.846955	0.670246
LAGI02_492	2.41	4.92	2.92	4.85	3.58	0.532754	0.772322	0.593286	0.767156	0.660865
LAGI02_493	6.28	8.29	5.75	7.83	8.16	0.862131	0.968016	0.829304	0.945961	0.961895
LAGI02_494	2.51	2.69	3.95	5.57	2.75	0.545307	0.567026	0.694605	0.817565	0.574031
LAGI02_495	17.91	18.26	12.55	16.45	15.56	1.27669	1.28466	1.13194	1.2418	1.21906
LAGI02_496	20.62	16.41	21.68	17.69	17.1	1.33486	1.2408	1.35564	1.27161	1.25768
LAGI02_497	4.11	5.09	3.62	4.92	4.57	0.708421	0.784617	0.664642	0.772322	0.745855
LAGI02_498	3.55	3.97	3.4	4.28	3.89	0.658011	0.696356	0.643453	0.722634	0.689309
LAGI02_499	420.91	328.73	465.41	378.92	374.65	2.62522	2.51816	2.66877	2.57969	2.57478
LAGI02_500	43.49	20.5	25.83	20.61	18.32	1.64826	1.33244	1.42862	1.33465	1.28601
LAGI02_501	1.15	1.35	0.95	1.2	1.54	0.332438	0.371068	0.290035	0.342423	0.404834
LAGI02_502	4.23	3.15	1.83	2.48	5.34	0.718502	0.618048	0.451786	0.541579	0.802089
LAGI02_503	7.14	24.45	8.67	19.69	18.17	0.910624	1.40569	0.985426	1.31576	1.28262
LAGI02_504	28.59	24.66	26.34	31.72	38.44	1.47114	1.40926	1.4368	1.51481	1.59594
LAGI02_505	4.81	3.17	2.33	2.38	2.31	0.764176	0.620136	0.522444	0.528917	0.519828
LAGI02_506	6.52	7.5	3.96	3.72	5.68	0.876218	0.929419	0.695482	0.673942	0.824776
LAGI02_507	289.23	108.43	137.22	75.24	83.44	2.46274	2.03914	2.14057	1.88218	1.92655
LAGI02_508	5.81	2.91	6.72	4.08	5.82	0.833147	0.592177	0.887617	0.705864	0.833784
LAGI02_510	2.72	5.71	8.06	14.26	8.47	0.570543	0.826723	0.957128	1.18355	0.97635
LAGI02_511	8.36	6.22	7.03	5.82	6.15	0.971276	0.858537	0.904716	0.833784	0.854306
LAGI02_512	1.26	0.87	0.86	0.95	1.02	0.354108	0.271842	0.269513	0.290035	0.305351
LAGI02_513	3.17	2.93	2.51	2.97	3.33	0.620136	0.594393	0.545307	0.598791	0.636488
LAGI02_514	13.5	7.78	12.54	8.26	7.71	1.16137	0.943495	1.13162	0.966611	0.940018
LAGI02_515	5.48	5.3	4.17	4.76	4.92	0.811575	0.799341	0.713491	0.760422	0.772322
LAGI02_517	6.96	4.65	4.73	3.93	4.1	0.900913	0.752048	0.758155	0.692847	0.70757
LAGI02_518	3.39	6.26	8.52	6.34	5.12	0.642465	0.860937	0.978637	0.865696	0.786751
LAGI02_519	30.19	13.55	16.67	13.35	10.32	1.49402	1.16286	1.24724	1.15685	1.05385
LAGI02_520	12.99	17.27	15.01	15.57	16.49	1.14582	1.26174	1.20439	1.21932	1.24279
LAGI02_521	38.8	16.64	18.11	12.5	9.41	1.59988	1.2465	1.28126	1.13033	1.01745
LAGI02_522	4.59	2.98	3.72	3.23	2.75	0.747412	0.599883	0.673942	0.62634	0.574031
LAGI02_523	24.44	16.03	20.06	15.95	15.6	1.40552	1.23121	1.32346	1.22917	1.22011
LAGI02_524	11.25	7.71	6.02	6.12	6.05	1.08814	0.940018	0.846337	0.85248	0.848189
LAGI02_525	9.53	10.28	8.58	8.24	7.44	1.02243	1.05231	0.981366	0.965672	0.926342
LAGI02_526	7.63	5.6	4.12	2.1	2.88	0.936011	0.819544	0.70927	0.491362	0.588832
LAGI02_527	5.36	6.56	6.12	5.43	5.72	0.803457	0.878522	0.85248	0.808211	0.827369
LAGI02_528	3.16	3.24	2.12	3.04	3.25	0.619093	0.627366	0.494155	0.606381	0.628389
LAGI02_529	7.27	4.51	10.07	4.21	3.33	0.917506	0.741152	1.04415	0.716838	0.636488
LAGI02_530	3.7	1.59	3.36	1.83	1.75	0.672098	0.4133	0.639486	0.451786	0.439333
LAGI02_531	1.61	1.41	0.82	0.8	1.23	0.416641	0.382017	0.260071	0.255273	0.348305
LAGI02_532	2.51	2.38	2.65	2.12	2.35	0.545307	0.528917	0.562293	0.494155	0.525045
LAGI02_533	55.96	34.99	16.37	15.86	22.39	1.75557	1.55618	1.2398	1.22686	1.36903
LAGI02_534	64.27	41.26	223.97	124.23	63.09	1.81471	1.62593	2.35212	2.09771	1.80679
LAGI02_535	9.04	5.13	8.02	6.39	5.37	1.00173	0.78746	0.955207	0.868644	0.804139
LAGI02_536	3.97	5.43	3.95	4.3	5.09	0.696356	0.808211	0.694605	0.724276	0.784617
LAGI02_537	22.59	106.76	68.03	130.9	71.97	1.37273	2.03246	1.83904	2.12024	1.86314
LAGI02_538	4.33	2.62	3.72	2.74	2.82	0.726727	0.558709	0.673942	0.572872	0.582063
LAGI02_539	7.92	7.11	4.92	5.68	9.66	0.950365	0.909021	0.772322	0.824776	1.02776
LAGI02_540	87.67	181.69	176.56	219.26	209.72	1.94778	2.26171	2.24935	2.34294	2.32371
LAGI02_541	1.01	3.2	5.57	4.2	2.61	0.303196	0.623249	0.817565	0.716003	0.557507
LAGI02_542	18.29	16.85	31.15	28.19	32.41	1.28533	1.25164	1.50718	1.46523	1.52388
LAGI02_543	7.03	8.33	8.29	9.93	7.64	0.904716	0.969882	0.968016	1.03862	0.936514
LAGI02_544	21.77	11.74	15.77	11.22	14.24	1.35736	1.10517	1.22453	1.08707	1.18298
LAGI02_545	7.99	11	9.38	11.02	9.29	0.95376	1.07918	1.0162	1.0799	1.01242
LAGI02_546	26.69	14.35	11.98	14.18	13.16	1.44232	1.18611	1.11327	1.18127	1.15106
LAGI02_547	1.97	1.77	1.74	1.52	2.08	0.472756	0.44248	0.437751	0.401401	0.488551
LAGI02_548	5.62	3.78	4.58	4.01	4.32	0.820858	0.679428	0.746634	0.699838	0.725912
LAGI02_550	19.38	16.18	25.54	18.18	16.89	1.3092	1.23502	1.4239	1.28285	1.25261
LAGI02_551	7.43	4.13	4.26	2.88	2.5	0.925828	0.710117	0.720986	0.588832	0.544068
LAGI02_552	6.69	4.65	6.41	5.58	5.11	0.885926	0.752048	0.869818	0.818226	0.786041
LAGI02_553	4.37	5.51	5.56	5.26	5.7	0.729974	0.813581	0.816904	0.796574	0.826075
LAGI02_554	3.89	4.04	2.61	2.4	2.58	0.689309	0.702431	0.557507	0.531479	0.553883
LAGI02_555	4.47	3.09	4.32	3.38	2.38	0.737987	0.611723	0.725912	0.641474	0.528917
LAGI02_556	6.81	8.32	6.77	8.4	8.43	0.892651	0.969416	0.890421	0.973128	0.974512
LAGI02_557	4.43	2.71	7.19	4.34	3.69	0.7348	0.569374	0.913284	0.727541	0.671173
LAGI02_558	17.26	7.95	8.15	6.14	5.2	1.2615	0.951823	0.961421	0.853698	0.792392
LAGI02_559	6.24	2	3.35	2.68	2.38	0.859739	0.477121	0.638489	0.565848	0.528917
LAGI02_560	4.8	3.23	3.17	3.16	3.37	0.763428	0.62634	0.620136	0.619093	0.640481
LAGI02_561	3.23	3.29	3.18	2.68	2.86	0.62634	0.632457	0.621176	0.565848	0.586587
LAGI02_562	3.13	4.17	3.01	3.54	3.8	0.61595	0.713491	0.603144	0.657056	0.681241
LAGI02_563	11.55	10.61	11.18	10.22	9.75	1.09864	1.06483	1.08565	1.04999	1.03141
LAGI02_564	27.1	17.19	40.92	24.73	17.95	1.44871	1.25983	1.62242	1.41044	1.27761
LAGI02_565	5.96	9.25	7.65	8.3	7.56	0.842609	1.01072	0.937016	0.968483	0.932474
LAGI02_566	10.6	8.01	6.42	6.55	8.12	1.06446	0.954725	0.870404	0.877947	0.959995
LAGI02_567	11.82	8.75	8.57	7.43	7.52	1.10789	0.989005	0.980912	0.925828	0.93044
LAGI02_568	3.12	3.96	2.2	4.18	4.89	0.614897	0.695482	0.50515	0.71433	0.770115
LAGI02_569	37.49	14.24	18.73	12.39	18.8	1.58535	1.18298	1.29513	1.12678	1.29667
LAGI02_570	4.77	6.56	5.48	7.58	6.41	0.761176	0.878522	0.811575	0.933487	0.869818
LAGI02_571	6.9	12.26	8.37	12.48	9.81	0.897627	1.12254	0.97174	1.12969	1.03383
LAGI02_572	2.75	2.84	2.46	2.09	2.92	0.574031	0.584331	0.539076	0.489958	0.593286
LAGI02_573	5.29	4.32	4.48	3.69	3.45	0.798651	0.725912	0.738781	0.671173	0.64836
LAGI02_574	3.52	2.67	4.18	3.77	3.28	0.655138	0.564666	0.71433	0.678518	0.631444
LAGI02_575	7.57	2.89	5.3	5.47	3.46	0.932981	0.58995	0.799341	0.810904	0.649335
LAGI02_576	3.4	2.84	3.07	2.41	2.46	0.643453	0.584331	0.609594	0.532754	0.539076
LAGI02_577	3.55	2.78	7.56	3.88	2.35	0.658011	0.577492	0.932474	0.68842	0.525045
LAGI02_578	22.19	35.92	27.87	38.34	33.81	1.3653	1.56726	1.46045	1.59483	1.5417
LAGI02_579	9.54	10.22	9.52	10.12	11.12	1.02284	1.04999	1.02202	1.0461	1.0835
LAGI02_580	25.22	15.18	19.51	12.78	13.4	1.41863	1.20898	1.31197	1.13925	1.15836
LAGI02_581	3.61	5.78	15.61	9.67	5.95	0.663701	0.83123	1.22037	1.02816	0.841985
LAGI02_582	3.15	2.93	2.28	2.35	3.25	0.618048	0.594393	0.515874	0.525045	0.628389
LAGI02_583	35.37	17.37	10.22	21.44	26.74	1.56074	1.26411	1.04999	1.35102	1.44311
LAGI02_584	4.75	2.32	4.36	2.53	2.24	0.759668	0.521138	0.729165	0.547775	0.510545
LAGI02_585	3.28	1.58	1.16	0.74	0.97	0.631444	0.41162	0.334454	0.240549	0.294466
LAGI02_586	2.37	4.33	3.78	5.72	3.76	0.52763	0.726727	0.679428	0.827369	0.677607
LAGI02_587	1.02	17.51	5.09	2.53	1.68	0.305351	1.26741	0.784617	0.547775	0.428135
LAGI02_588	2.44	2.84	2.87	2.47	1.7	0.536558	0.584331	0.587711	0.540329	0.431364
LAGI02_589	17.76	18.02	25.32	30.26	17.02	1.27323	1.27921	1.42029	1.49499	1.25575
LAGI02_590	4.66	3	4.72	2.96	2.66	0.752816	0.60206	0.757396	0.597695	0.563481
LAGI02_591	5.4	9.73	8.42	8.88	8.79	0.80618	1.0306	0.974051	0.994757	0.990783
LAGI02_592	3.43	2.89	13.48	9.04	9.63	0.646404	0.58995	1.16077	1.00173	1.02653
LAGI02_593	6.35	2.56	2.9	4.51	4.09	0.866287	0.55145	0.591065	0.741152	0.706718
LAGI02_594	97.75	141.25	221.14	235.01	216.75	1.99454	2.15305	2.34663	2.37293	2.33796
LAGI02_595	2.97	1.24	2.64	0.63	1.22	0.598791	0.350248	0.561101	0.212188	0.346353
LAGI02_596	14.8	10.28	15.45	14.1	9.54	1.19866	1.05231	1.21617	1.17898	1.02284
LAGI02_597	0.72	0.74	0.81	0.84	1.01	0.235528	0.240549	0.257679	0.264818	0.303196
LAGI02_598	7.5	5.75	7.15	6.19	5.83	0.929419	0.829304	0.911158	0.856729	0.834421
LAGI02_599	3.48	3.37	3.44	4.86	4.01	0.651278	0.640481	0.647383	0.767898	0.699838
LAGI02_600	15.86	35.93	16.31	32.52	36.82	1.22686	1.56738	1.2383	1.5253	1.57772
LAGI02_601	6.65	6.14	12.34	7.95	6.12	0.883661	0.853698	1.12516	0.951823	0.85248
LAGI02_602	6.15	3.35	2.16	4.95	6.11	0.854306	0.638489	0.499687	0.774517	0.85187
LAGI02_604	5.16	4.55	4.31	3.52	3.36	0.789581	0.744293	0.725095	0.655138	0.639486
LAGI02_605	14.14	10.77	10.9	11.58	11.21	1.18013	1.07078	1.07555	1.09968	1.08672
LAGI02_606	2.93	2.44	2.32	2.73	3.04	0.594393	0.536558	0.521138	0.571709	0.606381
LAGI02_607	2.57	5.68	0.6	1.44	5.6	0.552668	0.824776	0.20412	0.38739	0.819544
LAGI02_608	7.85	5.58	6.91	5.38	5.84	0.946943	0.818226	0.898176	0.804821	0.835056
LAGI02_609	4.13	3.83	4.16	2.02	2.78	0.710117	0.683947	0.71265	0.480007	0.577492
LAGI02_610	11.24	2.82	6.74	5.51	4.97	1.08778	0.582063	0.888741	0.813581	0.775974
LAGI02_611	5.16	3.85	4.24	4.09	4.29	0.789581	0.685742	0.719331	0.706718	0.723456
LAGI02_612	2.2	3.82	1.85	2.86	2.95	0.50515	0.683047	0.454845	0.586587	0.596597
LAGI02_613	19.99	14.07	22.99	21.62	16.55	1.32201	1.17811	1.38003	1.35449	1.24428
LAGI02_614	9.98	22.25	11.67	12.81	15.66	1.0406	1.36642	1.10278	1.14019	1.22167
LAGI02_615	3.65	3.9	2.63	3.46	3.15	0.667453	0.690196	0.559907	0.649335	0.618048
LAGI02_616	5	5.35	3.6	5.43	5.1	0.778151	0.802774	0.662758	0.808211	0.78533
LAGI02_617	6.11	5.63	4.37	5.58	5.98	0.85187	0.821514	0.729974	0.818226	0.843855
LAGI02_618	10.19	9.04	7.25	8.86	9.65	1.04883	1.00173	0.916454	0.993877	1.02735
LAGI02_620	2.72	8.88	2.29	6.37	5.26	0.570543	0.994757	0.517196	0.867467	0.796574
LAGI02_621	9.29	14.7	12.7	22.45	12.86	1.01242	1.1959	1.13672	1.37014	1.14176
LAGI02_622	4.28	2.83	3	2.74	3.43	0.722634	0.583199	0.60206	0.572872	0.646404
LAGI02_623	11.99	20.11	36.43	24.64	18.44	1.11361	1.32449	1.57322	1.40892	1.2887
LAGI02_624	5.19	4.59	19.43	20.9	16.38	0.791691	0.747412	1.31027	1.34044	1.24005
LAGI02_625	20.8	18.56	22.17	16.93	18.6	1.33846	1.29137	1.36493	1.25358	1.29226
LAGI02_626	4.83	2.06	3.11	1.78	1.69	0.765669	0.485721	0.613842	0.444045	0.429752
LAGI02_627	6.22	2.44	4.52	2.96	2.88	0.858537	0.536558	0.741939	0.597695	0.588832
LAGI02_628	16.35	5.04	10.95	6.04	5.82	1.2393	0.781037	1.07737	0.847573	0.833784
LAGI02_629	38.63	28.28	24.57	32.98	39.11	1.59802	1.46657	1.40773	1.53122	1.60325
LAGI02_630	3.42	4.04	4.04	3.72	3.68	0.645422	0.702431	0.702431	0.673942	0.670246
LAGI02_631	1.49	2.43	2.03	1.86	2.07	0.396199	0.535294	0.481443	0.456366	0.487138
LAGI02_632	14.96	7.13	3.19	3.35	8.94	1.20303	0.910091	0.622214	0.638489	0.997386
LAGI02_633	13.08	6.53	5.32	5.4	6.51	1.1486	0.876795	0.800717	0.80618	0.87564
LAGI02_634	4.36	6.42	3.71	3.84	3.38	0.729165	0.870404	0.673021	0.684845	0.641474
LAGI02_635	9.93	11.12	8.95	9.09	10.36	1.03862	1.0835	0.997823	1.00389	1.05538
LAGI02_636	13.33	29.8	38.57	35.32	25.51	1.15625	1.48855	1.59737	1.56015	1.42341
LAGI02_637	4.36	5.57	4.96	6.37	6.88	0.729165	0.817565	0.775246	0.867467	0.896526
LAGI02_638	8.81	10.01	7	7.65	6.77	0.991669	1.04179	0.90309	0.937016	0.890421
LAGI02_639	3.6	3.09	4.29	4.8	5.34	0.662758	0.611723	0.723456	0.763428	0.802089
LAGI02_640	3.87	2.87	2.51	2.09	2.6	0.687529	0.587711	0.545307	0.489958	0.556303
LAGI02_641	8.78	7.9	8.01	13.14	9.98	0.990339	0.94939	0.954725	1.15045	1.0406
LAGI02_642	2.59	1.5	1.17	1.54	1.41	0.555094	0.39794	0.33646	0.404834	0.382017
LAGI02_643	17.54	13.5	33.16	13.24	11.82	1.26811	1.16137	1.53352	1.15351	1.10789
LAGI02_644	3.81	2.8	2.1	2.08	2.5	0.682145	0.579784	0.491362	0.488551	0.544068
LAGI02_645	4.4	4.22	3.82	4.66	4.79	0.732394	0.717671	0.683047	0.752816	0.762679
LAGI02_646	2.72	1.99	2.88	1.93	1.59	0.570543	0.475671	0.588832	0.466868	0.4133
LAGI02_647	4.6	5.77	8.46	6.43	6.83	0.748188	0.830589	0.975891	0.870989	0.893762
LAGI02_648	9.53	8.97	11.61	8.9	7.37	1.02243	0.998695	1.10072	0.995635	0.922725
LAGI02_649	3.45	3.86	5.51	4.73	4.15	0.64836	0.686636	0.813581	0.758155	0.711807
LAGI02_650	4.16	4.34	7.02	4.91	3.4	0.71265	0.727541	0.904174	0.771587	0.643453
LAGI02_651	3.66	4.35	3.23	4.78	5.07	0.668386	0.728354	0.62634	0.761928	0.783189
LAGI02_652	4.11	3.71	2.85	2.97	4.6	0.708421	0.673021	0.585461	0.598791	0.748188
LAGI02_653	0.98	2.42	86.37	23.74	7.25	0.296665	0.534026	1.94136	1.3934	0.916454
LAGI02_654	16.27	75.93	70.53	96.91	52.78	1.23729	1.8861	1.85449	1.99083	1.73062
LAGI02_656	11.01	10.23	16.72	10.37	8.71	1.07954	1.05038	1.24846	1.05576	0.987219
LAGI02_657	3.98	3.08	3.79	3.52	3.43	0.697229	0.61066	0.680336	0.655138	0.646404
LAGI02_658	12.44	12.39	27.19	16.13	14.42	1.1284	1.12678	1.4501	1.23376	1.18808
LAGI02_659	62.1	43.26	44.12	50.4	43.67	1.80003	1.64601	1.65437	1.71096	1.65002
LAGI02_660	6.89	7.11	6.16	6.41	7.06	0.897077	0.909021	0.854913	0.869818	0.906335
LAGI02_661	29.98	48.49	36.35	47.14	47.61	1.49108	1.69452	1.57229	1.68251	1.68673
LAGI02_662	6.48	8.58	6.35	8.42	9.29	0.873902	0.981366	0.866287	0.974051	1.01242
LAGI02_663	10.03	5.81	3.61	4.39	3.21	1.04258	0.833147	0.663701	0.731589	0.624282
LAGI02_664	2.69	4.52	2.24	3.25	3.82	0.567026	0.741939	0.510545	0.628389	0.683047
LAGI02_665	40.36	17.68	33.16	20.06	16.18	1.61658	1.27138	1.53352	1.32346	1.23502
LAGI02_666	12.92	13.68	13.09	12.66	12.49	1.14364	1.16673	1.14891	1.13545	1.13001
LAGI02_667	45.12	51.46	47.8	44.13	39.7	1.66389	1.71983	1.68842	1.65447	1.60959
LAGI02_668	5.18	3.25	3.12	3.28	3.57	0.790988	0.628389	0.614897	0.631444	0.659916
LAGI02_669	9.58	10.65	7.66	12.94	12.75	1.02449	1.06633	0.937518	1.14426	1.1383
LAGI02_670	5.75	6.32	5.41	7.23	6.96	0.829304	0.864511	0.806858	0.9154	0.900913
LAGI02_671	0.56	0.86	0.68	0.64	0.57	0.193125	0.269513	0.225309	0.214844	0.1959
LAGI02_672	54.36	17.56	61.16	34.96	17.59	1.7432	1.26858	1.79351	1.55582	1.26928
LAGI02_673	16.08	16.83	25.14	20.33	17.46	1.23249	1.25115	1.41731	1.32899	1.26623
LAGI02_674	3.14	2.58	2.98	2.2	2.45	0.617	0.553883	0.599883	0.50515	0.537819
LAGI02_675	2.3	1.02	17.09	3.92	2.89	0.518514	0.305351	1.25744	0.691965	0.58995
LAGI02_676	6.32	8.98	6.77	9.39	7.95	0.864511	0.999131	0.890421	1.01662	0.951823
LAGI02_677	73.45	249.89	233.81	264.44	154.19	1.87186	2.39948	2.37072	2.42397	2.19086
LAGI02_678	9.04	10.07	13.86	11.44	8.84	1.00173	1.04415	1.17202	1.09482	0.992995
LAGI02_679	3.99	5.91	7.34	7.21	4.95	0.698101	0.839478	0.921166	0.914343	0.774517
LAGI02_680	1.33	3.72	2.38	4.53	4.31	0.367356	0.673942	0.528917	0.742725	0.725095
LAGI02_681	6.15	3.12	7.26	4.02	3.12	0.854306	0.614897	0.91698	0.700704	0.614897
LAGI02_682	22.77	32.04	23.18	27.97	28.08	1.37603	1.51904	1.38346	1.46195	1.46359
LAGI02_683	4.47	8.68	4.25	8.08	10.3	0.737987	0.985875	0.720159	0.958086	1.05308
LAGI02_685	3.15	2.99	3.96	5.48	2.83	0.618048	0.600973	0.695482	0.811575	0.583199
LAGI02_686	10.56	11.7	9.7	10.84	11.19	1.06296	1.1038	1.02938	1.07335	1.086
LAGI02_687	25.49	33.58	23.36	27.64	28.57	1.42308	1.53882	1.38668	1.45697	1.47085
LAGI02_688	4.6	3.73	4.01	4.29	4.63	0.748188	0.674861	0.699838	0.723456	0.750508
LAGI02_689	6.24	6.22	3.7	5.24	6.08	0.859739	0.858537	0.672098	0.795185	0.850033
LAGI02_690	5.8	6.48	7.85	7.51	6.17	0.832509	0.873902	0.946943	0.92993	0.855519
LAGI02_691	10.9	11.12	15.27	14.33	12.56	1.07555	1.0835	1.21139	1.18554	1.13226
LAGI02_692	14.1	7.37	10.84	5.92	7.68	1.17898	0.922725	1.07335	0.840106	0.93852
LAGI02_693	37.45	69.48	38.18	46.99	53.42	1.5849	1.84807	1.59306	1.68115	1.73576
LAGI02_694	15.75	7.52	11.83	9.19	6.9	1.22401	0.93044	1.10823	1.00817	0.897627
LAGI02_695	24.52	28.54	23	30.7	32.24	1.40688	1.47041	1.38021	1.50106	1.52166
LAGI02_696	5.64	4.09	3.64	3.63	3.94	0.822168	0.706718	0.666518	0.665581	0.693727
LAGI02_697	4.05	2.85	3.18	3.23	3.51	0.703291	0.585461	0.621176	0.62634	0.654177
LAGI02_698	2.88	2.7	3.43	5.18	4.54	0.588832	0.568202	0.646404	0.790988	0.74351
LAGI02_699	55.16	178.12	190.54	260.16	124.46	1.74943	2.25314	2.28226	2.41691	2.09851
LAGI02_700	4.65	3.76	4.31	4.26	4.14	0.752048	0.677607	0.725095	0.720986	0.710963
LAGI02_701	12.55	6.45	4.71	4.21	5.48	1.13194	0.872156	0.756636	0.716838	0.811575
LAGI02_702	16.46	2.73	5.9	4.16	2.71	1.24204	0.571709	0.838849	0.71265	0.569374
LAGI02_703	8.48	8.86	7.15	8.86	8.6	0.976808	0.993877	0.911158	0.993877	0.982271
LAGI02_704	4.15	4.26	3.92	3.92	5.3	0.711807	0.720986	0.691965	0.691965	0.799341
LAGI02_705	7.65	11.43	14.49	19.43	14.13	0.937016	1.09447	1.19005	1.31027	1.17984
LAGI02_706	44.66	36.5	46.34	46.83	44.46	1.65954	1.57403	1.67523	1.6797	1.65763
LAGI02_707	4.79	4.99	4.97	5.29	4.58	0.762679	0.777427	0.775974	0.798651	0.746634
LAGI02_708	7.6	8.01	6.71	7.7	8.4	0.934498	0.954725	0.887054	0.939519	0.973128
LAGI02_709	8.66	5.44	4.56	4.35	5.93	0.984977	0.808886	0.745075	0.728354	0.840733
LAGI02_710	10.91	2.82	14.48	3.35	3.97	1.07591	0.582063	1.18977	0.638489	0.696356
LAGI02_711	13.55	3.24	10	9.09	7.66	1.16286	0.627366	1.04139	1.00389	0.937518
LAGI02_712	2.93	8.38	1.45	4.98	6.13	0.594393	0.972203	0.389166	0.776701	0.85309
LAGI02_713	47.79	30.45	40.29	28.38	38.21	1.68833	1.49762	1.61584	1.46805	1.5934
LAGI02_714	9.35	7.42	9.88	6.93	7.02	1.01494	0.925312	1.03663	0.899273	0.904174
LAGI02_715	10.68	30.2	9.1	15.32	22.2	1.06744	1.49415	1.00432	1.21272	1.36549
LAGI02_716	51.11	26.97	52.58	34.91	26.31	1.71692	1.44669	1.729	1.55522	1.43632
LAGI02_718	17.79	19.91	9.25	15.36	14.35	1.27393	1.32035	1.01072	1.21378	1.18611
LAGI02_719	10.68	7.11	8.81	7.53	5.13	1.06744	0.909021	0.991669	0.930949	0.78746
LAGI02_720	9.27	11.19	11.34	12.47	14.22	1.01157	1.086	1.09132	1.12937	1.18241
LAGI02_721	10.61	25.56	28.49	27.72	21.62	1.06483	1.42423	1.46967	1.45818	1.35449
LAGI02_722	10.46	10.57	10.75	11.07	10.69	1.05918	1.06333	1.07004	1.08171	1.06781
LAGI02_723	5.02	4.2	3.37	3.92	4.08	0.779596	0.716003	0.640481	0.691965	0.705864
LAGI02_724	35.27	13.04	28.15	27.22	15.3	1.55955	1.14737	1.46464	1.45056	1.21219
LAGI02_725	3.1	2.47	3.58	3.87	3.06	0.612784	0.540329	0.660865	0.687529	0.608526
LAGI02_726	1.08	4.76	1.16	4.1	3.35	0.318063	0.760422	0.334454	0.70757	0.638489
LAGI02_727	9.36	7.71	8.27	6.49	5.19	1.01536	0.940018	0.96708	0.874482	0.791691
LAGI02_728	2.24	2.03	3.4	2.26	2.52	0.510545	0.481443	0.643453	0.513218	0.546543
LAGI02_730	14.02	40.99	22.23	34.07	29.73	1.17667	1.62315	1.36605	1.54494	1.48756
LAGI02_731	13.25	11.25	12.45	10.45	9.94	1.15381	1.08814	1.12872	1.05881	1.03902
LAGI02_732	4.95	4.16	4.74	3.48	3.74	0.774517	0.71265	0.758912	0.651278	0.675778
LAGI02_733	1.7	1.47	1.74	1.75	1.46	0.431364	0.392697	0.437751	0.439333	0.390935
LAGI02_734	4.45	6.16	3.56	5.36	4.87	0.736397	0.854913	0.658965	0.803457	0.768638
LAGI02_735	9.77	9.79	8.04	9.8	9.73	1.03222	1.03302	0.956168	1.03342	1.0306
LAGI02_736	2.19	1.81	1.81	1.85	1.91	0.503791	0.448706	0.448706	0.454845	0.463893
LAGI02_737	25.01	15.27	9.26	7.49	9.32	1.41514	1.21139	1.01115	0.928908	1.01368
LAGI02_738	40.77	87.43	173.77	128.92	79.9	1.62086	1.9466	2.24247	2.11368	1.90795
LAGI02_739	14.65	10.43	12.03	10.8	9.66	1.19451	1.05805	1.11494	1.07188	1.02776
LAGI02_740	3.68	7.51	3.98	6.57	6.07	0.670246	0.92993	0.697229	0.879096	0.849419
LAGI02_741	4.37	6.41	3.91	7.41	8.84	0.729974	0.869818	0.691081	0.924796	0.992995
LAGI02_743	90.86	172.88	121.27	145.87	148.18	1.96313	2.24025	2.08732	2.16693	2.17371
LAGI02_744	41.67	154.94	65.26	126.61	99.42	1.63012	2.19296	1.82125	2.10588	2.00182
LAGI02_745	23.92	30.15	20.22	27	30.04	1.39655	1.49346	1.32675	1.44716	1.49192
LAGI02_746	11.96	6.02	4.9	4.6	3.06	1.11261	0.846337	0.770852	0.748188	0.608526
LAGI02_747	27.43	6.29	12.37	9.16	8.27	1.45378	0.862728	1.12613	1.00689	0.96708
LAGI02_748	22.69	9.92	17.85	10.52	10.43	1.37457	1.03822	1.27531	1.06145	1.05805
LAGI02_750	4.17	3.87	3.9	3.04	3.25	0.713491	0.687529	0.690196	0.606381	0.628389
LAGI02_751	1.56	1.51	1.22	1.16	1.34	0.40824	0.399674	0.346353	0.334454	0.369216
LAGI02_752	8.79	7.15	7.09	7.31	7.31	0.990783	0.911158	0.907949	0.919601	0.919601
LAGI02_753	15.25	19.56	15.47	18.4	18.2	1.21085	1.31302	1.21669	1.2878	1.2833
LAGI02_755	9.24	7.82	5.69	6.69	8.31	1.0103	0.945469	0.825426	0.885926	0.96895
LAGI02_756	8.72	6.87	6.73	6.07	5.17	0.987666	0.895975	0.888179	0.849419	0.790285
LAGI02_757	27.24	12.94	20.63	18.8	10.61	1.45086	1.14426	1.33506	1.29667	1.06483
LAGI02_758	44.25	30	45.42	38.42	28.27	1.65562	1.49136	1.66671	1.59572	1.46642
LAGI02_759	2.69	1.46	1.14	1.66	2.6	0.567026	0.390935	0.330414	0.424882	0.556303
LAGI02_760	26.35	24.73	32.47	36.72	55.18	1.43696	1.41044	1.52466	1.57657	1.74958
LAGI02_761	7.04	4.76	4.53	4.43	4.56	0.905256	0.760422	0.742725	0.7348	0.745075
LAGI02_762	1.4	1.38	0.9	1.23	1.54	0.380211	0.376577	0.278754	0.348305	0.404834
LAGI02_763	37.13	19.62	31.7	20.13	12.36	1.58127	1.31429	1.51455	1.3249	1.12581
LAGI02_764	6.53	8.26	10.32	10.5	9.33	0.876795	0.966611	1.05385	1.0607	1.0141
LAGI02_766	5.22	4.72	4.98	4.42	4.03	0.79379	0.757396	0.776701	0.733999	0.701568
LAGI02_767	15.15	13.03	6.93	10.39	14.38	1.20817	1.14706	0.899273	1.05652	1.18696
LAGI02_768	24.36	39.25	58.38	67.35	56.73	1.40415	1.60477	1.77364	1.83474	1.7614
LAGI02_769	37.05	32.33	34.25	29.69	19.26	1.58035	1.52284	1.54716	1.487	1.30664
LAGI02_770	3.44	3.1	1.98	4.06	3.22	0.647383	0.612784	0.474216	0.704151	0.625312
LAGI02_771	6	8.36	4.06	6.74	6.75	0.845098	0.971276	0.704151	0.888741	0.889302
LAGI02_772	75.74	226.21	85.25	173.58	217.88	1.88502	2.35643	1.93576	2.24199	2.34021
LAGI02_773	4.93	4.36	5.02	3.78	3.51	0.773055	0.729165	0.779596	0.679428	0.654177
LAGI02_774	9.99	20.71	9.27	17.85	20.27	1.041	1.33666	1.01157	1.27531	1.32777
LAGI02_775	5.49	4.53	7.25	7.23	5.43	0.812245	0.742725	0.916454	0.9154	0.808211
LAGI02_776	6.68	6.92	6.43	6.99	7.8	0.885361	0.898725	0.870989	0.902547	0.944483
LAGI02_777	18.78	19.25	18.19	26.41	22.28	1.29623	1.30643	1.28307	1.43791	1.36698
LAGI02_778	3.02	61.24	32.36	62.79	37.19	0.604226	1.79407	1.52323	1.80475	1.58195
LAGI02_780	14.23	9.27	17.79	10.35	6.55	1.1827	1.01157	1.27393	1.055	0.877947
LAGI02_781	14.37	13	6.73	12.32	15.87	1.18667	1.14613	0.888179	1.1245	1.22712
LAGI02_782	1.96	1.3	1.81	1.15	1.49	0.471292	0.361728	0.448706	0.332438	0.396199
LAGI02_783	8.94	5.52	6.45	11.05	10.27	0.997386	0.814248	0.872156	1.08099	1.05192
LAGI02_784	6.21	5.62	5.43	5.67	6.39	0.857935	0.820858	0.808211	0.824126	0.868644
LAGI02_785	4.54	3.84	2.39	3.51	4.4	0.74351	0.684845	0.5302	0.654177	0.732394
LAGI02_786	0.1	0.01	0.02	0.02	0.04	0.0413927	0.00432137	0.00860017	0.00860017	0.0170333
LAGI02_787	19.55	20.24	36.92	20.3	17.68	1.31281	1.32715	1.57887	1.32838	1.27138
LAGI02_788	11.57	4.52	5.66	4.65	3.84	1.09934	0.741939	0.823474	0.752048	0.684845
LAGI02_789	5.74	2.34	6.66	5.5	3.29	0.82866	0.523746	0.884229	0.812913	0.632457
LAGI02_790	5.06	6.18	3.62	4.93	5.57	0.782473	0.856124	0.664642	0.773055	0.817565
LAGI02_791	22.99	81.71	59.98	92.18	70.5	1.38003	1.91756	1.78519	1.96932	1.85431
LAGI02_792	72.66	30.58	60.33	26.59	30.29	1.86723	1.49941	1.78767	1.44075	1.49541
LAGI02_793	35.74	65.31	28.24	21.56	57.42	1.56514	1.82158	1.46598	1.35334	1.76656
LAGI02_794	22.72	11.35	11.14	10.21	11.28	1.37511	1.09167	1.08422	1.04961	1.0892
LAGI02_795	36.37	30.7	29.56	21.37	25.01	1.57252	1.50106	1.48515	1.34967	1.41514
LAGI02_796	1.54	1.25	0.98	1.02	1.26	0.404834	0.352183	0.296665	0.305351	0.354108
LAGI02_797	2	3.47	4.44	3.74	1.97	0.477121	0.650308	0.735599	0.675778	0.472756
LAGI02_798	9.77	9.03	13.3	11.5	9.95	1.03222	1.0013	1.15534	1.09691	1.03941
LAGI02_799	61.67	128.95	230.72	189.43	126.34	1.79706	2.11378	2.36496	2.27974	2.10496
LAGI02_800	15.41	11.46	14.51	11.6	11.61	1.21511	1.09552	1.19061	1.10037	1.10072
LAGI02_801	2.83	2.74	3.49	3.11	3.41	0.583199	0.572872	0.652246	0.613842	0.644439
LAGI02_802	53.38	147.19	57.08	111.46	134.44	1.73544	2.17082	1.76403	2.051	2.13175
LAGI02_803	18.25	5.28	5.27	6.06	6.13	1.28443	0.79796	0.797268	0.848805	0.85309
LAGI02_804	56.87	90.78	59.95	89.81	97.05	1.76245	1.96275	1.78497	1.95813	1.99145
LAGI02_805	5.23	3.76	4.02	3.45	3.09	0.794488	0.677607	0.700704	0.64836	0.611723
LAGI02_806	10.98	19.37	12.41	17.04	14.89	1.07846	1.30899	1.12743	1.25624	1.20112
LAGI02_807	7.63	6.45	5.23	5.73	4.91	0.936011	0.872156	0.794488	0.828015	0.771587
LAGI02_808	12.31	10.11	16.42	12.72	10.41	1.12418	1.04571	1.24105	1.13735	1.05729
LAGI02_809	255.15	132.57	282.26	189.76	147.51	2.40849	2.12571	2.45219	2.28049	2.17176
LAGI02_810	168.15	56.11	101.09	58.22	56.48	2.22827	1.75671	2.00898	1.77247	1.75952
LAGI02_811	24.98	6.49	9.25	6.93	5.78	1.41464	0.874482	1.01072	0.899273	0.83123
LAGI02_812	8.37	105.62	43.2	72.82	73.19	0.97174	2.02784	1.64542	1.86817	1.87035
LAGI02_813	17.17	23.1	13.34	18.13	17.64	1.25935	1.38202	1.15655	1.28171	1.27045
LAGI02_814	29.44	55.49	65.99	60.78	46.76	1.48344	1.75197	1.82601	1.79085	1.67906
LAGI02_815	4.91	3.5	4.91	3.54	6.94	0.771587	0.653213	0.771587	0.657056	0.899821
LAGI02_816	4.24	3.07	2.8	2.72	3.34	0.719331	0.609594	0.579784	0.570543	0.63749
LAGI02_817	16.78	39.47	23.43	36.66	31	1.24993	1.60713	1.38792	1.57588	1.50515
LAGI02_818	7.09	3.77	3.33	3.49	4.51	0.907949	0.678518	0.636488	0.652246	0.741152
LAGI02_819	21.32	31.85	28.25	42.4	28.36	1.34869	1.51654	1.46613	1.63749	1.46776
LAGI02_821	8.32	5.11	7.59	4.71	5.14	0.969416	0.786041	0.933993	0.756636	0.788168
LAGI02_822	3.52	3.47	2.88	3.04	3.17	0.655138	0.650308	0.588832	0.606381	0.620136
LAGI02_823	96.8	60.6	124.01	74.37	62.13	1.99034	1.78958	2.09694	1.8772	1.80024
LAGI02_824	13.09	7.51	4.21	3.88	7.36	1.14891	0.92993	0.716838	0.68842	0.922206
LAGI02_825	14.17	31.08	46.41	39.47	28.29	1.18099	1.50623	1.67587	1.60713	1.46672
LAGI02_826	5.38	6.44	4.27	5.04	4.55	0.804821	0.871573	0.721811	0.781037	0.744293
LAGI02_827	23.83	24	16.16	17.83	21.75	1.39498	1.39794	1.23452	1.27485	1.35698
LAGI02_828	5.16	8.48	4.72	6.98	7.96	0.789581	0.976808	0.757396	0.902003	0.952308
LAGI02_829	6.68	3.8	3.31	2.95	2.28	0.885361	0.681241	0.634477	0.596597	0.515874
LAGI02_830	3.17	4.48	1.82	5.29	5.62	0.620136	0.738781	0.450249	0.798651	0.820858
LAGI02_831	2.85	1.84	2.86	2.5	2.05	0.585461	0.453318	0.586587	0.544068	0.4843
LAGI02_832	11.88	9.19	12.77	12.34	8.33	1.10992	1.00817	1.13893	1.12516	0.969882
LAGI02_833	8.12	7.84	7.97	8.11	7.94	0.959995	0.946452	0.952792	0.959518	0.951338
LAGI02_834	26.61	43.73	98.81	128.58	35.83	1.44107	1.6506	1.99917	2.11254	1.5662
LAGI02_835	3.54	2.38	7.1	6.76	5.75	0.657056	0.528917	0.908485	0.889862	0.829304
LAGI02_836	8.29	5.28	5.84	5.38	4.49	0.968016	0.79796	0.835056	0.804821	0.739572
LAGI02_837	4.31	3.25	3.14	2.95	3.21	0.725095	0.628389	0.617	0.596597	0.624282
LAGI02_838	5.73	4.53	6.35	6	5.55	0.828015	0.742725	0.866287	0.845098	0.816241
LAGI02_839	8.3	6.24	6.9	6.58	6.95	0.968483	0.859739	0.897627	0.879669	0.900367
LAGI02_840	19.49	12.01	23.03	12.32	10.36	1.31154	1.11428	1.38075	1.1245	1.05538
LAGI02_841	7.33	3.58	4.72	3.97	5.83	0.920645	0.660865	0.757396	0.696356	0.834421
LAGI02_842	12.33	9.33	9.56	11.57	12.61	1.12483	1.0141	1.02366	1.09934	1.13386
LAGI02_843	42.11	19.46	22.89	19.43	14.29	1.63458	1.31091	1.37822	1.31027	1.18441
LAGI02_844	4.7	6.13	12.05	2.02	5.02	0.755875	0.85309	1.11561	0.480007	0.779596
LAGI02_845	68.8	85.49	80.06	90.89	59.72	1.84386	1.93697	1.90881	1.96327	1.78333
LAGI02_846	5.46	9.52	6.9	9.73	7.86	0.810233	1.02202	0.897627	1.0306	0.947434
LAGI02_847	7.9	4.49	4.37	4.73	4.69	0.94939	0.739572	0.729974	0.758155	0.755112
LAGI02_848	15.08	14.82	20.81	23.93	17.71	1.20629	1.19921	1.33866	1.39672	1.27207
LAGI02_849	49.15	28.31	67.21	57.56	58.15	1.70027	1.46702	1.83385	1.7676	1.77195
LAGI02_850	14.67	32.11	40.18	39.93	25.75	1.19507	1.51996	1.61469	1.61204	1.42732
LAGI02_851	2.22	2.68	3.3	2.99	2.54	0.507856	0.565848	0.633468	0.600973	0.549003
LAGI02_852	5.31	4.08	5.34	5.65	4.11	0.800029	0.705864	0.802089	0.822822	0.708421
LAGI02_853	24.13	20.44	18.39	24.13	17.3	1.40019	1.33122	1.28758	1.40019	1.26245
LAGI02_854	3.07	2.92	2.35	2.85	3.22	0.609594	0.593286	0.525045	0.585461	0.625312
LAGI02_855	3.54	3.76	4.34	4.3	4.03	0.657056	0.677607	0.727541	0.724276	0.701568
LAGI02_856	21.81	28.85	57.93	39.24	26.17	1.35813	1.47494	1.77034	1.60466	1.43409
LAGI02_857	21.24	19.63	25.86	17.83	19.48	1.34713	1.3145	1.42911	1.27485	1.31133
LAGI02_858	108	47.65	97.64	95.36	63.37	2.03743	1.68708	1.99405	1.9839	1.80868
LAGI02_859	2.24	4.59	2.51	5.11	5.52	0.510545	0.747412	0.545307	0.786041	0.814248
LAGI02_860	4.29	3.2	9	15.82	7.78	0.723456	0.623249	1	1.22583	0.943495
LAGI02_861	5.93	4.38	4.12	5.01	5.2	0.840733	0.730782	0.70927	0.778874	0.792392
LAGI02_862	4.87	3.86	4.59	4.78	4.45	0.768638	0.686636	0.747412	0.761928	0.736397
LAGI02_863	25.72	17.17	14.65	22.65	23.95	1.42684	1.25935	1.19451	1.37383	1.39707
LAGI02_865	4.91	6.29	5.2	4.89	7.08	0.771587	0.862728	0.792392	0.770115	0.907411
LAGI02_866	32.18	60.41	47.39	43.24	43.98	1.52088	1.78824	1.68476	1.64582	1.65302
LAGI02_867	125.38	103.26	131.18	113.67	106.72	2.10168	2.01812	2.12117	2.05945	2.0323
LAGI02_868	144.35	114.87	137.7	90.49	126.5	2.16242	2.06397	2.14208	1.96137	2.10551
LAGI02_869	23.52	17.66	20.03	18.42	18.38	1.38952	1.27091	1.32284	1.28825	1.28735
LAGI02_870	48.86	27.97	4.14	4.47	16.31	1.69775	1.46195	0.710963	0.737987	1.2383
LAGI02_871	4.56	2.65	3.67	3.84	3.03	0.745075	0.562293	0.669317	0.684845	0.605305
LAGI02_872	5.34	4.11	76.7	73	62.33	0.802089	0.708421	1.89042	1.86923	1.80161
LAGI02_873	73.13	26.05	32.92	45.92	36.75	1.86999	1.43217	1.53046	1.67136	1.57692
LAGI02_874	282.24	249.39	161.92	243.37	317.3	2.45215	2.39862	2.21197	2.38805	2.50284
LAGI02_875	61.41	38.22	66.65	46.42	46.03	1.79525	1.59351	1.83027	1.67596	1.67237
LAGI02_876	5.33	2.79	3.05	1.98	2.13	0.801404	0.578639	0.607455	0.474216	0.495544
LAGI02_877	9.6	4.69	4.82	4.93	3.99	1.02531	0.755112	0.764923	0.773055	0.698101
LAGI02_878	4.73	2.85	3.23	3.09	3.23	0.758155	0.585461	0.62634	0.611723	0.62634
LAGI02_879	17.53	78.21	159.05	157.32	68.95	1.26788	1.89878	2.20426	2.19954	1.84479
LAGI02_880	5.3	7.08	5.26	5.7	6.63	0.799341	0.907411	0.796574	0.826075	0.882525
LAGI02_881	69.38	53.35	49.9	55.11	48.12	1.84745	1.7352	1.70672	1.74904	1.69126
LAGI02_882	5.22	5.89	5.74	5.56	5.8	0.79379	0.838219	0.82866	0.816904	0.832509
LAGI02_883	1.23	1.23	0.94	1.11	1.61	0.348305	0.348305	0.287802	0.324282	0.416641
LAGI02_885	11.75	16.42	30.68	36.33	10.28	1.10551	1.24105	1.50079	1.57206	1.05231
LAGI02_886	49.22	70.27	23.41	26.31	39.81	1.70088	1.85291	1.38757	1.43632	1.61077
LAGI02_887	17.02	7.1	15.75	9.34	8.73	1.25575	0.908485	1.22401	1.01452	0.988113
LAGI02_888	18.48	10.52	14.67	8.3	6.99	1.28959	1.06145	1.19507	0.968483	0.902547
LAGI02_890	5.89	3.23	2.96	2.44	2.68	0.838219	0.62634	0.597695	0.536558	0.565848
LAGI02_892	47.04	8.24	17.84	11.65	10.62	1.6816	0.965672	1.27508	1.10209	1.06521
LAGI02_893	6.12	3.54	3.76	2.94	3.08	0.85248	0.657056	0.677607	0.595496	0.61066
LAGI02_894	4.61	7.69	7.34	9.34	7.87	0.748963	0.93902	0.921166	1.01452	0.947924
LAGI02_895	11.17	15.07	4.83	8.67	9.75	1.08529	1.20602	0.765669	0.985426	1.03141
LAGI02_897	2.08	2.32	2.19	2.84	2.87	0.488551	0.521138	0.503791	0.584331	0.587711
LAGI02_898	0.73	0.75	0.75	0.65	0.53	0.238046	0.243038	0.243038	0.217484	0.184691
LAGI02_899	17.9	36.9	28.28	41.55	24.69	1.27646	1.57864	1.46657	1.6289	1.40976
LAGI02_900	0.84	0.93	1.17	1.27	0.9	0.264818	0.285557	0.33646	0.356026	0.278754
LAGI02_901	53.5	33.24	40.45	26.76	27.97	1.7364	1.53453	1.61752	1.44342	1.46195
LAGI02_902	1.04	1.08	5.7	2.17	1.48	0.30963	0.318063	0.826075	0.501059	0.394452
LAGI02_904	348.59	314.54	389.07	280.54	269.59	2.54356	2.49905	2.59114	2.44954	2.43231
LAGI02_905	5.05	1.91	3.22	2.43	2.4	0.781755	0.463893	0.625312	0.535294	0.531479
LAGI02_906	24.99	68.51	98.19	103.32	93.42	1.41481	1.84205	1.99647	2.01837	1.97506
LAGI02_907	9.9	7.64	19.08	10.18	7.79	1.03743	0.936514	1.30276	1.04844	0.943989
LAGI02_908	45.27	39	26.67	27.16	36.73	1.6653	1.60206	1.44201	1.44963	1.57669
LAGI02_909	106.82	134.84	118.69	151.97	157.77	2.0327	2.13303	2.07806	2.18461	2.20077
LAGI02_911	5.64	3.87	4.22	4.05	3.61	0.822168	0.687529	0.717671	0.703291	0.663701
LAGI02_912	4.35	4	3.2	3.95	3.27	0.728354	0.69897	0.623249	0.694605	0.630428
LAGI02_914	23.65	26.75	44.13	43.7	27.44	1.39182	1.44326	1.65447	1.65031	1.45393
LAGI02_916	3.57	3.48	4.91	2.96	3.03	0.659916	0.651278	0.771587	0.597695	0.605305
LAGI02_917	6.06	11.7	4.22	9.68	9.54	0.848805	1.1038	0.717671	1.02857	1.02284
LAGI02_918	6.42	6.7	6.06	7.03	7.03	0.870404	0.886491	0.848805	0.904716	0.904716
LAGI02_919	17.62	16.78	17.07	13.8	12.71	1.26998	1.24993	1.25696	1.17026	1.13704
LAGI02_920	3.87	4.14	3.7	4.65	5.35	0.687529	0.710963	0.672098	0.752048	0.802774
LAGI02_921	8.84	5.69	8.45	7.23	6.42	0.992995	0.825426	0.975432	0.9154	0.870404
LAGI02_923	1.6	5.36	0.46	3.99	4.45	0.414973	0.803457	0.164353	0.698101	0.736397
LAGI02_924	0.26	0.07	0.77	0.96	0.23	0.100371	0.0293838	0.247973	0.292256	0.0899051
LAGI02_925	8.81	4.46	4.57	4.51	4.6	0.991669	0.737193	0.745855	0.741152	0.748188
LAGI02_926	82.26	83.32	147.43	78.92	64.79	1.92044	1.92593	2.17152	1.90266	1.81816
LAGI02_927	10.44	16.54	8.62	14.84	13.61	1.05843	1.24403	0.983175	1.19976	1.16465
LAGI02_928	21.32	15.24	19.88	15.78	17.34	1.34869	1.21059	1.31973	1.22479	1.2634
LAGI02_929	0.98	11.57	473.07	95.8	15.11	0.296665	1.09934	2.67584	1.98588	1.2071
LAGI02_930	30.92	39.1	27.45	21.85	25.49	1.50406	1.60314	1.45408	1.35889	1.42308
LAGI02_931	10.19	10.02	10.99	9.16	12.53	1.04883	1.04218	1.07882	1.00689	1.1313
LAGI02_932	1.48	2.12	1.59	2.23	1.89	0.394452	0.494155	0.4133	0.509203	0.460898
LAGI02_933	143.93	89.99	258.6	130.33	113.96	2.16116	1.95899	2.4143	2.11836	2.06055
LAGI02_934	43.52	46.22	20.98	65.51	66.07	1.64856	1.67413	1.34203	1.82289	1.82653
LAGI02_935	23.27	9.16	7.52	9.54	14.82	1.38507	1.00689	0.93044	1.02284	1.19921
LAGI02_936	8.58	14.86	8.76	13.18	13.8	0.981366	1.2003	0.98945	1.15168	1.17026
LAGI02_938	4.64	3.09	6.34	5.44	4.93	0.751279	0.611723	0.865696	0.808886	0.773055
LAGI02_939	21.3	17.18	19.35	19.74	20.45	1.3483	1.25959	1.30856	1.31681	1.33143
LAGI02_940	3.72	57.87	7.49	20.95	43.49	0.673942	1.76989	0.928908	1.34143	1.64826
LAGI02_942	4.55	0.66	4.79	5.64	0.95	0.744293	0.220108	0.762679	0.822168	0.290035
LAGI02_943	1.44	1.65	0.95	1.4	1.81	0.38739	0.423246	0.290035	0.380211	0.448706
LAGI02_944	7.66	1.45	1.41	1.01	1.06	0.937518	0.389166	0.382017	0.303196	0.313867
LAGI02_945	3.4	4.12	4.64	4.9	3.25	0.643453	0.70927	0.751279	0.770852	0.628389
LAGI02_946	5.61	3.14	2.11	3.18	2.6	0.820201	0.617	0.49276	0.621176	0.556303
LAGI02_947	191.21	51.13	184.46	63.92	76.03	2.28378	1.71709	2.26825	1.81238	1.88666
LAGI02_948	39.18	5.86	14.99	9.41	8.59	1.60401	0.836324	1.20385	1.01745	0.981819
LAGI02_949	4.83	4.02	2.72	3.53	3.44	0.765669	0.700704	0.570543	0.656098	0.647383
LAGI02_951	11.99	10.11	13.24	10.51	9.04	1.11361	1.04571	1.15351	1.06108	1.00173
LAGI02_952	25.55	67.38	40.25	35.72	36.09	1.42406	1.83493	1.61542	1.5649	1.56926
LAGI02_953	38.4	64.78	49.97	64.75	66.91	1.5955	1.81809	1.70731	1.8179	1.83193
LAGI02_954	7.82	21.13	1.05	3.26	13.34	0.945469	1.34498	0.311754	0.62941	1.15655
LAGI02_955	50.61	15.53	56.2	26.73	19.23	1.71273	1.21827	1.7574	1.44295	1.306
LAGI02_956	10.58	8.31	7.79	10.03	8.67	1.06371	0.96895	0.943989	1.04258	0.985426
LAGI02_957	4.34	19.45	11.54	15.83	8.94	0.727541	1.31069	1.0983	1.22608	0.997386
LAGI02_958	448.55	734.49	186.64	245.59	286.51	2.65278	2.86658	2.27333	2.39198	2.45865
LAGI02_959	31.41	16.31	28.5	17.58	19.47	1.51068	1.2383	1.46982	1.26905	1.31112
LAGI02_962	21.07	31.78	22.32	38.17	29.66	1.3438	1.51561	1.36773	1.59295	1.48657
LAGI02_963	55.19	111.07	68.87	101.25	70.63	1.74966	2.04949	1.84429	2.00966	1.85509
LAGI02_964	17.74	19.55	30.81	21.94	17.31	1.27277	1.31281	1.50256	1.36059	1.26269
LAGI02_965	80.88	111.94	147.53	125.59	96.93	1.91318	2.05285	2.17181	2.1024	1.99092
LAGI02_967	4.46	8.83	5.28	8.43	7.4	0.737193	0.992554	0.79796	0.974512	0.924279
LAGI02_968	3.91	2.63	2.38	5.33	2.99	0.691081	0.559907	0.528917	0.801404	0.600973
LAGI02_969	14.55	7.68	3.22	4.34	6.35	1.19173	0.93852	0.625312	0.727541	0.866287
LAGI02_970	32.87	44.58	15.41	23.17	29.19	1.52982	1.65877	1.21511	1.38328	1.47986
LAGI02_971	9.46	7.88	8.24	7.88	7.29	1.01953	0.948413	0.965672	0.948413	0.918555
LAGI02_972	6.66	3.42	3.43	2.94	3.83	0.884229	0.645422	0.646404	0.595496	0.683947
LAGI02_973	3.64	2.98	4.17	2.78	1.89	0.666518	0.599883	0.713491	0.577492	0.460898
LAGI02_974	44.87	90.01	43.29	83.42	100.18	1.66153	1.95909	1.64631	1.92645	2.00509
LAGI02_976	17.42	6.56	62.48	12.51	7.77	1.26529	0.878522	1.80264	1.13066	0.943
LAGI02_977	9.25	5.6	4.91	4.19	3.02	1.01072	0.819544	0.771587	0.715167	0.604226
LAGI02_978	7	10.58	75.74	19.71	12.26	0.90309	1.06371	1.88502	1.31618	1.12254
LAGI02_980	5.64	40.64	32.03	71.36	46.1	0.822168	1.61951	1.51891	1.8595	1.67302
LAGI02_981	4.93	2.46	3.47	2.34	2.37	0.773055	0.539076	0.650308	0.523746	0.52763
LAGI02_983	4.2	6.91	11.65	9.17	7.03	0.716003	0.898176	1.10209	1.00732	0.904716
LAGI02_984	128.38	84.84	183.78	102.54	88.4	2.11187	1.93369	2.26665	2.01511	1.95134
LAGI02_985	8.87	7.07	6.75	6.87	6.83	0.994317	0.906874	0.889302	0.895975	0.893762
LAGI02_986	24.3	63.78	22.12	45.96	73.47	1.40312	1.81144	1.36399	1.67173	1.87198
LAGI02_987	5.22	5.16	6.1	5.44	5.14	0.79379	0.789581	0.851258	0.808886	0.788168
LAGI02_988	17.77	26.9	23.13	25.4	25.35	1.27346	1.4456	1.38256	1.4216	1.42078
LAGI02_989	23.31	9.52	7.03	7.05	6.46	1.38578	1.02202	0.904716	0.905796	0.872739
LAGI02_990	72.38	69.04	60.62	59.03	70.11	1.86558	1.84535	1.78972	1.77837	1.85193
LAGI02_991	8.09	3.82	14.5	4.72	4.45	0.958564	0.683047	1.19033	0.757396	0.736397
LAGI02_993	20.29	78.95	79.59	64.34	60.63	1.32818	1.90282	1.90628	1.81518	1.78979
LAGI02_994	2.7	2.64	2.74	3.02	2.91	0.568202	0.561101	0.572872	0.604226	0.592177
LAGI02_996	20.73	50.15	19.11	36.43	48.68	1.33706	1.70885	1.30341	1.57322	1.69618
LAGI02_997	151.61	61.48	159.43	59.16	57.71	2.18358	1.79574	2.20529	1.77931	1.76871
LAGI02_998	23.06	33.37	17.79	32.45	39.49	1.3813	1.53618	1.27393	1.5244	1.60735
LAGI02_999	65.9	48.44	58.63	54.07	53.91	1.82543	1.69408	1.77546	1.74092	1.73965
LAGI02_1000	9.91	6.43	8.94	6.77	6.24	1.03782	0.870989	0.997386	0.890421	0.859739
LAGI02_1001	8.74	10.18	5.08	4.28	2.02	0.988559	1.04844	0.783904	0.722634	0.480007
LAGI02_1002	10.11	7.42	5.98	6.79	5.66	1.04571	0.925312	0.843855	0.891537	0.823474
LAGI02_1003	25.4	8.03	16.04	12.99	11.26	1.4216	0.955688	1.23147	1.14582	1.08849
LAGI02_1004	15.53	7.99	15.33	9.26	7.56	1.21827	0.95376	1.21299	1.01115	0.932474
LAGI02_1005	4.62	5.89	3.06	4.27	6.66	0.749736	0.838219	0.608526	0.721811	0.884229
LAGI02_1006	60.25	62.01	171.82	87.39	58.48	1.78711	1.79941	2.23759	1.9464	1.77437
LAGI02_1007	5.05	6.8	2.9	4.93	8.66	0.781755	0.892095	0.591065	0.773055	0.984977
LAGI02_1008	13	26.53	37.5	25.04	17.63	1.14613	1.43981	1.58546	1.41564	1.27021
LAGI02_1009	1.25	1.78	1.3	1.52	1.65	0.352183	0.444045	0.361728	0.401401	0.423246
LAGI02_1010	56.5	155.32	60.81	103.29	122.83	1.75967	2.19401	1.79106	2.01824	2.09283
LAGI02_1012	0.27	2.84	24.62	7.67	0.98	0.103804	0.584331	1.40858	0.938019	0.296665
LAGI02_1013	7.22	5.9	7.47	7.91	9.18	0.914872	0.838849	0.927883	0.949878	1.00775
LAGI02_1014	7.05	4.71	7.22	5.63	3.97	0.905796	0.756636	0.914872	0.821514	0.696356
LAGI02_1015	16.94	12.31	29.29	15.95	12.53	1.25382	1.12418	1.4813	1.22917	1.1313
LAGI02_1016	38.5	16.63	23.45	22.2	13.69	1.5966	1.24625	1.38828	1.36549	1.16702
LAGI02_1017	20.39	20.99	18.92	21.52	22.64	1.33021	1.34223	1.29929	1.35257	1.37365
LAGI02_1018	5.31	13.34	34.13	27.58	15.65	0.800029	1.15655	1.54568	1.45606	1.22141
LAGI02_1019	14.89	3.14	5.43	4.68	6.36	1.20112	0.617	0.808211	0.754348	0.866878
LAGI02_1020	17.5	12.67	15.13	12.5	13.42	1.26717	1.13577	1.20763	1.13033	1.15897
LAGI02_1021	2.83	2.67	1.98	2.52	4.46	0.583199	0.564666	0.474216	0.546543	0.737193
LAGI02_1022	5.41	4.48	4.52	4.74	4.79	0.806858	0.738781	0.741939	0.758912	0.762679
LAGI02_1023	8.43	0.72	0.68	0.75	2.31	0.974512	0.235528	0.225309	0.243038	0.519828
LAGI02_1024	3.23	4.18	3.16	4.17	4.11	0.62634	0.71433	0.619093	0.713491	0.708421
LAGI02_1025	6.1	2.31	5.59	4	3.54	0.851258	0.519828	0.818885	0.69897	0.657056
LAGI02_1026	1.5	1.15	2.27	1.99	1.48	0.39794	0.332438	0.514548	0.475671	0.394452
LAGI02_1027	77.72	95.77	73.73	41.25	56.05	1.89609	1.98574	1.87349	1.62583	1.75626
LAGI02_1029	7.25	6.27	4.13	5.67	7	0.916454	0.861534	0.710117	0.824126	0.90309
LAGI02_1030	14.07	23.11	10.51	18.79	23.54	1.17811	1.3822	1.06108	1.29645	1.38987
LAGI02_1031	305.31	202.07	171.33	263.47	263.36	2.48616	2.30765	2.23636	2.42238	2.4222
LAGI02_1032	18.06	24.27	13.16	19.45	20.12	1.28012	1.40261	1.15106	1.31069	1.32469
LAGI02_1033	7.91	18.03	10.53	16.47	16.72	0.949878	1.27944	1.06183	1.24229	1.24846
LAGI02_1034	14.24	9.97	13.08	13.06	10.18	1.18298	1.04021	1.1486	1.14799	1.04844
LAGI02_1035	5.98	9.61	5.21	6.85	6.92	0.843855	1.02572	0.793092	0.89487	0.898725
LAGI02_1036	6.92	2.38	8.39	4.03	2.99	0.898725	0.528917	0.972666	0.701568	0.600973
LAGI02_1038	2.38	1	0.61	1.13	0.81	0.528917	0.30103	0.206826	0.32838	0.257679
LAGI02_1039	55.25	19.19	52.95	21.22	20.56	1.75012	1.30514	1.73199	1.34674	1.33365
LAGI02_1040	7.41	7.97	15.07	10.55	5.79	0.924796	0.952792	1.20602	1.06258	0.83187
LAGI02_1041	889.46	231.59	42.42	13.9	109.41	2.94961	2.36659	1.63769	1.17319	2.04301
LAGI02_1042	15.65	24.61	55.83	44.75	29.71	1.22141	1.40841	1.75458	1.66039	1.48728
LAGI02_1043	997.65	150.37	401.02	162.12	225.27	2.99941	2.18004	2.60425	2.21251	2.35463
LAGI02_1044	3.65	3.4	2.97	3.4	2.69	0.667453	0.643453	0.598791	0.643453	0.567026
LAGI02_1045	4.3	2.63	3.91	3.39	2.76	0.724276	0.559907	0.691081	0.642465	0.575188
LAGI02_1046	4.94	3.49	17.73	12.82	11.26	0.773786	0.652246	1.27254	1.14051	1.08849
LAGI02_1048	9.73	81.95	64.71	61.04	40.66	1.0306	1.91882	1.81763	1.79267	1.61972
LAGI02_1049	57.2	17.78	47.43	20.92	21.02	1.76492	1.2737	1.68511	1.34084	1.34282
LAGI02_1050	12.68	7.3	16.48	10.57	10.8	1.13609	0.919078	1.24254	1.06333	1.07188
LAGI02_1051	18.29	9.07	13.4	9.96	7.84	1.28533	1.00303	1.15836	1.03981	0.946452
LAGI02_1052	7	7.24	6.31	6.64	6.98	0.90309	0.915927	0.863917	0.883093	0.902003
LAGI02_1053	301.74	309.24	340.65	339.67	345.35	2.48107	2.4917	2.53358	2.53233	2.53952
LAGI02_1056	104.15	31.73	79.05	35.89	42.15	2.02181	1.51495	1.90336	1.56691	1.63498
LAGI02_1058	5.75	1.59	2.06	1.66	0.78	0.829304	0.4133	0.485721	0.424882	0.25042
LAGI02_1061	13.55	8.45	11.73	10.85	9.17	1.16286	0.975432	1.10483	1.07372	1.00732
LAGI02_1062	22.34	23.04	14	23.57	29.99	1.3681	1.38093	1.17609	1.39041	1.49122
LAGI02_1063	0.55	1.14	0.11	0.16	0.79	0.190332	0.330414	0.045323	0.064458	0.252853
LAGI02_1065	82.43	26.92	78.19	93.56	93.95	1.92132	1.44592	1.89867	1.97571	1.97749
LAGI02_1066	10.97	12.05	10.53	11.26	8.24	1.07809	1.11561	1.06183	1.08849	0.965672
LAGI02_1067	144.41	115.66	201.34	146.32	120.5	2.16259	2.06692	2.30608	2.16826	2.08458
LAGI02_1068	4.26	2.47	1.77	4.42	2.24	0.720986	0.540329	0.44248	0.733999	0.510545
LAGI02_1069	79.71	52.88	90.46	82.96	81.55	1.90693	1.73143	1.96123	1.92407	1.91672
LAGI02_1070	20.81	45.04	60.19	42.98	36.94	1.33866	1.66314	1.78668	1.64326	1.5791
LAGI02_1072	17.41	15.15	6.72	10.61	15.66	1.26505	1.20817	0.887617	1.06483	1.22167
LAGI02_1073	2.9	249.56	25.88	85.16	119.79	0.591065	2.39891	1.42943	1.93531	2.08203
LAGI02_1074	4.54	4.67	2.05	5.67	6.11	0.74351	0.753583	0.4843	0.824126	0.85187
LAGI02_1075	22.55	53.45	27.16	53.99	59.54	1.37199	1.736	1.44963	1.74028	1.78204
LAGI02_1076	3.69	2.83	1.97	1.5	1.18	0.671173	0.583199	0.472756	0.39794	0.338456
LAGI02_1077	29.4	60.63	36.83	40.58	38.11	1.48287	1.78979	1.57784	1.61888	1.59229
LAGI02_1078	2.97	3.85	3.74	6.2	5.13	0.598791	0.685742	0.675778	0.857332	0.78746
LAGI02_1079	0.47	9.18	81.42	17.42	4.66	0.167317	1.00775	1.91603	1.26529	0.752816
LAGI02_1080	1.13	1.54	1.12	1.83	1.21	0.32838	0.404834	0.326336	0.451786	0.344392
LAGI02_1081	17.09	11.86	16.55	12.43	9.72	1.25744	1.10924	1.24428	1.12808	1.03019
LAGI02_1082	6.56	3.1	3.55	2.82	2.76	0.878522	0.612784	0.658011	0.582063	0.575188
LAGI02_1083	20.31	17.24	33.31	17.86	18.05	1.32858	1.26102	1.53542	1.27554	1.27989
LAGI02_1084	8.46	12.36	10.25	9.34	10.44	0.975891	1.12581	1.05115	1.01452	1.05843
LAGI02_1085	3.75	8.13	15.45	12.6	7.16	0.676694	0.960471	1.21617	1.13354	0.91169
LAGI02_1086	19.47	16.02	15.98	16.14	14.62	1.31112	1.23096	1.22994	1.23401	1.19368
LAGI02_1087	18.37	7.17	4.91	4.4	4.32	1.28713	0.912222	0.771587	0.732394	0.725912
LAGI02_1088	25.1	24.4	21.69	27.85	18.4	1.41664	1.40483	1.35583	1.46015	1.2878
LAGI02_1089	23.98	12.57	7.2	5.21	5.61	1.39759	1.13258	0.913814	0.793092	0.820201
LAGI02_1090	13.33	9.42	6.05	4.63	6.61	1.15625	1.01787	0.848189	0.750508	0.881385
LAGI02_1091	9.28	4.49	6.68	4.76	4.92	1.01199	0.739572	0.885361	0.760422	0.772322
LAGI02_1092	42.78	18.22	23.22	17.97	20.58	1.64128	1.28375	1.38417	1.27807	1.33405
LAGI02_1093	4.79	5.29	3.13	4.17	4.01	0.762679	0.798651	0.61595	0.713491	0.699838
LAGI02_1094	2.56	4.06	3.31	5.06	5.18	0.55145	0.704151	0.634477	0.782473	0.790988
LAGI02_1095	89.49	192.32	72.98	146.85	189.86	1.9566	2.28628	1.86911	2.16982	2.28071
LAGI02_1096	9.9	7.61	9.93	8.4	7.51	1.03743	0.935003	1.03862	0.973128	0.92993
LAGI02_1097	11.11	3.46	6.8	5.67	4.41	1.08314	0.649335	0.892095	0.824126	0.733197
LAGI02_1098	40.78	91.97	40.56	73.92	97.03	1.62097	1.96834	1.61868	1.8746	1.99136
LAGI02_1100	11.23	9.75	9.29	9.19	11.14	1.08743	1.03141	1.01242	1.00817	1.08422
LAGI02_1101	117.4	253.77	128.23	200.21	199.26	2.07335	2.40615	2.11136	2.30365	2.30159
LAGI02_1102	2.37	3.1	2.77	3.38	2.12	0.52763	0.612784	0.576341	0.641474	0.494155
LAGI02_1103	68.41	36	40.28	27.45	40.32	1.84142	1.5682	1.61574	1.45408	1.61616
LAGI02_1104	44.33	42.21	15.31	21.46	14.76	1.65639	1.63558	1.21245	1.35141	1.19756
LAGI02_1106	75.2	29.89	23.63	8.54	5.09	1.88195	1.48982	1.39146	0.979548	0.784617
LAGI02_1107	66.81	23.66	42.78	32.69	25.99	1.83129	1.39199	1.64128	1.5275	1.4312
LAGI02_1108	714.11	993.62	704.99	779.09	891.25	2.85437	2.99766	2.8488	2.89214	2.95049
LAGI02_1110	1.09	1.11	0.52	1.17	1.82	0.320146	0.324282	0.181844	0.33646	0.450249
LAGI02_1112	3.27	6.47	2.65	6.96	8.28	0.630428	0.873321	0.562293	0.900913	0.967548
LAGI02_1113	3.96	8.16	1.74	2.6	6.91	0.695482	0.961895	0.437751	0.556303	0.898176
LAGI02_1114	25.68	17.32	17.74	38.64	19.14	1.42619	1.26293	1.27277	1.59813	1.30406
LAGI02_1115	7.47	2.16	1.06	1.02	1.24	0.927883	0.499687	0.313867	0.305351	0.350248
LAGI02_1117	11.19	9.82	8.53	8.38	11.61	1.086	1.03423	0.979093	0.972203	1.10072
LAGI02_1118	201.43	65.31	54.08	32.77	56.93	2.30627	1.82158	1.74099	1.52853	1.7629
LAGI02_1119	125.18	95.55	374.3	131.29	112.88	2.10099	1.98475	2.57438	2.12153	2.05645
LAGI02_1120	6.63	5.32	6.63	5.81	6.12	0.882525	0.800717	0.882525	0.833147	0.85248
LAGI02_1121	434.17	160.22	125.92	68.12	121.79	2.63866	2.20742	2.10353	1.8396	2.08916
LAGI02_1122	194.87	111.67	19.59	19.78	46.97	2.29197	2.05181	1.31366	1.31765	1.68097
LAGI02_1123	135.04	93.13	158.39	100.26	84.5	2.13367	1.97373	2.20246	2.00544	1.93197
LAGI02_1124	16.86	20.75	23.9	26.97	21.53	1.25188	1.33746	1.3962	1.44669	1.35276
LAGI02_1125	0.9	1.44	0.5	0.92	1.36	0.278754	0.38739	0.176091	0.283301	0.372912
LAGI02_1126	122.09	206.39	100.48	180.02	194.39	2.09022	2.31679	2.00638	2.25773	2.2909
LAGI02_1127	50.31	32.3	57.6	36.47	30.64	1.7102	1.52244	1.7679	1.57368	1.50024
LAGI02_1128	18.3	38.26	18.08	36.45	51.53	1.28556	1.59395	1.28058	1.57345	1.72041
LAGI02_1130	3.43	24.78	19.61	18.92	10.68	0.646404	1.41128	1.31408	1.29929	1.06744
LAGI02_1131	51.42	99.02	54.36	103.74	128.68	1.7195	2.00009	1.7432	2.02011	2.11287
LAGI02_1132	29.73	52.42	25.8	44.12	57.71	1.48756	1.7277	1.42813	1.65437	1.76871
LAGI02_1134	663.87	749.43	776.79	736.36	746.09	2.82274	2.87531	2.89086	2.86768	2.87337
LAGI02_1135	119.36	57.06	98.61	61.35	36.59	2.08048	1.76388	1.9983	1.79484	1.57507
LAGI02_1136	0.22	0.13	0.08	0	0.03	0.0863598	0.0530784	0.0334238	0	0.0128372
LAGI02_1138	87.03	47.08	98.57	88.48	103.06	1.94463	1.68196	1.99813	1.95173	2.01728
LAGI02_1140	3.52	5.83	10.4	5.94	4.61	0.655138	0.834421	1.0569	0.841359	0.748963
LAGI02_1141	37.86	19.07	49.28	41.37	28.03	1.5895	1.30255	1.7014	1.62706	1.46285
LAGI02_1142	2.93	9.78	16.24	20.23	9.57	0.594393	1.03262	1.23654	1.32695	1.02407
LAGI02_1144	80.02	216.22	120.24	169.87	196.37	1.90859	2.3369	2.08365	2.23267	2.29528
LAGI02_1145	7.09	5.32	7.03	5.61	5.21	0.907949	0.800717	0.904716	0.820201	0.793092
LAGI02_1146	6.31	29.14	17.32	22.89	17.88	0.863917	1.47914	1.26293	1.37822	1.276
LAGI02_1147	239.17	93.86	139.72	50.49	81.37	2.38052	1.97708	2.14836	1.71172	1.91577
LAGI02_1150	11.79	8.89	9.05	8.06	6.83	1.10687	0.995196	1.00217	0.957128	0.893762
LAGI02_1151	5.08	3.21	4.85	3.96	4.46	0.783904	0.624282	0.767156	0.695482	0.737193
LAGI02_1153	5.76	3.75	4.89	4.58	4.01	0.829947	0.676694	0.770115	0.746634	0.699838
LAGI02_1154	11.68	8.94	13.91	9.25	10.34	1.10312	0.997386	1.17348	1.01072	1.05461
LAGI02_1155	54.92	50.51	162.01	60.84	47.86	1.74757	1.71189	2.21221	1.79127	1.68895
LAGI02_1157	44.7	47.44	71.08	43	31.04	1.65992	1.6852	1.85781	1.64345	1.50569
LAGI02_1158	424.1	533.44	752.49	495.76	486.96	2.62849	2.7279	2.87708	2.69615	2.68838
LAGI02_1159	96.79	47.7	69.24	22.1	35.7	1.99029	1.68753	1.84658	1.36361	1.56467
LAGI02_1161	734.63	786.27	386.55	910.05	1426.43	2.86666	2.89612	2.58833	2.95954	3.15455
LAGI02_1162	10.17	5.37	9.25	7.21	4.52	1.04805	0.804139	1.01072	0.914343	0.741939
LAGI02_1164	27.65	6.01	29.68	11.56	7.33	1.45712	0.845718	1.48686	1.09899	0.920645
LAGI02_1165	10.24	4.16	7.12	9.18	6.8	1.05077	0.71265	0.909556	1.00775	0.892095
LAGI02_1167	19.55	151.93	96.15	309.07	167.45	1.31281	2.18449	1.98744	2.49146	2.22647
LAGI02_1168	5.65	7.65	5.45	8.13	7.58	0.822822	0.937016	0.80956	0.960471	0.933487
LAGI02_1169	0.62	7.34	110.52	18.74	7.02	0.209515	0.921166	2.04735	1.29535	0.904174
LAGI02_1170	4.92	5.79	5.63	6.18	4.98	0.772322	0.83187	0.821514	0.856124	0.776701
LAGI02_1173	43.74	43.41	48.96	38.84	34.08	1.6507	1.64748	1.69862	1.60032	1.54506
LAGI02_1175	10.78	6.62	4.12	4.85	4.37	1.07115	0.881955	0.70927	0.767156	0.729974
LAGI02_1177	468.39	297	896.5	427.17	340.38	2.67153	2.47422	2.95303	2.63162	2.53324
LAGI02_1178	2.07	2.39	1.62	2.96	1.88	0.487138	0.5302	0.418301	0.597695	0.459392
LAGI02_1180	13.02	17.04	18.03	16.38	16.3	1.14675	1.25624	1.27944	1.24005	1.23805
LAGI02_1181	14.83	21.72	29.59	27.45	20.77	1.19948	1.35641	1.48558	1.45408	1.33786
LAGI02_1182	6.6	7.44	7.67	6.96	7.26	0.880814	0.926342	0.938019	0.900913	0.91698
LAGI02_1183	9.69	10.78	10.54	10.02	10.86	1.02898	1.07115	1.06221	1.04218	1.07408
LAGI02_1184	11.21	21.2	14.55	16.63	15.03	1.08672	1.34635	1.19173	1.24625	1.20493
LAGI02_1185	9.94	14.59	11.96	11.96	12.65	1.03902	1.19285	1.11261	1.11261	1.13513
LAGI02_1186	6.23	6.4	5.43	5.42	6.35	0.859138	0.869232	0.808211	0.807535	0.866287
LAGI02_1187	1.55	1.47	1.15	1.41	1.53	0.40654	0.392697	0.332438	0.382017	0.403121
LAGI02_1188	6.71	8.71	8.32	7.62	8.27	0.887054	0.987219	0.969416	0.935507	0.96708
LAGI02_1189	2.41	1.36	7.36	7.92	6.61	0.532754	0.372912	0.922206	0.950365	0.881385
LAGI02_1190	7.78	5.46	7.44	6.39	6.53	0.943495	0.810233	0.926342	0.868644	0.876795
LAGI02_1191	0.98	1.13	1.67	0.8	1.01	0.296665	0.32838	0.426511	0.255273	0.303196
LAGI02_1192	6.41	4.01	5.42	4.61	4.49	0.869818	0.699838	0.807535	0.748963	0.739572
LAGI02_1193	11.2	14.01	11.82	12.93	14.01	1.08636	1.17638	1.10789	1.14395	1.17638
LAGI02_1194	50.25	46.8	33.19	41.25	46.07	1.70969	1.67943	1.5339	1.62583	1.67274
LAGI02_1195	3.35	4.15	4.83	4.14	3.87	0.638489	0.711807	0.765669	0.710963	0.687529
LAGI02_1196	406.07	387.12	501.36	404.28	408.85	2.60967	2.58897	2.70102	2.60776	2.61262
LAGI02_1197	3.38	3.37	3.15	3.25	3.56	0.641474	0.640481	0.618048	0.628389	0.658965
LAGI02_1198	27.69	40.41	28.37	35.9	40.99	1.45773	1.61711	1.4679	1.56703	1.62315
LAGI02_1199	958.59	692.63	975.17	779.79	724.58	2.98209	2.84113	2.98953	2.89253	2.86069
LAGI02_1200	35.31	51.15	72.29	63.23	42.31	1.56003	1.71725	1.86504	1.80774	1.63659
LAGI02_1201	21.64	11.14	14.16	10.06	11.29	1.35488	1.08422	1.1807	1.04376	1.08955
LAGI02_1203	3.67	2.25	3.76	4.32	3.26	0.669317	0.511883	0.677607	0.725912	0.62941
LAGI02_1204	3.12	3.28	3.23	3.22	3.35	0.614897	0.631444	0.62634	0.625312	0.638489
LAGI02_1205	1.52	1.94	1.29	2.6	3	0.401401	0.468347	0.359835	0.556303	0.60206
LAGI02_1207	48.17	23.55	18.38	11.78	8.76	1.6917	1.39005	1.28735	1.10653	0.98945
LAGI02_1209	2.95	2.23	2.48	2.11	2.31	0.596597	0.509203	0.541579	0.49276	0.519828
LAGI02_1210	7.02	7.4	10.92	8.2	6.66	0.904174	0.924279	1.07628	0.963788	0.884229
LAGI02_1211	1.81	2.09	1.61	1.63	1.71	0.448706	0.489958	0.416641	0.419956	0.432969
LAGI02_1212	5.67	17.15	10.51	20.49	17.22	0.824126	1.25888	1.06108	1.33224	1.26055
LAGI02_1213	7.52	9.61	10.21	9.24	9.9	0.93044	1.02572	1.04961	1.0103	1.03743
LAGI02_1214	13.02	11.4	13.25	9.88	11.43	1.14675	1.09342	1.15381	1.03663	1.09447
LAGI02_1215	1.92	1.53	3.46	3.07	2.16	0.465383	0.403121	0.649335	0.609594	0.499687
LAGI02_1216	8.42	6.42	5.24	4.65	4.5	0.974051	0.870404	0.795185	0.752048	0.740363
LAGI02_1217	8.18	10.45	8.78	8.98	7.87	0.962843	1.05881	0.990339	0.999131	0.947924
LAGI02_1218	2.5	1.89	2.15	1.65	1.66	0.544068	0.460898	0.498311	0.423246	0.424882
LAGI02_1219	5.91	7.57	5.63	6.33	6.69	0.839478	0.932981	0.821514	0.865104	0.885926
LAGI02_1220	167.61	184.07	230.9	183.73	173.94	2.22688	2.26734	2.3653	2.26654	2.24289
LAGI02_1221	3.18	3.27	2.53	2.79	2.92	0.621176	0.630428	0.547775	0.578639	0.593286
LAGI02_1222	6.99	3.52	4.16	4.43	3.16	0.902547	0.655138	0.71265	0.7348	0.619093
LAGI02_1223	106.47	121.73	134.58	118.21	107.5	2.03129	2.08895	2.1322	2.07631	2.03543
LAGI02_1224	4.27	4.81	3.85	3.95	4.49	0.721811	0.764176	0.685742	0.694605	0.739572
LAGI02_1225	1.93	1.16	2.45	0.78	1.1	0.466868	0.334454	0.537819	0.25042	0.322219
LAGI02_1226	17.71	24.41	28.83	24.33	18.88	1.27207	1.405	1.47465	1.40364	1.29842
LAGI02_1227	2.1	1.49	1.71	1.56	1.72	0.491362	0.396199	0.432969	0.40824	0.434569
LAGI02_1228	0.13	0.19	0.06	0.12	0.25	0.0530784	0.075547	0.0253059	0.049218	0.09691
LAGI02_1229	9.66	11.59	12.43	13.93	11.26	1.02776	1.10003	1.12808	1.17406	1.08849
LAGI02_1230	2.07	3.03	1.64	2.25	2.89	0.487138	0.605305	0.421604	0.511883	0.58995
LAGI02_1231	4.43	4.33	4.6	4.3	3.93	0.7348	0.726727	0.748188	0.724276	0.692847
LAGI02_1232	3.12	3.41	4.79	5.42	4.91	0.614897	0.644439	0.762679	0.807535	0.771587
LAGI02_1233	4	3.51	4.2	3.62	3.95	0.69897	0.654177	0.716003	0.664642	0.694605
LAGI02_1235	1.17	1.39	1.56	1.3	1.12	0.33646	0.378398	0.40824	0.361728	0.326336
LAGI02_1236	10.62	12.66	4.7	8.58	14.35	1.06521	1.13545	0.755875	0.981366	1.18611
LAGI02_1237	3.8	3.97	3.25	3.71	4.34	0.681241	0.696356	0.628389	0.673021	0.727541
LAGI02_1238	5.25	5.58	5.82	5.07	5.25	0.79588	0.818226	0.833784	0.783189	0.79588
LAGI02_1239	9.69	19.31	13.67	23.4	18.99	1.02898	1.30771	1.16643	1.38739	1.30081
LAGI02_1240	13.88	7.47	10.36	7.98	7.71	1.1726	0.927883	1.05538	0.953276	0.940018
LAGI02_1241	3	2.84	2.22	2.65	3.24	0.60206	0.584331	0.507856	0.562293	0.627366
LAGI02_1242	11.49	13.23	18.11	21	17.21	1.09656	1.1532	1.28126	1.34242	1.26031
LAGI02_1243	1.64	2	0.9	1.66	1.56	0.421604	0.477121	0.278754	0.424882	0.40824
LAGI02_1244	1.87	2.52	2.22	2.19	2.32	0.457882	0.546543	0.507856	0.503791	0.521138
LAGI02_1245	3.97	4.2	4	3.98	3.71	0.696356	0.716003	0.69897	0.697229	0.673021
LAGI02_1247	18.4	14.81	15.58	13.96	14.1	1.2878	1.19893	1.21958	1.17493	1.17898
LAGI02_1248	3.3	8.07	5.35	7.8	6.3	0.633468	0.957607	0.802774	0.944483	0.863323
LAGI02_1249	14.92	10.87	13.35	10.59	13.31	1.20194	1.07445	1.15685	1.06408	1.15564
LAGI02_1250	6.23	6.79	7.06	6.84	7.34	0.859138	0.891537	0.906335	0.894316	0.921166
LAGI02_1251	3.08	2.86	2.97	3.18	3.14	0.61066	0.586587	0.598791	0.621176	0.617
LAGI02_1252	2.96	2.61	2.45	2.44	2.2	0.597695	0.557507	0.537819	0.536558	0.50515
LAGI02_1253	8.49	8.11	11.11	8.34	7.51	0.977266	0.959518	1.08314	0.970347	0.92993
LAGI02_1255	251.69	152.64	186.04	173.44	194.85	2.40259	2.1865	2.27193	2.24165	2.29192
LAGI02_1256	2.42	2.44	2.64	2.65	2.6	0.534026	0.536558	0.561101	0.562293	0.556303
LAGI02_1257	4.47	8.22	6.6	8.95	7.46	0.737987	0.964731	0.880814	0.997823	0.92737
LAGI02_1258	6.2	6.46	6.12	5.76	5.25	0.857332	0.872739	0.85248	0.829947	0.79588
LAGI02_1260	6.52	8.44	7.11	7.71	7.3	0.876218	0.974972	0.909021	0.940018	0.919078
LAGI02_1261	7.68	8.45	6.88	8.71	9.29	0.93852	0.975432	0.896526	0.987219	1.01242
LAGI02_1262	2.63	2.44	2.25	2.36	2.65	0.559907	0.536558	0.511883	0.526339	0.562293
LAGI02_1263	5.93	6.33	6.76	6.48	6.44	0.840733	0.865104	0.889862	0.873902	0.871573
LAGI02_1264	1.61	1.35	1.5	1.23	1.41	0.416641	0.371068	0.39794	0.348305	0.382017
LAGI02_1265	5.23	5.57	4.59	4.16	4.25	0.794488	0.817565	0.747412	0.71265	0.720159
LAGI02_1266	5.98	8.51	4.1	5.8	6.84	0.843855	0.978181	0.70757	0.832509	0.894316
LAGI02_1267	2.2	2.1	1.43	1.76	1.77	0.50515	0.491362	0.385606	0.440909	0.44248
LAGI02_1268	12.58	17.11	14.08	18.32	15.71	1.1329	1.25792	1.1784	1.28601	1.22298
LAGI02_1269	3.19	4.23	3.7	4.17	3.87	0.622214	0.718502	0.672098	0.713491	0.687529
LAGI02_1270	1.26	1.45	1.22	1.44	1.66	0.354108	0.389166	0.346353	0.38739	0.424882
LAGI02_1271	4.19	6.25	3.39	4.59	6.1	0.715167	0.860338	0.642465	0.747412	0.851258
LAGI02_1272	14.62	18.92	16.04	17.88	17.26	1.19368	1.29929	1.23147	1.276	1.2615
LAGI02_1273	8.83	8.4	7.92	7.16	7.65	0.992554	0.973128	0.950365	0.91169	0.937016
LAGI02_1274	2.56	1.92	2.15	1.87	1.73	0.55145	0.465383	0.498311	0.457882	0.436163
LAGI02_1275	3.27	4.33	3.25	4.03	4	0.630428	0.726727	0.628389	0.701568	0.69897
LAGI02_1276	3.64	3.51	3.9	3.65	3.9	0.666518	0.654177	0.690196	0.667453	0.690196
LAGI02_1277	11.17	29.14	13.3	19.79	24.54	1.08529	1.47914	1.15534	1.31785	1.40722
LAGI02_1278	5.49	3.13	8.68	5.37	3.64	0.812245	0.61595	0.985875	0.804139	0.666518
LAGI02_1279	3.88	4.53	4.39	3.89	3.59	0.68842	0.742725	0.731589	0.689309	0.661813
LAGI02_1280	2.98	2.78	4.12	3.29	3.01	0.599883	0.577492	0.70927	0.632457	0.603144
LAGI02_1281	4.3	7.43	7.35	9.99	10.76	0.724276	0.925828	0.921686	1.041	1.07041
LAGI02_1282	23.53	24.88	35.1	40.48	25.64	1.3897	1.41296	1.55751	1.61784	1.42553
LAGI02_1283	0.61	0.83	0.54	0.97	0.96	0.206826	0.262451	0.187521	0.294466	0.292256
LAGI02_1284	19.09	13.4	12.65	11.62	13.09	1.30298	1.15836	1.13513	1.10106	1.14891
LAGI02_1285	6.26	6.12	4.45	5.08	5.84	0.860937	0.85248	0.736397	0.783904	0.835056
LAGI02_1286	411.93	341.6	331.23	267.27	265.49	2.61588	2.53479	2.52144	2.42857	2.42568
LAGI02_1287	6.73	5.5	7.37	6.04	6	0.888179	0.812913	0.922725	0.847573	0.845098
LAGI02_1289	2.51	3.34	2.82	2.89	2.8	0.545307	0.63749	0.582063	0.58995	0.579784
LAGI02_1290	7.61	5.75	5.43	4.56	6.45	0.935003	0.829304	0.808211	0.745075	0.872156
LAGI02_1291	1.9	1.73	1.8	1.82	1.42	0.462398	0.436163	0.447158	0.450249	0.383815
LAGI02_1292	1.31	1.31	0.99	0.88	1.09	0.363612	0.363612	0.298853	0.274158	0.320146
LAGI02_1293	0.85	1.01	0.94	0.99	1.08	0.267172	0.303196	0.287802	0.298853	0.318063
LAGI02_1294	7.19	5.14	5.53	5.74	5.33	0.913284	0.788168	0.814913	0.82866	0.801404
LAGI02_1295	2.76	3.91	3.19	3.62	3.74	0.575188	0.691081	0.622214	0.664642	0.675778
LAGI02_1296	182.28	172.68	218.73	179.4	175.02	2.26312	2.23975	2.34189	2.25624	2.24556
LAGI02_1297	7.32	7.08	5.44	6.39	6.37	0.920123	0.907411	0.808886	0.868644	0.867467
LAGI02_1298	2.28	1.51	1.52	1.57	1.57	0.515874	0.399674	0.401401	0.409933	0.409933
LAGI02_1299	2.2	2.71	13.95	3.98	2.27	0.50515	0.569374	1.17464	0.697229	0.514548
LAGI02_1300	6.35	8.48	5.44	6.98	7.86	0.866287	0.976808	0.808886	0.902003	0.947434
LAGI02_1301	7.24	9.13	12.6	10.47	8.13	0.915927	1.00561	1.13354	1.05956	0.960471
LAGI02_1302	5.8	5.62	6.49	9.58	7.26	0.832509	0.820858	0.874482	1.02449	0.91698
LAGI02_1303	3.85	3.34	3.94	3.51	3.59	0.685742	0.63749	0.693727	0.654177	0.661813
LAGI02_1304	6.53	6.18	5.23	7.07	6.94	0.876795	0.856124	0.794488	0.906874	0.899821
LAGI02_1305	5.51	4.87	6.11	4.91	4.38	0.813581	0.768638	0.85187	0.771587	0.730782
LAGI02_1306	3.83	4.72	3.81	4.62	4.12	0.683947	0.757396	0.682145	0.749736	0.70927
LAGI02_1307	28.87	24.69	38.58	27.65	24.26	1.47524	1.40976	1.59748	1.45712	1.40243
LAGI02_1308	4.13	4.73	2.48	3.41	4.73	0.710117	0.758155	0.541579	0.644439	0.758155
LAGI02_1309	1.36	2.84	1.26	2.26	2.14	0.372912	0.584331	0.354108	0.513218	0.49693
LAGI02_1310	4.33	2.4	3.08	1.95	2.58	0.726727	0.531479	0.61066	0.469822	0.553883
LAGI02_1311	8.37	9.17	10.27	7.66	7.97	0.97174	1.00732	1.05192	0.937518	0.952792
LAGI02_1312	18.53	11.42	14.63	11.26	10.32	1.2907	1.09412	1.19396	1.08849	1.05385
LAGI02_1313	4.25	7.87	4.23	6.19	7.08	0.720159	0.947924	0.718502	0.856729	0.907411
LAGI02_1314	1.38	1.31	1.27	1.19	1.2	0.376577	0.363612	0.356026	0.340444	0.342423
LAGI02_1315	2.78	4.34	2.03	2.72	2.87	0.577492	0.727541	0.481443	0.570543	0.587711
LAGI02_1316	2.64	3.36	2.61	3.38	3.52	0.561101	0.639486	0.557507	0.641474	0.655138
LAGI02_1317	4.23	4.65	3.72	4.45	5.64	0.718502	0.752048	0.673942	0.736397	0.822168
LAGI02_1318	1.47	2.11	1.55	1.81	2	0.392697	0.49276	0.40654	0.448706	0.477121
LAGI02_1319	3.89	5.68	3.42	4.55	5.92	0.689309	0.824776	0.645422	0.744293	0.840106
LAGI02_1320	7.41	5.4	6.63	5.01	5.57	0.924796	0.80618	0.882525	0.778874	0.817565
LAGI02_1321	0.85	1.07	0.61	0.98	1.03	0.267172	0.31597	0.206826	0.296665	0.307496
LAGI02_1322	4.46	5.65	5.64	6.68	6.07	0.737193	0.822822	0.822168	0.885361	0.849419
LAGI02_1323	3.55	5.98	1.8	3.85	5.9	0.658011	0.843855	0.447158	0.685742	0.838849
LAGI02_1324	6.96	8.42	6.23	8.18	8.97	0.900913	0.974051	0.859138	0.962843	0.998695
LAGI02_1325	2.59	2.44	2.16	2	2.03	0.555094	0.536558	0.499687	0.477121	0.481443
LAGI02_1326	6.23	6.7	5.95	7.17	7.12	0.859138	0.886491	0.841985	0.912222	0.909556
LAGI02_1327	5.32	7.14	4.7	5.96	7.08	0.800717	0.910624	0.755875	0.842609	0.907411
LAGI02_1328	3.02	3.31	2.81	3.09	3.45	0.604226	0.634477	0.580925	0.611723	0.64836
LAGI02_1329	3.77	3.85	3.75	4.23	4.58	0.678518	0.685742	0.676694	0.718502	0.746634
LAGI02_1330	4.34	8.27	7.39	6.4	6.37	0.727541	0.96708	0.923762	0.869232	0.867467
LAGI02_1331	2.53	2.18	2.17	2.16	2.09	0.547775	0.502427	0.501059	0.499687	0.489958
LAGI02_1332	2.22	2.36	2.37	2.51	2.64	0.507856	0.526339	0.52763	0.545307	0.561101
LAGI02_1333	1.06	1.49	0.85	0.77	1.14	0.313867	0.396199	0.267172	0.247973	0.330414
LAGI02_1334	1.96	1.11	1.88	1.34	0.93	0.471292	0.324282	0.459392	0.369216	0.285557
LAGI02_1335	1.11	0.91	1.01	0.96	1.09	0.324282	0.281033	0.303196	0.292256	0.320146
LAGI02_1336	5.84	5.51	7.36	5.76	4.98	0.835056	0.813581	0.922206	0.829947	0.776701
LAGI02_1337	28.78	13.87	15.57	9.89	9.31	1.47392	1.17231	1.21932	1.03703	1.01326
LAGI02_1338	14.29	7.2	22.07	11.19	6.11	1.18441	0.913814	1.36305	1.086	0.85187
LAGI02_1339	5.4	9.15	5.21	6.54	8.78	0.80618	1.00647	0.793092	0.877371	0.990339
LAGI02_1340	2.93	3.1	2.72	2.89	3.07	0.594393	0.612784	0.570543	0.58995	0.609594
LAGI02_1341	2.76	3.54	2.9	3.34	3.2	0.575188	0.657056	0.591065	0.63749	0.623249
LAGI02_1342	5.87	5.97	4.5	5.11	5.76	0.836957	0.843233	0.740363	0.786041	0.829947
LAGI02_1343	2.58	1.8	3.22	2.32	1.72	0.553883	0.447158	0.625312	0.521138	0.434569
LAGI02_1345	3.6	3.75	4.85	4.65	3.74	0.662758	0.676694	0.767156	0.752048	0.675778
LAGI02_1346	1.7	3.34	1.65	2.95	2.85	0.431364	0.63749	0.423246	0.596597	0.585461
LAGI02_1347	6.07	2.05	4.74	2.94	2.89	0.849419	0.4843	0.758912	0.595496	0.58995
LAGI02_1348	2.62	4.58	1.27	2.54	4.86	0.558709	0.746634	0.356026	0.549003	0.767898
LAGI02_1349	5.51	3.26	3.28	3.11	2.83	0.813581	0.62941	0.631444	0.613842	0.583199
LAGI02_1350	2.11	3.19	2.05	3.14	3.98	0.49276	0.622214	0.4843	0.617	0.697229
LAGI02_1351	7.24	8.71	14.85	10.58	7.54	0.915927	0.987219	1.20003	1.06371	0.931458
LAGI02_1352	1.02	1.03	0.8	1.04	0.9	0.305351	0.307496	0.255273	0.30963	0.278754
LAGI02_1353	7.8	6.3	5.86	4.64	6.39	0.944483	0.863323	0.836324	0.751279	0.868644
LAGI02_1354	8.43	11.02	9.26	10.29	9.75	0.974512	1.0799	1.01115	1.05269	1.03141
LAGI02_1355	127.38	96.06	104.79	80.81	67.26	2.1085	1.98704	2.02444	1.91281	1.83417
LAGI02_1356	1.41	3.63	2.24	4.07	3.59	0.382017	0.665581	0.510545	0.705008	0.661813
LAGI02_1357	2.6	4.21	2.71	4.33	4.58	0.556303	0.716838	0.569374	0.726727	0.746634
LAGI02_1358	4.12	5.64	4.08	5.42	5.76	0.70927	0.822168	0.705864	0.807535	0.829947
LAGI02_1359	4.01	5.26	4.36	4.47	3.85	0.699838	0.796574	0.729165	0.737987	0.685742
LAGI02_1360	7.76	7.76	2.75	2.17	7.58	0.942504	0.942504	0.574031	0.501059	0.933487
LAGI02_1361	11.94	16.93	25.87	28.68	18.12	1.11193	1.25358	1.42927	1.47246	1.28149
LAGI02_1362	4.14	4.05	5.72	4.6	4.35	0.710963	0.703291	0.827369	0.748188	0.728354
LAGI02_1363	3.68	2.27	2.34	2.31	2.6	0.670246	0.514548	0.523746	0.519828	0.556303
LAGI02_1364	1.69	1.48	1.49	1.73	1.62	0.429752	0.394452	0.396199	0.436163	0.418301
LAGI02_1365	5.78	12.64	4.95	7.75	8.84	0.83123	1.13481	0.774517	0.942008	0.992995
LAGI02_1366	2.34	2.12	2.15	2.36	2.45	0.523746	0.494155	0.498311	0.526339	0.537819
LAGI02_1367	3.4	2.63	2.39	2.68	2.64	0.643453	0.559907	0.5302	0.565848	0.561101
LAGI02_1368	4.27	3.36	5.57	4.72	4.34	0.721811	0.639486	0.817565	0.757396	0.727541
LAGI02_1369	7.67	7.89	7.66	6.99	6.4	0.938019	0.948902	0.937518	0.902547	0.869232
LAGI02_1370	2.35	5.95	2.61	5	5.19	0.525045	0.841985	0.557507	0.778151	0.791691
LAGI02_1371	3.92	4.66	2.86	3.97	4.85	0.691965	0.752816	0.586587	0.696356	0.767156
LAGI02_1372	2.14	2.1	1.89	1.86	1.99	0.49693	0.491362	0.460898	0.456366	0.475671
LAGI02_1373	1.71	1.51	1.42	1.45	1.68	0.432969	0.399674	0.383815	0.389166	0.428135
LAGI02_1374	9.58	3.16	3.34	3.31	4.27	1.02449	0.619093	0.63749	0.634477	0.721811
LAGI02_1375	11.93	10.6	10.38	9.18	8.96	1.1116	1.06446	1.05614	1.00775	0.998259
LAGI02_1376	6.32	6.88	6.95	6.94	5.5	0.864511	0.896526	0.900367	0.899821	0.812913
LAGI02_1377	5.16	5.53	2.86	3.93	4.74	0.789581	0.814913	0.586587	0.692847	0.758912
LAGI02_1378	2.98	3.66	3.44	3.49	3.59	0.599883	0.668386	0.647383	0.652246	0.661813
LAGI02_1379	3.11	3.22	2.43	3.32	2.32	0.613842	0.625312	0.535294	0.635484	0.521138
LAGI02_1380	10.14	19.65	14.72	18.65	15.6	1.04689	1.31492	1.19645	1.29336	1.22011
LAGI02_1381	1.52	1.43	0.87	1.09	1.02	0.401401	0.385606	0.271842	0.320146	0.305351
LAGI02_1382	8.79	5.76	6.49	6.41	6.61	0.990783	0.829947	0.874482	0.869818	0.881385
LAGI02_1383	2.79	4.09	1.93	2.5	3.41	0.578639	0.706718	0.466868	0.544068	0.644439
LAGI02_1384	1.94	2.21	1.84	1.76	2.33	0.468347	0.506505	0.453318	0.440909	0.522444
LAGI02_1385	0.13	0.23	0.23	0.2	0.2	0.0530784	0.0899051	0.0899051	0.0791812	0.0791812
LAGI02_1386	8.33	9.26	5.03	8.01	8.33	0.969882	1.01115	0.780317	0.954725	0.969882
LAGI02_1387	3.62	3.53	3.4	3.47	4.15	0.664642	0.656098	0.643453	0.650308	0.711807
LAGI02_1388	1.73	1.11	1.31	1.27	1.16	0.436163	0.324282	0.363612	0.356026	0.334454
LAGI02_1389	11.44	10.89	11.76	9.45	11.11	1.09482	1.07518	1.10585	1.01912	1.08314
LAGI02_1390	13.76	7.52	13.73	7.31	7.01	1.16909	0.93044	1.1682	0.919601	0.903633
LAGI02_1391	3.64	4	6.29	4.28	3.12	0.666518	0.69897	0.862728	0.722634	0.614897
LAGI02_1392	3.35	2.14	2.58	2.76	3.41	0.638489	0.49693	0.553883	0.575188	0.644439
LAGI02_1393	10.53	5.78	6.98	4.22	3.77	1.06183	0.83123	0.902003	0.717671	0.678518
LAGI02_1394	32.58	71.71	51.58	96.24	70.08	1.52608	1.86159	1.72082	1.98784	1.85175
LAGI02_1395	8.32	10.04	9.37	8.73	8.98	0.969416	1.04297	1.01578	0.988113	0.999131
LAGI02_1396	8.69	6.9	6.26	6	6.54	0.986324	0.897627	0.860937	0.845098	0.877371
LAGI02_1397	8.27	7.15	7.16	6.26	6.43	0.96708	0.911158	0.91169	0.860937	0.870989
LAGI02_1398	1.68	1.55	1.62	1.53	1.57	0.428135	0.40654	0.418301	0.403121	0.409933
LAGI02_1399	14.9	15.18	15.74	17.43	27.17	1.2014	1.20898	1.22376	1.26553	1.44979
LAGI02_1400	3.25	3.17	3.35	2.97	2.92	0.628389	0.620136	0.638489	0.598791	0.593286
LAGI02_1401	6.51	7.58	4.83	6.09	7.38	0.87564	0.933487	0.765669	0.850646	0.923244
LAGI02_1402	2.49	3	4.16	4.18	2.15	0.542825	0.60206	0.71265	0.71433	0.498311
LAGI02_1403	2.9	6.71	0.91	3.47	6	0.591065	0.887054	0.281033	0.650308	0.845098
LAGI02_1404	3.55	2.24	2.22	2.31	2.28	0.658011	0.510545	0.507856	0.519828	0.515874
LAGI02_1405	50.74	69.07	66.32	72.23	60.1	1.71383	1.84553	1.82814	1.86469	1.78604
LAGI02_1406	0.68	0.66	0.6	0.76	0.7	0.225309	0.220108	0.20412	0.245513	0.230449
LAGI02_1407	2.65	2.86	2.29	2.61	3.2	0.562293	0.586587	0.517196	0.557507	0.623249
LAGI02_1408	46.51	60.6	51.6	72.11	48.12	1.67679	1.78958	1.72099	1.86398	1.69126
LAGI02_1409	8.55	5.68	5.78	5.27	6.12	0.980003	0.824776	0.83123	0.797268	0.85248
LAGI02_1410	54.41	30.64	59.77	41.58	29.18	1.74359	1.50024	1.78369	1.62921	1.47972
LAGI02_1411	6.78	7.37	5.59	6.91	5.35	0.89098	0.922725	0.818885	0.898176	0.802774
LAGI02_1412	2.71	2.39	2.99	2.44	2.8	0.569374	0.5302	0.600973	0.536558	0.579784
LAGI02_1413	13.48	18.38	14.64	17.88	17.34	1.16077	1.28735	1.19424	1.276	1.2634
LAGI02_1414	4.55	5.33	5.01	5.57	5.24	0.744293	0.801404	0.778874	0.817565	0.795185
LAGI02_1415	6.56	11.49	7.5	11.94	9.74	0.878522	1.09656	0.929419	1.11193	1.031
LAGI02_1416	5.75	5.39	4.97	5.92	6.44	0.829304	0.805501	0.775974	0.840106	0.871573
LAGI02_1417	3.29	3.39	5.36	3.82	2.84	0.632457	0.642465	0.803457	0.683047	0.584331
LAGI02_1418	1.25	1.08	0.7	1.13	1.45	0.352183	0.318063	0.230449	0.32838	0.389166
LAGI02_1419	4.4	2.9	4.22	3.4	3.33	0.732394	0.591065	0.717671	0.643453	0.636488
LAGI02_1420	7.37	5.64	7.86	7.34	6.8	0.922725	0.822168	0.947434	0.921166	0.892095
LAGI02_1421	7.51	5.97	7.9	6.14	6.4	0.92993	0.843233	0.94939	0.853698	0.869232
LAGI02_1422	4.84	5.71	7.77	6.04	5.21	0.766413	0.826723	0.943	0.847573	0.793092
LAGI02_1423	1.24	1.45	0.87	1.26	1.82	0.350248	0.389166	0.271842	0.354108	0.450249
LAGI02_1424	3.65	1.77	3.2	2.25	2.15	0.667453	0.44248	0.623249	0.511883	0.498311
LAGI02_1425	4.2	4.22	10.18	8.35	5.67	0.716003	0.717671	1.04844	0.970812	0.824126
LAGI02_1426	9.88	4.47	8.02	4.58	4.1	1.03663	0.737987	0.955207	0.746634	0.70757
LAGI02_1427	14.26	15.27	10.87	13.67	14.03	1.18355	1.21139	1.07445	1.16643	1.17696
LAGI02_1428	11.29	11.66	9.7	9.87	9.5	1.08955	1.10243	1.02938	1.03623	1.02119
LAGI02_1429	9.35	10.45	5.27	6.97	8.11	1.01494	1.05881	0.797268	0.901458	0.959518
LAGI02_1430	26.61	21.74	28.2	20.68	19.3	1.44107	1.35679	1.46538	1.33606	1.3075
LAGI02_1431	5.77	4.68	4.51	3.67	3.97	0.830589	0.754348	0.741152	0.669317	0.696356
LAGI02_1432	1.8	4.18	1.05	3.24	3.72	0.447158	0.71433	0.311754	0.627366	0.673942
LAGI02_1433	5.61	7.25	5.82	8.33	9.78	0.820201	0.916454	0.833784	0.969882	1.03262
LAGI02_1434	3.66	4.24	4.05	4.31	4.7	0.668386	0.719331	0.703291	0.725095	0.755875
LAGI02_1435	2.13	3.73	2.12	2.96	3.95	0.495544	0.674861	0.494155	0.597695	0.694605
LAGI02_1437	9.38	2.92	3.75	2.12	2.07	1.0162	0.593286	0.676694	0.494155	0.487138
LAGI02_1438	7.62	13.45	10.41	14.93	11.12	0.935507	1.15987	1.05729	1.20222	1.0835
LAGI02_1439	18.86	9.12	29.86	14.5	7.6	1.29798	1.00518	1.4894	1.19033	0.934498
LAGI02_1440	3.96	5.65	4.05	5.57	5.83	0.695482	0.822822	0.703291	0.817565	0.834421
LAGI02_1441	3.64	4.26	3.47	3.65	3.75	0.666518	0.720986	0.650308	0.667453	0.676694
LAGI02_1442	6.35	6.26	8.03	7	5.45	0.866287	0.860937	0.955688	0.90309	0.80956
LAGI02_1443	11.57	24.02	6.32	14.18	17.41	1.09934	1.39829	0.864511	1.18127	1.26505
LAGI02_1444	4.49	42.3	5.26	26.02	18.94	0.739572	1.63649	0.796574	1.43169	1.29973
LAGI02_1445	12.39	15.22	12.91	11	11.45	1.12678	1.21005	1.14333	1.07918	1.09517
LAGI02_1446	31.99	21.4	26.93	27.29	23.08	1.51838	1.35025	1.44607	1.45163	1.38166
LAGI02_1447	3.26	2.86	2.71	3.02	2.91	0.62941	0.586587	0.569374	0.604226	0.592177
LAGI02_1448	3.01	3.81	2.98	4.13	3.87	0.603144	0.682145	0.599883	0.710117	0.687529
LAGI02_1449	8.23	5.03	7.45	5.25	5.74	0.965202	0.780317	0.926857	0.79588	0.82866
LAGI02_1450	3.53	4.56	3.06	4.04	4.22	0.656098	0.745075	0.608526	0.702431	0.717671
LAGI02_1451	4.46	6.23	6.91	9.46	6.98	0.737193	0.859138	0.898176	1.01953	0.902003
LAGI02_1452	3.56	4.16	3.1	3.89	4.37	0.658965	0.71265	0.612784	0.689309	0.729974
LAGI02_1453	2.59	2.17	1.71	1.83	2.17	0.555094	0.501059	0.432969	0.451786	0.501059
LAGI02_1454	4.34	4.48	4.58	4.58	4.07	0.727541	0.738781	0.746634	0.746634	0.705008
LAGI02_1455	1.15	1.67	0.94	1.3	1.81	0.332438	0.426511	0.287802	0.361728	0.448706
LAGI02_1456	6.15	7.3	10.15	6.49	5.6	0.854306	0.919078	1.04727	0.874482	0.819544
LAGI02_1457	5.47	5.22	5.59	4.94	4.46	0.810904	0.79379	0.818885	0.773786	0.737193
LAGI02_1458	1.26	1.59	1.42	1.63	2.01	0.354108	0.4133	0.383815	0.419956	0.478566
LAGI02_1459	0.7	0.65	0.66	0.57	0.7	0.230449	0.217484	0.220108	0.1959	0.230449
LAGI02_1460	2.8	3.41	3.46	3.22	3.07	0.579784	0.644439	0.649335	0.625312	0.609594
LAGI02_1461	4	8	5.78	8	6	0.69897	0.954243	0.83123	0.954243	0.845098
LAGI02_1462	3.49	6.32	5.09	6.09	5.9	0.652246	0.864511	0.784617	0.850646	0.838849
LAGI02_1463	5.98	6.54	6.69	6.58	6.82	0.843855	0.877371	0.885926	0.879669	0.893207
LAGI02_1464	10.7	7.7	5.44	2.7	7.54	1.06819	0.939519	0.808886	0.568202	0.931458
LAGI02_1465	1.12	2.03	1.01	2.25	1.84	0.326336	0.481443	0.303196	0.511883	0.453318
LAGI02_1466	4.22	6.72	1.5	4.33	7.71	0.717671	0.887617	0.39794	0.726727	0.940018
LAGI02_1467	23.37	13.29	26.82	13.02	11.32	1.38686	1.15503	1.44436	1.14675	1.09061
LAGI02_1468	1.14	1.72	0.94	1.38	1.57	0.330414	0.434569	0.287802	0.376577	0.409933
LAGI02_1469	66.98	24.3	45.79	48	43.41	1.83238	1.40312	1.67015	1.6902	1.64748
LAGI02_1470	5.54	0.95	0.81	0.61	0.47	0.815578	0.290035	0.257679	0.206826	0.167317
LAGI02_1471	3.34	2.4	1.81	1.96	2.48	0.63749	0.531479	0.448706	0.471292	0.541579
LAGI02_1472	7.09	5.6	6.57	6.44	7.3	0.907949	0.819544	0.879096	0.871573	0.919078
LAGI02_1473	2.42	2.35	1.86	1.9	2.36	0.534026	0.525045	0.456366	0.462398	0.526339
LAGI02_1474	20.72	19.66	15.7	14.96	15.07	1.33686	1.31513	1.22272	1.20303	1.20602
LAGI02_1475	330.07	294.43	400.01	329.37	321.27	2.51992	2.47045	2.60316	2.519	2.50822
LAGI02_1476	8.55	3.95	5.46	6.16	5.37	0.980003	0.694605	0.810233	0.854913	0.804139
LAGI02_1477	1.47	1.18	0.97	0.97	1.1	0.392697	0.338456	0.294466	0.294466	0.322219
LAGI02_1478	3.1	4.31	2.65	3.22	4.29	0.612784	0.725095	0.562293	0.625312	0.723456
LAGI02_1479	7.58	8.26	10.83	9.31	7.39	0.933487	0.966611	1.07298	1.01326	0.923762
LAGI02_1480	3.55	5.64	2.45	3.87	3.65	0.658011	0.822168	0.537819	0.687529	0.667453
LAGI02_1481	4.75	6.78	5.84	6.86	5.99	0.759668	0.89098	0.835056	0.895423	0.844477
LAGI02_1482	3.04	2.76	2.79	2.69	2.67	0.606381	0.575188	0.578639	0.567026	0.564666
LAGI02_1483	4.26	7.14	6.13	7.3	6.45	0.720986	0.910624	0.85309	0.919078	0.872156
LAGI02_1484	2.2	3.37	1.37	2.75	3.11	0.50515	0.640481	0.374748	0.574031	0.613842
LAGI02_1485	18.01	13.74	9.38	4.88	13.4	1.27898	1.1685	1.0162	0.769377	1.15836
LAGI02_1486	3.7	16.69	1.45	4.87	17.6	0.672098	1.24773	0.389166	0.768638	1.26951
LAGI02_1487	8.65	7.22	15.32	9.25	6.43	0.984527	0.914872	1.21272	1.01072	0.870989
LAGI02_1488	8.74	9.23	13.01	8.8	7.6	0.988559	1.00988	1.14644	0.991226	0.934498
LAGI02_1489	11.4	15.51	12.97	18.37	16.46	1.09342	1.21775	1.1452	1.28713	1.24204
LAGI02_1490	4.04	2.75	3.3	2.9	3.05	0.702431	0.574031	0.633468	0.591065	0.607455
LAGI02_1491	0.93	1.25	0.98	1.13	1.2	0.285557	0.352183	0.296665	0.32838	0.342423
LAGI02_1492	1.29	0.8	0.45	0.54	0.8	0.359835	0.255273	0.161368	0.187521	0.255273
LAGI02_1493	0.66	0.91	0.49	0.73	1.11	0.220108	0.281033	0.173186	0.238046	0.324282
LAGI02_1494	2.65	0.98	8.82	2.71	0.74	0.562293	0.296665	0.992111	0.569374	0.240549
LAGI02_1495	1.8	3.42	1.24	2.28	3.69	0.447158	0.645422	0.350248	0.515874	0.671173
LAGI02_1496	5.83	4.89	6.06	4.97	5.31	0.834421	0.770115	0.848805	0.775974	0.800029
LAGI02_1497	3.11	0.83	2.37	1.37	0.89	0.613842	0.262451	0.52763	0.374748	0.276462
LAGI02_1498	14.78	5.41	7.68	5.82	6.26	1.19811	0.806858	0.93852	0.833784	0.860937
LAGI02_1499	2.82	1.99	2.1	1.96	2.34	0.582063	0.475671	0.491362	0.471292	0.523746
LAGI02_1500	5.08	6.18	2.14	4.43	5.7	0.783904	0.856124	0.49693	0.7348	0.826075
LAGI02_1501	12.8	20.3	10.5	17.44	20.09	1.13988	1.32838	1.0607	1.26576	1.32408
LAGI02_1502	2.88	3.99	1.61	4.05	3.98	0.588832	0.698101	0.416641	0.703291	0.697229
LAGI02_1503	2.23	1.85	1.85	1.43	1.5	0.509203	0.454845	0.454845	0.385606	0.39794
LAGI02_1504	6.25	4.43	6.86	5.69	4.73	0.860338	0.7348	0.895423	0.825426	0.758155
LAGI02_1505	32.51	13.56	16.84	11.97	10.56	1.52517	1.16316	1.25139	1.11294	1.06296
LAGI02_1506	2.4	5.51	2.14	3.58	4.15	0.531479	0.813581	0.49693	0.660865	0.711807
LAGI02_1507	0.61	0.5	0.38	0.61	0.61	0.206826	0.176091	0.139879	0.206826	0.206826
LAGI02_1508	30.61	7.16	16.11	9.41	5.06	1.49982	0.91169	1.23325	1.01745	0.782473
LAGI02_1509	0.85	1.52	0.78	1.19	1.3	0.267172	0.401401	0.25042	0.340444	0.361728
LAGI02_1510	8.35	10.33	8.88	9.33	8.05	0.970812	1.05423	0.994757	1.0141	0.956649
LAGI02_1511	15.8	12.33	11.66	13.24	11.99	1.22531	1.12483	1.10243	1.15351	1.11361
LAGI02_1512	27.38	21.31	25.08	17.18	14.34	1.45301	1.3485	1.41631	1.25959	1.18583
LAGI02_1513	6.85	3.89	9.04	6.14	4.95	0.89487	0.689309	1.00173	0.853698	0.774517
LAGI02_1514	4.02	3.86	3.68	3.82	3.87	0.700704	0.686636	0.670246	0.683047	0.687529
LAGI02_1515	1.84	2.06	1.66	1.94	2.26	0.453318	0.485721	0.424882	0.468347	0.513218
LAGI02_1516	4.78	4.06	3.07	3.78	3.73	0.761928	0.704151	0.609594	0.679428	0.674861
LAGI02_1517	5.21	3.99	4.34	3.39	3.8	0.793092	0.698101	0.727541	0.642465	0.681241
LAGI02_1518	4.54	3.55	3.62	3.96	4.04	0.74351	0.658011	0.664642	0.695482	0.702431
LAGI02_1519	4.17	4.02	4.17	3.69	3.88	0.713491	0.700704	0.713491	0.671173	0.68842
LAGI02_1520	3.58	4.07	2.68	3.63	4.13	0.660865	0.705008	0.565848	0.665581	0.710117
LAGI02_1521	10.23	8.93	10.91	9.43	8.95	1.05038	0.996949	1.07591	1.01828	0.997823
LAGI02_1522	0.72	1.17	0.45	1.03	1.09	0.235528	0.33646	0.161368	0.307496	0.320146
LAGI02_1523	1.68	2.46	1.16	2.78	1.94	0.428135	0.539076	0.334454	0.577492	0.468347
LAGI02_1524	51.56	24.45	35.29	19.9	17.5	1.72066	1.40569	1.55979	1.32015	1.26717
LAGI02_1525	3.9	7.04	6.69	8.28	6.5	0.690196	0.905256	0.885926	0.967548	0.875061
LAGI02_1526	8.14	13.75	10.03	11.68	10.47	0.960946	1.16879	1.04258	1.10312	1.05956
LAGI02_1527	1.35	1.14	0.61	0.68	0.71	0.371068	0.330414	0.206826	0.225309	0.232996
LAGI02_1528	11.71	12.14	198.78	47.5	17.4	1.10415	1.1186	2.30055	1.68574	1.26482
LAGI02_1529	1.16	1.26	0.36	0.74	1.55	0.334454	0.354108	0.133539	0.240549	0.40654
LAGI02_1530	4.36	4.2	3.27	3.33	4.21	0.729165	0.716003	0.630428	0.636488	0.716838
LAGI02_1531	2.07	1.97	2.6	2.12	1.95	0.487138	0.472756	0.556303	0.494155	0.469822
LAGI02_1532	1.37	1.75	1.4	1.54	1.46	0.374748	0.439333	0.380211	0.404834	0.390935
LAGI02_1533	8.84	3.93	3.38	3.44	1.89	0.992995	0.692847	0.641474	0.647383	0.460898
LAGI02_1534	3.15	3.15	2.17	3.28	3.39	0.618048	0.618048	0.501059	0.631444	0.642465
LAGI02_1535	3.72	3.59	2.27	2.91	3.67	0.673942	0.661813	0.514548	0.592177	0.669317
LAGI02_1536	3.5	4	7.51	4.57	4.19	0.653213	0.69897	0.92993	0.745855	0.715167
LAGI02_1537	1.86	2.22	1.02	1.73	3.1	0.456366	0.507856	0.305351	0.436163	0.612784
LAGI02_1538	13.6	13.55	18.33	15.67	11.06	1.16435	1.16286	1.28623	1.22194	1.08135
LAGI02_1539	0.75	2.14	1.33	2.87	1.64	0.243038	0.49693	0.367356	0.587711	0.421604
LAGI02_1540	11.39	31.39	19.36	29.1	17.36	1.09307	1.51041	1.30878	1.47857	1.26387
LAGI02_1541	8.22	6.66	6.43	5.4	5.61	0.964731	0.884229	0.870989	0.80618	0.820201
LAGI02_1542	15.23	14.49	13.43	12.63	14.5	1.21032	1.19005	1.15927	1.1345	1.19033
LAGI02_1543	5.96	5.73	6.1	6.24	6.48	0.842609	0.828015	0.851258	0.859739	0.873902
LAGI02_1544	2.07	1.7	2.05	1.57	2.13	0.487138	0.431364	0.4843	0.409933	0.495544
LAGI02_1545	0.81	2.21	0.55	1.23	1.81	0.257679	0.506505	0.190332	0.348305	0.448706
LAGI02_1546	3.02	4.46	1	2.69	5.29	0.604226	0.737193	0.30103	0.567026	0.798651
LAGI02_1547	2.93	3.1	3.44	3.6	3.15	0.594393	0.612784	0.647383	0.662758	0.618048
LAGI02_1548	8.96	9.44	6.79	6.55	8.22	0.998259	1.0187	0.891537	0.877947	0.964731
LAGI02_1549	1.31	1.25	1	0.86	1.18	0.363612	0.352183	0.30103	0.269513	0.338456
LAGI02_1550	5.31	4.56	9.1	3.82	3	0.800029	0.745075	1.00432	0.683047	0.60206
LAGI02_1551	2.06	2.54	1.8	2.26	2.91	0.485721	0.549003	0.447158	0.513218	0.592177
LAGI02_1552	2.76	2.26	1.3	1.45	2.45	0.575188	0.513218	0.361728	0.389166	0.537819
LAGI02_1553	3.37	3.66	4.59	5.61	3.24	0.640481	0.668386	0.747412	0.820201	0.627366
LAGI02_1554	2.9	2.72	2.74	2.36	2.53	0.591065	0.570543	0.572872	0.526339	0.547775
LAGI02_1555	9.43	11.36	8.68	10.18	11.68	1.01828	1.09202	0.985875	1.04844	1.10312
LAGI02_1556	4.52	4.18	3.97	3.65	4.93	0.741939	0.71433	0.696356	0.667453	0.773055
LAGI02_1557	4.19	5.83	0.83	3.3	6.37	0.715167	0.834421	0.262451	0.633468	0.867467
LAGI02_1558	0.92	1.71	0.68	1.3	1.47	0.283301	0.432969	0.225309	0.361728	0.392697
LAGI02_1559	1.71	2.02	1.61	1.39	2.3	0.432969	0.480007	0.416641	0.378398	0.518514
LAGI02_1560	1.37	2.71	1.06	0.9	1.07	0.374748	0.569374	0.313867	0.278754	0.31597
LAGI02_1561	12.59	8.14	7.97	6.27	8.06	1.13322	0.960946	0.952792	0.861534	0.957128
LAGI02_1562	2.66	2.29	2.32	2.3	2.31	0.563481	0.517196	0.521138	0.518514	0.519828
LAGI02_1563	3.5	4.79	2	4.25	4.95	0.653213	0.762679	0.477121	0.720159	0.774517
LAGI02_1564	11.93	9.12	6.3	5.93	8.07	1.1116	1.00518	0.863323	0.840733	0.957607
LAGI02_1565	17.45	14.29	17.95	16.56	15.34	1.266	1.18441	1.27761	1.24452	1.21325
LAGI02_1566	4.12	2.89	3.12	2.87	3.19	0.70927	0.58995	0.614897	0.587711	0.622214
LAGI02_1567	2.49	3.53	3.31	4.18	4.1	0.542825	0.656098	0.634477	0.71433	0.70757
LAGI02_1568	2.67	3.5	3.22	3.7	3.7	0.564666	0.653213	0.625312	0.672098	0.672098
LAGI02_1569	3.94	5.09	3.46	3.63	4.2	0.693727	0.784617	0.649335	0.665581	0.716003
LAGI02_1570	3.79	8.12	1.44	3.57	6.94	0.680336	0.959995	0.38739	0.659916	0.899821
LAGI02_1571	13.75	7.29	12.53	6.83	5.51	1.16879	0.918555	1.1313	0.893762	0.813581
LAGI02_1572	4.2	5.23	4.1	4.53	4.46	0.716003	0.794488	0.70757	0.742725	0.737193
LAGI02_1573	7.63	8.23	6.41	7.16	8.18	0.936011	0.965202	0.869818	0.91169	0.962843
LAGI02_1574	18.23	12.92	12.91	13.52	11.81	1.28398	1.14364	1.14333	1.16197	1.10755
LAGI02_1575	3.79	3.93	3.72	3.98	3.92	0.680336	0.692847	0.673942	0.697229	0.691965
LAGI02_1576	5.05	5.54	5.79	6.31	6.97	0.781755	0.815578	0.83187	0.863917	0.901458
LAGI02_1577	3.66	2.88	2.84	2.9	3.49	0.668386	0.588832	0.584331	0.591065	0.652246
LAGI02_1578	0.81	1.12	0.56	0.81	1.14	0.257679	0.326336	0.193125	0.257679	0.330414
LAGI02_1579	4.51	6.37	4.41	6.13	6.94	0.741152	0.867467	0.733197	0.85309	0.899821
LAGI02_1580	2.89	2.75	1.47	2.01	2.56	0.58995	0.574031	0.392697	0.478566	0.55145
LAGI02_1581	5.98	4.39	4.51	4.99	4.46	0.843855	0.731589	0.741152	0.777427	0.737193
LAGI02_1582	4.34	4.21	4.3	4.07	4.43	0.727541	0.716838	0.724276	0.705008	0.7348
LAGI02_1583	4.42	3.05	3.16	2.94	2.4	0.733999	0.607455	0.619093	0.595496	0.531479
LAGI02_1584	3.18	4.42	2.34	3.33	3.21	0.621176	0.733999	0.523746	0.636488	0.624282
LAGI02_1585	5.12	3.22	2.77	2.65	2.79	0.786751	0.625312	0.576341	0.562293	0.578639
LAGI02_1586	4.69	5.23	3.38	4.36	5.08	0.755112	0.794488	0.641474	0.729165	0.783904
LAGI02_1587	0	0	0.01	0	0.01	0	0	0.00432137	0	0.00432137
LAGI02_1588	19.73	21.49	18.59	19.39	20.63	1.3166	1.35199	1.29203	1.30942	1.33506
LAGI02_1589	10.53	23.36	12.47	16.89	17.93	1.06183	1.38668	1.12937	1.25261	1.27715
LAGI02_1590	2.44	4.22	1.83	3.03	3.8	0.536558	0.717671	0.451786	0.605305	0.681241
LAGI02_1591	6.95	6.75	7.63	6.95	6.22	0.900367	0.889302	0.936011	0.900367	0.858537
LAGI02_1592	10.1	14.87	14.57	15.14	14.23	1.04532	1.20058	1.19229	1.2079	1.1827
LAGI02_1593	7.84	9.95	7.76	9.63	10.74	0.946452	1.03941	0.942504	1.02653	1.06967
LAGI02_1594	4.36	3.91	4.33	3.73	3.53	0.729165	0.691081	0.726727	0.674861	0.656098
LAGI02_1595	7.95	5.3	6.53	5.58	5	0.951823	0.799341	0.876795	0.818226	0.778151
LAGI02_1596	5.97	9.25	9.17	10.85	12.57	0.843233	1.01072	1.00732	1.07372	1.13258
LAGI02_1597	41.3	18.08	36.81	14.61	23.19	1.62634	1.28058	1.57761	1.1934	1.38364
LAGI02_1598	4.11	2.53	2.85	3.18	3.69	0.708421	0.547775	0.585461	0.621176	0.671173
LAGI02_1599	3.37	1.78	2.23	2.45	3.14	0.640481	0.444045	0.509203	0.537819	0.617
LAGI02_1600	2.13	2.89	2.38	2.94	3.16	0.495544	0.58995	0.528917	0.595496	0.619093
LAGI02_1601	1.95	2.56	1.84	2.37	2.55	0.469822	0.55145	0.453318	0.52763	0.550228
LAGI02_1602	11.12	6.3	20.34	10.98	7.57	1.0835	0.863323	1.32919	1.07846	0.932981
LAGI02_1603	1.99	3.77	1.11	3.07	4.54	0.475671	0.678518	0.324282	0.609594	0.74351
LAGI02_1604	7.57	6.38	2.6	3.67	6.81	0.932981	0.868056	0.556303	0.669317	0.892651
LAGI02_1605	5.76	5.31	6.3	5.34	5.45	0.829947	0.800029	0.863323	0.802089	0.80956
LAGI02_1606	23.62	17.04	14.39	14.66	13.18	1.39129	1.25624	1.18724	1.19479	1.15168
LAGI02_1607	2.77	2.92	3.63	3.16	2.71	0.576341	0.593286	0.665581	0.619093	0.569374
LAGI02_1608	2.71	3.97	1.83	2.95	3.89	0.569374	0.696356	0.451786	0.596597	0.689309
LAGI02_1609	4.56	4.83	3.56	4.56	6.43	0.745075	0.765669	0.658965	0.745075	0.870989
LAGI02_1610	3.08	5.24	2.02	4.11	4.79	0.61066	0.795185	0.480007	0.708421	0.762679
LAGI02_1611	2.24	2.13	2.66	2.59	2.58	0.510545	0.495544	0.563481	0.555094	0.553883
LAGI02_1612	3.5	3.98	4.13	4.1	3.36	0.653213	0.697229	0.710117	0.70757	0.639486
LAGI02_1613	62.36	31.5	36.3	27.28	57.93	1.80182	1.51188	1.57171	1.45148	1.77034
LAGI02_1614	0.35	0.47	23.55	4.46	0.69	0.130334	0.167317	1.39005	0.737193	0.227887
LAGI02_1615	2.26	3.06	1.94	2.81	3.52	0.513218	0.608526	0.468347	0.580925	0.655138
LAGI02_1616	1.99	2.17	1.8	1.89	2.15	0.475671	0.501059	0.447158	0.460898	0.498311
LAGI02_1617	4.53	5.01	4.54	4.24	5.36	0.742725	0.778874	0.74351	0.719331	0.803457
LAGI02_1618	8.7	5.6	20.62	26.02	24.91	0.986772	0.819544	1.33486	1.43169	1.41347
LAGI02_1619	43.08	37.53	39.51	42.36	37.27	1.64424	1.5858	1.60756	1.63709	1.58286
LAGI02_1620	0.85	0.82	0.7	0.92	0.99	0.267172	0.260071	0.230449	0.283301	0.298853
LAGI02_1621	7.55	12.36	6.46	9.5	9.81	0.931966	1.12581	0.872739	1.02119	1.03383
LAGI02_1622	9.07	8.26	7.13	7.13	7.09	1.00303	0.966611	0.910091	0.910091	0.907949
LAGI02_1623	14.6	9.33	13.66	9.87	8.43	1.19312	1.0141	1.16613	1.03623	0.974512
LAGI02_1625	9.54	8.1	11.92	9.84	8.02	1.02284	0.959041	1.11126	1.03503	0.955207
LAGI02_1626	5.32	5.37	5.07	5.18	5.44	0.800717	0.804139	0.783189	0.790988	0.808886
LAGI02_1627	15.62	6.3	1.02	1.15	4.95	1.22063	0.863323	0.305351	0.332438	0.774517
LAGI02_1628	0.72	0.73	0.54	0.79	0.95	0.235528	0.238046	0.187521	0.252853	0.290035
LAGI02_1629	25.78	11.11	55.17	39.07	28.8	1.42781	1.08314	1.7495	1.60282	1.47422
LAGI02_1630	1.1	0.8	0.97	0.99	1.05	0.322219	0.255273	0.294466	0.298853	0.311754
LAGI02_1631	21.69	25.96	15.66	21.58	25.78	1.35583	1.43072	1.22167	1.35372	1.42781
LAGI02_1632	9.91	33.5	9.98	24.82	17.35	1.03782	1.53782	1.0406	1.41196	1.26364
LAGI02_1633	6.54	7.4	10.82	10.22	7.89	0.877371	0.924279	1.07262	1.04999	0.948902
LAGI02_1634	3.53	2.42	3.56	2.81	2.85	0.656098	0.534026	0.658965	0.580925	0.585461
LAGI02_1635	9.19	8.04	7.97	6.85	7.09	1.00817	0.956168	0.952792	0.89487	0.907949
LAGI02_1636	4.52	3.16	5.43	4.5	3.48	0.741939	0.619093	0.808211	0.740363	0.651278
LAGI02_1637	102.38	96.75	123.69	99.94	105.88	2.01444	1.99012	2.09583	2.00406	2.0289
LAGI02_1638	4.31	3.28	3.86	3.48	3.25	0.725095	0.631444	0.686636	0.651278	0.628389
LAGI02_1639	3.81	6.94	2.76	6.24	7.36	0.682145	0.899821	0.575188	0.859739	0.922206
LAGI02_1640	2.42	1.95	4.02	2.38	2.46	0.534026	0.469822	0.700704	0.528917	0.539076
LAGI02_1641	9.86	10.83	13.69	12.2	9.85	1.03583	1.07298	1.16702	1.12057	1.03543
LAGI02_1642	2.95	5.49	3.83	4.92	6	0.596597	0.812245	0.683947	0.772322	0.845098
LAGI02_1643	2.59	2.44	2.31	2.41	2.3	0.555094	0.536558	0.519828	0.532754	0.518514
LAGI02_1644	0.9	1.15	1.01	1.12	1.02	0.278754	0.332438	0.303196	0.326336	0.305351
LAGI02_1645	3.22	2.72	3.51	3.37	2.68	0.625312	0.570543	0.654177	0.640481	0.565848
LAGI02_1646	1.85	2.1	1.41	1.67	1.88	0.454845	0.491362	0.382017	0.426511	0.459392
LAGI02_1647	5.66	5.43	6.98	5.55	5.2	0.823474	0.808211	0.902003	0.816241	0.792392
LAGI02_1648	1.57	1.51	1.32	1.32	1.46	0.409933	0.399674	0.365488	0.365488	0.390935
LAGI02_1649	13.57	6.62	8.6	6.76	7.87	1.16346	0.881955	0.982271	0.889862	0.947924
LAGI02_1650	15.6	15.1	13.06	11.98	9.95	1.22011	1.20683	1.14799	1.11327	1.03941
LAGI02_1651	2.73	2.38	2.16	2.12	2.17	0.571709	0.528917	0.499687	0.494155	0.501059
LAGI02_1652	13.52	11.22	15.01	11.65	11.63	1.16197	1.08707	1.20439	1.10209	1.1014
LAGI02_1653	1.94	3.1	3.31	3.31	2.94	0.468347	0.612784	0.634477	0.634477	0.595496
LAGI02_1654	9	7.01	8.31	8.08	8.11	1	0.903633	0.96895	0.958086	0.959518
LAGI02_1655	6.33	13.21	13.8	16.05	10.96	0.865104	1.15259	1.17026	1.23172	1.07773
LAGI02_1656	5.01	5.48	8.1	6.16	4.27	0.778874	0.811575	0.959041	0.854913	0.721811
LAGI02_1657	2.44	1.64	1.18	1.23	1.6	0.536558	0.421604	0.338456	0.348305	0.414973
LAGI02_1658	7.15	6.03	4.43	4.38	5.52	0.911158	0.846955	0.7348	0.730782	0.814248
LAGI02_1659	4.38	3.49	1.91	2.26	3.12	0.730782	0.652246	0.463893	0.513218	0.614897
LAGI02_1660	2.58	1.6	2.61	2.41	2.21	0.553883	0.414973	0.557507	0.532754	0.506505
LAGI02_1661	2.23	4.05	0.96	2.74	3.76	0.509203	0.703291	0.292256	0.572872	0.677607
LAGI02_1662	9.59	21.74	16.32	21.32	17.48	1.0249	1.35679	1.23855	1.34869	1.2667
LAGI02_1663	1.65	2.11	4.51	2.62	2.74	0.423246	0.49276	0.741152	0.558709	0.572872
LAGI02_1664	4.07	4.48	2.08	4.09	5.59	0.705008	0.738781	0.488551	0.706718	0.818885
LAGI02_1665	3.61	3.68	2.96	3.7	4	0.663701	0.670246	0.597695	0.672098	0.69897
LAGI02_1666	1.73	4.22	2.23	5.18	4.13	0.436163	0.717671	0.509203	0.790988	0.710117
LAGI02_1667	2.28	2.23	2.51	2.95	2.74	0.515874	0.509203	0.545307	0.596597	0.572872
LAGI02_1668	1.91	1.95	1.63	2.14	2.26	0.463893	0.469822	0.419956	0.49693	0.513218
LAGI02_1669	1.96	2.59	1.5	2.23	2.23	0.471292	0.555094	0.39794	0.509203	0.509203
LAGI02_1670	2.49	1.55	1.83	1.76	1.7	0.542825	0.40654	0.451786	0.440909	0.431364
LAGI02_1671	237.71	116.39	132.58	116	92.6	2.37787	2.06963	2.12574	2.06819	1.97128
LAGI02_1672	943.21	558.85	951.32	712.02	718.67	2.97507	2.74807	2.97878	2.8531	2.85713
LAGI02_1673	1.04	1.27	0.41	0.48	2.01	0.30963	0.356026	0.149219	0.170262	0.478566
LAGI02_1674	7.24	6.88	7.14	6.04	6.12	0.915927	0.896526	0.910624	0.847573	0.85248
LAGI02_1675	2.68	2.94	2.44	2.41	3.16	0.565848	0.595496	0.536558	0.532754	0.619093
LAGI02_1676	4.74	7.12	9.01	8.15	6.09	0.758912	0.909556	1.00043	0.961421	0.850646
LAGI02_1677	3.08	3.03	2.61	3.1	3.22	0.61066	0.605305	0.557507	0.612784	0.625312
LAGI02_1678	6.21	4.69	5.1	4.64	4.03	0.857935	0.755112	0.78533	0.751279	0.701568
LAGI02_1679	18.31	8.84	10.19	7.74	9.93	1.28578	0.992995	1.04883	0.941511	1.03862
LAGI02_1680	2.75	1.29	8.29	2.71	1.37	0.574031	0.359835	0.968016	0.569374	0.374748
LAGI02_1681	6.56	6.36	12.1	9.68	7.32	0.878522	0.866878	1.11727	1.02857	0.920123
LAGI02_1682	5.16	4.58	5.3	5.02	4.46	0.789581	0.746634	0.799341	0.779596	0.737193
LAGI02_1683	2.79	3.03	3.09	2.87	3.09	0.578639	0.605305	0.611723	0.587711	0.611723
LAGI02_1684	3.53	3.72	2.94	3.42	4.01	0.656098	0.673942	0.595496	0.645422	0.699838
LAGI02_1685	5.96	20.86	12.62	19.6	13.93	0.842609	1.33965	1.13418	1.31387	1.17406
LAGI02_1686	4.15	4.41	4.02	4.15	3.79	0.711807	0.733197	0.700704	0.711807	0.680336
LAGI02_1687	8.98	11.46	7.88	9.31	10.91	0.999131	1.09552	0.948413	1.01326	1.07591
LAGI02_1688	0.55	0.94	0.16	0.67	0.98	0.190332	0.287802	0.064458	0.222716	0.296665
LAGI02_1689	0.56	0.58	0.3	0.39	0.64	0.193125	0.198657	0.113943	0.143015	0.214844
LAGI02_1690	6.07	5.62	4.04	5.15	5.61	0.849419	0.820858	0.702431	0.788875	0.820201
LAGI02_1691	3.58	3.43	2.82	3.54	3.7	0.660865	0.646404	0.582063	0.657056	0.672098
LAGI02_1692	1.15	1.04	0.51	0.72	0.63	0.332438	0.30963	0.178977	0.235528	0.212188
LAGI02_1693	0.75	0.67	0.62	0.77	0.71	0.243038	0.222716	0.209515	0.247973	0.232996
LAGI02_1694	3.69	3.03	3.43	2.84	3.19	0.671173	0.605305	0.646404	0.584331	0.622214
LAGI02_1695	3.86	4.71	3.66	3.98	4.12	0.686636	0.756636	0.668386	0.697229	0.70927
LAGI02_1696	9.28	7.22	8.95	7.62	6.66	1.01199	0.914872	0.997823	0.935507	0.884229
LAGI02_1697	3.29	2.97	2.59	3.13	3.52	0.632457	0.598791	0.555094	0.61595	0.655138
LAGI02_1698	7.43	3.81	9.4	2.68	3.04	0.925828	0.682145	1.01703	0.565848	0.606381
LAGI02_1699	10.87	4.06	2.4	2.81	4.07	1.07445	0.704151	0.531479	0.580925	0.705008
LAGI02_1700	5.19	7.29	4.64	6.62	6.88	0.791691	0.918555	0.751279	0.881955	0.896526
LAGI02_1701	10.62	12.67	13.86	13.11	10.16	1.06521	1.13577	1.17202	1.14953	1.04766
LAGI02_1702	2.11	2.15	1.98	1.81	1.99	0.49276	0.498311	0.474216	0.448706	0.475671
LAGI02_1703	5.08	3.87	5.21	4.17	3.71	0.783904	0.687529	0.793092	0.713491	0.673021
LAGI02_1704	4.34	3.02	1.95	2.73	2.42	0.727541	0.604226	0.469822	0.571709	0.534026
LAGI02_1705	5.47	6.7	5.07	6.93	5.93	0.810904	0.886491	0.783189	0.899273	0.840733
LAGI02_1706	1.84	1.51	2.29	2.16	2.68	0.453318	0.399674	0.517196	0.499687	0.565848
LAGI02_1707	2.83	3.78	4.29	4.1	3.93	0.583199	0.679428	0.723456	0.70757	0.692847
LAGI02_1708	36.44	25.4	23	21.55	24.79	1.57334	1.4216	1.38021	1.35315	1.41145
LAGI02_1709	15.9	27.37	28.45	30.99	20.64	1.22789	1.45286	1.46909	1.50501	1.33526
LAGI02_1710	13.6	12.21	9.82	9.21	11.35	1.16435	1.1209	1.03423	1.00903	1.09167
LAGI02_1711	3.78	7.89	4.26	6.4	7.81	0.679428	0.948902	0.720986	0.869232	0.944976
LAGI02_1712	3.45	2.04	3.43	2.39	2.08	0.64836	0.482874	0.646404	0.5302	0.488551
LAGI02_1713	2.03	3.35	2.4	3.64	3.11	0.481443	0.638489	0.531479	0.666518	0.613842
LAGI02_1714	1.19	2.39	0.37	3.05	2.64	0.340444	0.5302	0.136721	0.607455	0.561101
LAGI02_1715	2.65	1.78	1.13	1.41	1.78	0.562293	0.444045	0.32838	0.382017	0.444045
LAGI02_1716	9.75	7.61	10.13	10.03	8.77	1.03141	0.935003	1.0465	1.04258	0.989895
LAGI02_1717	1.91	2.19	1.48	1.96	2.33	0.463893	0.503791	0.394452	0.471292	0.522444
LAGI02_1718	4.44	7.45	5.92	7.65	5.64	0.735599	0.926857	0.840106	0.937016	0.822168
LAGI02_1719	10	7.93	12.87	8.02	8.44	1.04139	0.950851	1.14208	0.955207	0.974972
LAGI02_1720	2.34	3.46	2.4	3.56	3.74	0.523746	0.649335	0.531479	0.658965	0.675778
LAGI02_1721	11.46	10.23	13.08	10.8	9.85	1.09552	1.05038	1.1486	1.07188	1.03543
LAGI02_1722	3.87	3.79	3.88	3.63	3.66	0.687529	0.680336	0.68842	0.665581	0.668386
LAGI02_1723	9.57	7.8	6.1	8.46	9.21	1.02407	0.944483	0.851258	0.975891	1.00903
LAGI02_1724	4.48	5.57	6.24	4.99	5.21	0.738781	0.817565	0.859739	0.777427	0.793092
LAGI02_1725	2.02	2.72	2.05	2.69	2.95	0.480007	0.570543	0.4843	0.567026	0.596597
LAGI02_1726	2.73	3.69	3.06	3.46	3.08	0.571709	0.671173	0.608526	0.649335	0.61066
LAGI02_1727	5.79	6.6	7.79	6.68	5.38	0.83187	0.880814	0.943989	0.885361	0.804821
LAGI02_1728	2.77	3.59	2.69	3.68	3.88	0.576341	0.661813	0.567026	0.670246	0.68842
LAGI02_1729	26.83	12.83	19.56	12.27	14.68	1.44451	1.14082	1.31302	1.12287	1.19535
LAGI02_1730	5.23	7.41	9.19	8.2	6.74	0.794488	0.924796	1.00817	0.963788	0.888741
LAGI02_1731	3.85	6.01	6.16	5.49	5.03	0.685742	0.845718	0.854913	0.812245	0.780317
LAGI02_1732	16.42	14.22	13	11.8	11.1	1.24105	1.18241	1.14613	1.10721	1.08279
LAGI02_1733	3.76	3.1	4.31	3.01	3	0.677607	0.612784	0.725095	0.603144	0.60206
LAGI02_1734	3.45	4.16	3.17	3.94	4.12	0.64836	0.71265	0.620136	0.693727	0.70927
LAGI02_1735	11.25	14.19	13.55	14.62	12.77	1.08814	1.18156	1.16286	1.19368	1.13893
LAGI02_1736	1.58	0.53	1.85	0.79	0.58	0.41162	0.184691	0.454845	0.252853	0.198657
LAGI02_1737	5.57	5.98	6.51	6.16	6.12	0.817565	0.843855	0.87564	0.854913	0.85248
LAGI02_1738	4.99	4.06	3.69	3.24	3.94	0.777427	0.704151	0.671173	0.627366	0.693727
LAGI02_1739	4.62	6.4	4.37	5.57	6.71	0.749736	0.869232	0.729974	0.817565	0.887054
LAGI02_1740	26.49	18.33	43.87	23.63	18.24	1.43917	1.28623	1.65196	1.39146	1.28421
LAGI02_1741	7.88	8.43	5.16	7.32	6.56	0.948413	0.974512	0.789581	0.920123	0.878522
LAGI02_1742	3.96	2.64	2.46	2.26	2.74	0.695482	0.561101	0.539076	0.513218	0.572872
LAGI02_1743	4.45	3.33	4.72	4.34	4.39	0.736397	0.636488	0.757396	0.727541	0.731589
LAGI02_1744	0.46	1.27	0.59	1.11	1.29	0.164353	0.356026	0.201397	0.324282	0.359835
LAGI02_1745	0.74	1.94	0.57	1.18	1.45	0.240549	0.468347	0.1959	0.338456	0.389166
LAGI02_1746	2	1.22	2.01	1.84	2.23	0.477121	0.346353	0.478566	0.453318	0.509203
LAGI02_1747	1.46	1.21	23.29	8.83	0.87	0.390935	0.344392	1.38543	0.992554	0.271842
LAGI02_1748	11.63	14.59	10.67	11.84	12.67	1.1014	1.19285	1.06707	1.10857	1.13577
LAGI02_1749	9.74	9.26	8.55	11.24	11.06	1.031	1.01115	0.980003	1.08778	1.08135
LAGI02_1750	1.88	1.5	1.68	1.85	1.71	0.459392	0.39794	0.428135	0.454845	0.432969
LAGI02_1751	4.94	4.18	5.98	4.48	4.61	0.773786	0.71433	0.843855	0.738781	0.748963
LAGI02_1752	2.28	3.01	4.71	3.51	3	0.515874	0.603144	0.756636	0.654177	0.60206
LAGI02_1753	3.97	2.45	2.9	2.95	4.44	0.696356	0.537819	0.591065	0.596597	0.735599
LAGI02_1754	37.24	39.32	51.6	48.55	42.07	1.58252	1.60552	1.72099	1.69504	1.63417
LAGI02_1755	8.23	5.44	2.67	1.23	1.88	0.965202	0.808886	0.564666	0.348305	0.459392
LAGI02_1756	2.75	7.27	2.77	5.73	6.29	0.574031	0.917506	0.576341	0.828015	0.862728
LAGI02_1757	8.73	6.99	6.71	5.38	6.64	0.988113	0.902547	0.887054	0.804821	0.883093
LAGI02_1758	7.88	6.39	5.6	5.66	6.68	0.948413	0.868644	0.819544	0.823474	0.885361
LAGI02_1759	2.57	2.73	2.36	2.52	2.43	0.552668	0.571709	0.526339	0.546543	0.535294
LAGI02_1760	25.34	44.99	28.55	33.83	32.55	1.42062	1.66266	1.47056	1.54195	1.52569
LAGI02_1761	4.37	3.81	7.43	5.67	4.91	0.729974	0.682145	0.925828	0.824126	0.771587
LAGI02_1762	2.24	5.22	2.03	5.25	5.38	0.510545	0.79379	0.481443	0.79588	0.804821
LAGI02_1763	2.94	2.75	2.26	2.65	2.84	0.595496	0.574031	0.513218	0.562293	0.584331
LAGI02_1764	11.63	33.22	20.01	32.82	26.46	1.1014	1.53428	1.32243	1.52917	1.4387
LAGI02_1765	1.68	1.29	2.43	1.94	1.41	0.428135	0.359835	0.535294	0.468347	0.382017
LAGI02_1766	6.52	8.83	6.97	8.32	8.44	0.876218	0.992554	0.901458	0.969416	0.974972
LAGI02_1767	7.45	9.35	5.93	8.25	9.98	0.926857	1.01494	0.840733	0.966142	1.0406
LAGI02_1768	6.65	6.37	5.64	6	5.93	0.883661	0.867467	0.822168	0.845098	0.840733
LAGI02_1769	1.56	1.07	1.45	1.59	1.2	0.40824	0.31597	0.389166	0.4133	0.342423
LAGI02_1770	1.55	1.69	0.96	1.45	1.58	0.40654	0.429752	0.292256	0.389166	0.41162
LAGI02_1771	11.94	24.11	19.32	22.61	20.06	1.11193	1.39985	1.30792	1.3731	1.32346
LAGI02_1772	0.97	1.48	1.06	1.13	1.26	0.294466	0.394452	0.313867	0.32838	0.354108
LAGI02_1773	2.95	3.25	3.17	3.25	2.74	0.596597	0.628389	0.620136	0.628389	0.572872
LAGI02_1774	6.44	7.74	6.59	9.1	9.65	0.871573	0.941511	0.880242	1.00432	1.02735
LAGI02_1775	2.66	3.11	3.14	3.34	2.82	0.563481	0.613842	0.617	0.63749	0.582063
LAGI02_1776	5.87	6.16	3.44	5.34	7	0.836957	0.854913	0.647383	0.802089	0.90309
LAGI02_1777	2.33	2.17	1.81	2.42	2.67	0.522444	0.501059	0.448706	0.534026	0.564666
LAGI02_1778	19.73	19.42	25.35	23.21	22	1.3166	1.31006	1.42078	1.38399	1.36173
LAGI02_1779	0.06	0.02	0.02	0.01	0.01	0.0253059	0.00860017	0.00860017	0.00432137	0.00432137
LAGI02_1780	4.09	5.29	3.83	5.39	4.85	0.706718	0.798651	0.683947	0.805501	0.767156
LAGI02_1781	0.04	0.05	0.01	0	0.05	0.0170333	0.0211893	0.00432137	0	0.0211893
LAGI02_1782	8.74	7.7	7.48	6.75	7.76	0.988559	0.939519	0.928396	0.889302	0.942504
LAGI02_1783	6.52	6.39	6.09	5.41	6.8	0.876218	0.868644	0.850646	0.806858	0.892095
LAGI02_1784	20.4	23.12	16.74	23.57	19.9	1.33041	1.38238	1.24895	1.39041	1.32015
LAGI02_1785	6.3	8.1	7.71	7.59	8.19	0.863323	0.959041	0.940018	0.933993	0.963316
LAGI02_1786	3.03	2.53	1.17	2.07	1.99	0.605305	0.547775	0.33646	0.487138	0.475671
LAGI02_1787	12.88	26.93	21.19	25.99	22.95	1.14239	1.44607	1.34616	1.4312	1.37931
LAGI02_1788	1.41	2.27	1.26	2.04	2.26	0.382017	0.514548	0.354108	0.482874	0.513218
LAGI02_1789	16.59	13.81	7.62	7.74	14.16	1.24527	1.17056	0.935507	0.941511	1.1807
LAGI02_1790	4.32	5.45	2.28	4.6	4.95	0.725912	0.80956	0.515874	0.748188	0.774517
LAGI02_1791	3.53	2.52	3.29	2.55	2.81	0.656098	0.546543	0.632457	0.550228	0.580925
LAGI02_1792	2.71	2.36	4.7	3.23	1.99	0.569374	0.526339	0.755875	0.62634	0.475671
LAGI02_1793	138.71	12.8	14.53	33.07	4.44	2.14523	1.13988	1.19117	1.53237	0.735599
LAGI02_1794	1.26	1.36	0.96	1.16	1.34	0.354108	0.372912	0.292256	0.334454	0.369216
LAGI02_1795	9.27	9.08	8.44	9.25	9.38	1.01157	1.00346	0.974972	1.01072	1.0162
LAGI02_1796	1.2	1.07	0.92	0.97	1.55	0.342423	0.31597	0.283301	0.294466	0.40654
LAGI02_1797	2.85	3.34	2.95	3.72	3.64	0.585461	0.63749	0.596597	0.673942	0.666518
LAGI02_1798	5.49	4.01	5.22	3.95	4.46	0.812245	0.699838	0.79379	0.694605	0.737193
LAGI02_1799	3.53	3.62	4.82	5.52	3.76	0.656098	0.664642	0.764923	0.814248	0.677607
LAGI02_1800	4.92	5.98	4.54	4.6	5.04	0.772322	0.843855	0.74351	0.748188	0.781037
LAGI02_1801	11.2	16.59	12.64	12.35	14.33	1.08636	1.24527	1.13481	1.12548	1.18554
LAGI02_1802	2.17	14.45	4.56	6.86	7.68	0.501059	1.18893	0.745075	0.895423	0.93852
LAGI02_1803	3.65	3.89	6.05	4.59	4.08	0.667453	0.689309	0.848189	0.747412	0.705864
LAGI02_1804	41.87	24.07	9.57	11.52	20.38	1.63215	1.39915	1.02407	1.0976	1.33001
LAGI02_1805	4.54	13.36	3.8	8.55	9.61	0.74351	1.15715	0.681241	0.980003	1.02572
LAGI02_1806	5.87	3.04	6.15	5.15	4.22	0.836957	0.606381	0.854306	0.788875	0.717671
LAGI02_1807	10.83	21.89	13.84	19.29	18.07	1.07298	1.35965	1.17143	1.30728	1.28035
LAGI02_1808	5.02	5.25	4.99	5.64	6.26	0.779596	0.79588	0.777427	0.822168	0.860937
LAGI02_1809	2.59	2.3	1.64	2.15	2.49	0.555094	0.518514	0.421604	0.498311	0.542825
LAGI02_1810	19.08	46.16	22.84	34.95	33.28	1.30276	1.67357	1.37731	1.5557	1.53504
LAGI02_1811	3.55	4.94	3.75	4.25	4.45	0.658011	0.773786	0.676694	0.720159	0.736397
LAGI02_1812	4.32	3.98	4.51	3.5	3.8	0.725912	0.697229	0.741152	0.653213	0.681241
LAGI02_1813	3.84	8.16	7.68	9.09	6.53	0.684845	0.961895	0.93852	1.00389	0.876795
LAGI02_1814	2.63	2.67	1.87	2.44	2.04	0.559907	0.564666	0.457882	0.536558	0.482874
LAGI02_1815	4.45	2.29	2.35	2.28	2.18	0.736397	0.517196	0.525045	0.515874	0.502427
LAGI02_1816	21.78	14.78	29.25	15.27	12.7	1.35755	1.19811	1.48073	1.21139	1.13672
LAGI02_1817	11.25	11.32	8.99	11.76	13.37	1.08814	1.09061	0.999565	1.10585	1.15746
LAGI02_1818	5.16	5.76	7.21	6.2	5.6	0.789581	0.829947	0.914343	0.857332	0.819544
LAGI02_1819	5.93	7.99	6.16	8.22	6.83	0.840733	0.95376	0.854913	0.964731	0.893762
LAGI02_1820	10.83	11.24	5.88	9.5	11.85	1.07298	1.08778	0.837588	1.02119	1.1089
LAGI02_1821	0.54	1.07	0.56	0.83	1.04	0.187521	0.31597	0.193125	0.262451	0.30963
LAGI02_1822	5.32	4.9	4.7	4.54	4.47	0.800717	0.770852	0.755875	0.74351	0.737987
LAGI02_1823	1.25	0.98	1.42	1.1	1.06	0.352183	0.296665	0.383815	0.322219	0.313867
LAGI02_1824	3	3.01	4.24	5.35	4.44	0.60206	0.603144	0.719331	0.802774	0.735599
LAGI02_1825	2.79	4.03	2.78	4.22	4.74	0.578639	0.701568	0.577492	0.717671	0.758912
LAGI02_1826	3.09	14.98	5.33	9.82	9.51	0.611723	1.20358	0.801404	1.03423	1.0216
LAGI02_1827	9.32	9.77	10.21	10.41	11.7	1.01368	1.03222	1.04961	1.05729	1.1038
LAGI02_1828	4.68	3.67	6.5	4.75	3.76	0.754348	0.669317	0.875061	0.759668	0.677607
LAGI02_1829	1.74	1.17	1.35	1.51	1.51	0.437751	0.33646	0.371068	0.399674	0.399674
LAGI02_1830	9.81	7.25	6.43	6.87	7.21	1.03383	0.916454	0.870989	0.895975	0.914343
LAGI02_1831	2.98	3.55	2.58	3.23	3.3	0.599883	0.658011	0.553883	0.62634	0.633468
LAGI02_1832	25.11	19.32	17.41	18.67	26.29	1.41681	1.30792	1.26505	1.2938	1.436
LAGI02_1833	1.03	0.98	0.86	0.75	0.72	0.307496	0.296665	0.269513	0.243038	0.235528
LAGI02_1834	0.74	1.98	0.52	1.2	1.45	0.240549	0.474216	0.181844	0.342423	0.389166
LAGI02_1835	8.46	8.93	6.45	8.34	8.32	0.975891	0.996949	0.872156	0.970347	0.969416
LAGI02_1837	32.76	12.23	21.71	10.13	14.22	1.5284	1.12156	1.35622	1.0465	1.18241
LAGI02_1838	3.16	1.69	0.85	0.83	1.06	0.619093	0.429752	0.267172	0.262451	0.313867
LAGI02_1839	1.31	1.72	7.08	2.88	1.34	0.363612	0.434569	0.907411	0.588832	0.369216
LAGI02_1840	63.2	60.63	46.74	36.7	70.06	1.80754	1.78979	1.67888	1.57634	1.85163
LAGI02_1841	4.14	2.62	72.96	53.13	39.8	0.710963	0.558709	1.869	1.73344	1.61066
LAGI02_1842	7.33	4.18	6.74	6.37	4.71	0.920645	0.71433	0.888741	0.867467	0.756636
LAGI02_1843	3.94	7.51	6.21	8.63	7.51	0.693727	0.92993	0.857935	0.983626	0.92993
LAGI02_1844	2.74	3.04	2.66	2.87	2.89	0.572872	0.606381	0.563481	0.587711	0.58995
LAGI02_1845	1.43	0.42	3.28	1.32	0.57	0.385606	0.152288	0.631444	0.365488	0.1959
LAGI02_1846	9.44	10.63	7.39	9.1	9.8	1.0187	1.06558	0.923762	1.00432	1.03342
LAGI02_1847	5.77	13.33	13.79	18.96	11.63	0.830589	1.15625	1.16997	1.30016	1.1014
LAGI02_1848	19.97	20.12	16.65	21.62	22.23	1.3216	1.32469	1.24674	1.35449	1.36605
LAGI02_1849	11.31	11.34	9.82	12.54	11.52	1.09026	1.09132	1.03423	1.13162	1.0976
LAGI02_1850	1.39	2.64	0.89	2.18	3.52	0.378398	0.561101	0.276462	0.502427	0.655138
LAGI02_1851	12.5	10.33	10.35	11.27	12.38	1.13033	1.05423	1.055	1.08884	1.12646
LAGI02_1852	6.2	6.12	4.99	4.75	5.82	0.857332	0.85248	0.777427	0.759668	0.833784
LAGI02_1853	5.21	4.55	5.08	4.41	4.66	0.793092	0.744293	0.783904	0.733197	0.752816
LAGI02_1854	12.17	15.52	12.07	15.24	16.55	1.11959	1.21801	1.11628	1.21059	1.24428
LAGI02_1855	6.9	1.12	7.25	2	1.33	0.897627	0.326336	0.916454	0.477121	0.367356
LAGI02_1856	29.76	11.99	28.18	13.17	11.64	1.48799	1.11361	1.46509	1.15137	1.10175
LAGI02_1857	8.67	12.27	7.71	11.83	10.61	0.985426	1.12287	0.940018	1.10823	1.06483
LAGI02_1858	29.67	22.77	9.57	13.83	15.86	1.48671	1.37603	1.02407	1.17114	1.22686
LAGI02_1859	1.66	1.44	2.51	2.66	1.42	0.424882	0.38739	0.545307	0.563481	0.383815
LAGI02_1860	16.51	30.25	23	32.21	27.75	1.24329	1.49485	1.38021	1.52127	1.45864
LAGI02_1861	1.71	2.78	0.62	1.78	3.1	0.432969	0.577492	0.209515	0.444045	0.612784
LAGI02_1862	6.89	9.06	3.22	13.39	14.63	0.897077	1.0026	0.625312	1.15806	1.19396
LAGI02_1863	2	6.31	2.02	4.7	3.62	0.477121	0.863917	0.480007	0.755875	0.664642
LAGI02_1864	3.85	7.91	7.15	8.75	7.02	0.685742	0.949878	0.911158	0.989005	0.904174
LAGI02_1865	4.92	5.99	5.09	5.33	5.51	0.772322	0.844477	0.784617	0.801404	0.813581
LAGI02_1866	16.04	9.76	12.87	10.94	10.52	1.23147	1.03181	1.14208	1.077	1.06145
LAGI02_1867	3.64	1.03	0.26	0.67	3.77	0.666518	0.307496	0.100371	0.222716	0.678518
LAGI02_1868	3.18	2.93	3.26	2.89	2.79	0.621176	0.594393	0.62941	0.58995	0.578639
LAGI02_1869	0.18	0.32	0.08	0.14	0.15	0.071882	0.120574	0.0334238	0.0569049	0.0606978
LAGI02_1870	3.54	2.61	2.11	2.12	2.42	0.657056	0.557507	0.49276	0.494155	0.534026
LAGI02_1871	4.53	4.67	5.22	4.72	4	0.742725	0.753583	0.79379	0.757396	0.69897
LAGI02_1872	12.49	9.95	10.44	8.98	9.24	1.13001	1.03941	1.05843	0.999131	1.0103
LAGI02_1873	1.29	1.06	0.78	0.87	1.47	0.359835	0.313867	0.25042	0.271842	0.392697
LAGI02_1874	10.2	5.29	3.59	2.93	3.08	1.04922	0.798651	0.661813	0.594393	0.61066
LAGI02_1875	18.91	15.27	30.27	20.14	15.85	1.29907	1.21139	1.49513	1.3251	1.2266
LAGI02_1876	10.89	6.85	9.97	6.31	7.18	1.07518	0.89487	1.04021	0.863917	0.912753
LAGI02_1877	4.68	2.13	2.14	2.04	2.29	0.754348	0.495544	0.49693	0.482874	0.517196
LAGI02_1878	3.24	3.24	3.05	3.31	3.44	0.627366	0.627366	0.607455	0.634477	0.647383
LAGI02_1879	3.89	3.9	4.72	4.25	3.53	0.689309	0.690196	0.757396	0.720159	0.656098
LAGI02_1880	2.88	3.27	6.78	3.88	2.44	0.588832	0.630428	0.89098	0.68842	0.536558
LAGI02_1881	2.39	2.77	1.92	2.13	2.4	0.5302	0.576341	0.465383	0.495544	0.531479
LAGI02_1882	4.43	3.91	2.04	3.26	3.92	0.7348	0.691081	0.482874	0.62941	0.691965
LAGI02_1883	4.42	3.63	3.53	3.26	3.16	0.733999	0.665581	0.656098	0.62941	0.619093
LAGI02_1884	1.81	2.15	1.84	1.72	2	0.448706	0.498311	0.453318	0.434569	0.477121
LAGI02_1885	2.78	1.65	1.61	1.57	1.36	0.577492	0.423246	0.416641	0.409933	0.372912
LAGI02_1886	14.08	22.91	13.62	22.89	17.02	1.1784	1.37858	1.16495	1.37822	1.25575
LAGI02_1887	2.72	2.8	3.99	3.04	2.63	0.570543	0.579784	0.698101	0.606381	0.559907
LAGI02_1888	3.74	3.24	3.52	4.53	4.48	0.675778	0.627366	0.655138	0.742725	0.738781
LAGI02_1889	10.29	7.12	11.21	5.75	6.74	1.05269	0.909556	1.08672	0.829304	0.888741
LAGI02_1890	26.51	17.63	54.02	31.89	26.21	1.43949	1.27021	1.74052	1.51706	1.43473
LAGI02_1891	4.71	2.09	12.89	8.55	2.63	0.756636	0.489958	1.1427	0.980003	0.559907
LAGI02_1892	10.69	12.82	13.9	13.95	10.89	1.06781	1.14051	1.17319	1.17464	1.07518
LAGI02_1893	20.16	23.37	41.14	26.14	23.17	1.32552	1.38686	1.62469	1.43361	1.38328
LAGI02_1894	9.53	6.22	6.52	6.16	9.04	1.02243	0.858537	0.876218	0.854913	1.00173
LAGI02_1895	0.51	0.87	0.35	0.76	1	0.178977	0.271842	0.130334	0.245513	0.30103
LAGI02_1896	1.34	3.79	0.51	1.33	2.58	0.369216	0.680336	0.178977	0.367356	0.553883
LAGI02_1897	1.91	2.54	6.43	6.09	5.39	0.463893	0.549003	0.870989	0.850646	0.805501
LAGI02_1898	2.43	2.07	1.32	1.44	2.63	0.535294	0.487138	0.365488	0.38739	0.559907
LAGI02_1899	2.5	1.61	0.89	1.2	1.77	0.544068	0.416641	0.276462	0.342423	0.44248
LAGI02_1900	4.14	4.72	3.02	4.42	5.14	0.710963	0.757396	0.604226	0.733999	0.788168
LAGI02_1901	63.62	31.48	39.17	32.7	31.7	1.81037	1.51162	1.6039	1.52763	1.51455
LAGI02_1902	1.34	1.36	1.07	1.08	1.06	0.369216	0.372912	0.31597	0.318063	0.313867
LAGI02_1903	4.23	4.6	4.91	5.14	4.72	0.718502	0.748188	0.771587	0.788168	0.757396
LAGI02_1904	3.44	5.18	2.92	4.19	4.17	0.647383	0.790988	0.593286	0.715167	0.713491
LAGI02_1905	2.39	1.83	1.83	2.19	1.98	0.5302	0.451786	0.451786	0.503791	0.474216
LAGI02_1906	36.5	9.12	14.92	8.76	8.42	1.57403	1.00518	1.20194	0.98945	0.974051
LAGI02_1907	6.06	6.14	5.53	6.85	5.93	0.848805	0.853698	0.814913	0.89487	0.840733
LAGI02_1908	9.11	4.05	8.06	4.25	3.44	1.00475	0.703291	0.957128	0.720159	0.647383
LAGI02_1909	6.52	10.67	4.21	6.29	9.76	0.876218	1.06707	0.716838	0.862728	1.03181
LAGI02_1910	0.69	2.47	12	5.26	1.82	0.227887	0.540329	1.11394	0.796574	0.450249
LAGI02_1911	14.94	24.16	24.46	26.98	19.93	1.20249	1.40071	1.40586	1.44685	1.32077
LAGI02_1912	9	5.36	9.74	7.42	4.94	1	0.803457	1.031	0.925312	0.773786
LAGI02_1913	4.96	2.76	4.48	3.01	3.57	0.775246	0.575188	0.738781	0.603144	0.659916
LAGI02_1914	9.66	6.11	5.29	5.27	5.54	1.02776	0.85187	0.798651	0.797268	0.815578
LAGI02_1915	2.37	2.57	2	1.72	1.88	0.52763	0.552668	0.477121	0.434569	0.459392
LAGI02_1916	0.57	1.14	0.93	1.14	1.17	0.1959	0.330414	0.285557	0.330414	0.33646
LAGI02_1917	3.73	5.1	2.71	3.36	3.67	0.674861	0.78533	0.569374	0.639486	0.669317
LAGI02_1918	11.27	12.35	9.11	10.24	11.34	1.08884	1.12548	1.00475	1.05077	1.09132
LAGI02_1919	2.86	1.74	2.85	1.93	1.8	0.586587	0.437751	0.585461	0.466868	0.447158
LAGI02_1920	4.55	4.12	4.41	3.99	4.01	0.744293	0.70927	0.733197	0.698101	0.699838
LAGI02_1921	11.82	17.92	13.12	17.5	15.29	1.10789	1.27692	1.14983	1.26717	1.21192
LAGI02_1922	2.97	3.06	3.02	1.83	2.24	0.598791	0.608526	0.604226	0.451786	0.510545
LAGI02_1923	0.45	0.77	0.56	0.63	0.89	0.161368	0.247973	0.193125	0.212188	0.276462
LAGI02_1924	13.49	3.66	6.9	2.61	3.61	1.16107	0.668386	0.897627	0.557507	0.663701
LAGI02_1925	8.78	5.85	9.96	7.04	7.22	0.990339	0.835691	1.03981	0.905256	0.914872
LAGI02_1926	195.92	220	392.38	244.28	241.01	2.29429	2.34439	2.59481	2.38966	2.38383
LAGI02_1927	2.18	2.11	1.26	1.72	1.81	0.502427	0.49276	0.354108	0.434569	0.448706
LAGI02_1928	3.03	6.25	3.92	5.37	4.16	0.605305	0.860338	0.691965	0.804139	0.71265
LAGI02_1929	3.52	3.76	3.77	3.13	3.44	0.655138	0.677607	0.678518	0.61595	0.647383
LAGI02_1930	2.73	1.33	5.26	3.11	1.86	0.571709	0.367356	0.796574	0.613842	0.456366
LAGI02_1931	5.22	4.65	6.02	4.38	3.46	0.79379	0.752048	0.846337	0.730782	0.649335
LAGI02_1932	3.1	1.81	2.65	2.2	2.39	0.612784	0.448706	0.562293	0.50515	0.5302
LAGI02_1933	14.22	10.39	16.42	12.34	8.53	1.18241	1.05652	1.24105	1.12516	0.979093
LAGI02_1934	14.82	10.5	16.91	11.75	8.92	1.19921	1.0607	1.2531	1.10551	0.996512
LAGI02_1935	4.53	6.03	4.82	5.16	5.65	0.742725	0.846955	0.764923	0.789581	0.822822
LAGI02_1936	9.76	9.21	10.56	7.8	7.33	1.03181	1.00903	1.06296	0.944483	0.920645
LAGI02_1937	4.27	4.91	4.15	4.44	5.25	0.721811	0.771587	0.711807	0.735599	0.79588
LAGI02_1938	2.18	2.13	1.44	1.94	3.24	0.502427	0.495544	0.38739	0.468347	0.627366
LAGI02_1939	4.25	5.82	4.48	5.37	5.23	0.720159	0.833784	0.738781	0.804139	0.794488
LAGI02_1940	11	8.26	13.77	8.75	6.58	1.07918	0.966611	1.16938	0.989005	0.879669
LAGI02_1941	7.82	12.18	8.8	10.1	9.7	0.945469	1.11992	0.991226	1.04532	1.02938
LAGI02_1942	2.59	2.67	2.21	2.59	2.71	0.555094	0.564666	0.506505	0.555094	0.569374
LAGI02_1943	11.8	21.45	12.22	14.63	12.67	1.10721	1.35122	1.12123	1.19396	1.13577
LAGI02_1944	6.56	5.35	6.47	4.65	4.01	0.878522	0.802774	0.873321	0.752048	0.699838
LAGI02_1945	0.37	0.83	3.97	1.85	0.79	0.136721	0.262451	0.696356	0.454845	0.252853
LAGI02_1946	4.35	3.1	3.08	3.22	2.97	0.728354	0.612784	0.61066	0.625312	0.598791
LAGI02_1947	4.49	2.56	5.35	2.55	2.98	0.739572	0.55145	0.802774	0.550228	0.599883
LAGI02_1948	6.98	5.55	6.86	6.48	6.38	0.902003	0.816241	0.895423	0.873902	0.868056
LAGI02_1949	7.34	4.55	6.83	5.49	5.27	0.921166	0.744293	0.893762	0.812245	0.797268
LAGI02_1950	12.7	16.4	30.1	16.77	10.78	1.13672	1.24055	1.49276	1.24969	1.07115
LAGI02_1951	20.33	20.93	12.01	18.64	21.07	1.32899	1.34104	1.11428	1.29314	1.3438
LAGI02_1952	53.86	38.37	56.73	28.79	19.87	1.73926	1.59517	1.7614	1.47407	1.31952
LAGI02_1953	29.05	11.24	16.55	13.22	9.85	1.47784	1.08778	1.24428	1.1529	1.03543
LAGI02_1954	2.41	1.67	5.37	3.51	1.35	0.532754	0.426511	0.804139	0.654177	0.371068
LAGI02_1955	2.43	1.46	1.32	1.55	1.31	0.535294	0.390935	0.365488	0.40654	0.363612
LAGI02_1956	1.66	1.78	1.43	1.61	1.82	0.424882	0.444045	0.385606	0.416641	0.450249
LAGI02_1957	19.46	10.9	15.05	11.63	9.62	1.31091	1.07555	1.20548	1.1014	1.02612
LAGI02_1958	6.75	13.95	13.63	15.81	11.55	0.889302	1.17464	1.16524	1.22557	1.09864
LAGI02_1959	9.86	7.23	9.19	6.86	6.44	1.03583	0.9154	1.00817	0.895423	0.871573
LAGI02_1960	0.36	0.64	0.25	0.44	0.37	0.133539	0.214844	0.09691	0.158362	0.136721
LAGI02_1961	2.71	4.5	2.23	3.76	3.57	0.569374	0.740363	0.509203	0.677607	0.659916
LAGI02_1962	11.25	12.2	10.8	12.32	11.61	1.08814	1.12057	1.07188	1.1245	1.10072
LAGI02_1963	19.52	32.54	30.36	28.66	25.38	1.31218	1.52556	1.49638	1.47217	1.42127
LAGI02_1964	92.86	42.23	77.3	55.08	45.21	1.97248	1.63579	1.89376	1.74881	1.66474
LAGI02_1965	7.8	11.13	3.2	7.65	10.5	0.944483	1.08386	0.623249	0.937016	1.0607
LAGI02_1966	1.16	2.49	1.53	3.44	2.11	0.334454	0.542825	0.403121	0.647383	0.49276
LAGI02_1967	1.36	0.97	1.13	1.26	1.29	0.372912	0.294466	0.32838	0.354108	0.359835
LAGI02_1968	7.28	4.94	5.81	3.84	3.77	0.91803	0.773786	0.833147	0.684845	0.678518
LAGI02_1969	2.27	2.52	2.71	2.71	2.62	0.514548	0.546543	0.569374	0.569374	0.558709
LAGI02_1970	3.6	3.65	4.43	4.18	4.3	0.662758	0.667453	0.7348	0.71433	0.724276
LAGI02_1971	1	0.95	0.64	0.8	0.92	0.30103	0.290035	0.214844	0.255273	0.283301
LAGI02_1972	18.69	8.27	16.83	12.89	6.61	1.29425	0.96708	1.25115	1.1427	0.881385
LAGI02_1973	5.8	4.39	5.3	3.77	4.68	0.832509	0.731589	0.799341	0.678518	0.754348
LAGI02_1974	0.34	0.37	0.09	0.18	0.31	0.127105	0.136721	0.0374265	0.071882	0.117271
LAGI02_1975	0.87	1.09	1.07	1.25	1.3	0.271842	0.320146	0.31597	0.352183	0.361728
LAGI02_1976	34.73	28.66	48.97	32.8	26.7	1.55303	1.47217	1.69871	1.52892	1.44248
LAGI02_1977	7.04	8.64	6.97	7.56	7.31	0.905256	0.984077	0.901458	0.932474	0.919601
LAGI02_1978	7.26	7.81	8.23	7.88	8.93	0.91698	0.944976	0.965202	0.948413	0.996949
LAGI02_1979	2.2	2.8	1.8	2.41	1.98	0.50515	0.579784	0.447158	0.532754	0.474216
LAGI02_1980	3.9	1.63	2.87	1.32	1.1	0.690196	0.419956	0.587711	0.365488	0.322219
LAGI02_1981	3.28	1.69	1.65	1.43	1.81	0.631444	0.429752	0.423246	0.385606	0.448706
LAGI02_1982	12.41	21.78	21.59	28.31	19.98	1.12743	1.35755	1.35392	1.46702	1.32181
LAGI02_1983	9.76	10.22	7.7	9.78	11.79	1.03181	1.04999	0.939519	1.03262	1.10687
LAGI02_1984	1.06	1.23	1.43	1.21	1.39	0.313867	0.348305	0.385606	0.344392	0.378398
LAGI02_1985	3.17	1.76	3.02	2.13	1.96	0.620136	0.440909	0.604226	0.495544	0.471292
LAGI02_1986	2.96	5.79	5.76	7.72	5.43	0.597695	0.83187	0.829947	0.940516	0.808211
LAGI02_1987	5.1	3.54	2.88	3.35	2.22	0.78533	0.657056	0.588832	0.638489	0.507856
LAGI02_1988	6.94	7.87	4.95	6.2	7.4	0.899821	0.947924	0.774517	0.857332	0.924279
LAGI02_1989	0.63	0.97	0.7	0.86	0.68	0.212188	0.294466	0.230449	0.269513	0.225309
LAGI02_1990	1.7	1.99	1.98	1.54	1.25	0.431364	0.475671	0.474216	0.404834	0.352183
LAGI02_1991	48.06	25.18	40.3	27.08	27.27	1.69073	1.41797	1.61595	1.4484	1.45133
LAGI02_1992	3.43	2.21	2.89	2.19	1.99	0.646404	0.506505	0.58995	0.503791	0.475671
LAGI02_1993	1.31	2.12	1.03	2.05	2.44	0.363612	0.494155	0.307496	0.4843	0.536558
LAGI02_1994	1.66	1.64	1.78	1.78	1.64	0.424882	0.421604	0.444045	0.444045	0.421604
LAGI02_1995	3.65	0.93	1.73	1.74	1.69	0.667453	0.285557	0.436163	0.437751	0.429752
LAGI02_1996	1.82	2.4	1.59	2.15	2.65	0.450249	0.531479	0.4133	0.498311	0.562293
LAGI02_1997	2.04	2.4	1.64	2.2	2.9	0.482874	0.531479	0.421604	0.50515	0.591065
LAGI02_1998	1.21	0.49	2.5	2.61	1.73	0.344392	0.173186	0.544068	0.557507	0.436163
LAGI02_1999	1.13	0.6	1.1	0.75	0.87	0.32838	0.20412	0.322219	0.243038	0.271842
LAGI02_2000	1.94	1.15	84.88	26.15	4.59	0.468347	0.332438	1.93389	1.43377	0.747412
LAGI02_2001	4	3	3.26	2.96	2.74	0.69897	0.60206	0.62941	0.597695	0.572872
LAGI02_2002	2.36	2.9	2.23	3.49	2.56	0.526339	0.591065	0.509203	0.652246	0.55145
LAGI02_2003	4.31	5.69	4.6	5.92	6.18	0.725095	0.825426	0.748188	0.840106	0.856124
LAGI02_2004	0.82	0.96	0.99	0.9	1.06	0.260071	0.292256	0.298853	0.278754	0.313867
LAGI02_2005	4.54	3.79	4.55	4.47	4.36	0.74351	0.680336	0.744293	0.737987	0.729165
LAGI02_2006	8.62	8.67	10.51	8.67	8	0.983175	0.985426	1.06108	0.985426	0.954243
LAGI02_2007	5.13	11.63	7.54	12.75	10.28	0.78746	1.1014	0.931458	1.1383	1.05231
LAGI02_2008	2.55	3.51	2.73	3.14	3.54	0.550228	0.654177	0.571709	0.617	0.657056
LAGI02_2009	2.04	2.44	1.99	1.89	1.94	0.482874	0.536558	0.475671	0.460898	0.468347
LAGI02_2010	12	14.43	12.58	12.52	13.24	1.11394	1.18837	1.1329	1.13098	1.15351
LAGI02_2011	3.3	2.05	3.51	2.6	2.48	0.633468	0.4843	0.654177	0.556303	0.541579
LAGI02_2012	7.98	4.49	5.24	4.03	3.86	0.953276	0.739572	0.795185	0.701568	0.686636
LAGI02_2013	2.83	1.99	3.01	2.87	2.68	0.583199	0.475671	0.603144	0.587711	0.565848
LAGI02_2014	1.45	1.66	1.09	1.22	1.33	0.389166	0.424882	0.320146	0.346353	0.367356
LAGI02_2015	3.44	2.07	2.48	2.2	2.37	0.647383	0.487138	0.541579	0.50515	0.52763
LAGI02_2016	2.01	2.04	1.76	2.1	2.12	0.478566	0.482874	0.440909	0.491362	0.494155
LAGI02_2017	3.43	4.97	3.32	3.54	3.9	0.646404	0.775974	0.635484	0.657056	0.690196
LAGI02_2018	16.47	8.56	8.69	8	7.67	1.24229	0.980458	0.986324	0.954243	0.938019
LAGI02_2019	3.31	3.72	3.22	4.32	3.91	0.634477	0.673942	0.625312	0.725912	0.691081
LAGI02_2020	3.06	4.1	2.91	3.06	3.94	0.608526	0.70757	0.592177	0.608526	0.693727
LAGI02_2021	7.48	7.05	6.41	7.02	7.53	0.928396	0.905796	0.869818	0.904174	0.930949
LAGI02_2022	1.17	0.95	0.65	0.75	0.76	0.33646	0.290035	0.217484	0.243038	0.245513
LAGI02_2023	4	2.75	2.8	3.24	3.9	0.69897	0.574031	0.579784	0.627366	0.690196
LAGI02_2024	3.21	3.02	2.97	2.78	2.54	0.624282	0.604226	0.598791	0.577492	0.549003
LAGI02_2025	5.93	5.64	5.87	5.79	5.86	0.840733	0.822168	0.836957	0.83187	0.836324
LAGI02_2026	2.56	1.88	1.48	1.42	1.54	0.55145	0.459392	0.394452	0.383815	0.404834
LAGI02_2027	9.66	12.76	14.25	12.96	11.83	1.02776	1.13862	1.18327	1.14489	1.10823
LAGI02_2028	1.63	1.99	1.59	2.29	2.31	0.419956	0.475671	0.4133	0.517196	0.519828
LAGI02_2029	1.66	4.75	2.37	3.75	3.73	0.424882	0.759668	0.52763	0.676694	0.674861
LAGI02_2030	1.17	1.34	0.84	1.44	1.73	0.33646	0.369216	0.264818	0.38739	0.436163
LAGI02_2031	10.81	18.45	12.32	13.03	10.22	1.07225	1.28892	1.1245	1.14706	1.04999
LAGI02_2032	0.43	0.23	0.24	0.34	0.39	0.155336	0.0899051	0.0934217	0.127105	0.143015
LAGI02_2033	186.98	706.7	541.62	603.61	443.66	2.27411	2.84985	2.7345	2.78148	2.64803
LAGI02_2034	37.51	22.97	51.29	25.42	26.53	1.58557	1.37967	1.71842	1.42193	1.43981
LAGI02_2035	1.86	1.15	1.02	1.03	1.18	0.456366	0.332438	0.305351	0.307496	0.338456
LAGI02_2036	6.26	5.71	5.14	4.36	5.34	0.860937	0.826723	0.788168	0.729165	0.802089
LAGI02_2037	4.76	7.42	5.65	7.31	5.74	0.760422	0.925312	0.822822	0.919601	0.82866
LAGI02_2038	2.74	3.17	2.49	2.93	3.14	0.572872	0.620136	0.542825	0.594393	0.617
LAGI02_2039	72.32	42.68	84.26	54.69	58.83	1.86522	1.64028	1.93075	1.74578	1.77692
LAGI02_2040	10.93	12.25	13.22	14.31	12.17	1.07664	1.12222	1.1529	1.18498	1.11959
LAGI02_2041	1.15	2.76	1.29	2.03	2.38	0.332438	0.575188	0.359835	0.481443	0.528917
LAGI02_2042	1.53	2.39	0.68	1.5	2.7	0.403121	0.5302	0.225309	0.39794	0.568202
LAGI02_2043	6.09	5.67	2.44	5.18	6.98	0.850646	0.824126	0.536558	0.790988	0.902003
LAGI02_2044	7.28	4.79	4.58	5.17	4.7	0.91803	0.762679	0.746634	0.790285	0.755875
LAGI02_2045	2.68	2.19	1.26	1.71	2.26	0.565848	0.503791	0.354108	0.432969	0.513218
LAGI02_2046	14.98	10.38	13.88	10.43	11.24	1.20358	1.05614	1.1726	1.05805	1.08778
LAGI02_2047	0.65	10.11	3.15	8.62	5.13	0.217484	1.04571	0.618048	0.983175	0.78746
LAGI02_2048	4.73	5.48	5.17	5.44	4.58	0.758155	0.811575	0.790285	0.808886	0.746634
LAGI02_2049	14.97	11.67	13.33	10.52	9.9	1.2033	1.10278	1.15625	1.06145	1.03743
LAGI02_2050	2.36	1.49	2.01	1.91	1.9	0.526339	0.396199	0.478566	0.463893	0.462398
LAGI02_2051	6.22	5.91	5.3	5.5	6.02	0.858537	0.839478	0.799341	0.812913	0.846337
LAGI02_2052	0.12	0.29	17.44	3.83	0.41	0.049218	0.11059	1.26576	0.683947	0.149219
LAGI02_2053	17.25	9.1	15.69	13.34	14.44	1.26126	1.00432	1.22246	1.15655	1.18865
LAGI02_2054	19.69	13.48	14.67	12.96	12.92	1.31576	1.16077	1.19507	1.14489	1.14364
LAGI02_2055	17.98	12.43	17.08	14.21	13.21	1.2783	1.12808	1.2572	1.18213	1.15259
LAGI02_2056	1.54	2.06	1.37	1.75	2.45	0.404834	0.485721	0.374748	0.439333	0.537819
LAGI02_2057	8.36	19.49	11.61	24.63	23.09	0.971276	1.31154	1.10072	1.40875	1.38184
LAGI02_2058	26.18	26.32	45.3	51.32	53.89	1.43425	1.43648	1.66558	1.71867	1.73949
LAGI02_2059	2.5	2.17	1.24	1.45	2.25	0.544068	0.501059	0.350248	0.389166	0.511883
LAGI02_2060	4.51	3.66	4.58	3.2	3.06	0.741152	0.668386	0.746634	0.623249	0.608526
LAGI02_2061	1.9	2.86	0.9	2.15	2.5	0.462398	0.586587	0.278754	0.498311	0.544068
LAGI02_2062	7.19	8.92	7.22	7.83	8.86	0.913284	0.996512	0.914872	0.945961	0.993877
LAGI02_2063	1.92	2.94	1.68	3.17	3.05	0.465383	0.595496	0.428135	0.620136	0.607455
LAGI02_2064	7.89	4.27	8.68	5.84	5.35	0.948902	0.721811	0.985875	0.835056	0.802774
LAGI02_2065	4.68	5.85	5.09	5.36	5.77	0.754348	0.835691	0.784617	0.803457	0.830589
LAGI02_2066	18.68	12.8	15.22	14.83	12.28	1.29403	1.13988	1.21005	1.19948	1.1232
LAGI02_2067	19.37	10.25	12.44	8.7	7.93	1.30899	1.05115	1.1284	0.986772	0.950851
LAGI02_2068	3.11	3.94	2.67	2.92	3	0.613842	0.693727	0.564666	0.593286	0.60206
LAGI02_2069	21.19	6.5	16.37	16.36	8.77	1.34616	0.875061	1.2398	1.23955	0.989895
LAGI02_2070	1.73	0.39	0.46	0.59	1.35	0.436163	0.143015	0.164353	0.201397	0.371068
LAGI02_2071	11.89	4.21	3.95	1.95	1.71	1.11025	0.716838	0.694605	0.469822	0.432969
LAGI02_2072	34.89	83.49	37.64	68.84	49.21	1.55497	1.92681	1.58704	1.8441	1.70079
LAGI02_2073	8.33	6.18	9.46	8.02	7.89	0.969882	0.856124	1.01953	0.955207	0.948902
LAGI02_2074	2.15	2.76	0.59	1.33	3.14	0.498311	0.575188	0.201397	0.367356	0.617
LAGI02_2075	6.97	9.71	7.56	8.85	9.68	0.901458	1.02979	0.932474	0.993436	1.02857
LAGI02_2076	2.61	2.74	1.76	2.44	2.47	0.557507	0.572872	0.440909	0.536558	0.540329
LAGI02_2077	1.41	3.07	1.64	3.11	2.91	0.382017	0.609594	0.421604	0.613842	0.592177
LAGI02_2078	3.1	2.79	1.72	3.18	3.47	0.612784	0.578639	0.434569	0.621176	0.650308
LAGI02_2079	1.57	2.09	1.18	1.33	1.02	0.409933	0.489958	0.338456	0.367356	0.305351
LAGI02_2080	2.9	3.68	1.57	2.64	3.5	0.591065	0.670246	0.409933	0.561101	0.653213
LAGI02_2081	12.76	9.29	10.72	10.17	10.08	1.13862	1.01242	1.06893	1.04805	1.04454
LAGI02_2082	16.94	8.91	5.32	6.33	9.56	1.25382	0.996074	0.800717	0.865104	1.02366
LAGI02_2083	7.23	3.9	10.03	7.01	4.01	0.9154	0.690196	1.04258	0.903633	0.699838
LAGI02_2084	4.1	4.48	2.73	3.29	3.97	0.70757	0.738781	0.571709	0.632457	0.696356
LAGI02_2085	23.26	14.4	16.13	14.51	12.31	1.38489	1.18752	1.23376	1.19061	1.12418
LAGI02_2086	8.31	12.54	11.22	11.46	11.13	0.96895	1.13162	1.08707	1.09552	1.08386
LAGI02_2087	2.72	2.13	2.88	2.61	2.44	0.570543	0.495544	0.588832	0.557507	0.536558
LAGI02_2088	3.44	3.07	3.01	2.71	2.76	0.647383	0.609594	0.603144	0.569374	0.575188
LAGI02_2089	4.97	3.4	3.78	3.27	3.18	0.775974	0.643453	0.679428	0.630428	0.621176
LAGI02_2090	17.1	15.81	15.64	15.36	15.7	1.25768	1.22557	1.22115	1.21378	1.22272
LAGI02_2091	3.55	2.35	4.53	3.01	2.32	0.658011	0.525045	0.742725	0.603144	0.521138
LAGI02_2092	2.17	3.17	3.76	3.92	3.36	0.501059	0.620136	0.677607	0.691965	0.639486
LAGI02_2093	4.05	2.82	3.57	2.95	2.76	0.703291	0.582063	0.659916	0.596597	0.575188
LAGI02_2094	1.89	2.53	2.62	2.51	2.12	0.460898	0.547775	0.558709	0.545307	0.494155
LAGI02_2095	4.73	7.48	3.11	5.57	6.49	0.758155	0.928396	0.613842	0.817565	0.874482
LAGI02_2096	3.62	2.89	0.88	1.16	2.83	0.664642	0.58995	0.274158	0.334454	0.583199
LAGI02_2097	57.04	62.4	43.5	47.48	47.78	1.76373	1.80209	1.64836	1.68556	1.68824
LAGI02_2098	6.04	3.21	1.2	1.21	7.79	0.847573	0.624282	0.342423	0.344392	0.943989
LAGI02_2099	35.97	18.15	28.02	30.09	19.65	1.56785	1.28217	1.4627	1.49262	1.31492
LAGI02_2100	7.72	5.08	8.56	6.74	5.74	0.940516	0.783904	0.980458	0.888741	0.82866
LAGI02_2101	3.47	4.81	2.88	5.05	3.9	0.650308	0.764176	0.588832	0.781755	0.690196
LAGI02_2102	3.3	4.49	3.98	4.47	4.83	0.633468	0.739572	0.697229	0.737987	0.765669
LAGI02_2103	2.63	2.16	1.39	1.27	1.54	0.559907	0.499687	0.378398	0.356026	0.404834
LAGI02_2104	7.15	6.55	6.53	7.63	8.01	0.911158	0.877947	0.876795	0.936011	0.954725
LAGI02_2105	17.18	16.63	18.2	15.97	15.72	1.25959	1.24625	1.2833	1.22968	1.22324
LAGI02_2106	2.71	4.95	0.63	2.7	5.09	0.569374	0.774517	0.212188	0.568202	0.784617
LAGI02_2107	7.22	4.43	2.95	4	4	0.914872	0.7348	0.596597	0.69897	0.69897
LAGI02_2108	18.12	17.18	16.2	15.87	15.48	1.28149	1.25959	1.23553	1.22712	1.21696
LAGI02_2109	1.24	1.71	0.7	1.11	1.45	0.350248	0.432969	0.230449	0.324282	0.389166
LAGI02_2110	0.98	1.33	1.23	1.16	1.03	0.296665	0.367356	0.348305	0.334454	0.307496
LAGI02_2111	2.6	1.9	1.88	1.63	1.47	0.556303	0.462398	0.459392	0.419956	0.392697
LAGI02_2112	2.86	2.76	1.74	2.33	2.67	0.586587	0.575188	0.437751	0.522444	0.564666
LAGI02_2113	5.72	8.12	5.7	7.81	10.16	0.827369	0.959995	0.826075	0.944976	1.04766
LAGI02_2114	0.26	0.08	0.36	0.17	0.06	0.100371	0.0334238	0.133539	0.0681859	0.0253059
LAGI02_2115	4.45	2.62	9.2	8.47	6.33	0.736397	0.558709	1.0086	0.97635	0.865104
LAGI02_2116	1.36	1.62	3.7	3.11	2.69	0.372912	0.418301	0.672098	0.613842	0.567026
LAGI02_2117	3.39	3.66	2.77	3.16	3.67	0.642465	0.668386	0.576341	0.619093	0.669317
[truncated: 63,099 more rows]
