# Supplementary material for: RNA-seq analysis identifies an intricate regulatory network controlling cluster root development in white lupin
Source: BMC Genomics. 2014 Mar 25;15:230. doi: 10.1186/1471-2164-15-230 (PMC4028058; doi:10.1186/1471-2164-15-230)
Supplement: Additional file 11 — Enriched GO terms in Clusters 1 and Clusters 2/3 for contigs differentially expressed across cluster root tissues. [file 1471-2164-15-230-S11.xlsx]

## Sheet: GO enrichment Cluster 1
GO ID	adj. p-value	description
71554	1.0739e-05	cell wall organization or biogenesis
16049	1.0739e-05	cell growth
60560	1.75e-05	developmental growth involved in morphogenesis
9826	1.75e-05	unidimensional cell growth
8361	1.75e-05	regulation of cell size
42545	1.75e-05	cell wall modification
90066	1.9393e-05	regulation of anatomical structure size
32535	1.9393e-05	regulation of cellular component size
71555	1.9393e-05	cell wall organization
51726	3.2599e-05	regulation of cell cycle
42023	4.4762e-05	DNA endoreduplication
42547	6.7309e-05	cell wall modification involved in multidimensional cell growth
48589	7.2874e-05	developmental growth
10564	8.8174e-05	regulation of cell cycle process
9653	0.00016298	anatomical structure morphogenesis
48364	0.00018025	root development
22622	0.00018025	root system development
40007	0.00019773	growth
7346	0.00026296	regulation of mitotic cell cycle
902	0.00033381	cell morphogenesis
32989	0.0006572	cellular component morphogenesis
71669	0.0015373	plant-type cell wall organization or biogenesis
48869	0.0017373	cellular developmental process
7389	0.002795	pattern specification process
51301	0.0033525	cell division
31536	0.0033525	positive regulation of exit from mitosis
90068	0.0033525	positive regulation of cell cycle process
9825	0.0033525	multidimensional cell growth
48856	0.0037727	anatomical structure development
10376	0.003947	stomatal complex formation
9956	0.0041772	radial pattern formation
32502	0.0045277	developmental process
9719	0.0045277	response to endogenous stimulus
9725	0.0045849	response to hormone stimulus
71365	0.0054414	cellular response to auxin stimulus
9734	0.0054414	auxin mediated signaling pathway
10389	0.0055938	regulation of G2/M transition of mitotic cell cycle
65008	0.0055938	regulation of biological quality
48015	0.0072641	phosphoinositide-mediated signaling
71495	0.0073158	cellular response to endogenous stimulus
9755	0.0089341	hormone-mediated signaling pathway
7091	0.0089341	mitotic metaphase/anaphase transition
16572	0.0091423	histone phosphorylation
87	0.0092329	M phase of mitotic cell cycle
7067	0.0092329	mitosis
32870	0.0093488	cellular response to hormone stimulus
280	0.0093488	nuclear division
23033	0.0093488	signaling pathway
70882	0.0093488	cellular cell wall organization or biogenesis
48513	0.0099223	organ development
7096	0.013878	regulation of exit from mitosis
9886	0.014284	post-embryonic morphogenesis
279	0.014485	M phase
22402	0.014944	cell cycle process
48285	0.015376	organelle fission
48731	0.015376	system development
7049	0.019232	cell cycle
71310	0.024292	cellular response to organic substance
278	0.025409	mitotic cell cycle
22403	0.025409	cell cycle phase
48646	0.025409	anatomical structure formation involved in morphogenesis
10033	0.025409	response to organic substance
9733	0.035468	response to auxin stimulus
16043	0.044378	cellular component organization
70887	0.049756	cellular response to chemical stimulus

## Sheet: GO enrichment Cluster 2 and 3
GO ID	adj. p-value	description
50896	0.00033946	response to stimulus
6950	0.00033946	response to stress
42221	0.00033946	response to chemical stimulus
6979	0.0017409	response to oxidative stress
10039	0.0021756	response to iron ion
